# Supplementary material for: Plasma miR-203a-3p as a Novel Predictor of Dementia in Patients with Parkinson’s Disease
Source: Int J Mol Sci. 2024 Mar 21;25(6):3554. doi: 10.3390/ijms25063554 (PMC10970771; doi:10.3390/ijms25063554)
Supplement: Supplementary file 1 [file ijms-25-03554-s001.zip]

Archive with 4 entries (4 files):
- supplementary_revsied-v2.pdf
- Table S4.csv
- Table S5.csv
- Table S6.csv
