# Supplementary material for: Plasma miR-203a-3p as a Novel Predictor of Dementia in Patients with Parkinson’s Disease
Source: Int J Mol Sci. 2024 Mar 21;25(6):3554. doi: 10.3390/ijms25063554 (PMC10970771; doi:10.3390/ijms25063554)
Supplement: Supplementary file 1 [file ijms-25-03554-s001.zip › Table S4.csv]

	HC_01	HC_02	HC_03	HC_04	HC_05	HC_06	HC_07	HC_08	HC_09	HC_10	HC_11	HC_12	HC_13	HC_14	HC_15	HC_16	HC_17	PD-MCI_01	HC_18	HC_19	PDD_01	PDD_02	PDD_03	PDD_04	PDD_05	PDD_06	PDD_07	PDND_01	PDD_08	PDND_02	PD-MCI_02	PD-MCI_03	PDD_09	PDD_10	PD-MCI_04	PDND_03	PDD_11	PDD_12	PDND_04	PDND_05	HC_20	HC_21	PDND_06	PDD_13	PDD_14	PDD_15	PDD_16	PDND_07	PDND_08
hsa-let-7a-2-3p	67	83	37	61	39	15	22	29	53	59	75	31	45	40	56	46	68	40	135	30	33	148	140	60	43	22	720	69	47	121	46	101	41	60	71	87	83	24	42	22	81	83	92	43	54	64	42	60	73
hsa-let-7a-3p	10	21	0	0	0	0	0	2	0	8	0	11	33	0	0	0	0	15	0	0	0	0	11	4	0	10	22	12	6	0	7	7	8	17	12	17	12	8	0	34	0	15	10	0	12	7	13	0	0
hsa-let-7a-5p	11385	11563	15245	14546	6840	14088	6498	5333	14352	13170	21732	24543	49730	6456	22354	13030	9238	48761	2017	3599	9298	9719	4963	2679	9238	51968	8029	5598	4804	3209	11551	16237	14716	3289	6423	8538	7782	3905	3676	26584	6399	9739	8508	10623	15849	9671	5307	12835	13467
hsa-let-7b-3p	57	62	94	77	83	130	55	59	118	58	114	122	194	62	91	78	45	150	31	37	64	65	33	34	56	235	55	27	29	30	74	81	112	24	43	48	33	52	40	131	48	57	42	46	83	49	42	46	86
hsa-let-7b-5p	13130	15693	20224	19345	11259	23800	7319	8406	16774	18264	24147	30928	57104	12371	29033	15131	12978	60496	5680	8001	13763	17543	5981	4372	17649	96966	11345	8601	6903	4915	16507	21867	36172	6453	6615	8075	8387	9532	10425	44106	10310	11366	11632	32203	26577	15740	8900	18872	27191
hsa-let-7c-3p	73	81	69	48	30	25	31	32	48	44	50	47	73	43	52	64	58	53	56	37	39	63	88	27	55	24	48	85	48	57	52	54	65	68	86	98	69	46	33	78	60	82	68	55	49	43	35	52	47
hsa-let-7c-5p	232	287	320	438	677	451	168	171	549	490	389	1317	734	230	479	305	283	628	68	124	276	277	120	231	357	834	198	116	160	146	195	322	276	84	150	164	156	194	126	722	171	207	170	693	367	229	144	176	250
hsa-let-7d-3p	139	252	181	141	117	129	99	96	194	192	219	259	675	161	216	142	147	295	62	86	119	129	167	75	114	229	167	141	136	131	306	162	168	135	228	200	166	89	90	526	207	216	230	257	139	151	109	156	155
hsa-let-7d-5p	761	770	1006	995	715	1166	495	445	1095	843	1602	1575	2703	473	1241	786	460	2887	142	268	529	611	340	169	515	3443	415	346	273	181	793	1152	1052	217	446	643	470	304	248	1401	425	690	679	751	1070	675	302	808	1033
hsa-let-7e-3p	26	30	13	14	12	0	5	13	0	18	8	12	7	19	22	14	21	9	14	10	7	25	22	15	15	10	74	13	10	26	12	27	8	24	25	17	40	10	7	6	20	32	30	13	19	15	14	17	23
hsa-let-7e-5p	155	229	193	298	179	257	158	153	269	167	229	300	657	117	182	204	206	323	67	97	209	141	92	100	191	395	177	113	90	84	208	220	190	49	182	126	181	97	94	472	139	158	140	232	196	130	118	150	185
hsa-let-7f-1-3p	10	14	0	0	0	0	0	0	0	12	0	10	7	0	0	0	0	0	0	0	0	0	25	0	0	3	16	0	10	15	5	13	5	0	0	8	10	0	0	10	4	4	0	0	16	8	1	8	0
hsa-let-7f-2-3p	10	20	4	4	3	0	0	3	0	15	0	8	15	0	0	20	12	11	68	4	4	64	291	10	17	3	586	15	13	22	9	42	9	14	10	22	28	12	9	5	18	20	23	4	17	40	10	9	7
hsa-let-7f-5p	2279	3966	2860	3242	1887	2247	2089	896	5190	2653	4198	7062	21703	1457	4566	2932	1919	11441	350	773	1377	1553	789	551	2550	7112	1970	1134	1386	783	3974	3768	1895	590	3658	2299	1669	727	683	13390	2384	3028	2609	3662	3064	2062	1330	2714	2413
hsa-let-7g-3p	10	15	0	0	10	0	0	0	0	10	10	10	0	46	0	7	13	0	0	0	6	0	9	0	10	6	25	12	29	11	0	15	8	0	37	0	9	0	2	0	11	13	9	9	7	6	10	3	0
hsa-let-7g-5p	747	821	973	1170	373	696	465	229	1677	756	1201	1818	4819	493	1651	748	682	4136	129	234	272	668	235	103	985	4647	446	367	297	241	771	1146	1207	229	414	488	464	189	253	1993	497	752	740	1151	1318	652	324	712	760
hsa-let-7i-3p	0	38	5	10	0	1	0	1	11	5	0	4	17	0	0	0	0	22	2	10	8	10	6	4	0	12	8	7	0	0	13	8	0	13	12	0	4	5	0	0	0	11	15	0	0	13	0	0	0
hsa-let-7i-5p	5859	9224	8060	6830	5045	7436	4427	3490	9481	6723	11624	15139	26666	3971	9979	6882	4730	35410	1520	2266	3830	5368	3328	1257	6343	28218	4378	3785	3024	2109	9152	11131	8714	2391	5976	5584	4094	2384	2356	28608	5932	8103	7476	11156	7680	4915	2685	6653	6910
hsa-miR-1-3p	10	16	0	23	13	48	35	6	11	2	0	34	35	0	6	14	7	8	6	8	4	0	13	4	0	5	20	8	28	8	27	17	5	21	73	11	9	12	0	27	16	30	31	23	12	18	9	25	0
hsa-miR-1-5p	12	11	0	0	0	9	0	0	15	9	6	0	14	22	0	0	20	0	0	0	20	0	0	13	0	7	12	9	22	0	11	8	9	0	21	25	12	7	0	8	11	13	13	5	20	0	0	0	4
hsa-miR-100-3p	0	0	0	0	0	0	0	0	0	0	4	0	0	10	0	0	0	0	0	0	0	0	0	0	0	0	0	8	0	11	0	0	0	0	12	0	11	0	0	0	0	3	16	0	0	0	0	7	0
hsa-miR-100-5p	28	35	21	39	99	25	9	15	39	57	17	89	66	6	26	22	40	17	16	16	20	21	26	12	19	19	30	25	29	36	57	40	15	18	45	33	20	16	11	32	25	39	29	37	47	21	13	35	28
hsa-miR-101-3p	2324	1427	1239	1088	1526	901	528	401	1052	631	2428	1642	3279	790	990	1025	938	7153	121	283	415	507	690	128	714	7110	494	746	527	297	638	2999	739	308	604	1786	647	231	205	1412	1165	1402	1377	718	1786	702	350	828	653
hsa-miR-101-5p	46	26	26	37	44	24	17	18	22	11	38	31	59	15	20	27	20	73	8	9	9	12	19	8	21	123	15	12	26	31	17	58	18	11	20	36	25	14	18	27	27	34	25	11	88	14	20	12	14
hsa-miR-103a-2-5p	0	0	10	0	0	0	0	0	0	5	0	0	0	0	0	0	0	0	0	0	0	10	12	2	6	0	0	0	0	0	5	10	0	0	0	11	0	2	12	0	0	0	16	0	0	0	0	0	0
hsa-miR-103a-3p	636	1013	922	873	781	714	835	341	1543	722	1542	1966	5800	475	1171	680	476	4050	93	183	357	566	200	142	950	3257	385	391	372	204	1786	1655	816	189	1099	777	486	229	234	4958	759	1075	1071	1681	1122	806	341	823	705
hsa-miR-103b	84	123	202	162	170	166	202	84	288	125	239	309	692	92	146	114	63	484	23	36	67	91	36	35	179	451	61	50	59	32	256	234	119	28	133	97	66	45	41	873	103	135	136	262	150	116	66	91	135
hsa-miR-105-3p	34	43	30	21	12	19	22	4	17	18	22	14	42	18	45	21	15	14	14	18	6	33	90	14	28	7	28	38	20	28	23	21	31	22	37	35	27	16	12	10	35	50	43	26	43	20	13	27	23
hsa-miR-105-5p	26	24	8	14	19	12	13	15	12	25	7	5	39	63	36	19	12	10	8	17	12	10	57	12	20	14	38	27	24	29	15	20	17	18	54	24	13	13	12	7	25	23	23	15	29	17	19	30	13
hsa-miR-106a-3p	75	87	82	24	27	15	34	10	9	73	17	12	28	42	83	13	36	48	26	33	18	48	42	17	18	8	47	34	30	40	25	30	37	51	46	51	42	20	23	20	43	51	52	27	16	29	13	89	14
hsa-miR-106a-5p	8	0	0	0	0	0	16	0	0	3	0	12	24	0	10	0	10	46	0	10	5	0	0	2	0	48	8	0	10	0	11	16	6	0	0	13	10	3	0	25	0	11	3	22	16	5	7	0	10
hsa-miR-106b-3p	235	267	235	202	158	225	97	105	222	182	251	408	767	162	304	177	144	835	40	99	61	148	90	29	222	1259	99	135	115	69	302	445	201	70	63	180	133	75	69	914	147	225	212	282	304	246	80	263	271
hsa-miR-106b-5p	88	83	77	62	36	41	25	15	48	42	78	47	51	48	69	35	163	104	19	42	32	44	121	27	31	140	61	57	79	42	46	90	53	47	57	87	74	29	39	43	66	47	68	36	49	60	35	55	35
hsa-miR-107	187	323	240	193	155	155	180	95	379	191	392	528	1509	155	311	156	144	938	65	62	106	161	114	45	236	844	364	151	154	83	428	428	220	95	278	194	131	65	74	1416	192	227	262	409	277	227	114	214	207
hsa-miR-10a-3p	12	12	0	0	17	0	0	0	0	6	0	0	18	0	0	5	0	10	0	0	0	0	30	2	0	0	0	16	15	13	17	14	2	0	12	12	12	0	0	11	0	13	14	0	15	0	3	3	0
hsa-miR-10a-5p	248	357	200	392	335	216	162	87	183	210	216	288	397	122	285	244	270	235	30	67	169	120	160	126	199	165	161	87	147	143	410	239	87	126	134	143	149	90	82	478	184	169	164	382	331	216	145	273	145
hsa-miR-10b-3p	44	47	29	25	32	23	26	21	29	27	33	17	32	22	44	32	33	28	16	22	24	30	57	33	37	30	50	33	57	48	53	52	21	46	58	61	66	20	42	24	36	46	49	20	36	29	16	31	29
hsa-miR-10b-5p	251	436	217	434	366	264	151	91	234	177	258	304	352	160	362	356	318	257	50	71	221	111	120	167	218	255	165	90	202	179	327	270	81	119	103	225	141	104	102	120	140	211	175	423	341	201	169	305	207
hsa-miR-1178-3p	9	24	13	12	4	7	15	9	15	9	13	8	22	19	16	19	17	13	5	11	14	11	30	7	13	7	29	22	20	19	7	21	16	10	21	21	12	9	18	6	24	9	12	13	11	21	16	15	14
hsa-miR-1178-5p	29	28	0	18	14	5	14	8	27	15	12	11	15	30	10	11	23	11	8	9	33	0	17	12	24	4	25	32	27	23	0	20	14	26	33	33	26	17	11	8	28	17	27	20	14	18	14	13	14
hsa-miR-1179	19	15	0	7	10	7	11	0	16	11	20	14	16	17	12	7	0	11	14	0	11	0	19	5	21	6	12	9	22	18	9	16	29	0	24	14	23	0	2	4	11	19	13	0	12	5	9	8	0
hsa-miR-1180-3p	69	66	93	72	108	98	45	49	116	59	133	189	153	68	113	70	68	209	47	67	37	113	57	45	82	299	67	71	37	47	182	107	78	42	54	71	67	47	48	121	58	79	85	68	100	79	33	65	80
hsa-miR-1180-5p	17	37	29	21	20	10	14	7	19	19	13	15	27	17	24	30	21	12	16	18	9	12	48	20	11	6	24	29	22	25	13	20	18	23	38	43	27	11	13	7	19	14	24	13	39	24	10	12	20
hsa-miR-1181	58	73	47	51	47	32	50	53	25	39	42	41	35	53	57	50	48	40	40	56	51	48	42	45	60	27	61	48	47	73	39	58	41	63	60	67	59	42	44	18	76	67	53	47	46	72	49	52	50
hsa-miR-1182	24	32	19	11	16	7	15	9	21	18	16	13	19	12	15	16	16	22	18	15	12	14	26	21	12	14	44	14	27	19	20	12	15	12	40	28	29	9	13	16	21	18	27	19	18	19	16	12	25
hsa-miR-1183	11	18	19	11	14	8	12	14	12	9	7	9	4	14	14	11	14	13	5	11	8	15	17	12	8	7	18	14	13	16	11	20	13	12	21	26	10	3	15	6	10	17	21	21	14	24	14	20	11
hsa-miR-1184	9	16	0	0	11	0	0	0	0	13	0	17	39	0	0	9	12	5	0	4	4	0	17	0	0	7	13	11	16	0	11	11	2	0	7	16	0	7	0	2	5	0	12	9	10	12	13	0	8
hsa-miR-1185-1-3p	14	0	7	0	0	0	4	0	0	16	0	0	0	0	26	0	0	0	0	11	0	19	0	0	0	0	0	0	0	10	0	7	0	0	0	0	0	3	0	0	0	0	10	0	0	0	0	32	0
hsa-miR-1185-2-3p	13	12	12	0	8	0	8	11	0	15	0	6	13	0	13	10	15	4	0	5	5	6	12	8	12	7	20	10	18	27	7	15	5	21	14	15	13	4	5	6	19	16	25	9	19	26	6	15	13
hsa-miR-1185-5p	0	10	0	10	0	0	0	0	0	7	3	0	7	12	0	0	10	0	5	0	0	0	0	0	15	11	13	9	14	0	0	6	5	0	17	15	13	0	4	5	0	3	0	3	0	0	0	0	0
hsa-miR-1193	22	45	20	28	16	16	27	18	17	26	20	15	9	20	17	16	23	25	10	19	27	19	117	22	19	14	32	33	35	36	31	24	23	34	42	40	54	29	20	16	53	38	64	22	37	36	28	13	21
hsa-miR-1197	12	9	15	11	4	0	5	9	0	0	0	0	5	0	13	15	5	10	23	10	4	9	11	9	17	6	31	18	14	23	6	0	10	16	23	11	12	14	9	7	8	23	21	13	0	0	0	10	12
hsa-miR-1199-3p	26	31	13	20	15	13	23	24	19	15	12	20	20	22	19	17	24	15	13	11	15	16	28	26	20	8	31	26	32	22	15	19	18	16	41	36	28	18	14	7	21	39	33	27	20	20	12	15	16
hsa-miR-1199-5p	25	46	35	29	33	21	32	30	35	23	38	22	35	32	36	26	16	17	21	23	24	21	44	38	18	16	42	39	30	44	52	38	34	36	66	34	50	27	22	35	60	43	43	34	32	35	31	21	36
hsa-miR-1200	41	53	25	25	27	8	20	14	34	20	17	18	37	24	33	33	38	23	23	11	20	34	44	16	32	17	38	29	41	45	21	43	24	29	43	41	46	27	21	15	35	33	49	22	34	28	42	14	22
hsa-miR-1202	21	14	0	12	4	0	17	7	0	6	9	8	11	30	36	24	26	14	8	2	7	0	16	10	22	4	16	23	18	22	12	15	8	20	16	9	20	13	8	0	10	21	20	14	23	12	14	15	16
hsa-miR-1203	46	87	77	30	19	23	36	19	14	70	22	16	40	50	39	54	31	40	23	20	33	40	348	22	50	10	75	25	45	38	27	25	36	37	50	49	56	14	25	17	39	65	77	35	20	40	13	54	30
hsa-miR-1204	9	0	12	0	0	0	0	0	0	5	1	0	0	22	0	0	0	0	0	0	0	4	12	0	0	0	0	6	13	0	6	11	2	0	11	0	10	10	0	4	0	5	0	0	14	0	3	0	8
hsa-miR-1205	11	12	0	11	0	0	7	4	0	12	0	0	0	0	10	0	0	2	10	0	0	0	12	5	19	8	11	13	16	11	0	9	13	11	16	10	10	0	7	4	0	14	16	0	16	0	8	7	12
hsa-miR-1206	0	10	10	0	0	0	0	0	0	7	0	0	7	0	0	0	0	0	0	0	3	5	12	8	0	0	0	12	13	0	0	10	5	0	14	11	11	4	0	0	0	6	15	0	0	0	0	0	0
hsa-miR-1207-3p	17	25	0	0	0	0	6	17	0	2	10	0	0	12	48	0	11	13	0	13	24	0	42	8	0	8	12	12	30	10	8	12	43	20	12	19	18	23	0	10	19	23	15	13	13	0	7	11	12
hsa-miR-1207-5p	20	16	15	16	12	12	10	8	11	5	18	10	9	9	18	9	21	10	10	19	8	17	27	11	12	10	16	25	23	32	14	25	8	15	22	23	18	17	8	7	20	32	25	12	18	25	13	9	12
hsa-miR-1208	15	18	9	0	14	12	6	0	10	8	11	11	6	14	13	11	12	0	0	12	11	15	15	9	15	11	16	16	22	15	9	15	11	0	23	22	22	9	12	7	8	25	8	12	28	17	12	12	15
hsa-miR-122-3p	22	17	8	0	35	2	18	0	19	19	0	44	19	0	7	10	7	10	0	9	7	12	12	0	25	8	20	14	8	9	10	18	5	0	20	13	12	4	4	8	11	16	14	14	16	11	8	13	7
hsa-miR-122-5p	4022	25282	7207	5909	104678	12259	10817	6823	80172	167774	4624	139854	37196	11012	64473	10286	5067	7678	944	13831	10534	34986	11338	2249	10385	8149	9809	2249	14143	4398	29904	15104	2083	13723	7920	19422	8933	7917	12370	19190	4999	10071	9688	26817	9562	4754	7527	10827	6833
hsa-miR-1224-3p	20	24	26	20	8	17	8	8	25	23	12	21	22	20	23	26	29	30	20	11	17	29	18	13	33	10	330	27	21	28	21	32	16	22	32	26	24	15	11	15	16	30	48	24	32	29	30	15	18
hsa-miR-1224-5p	71	54	37	27	50	16	26	23	30	38	54	45	46	35	30	37	36	38	23	21	40	36	58	30	36	37	52	48	44	39	77	40	52	54	57	46	46	36	43	31	59	48	59	41	55	56	34	41	47
hsa-miR-1225-3p	16	27	21	21	16	4	5	12	17	19	24	19	14	13	23	21	28	0	7	7	18	16	22	20	19	7	21	30	23	23	20	20	14	12	24	26	25	17	19	6	30	18	49	12	23	17	10	17	12
hsa-miR-1225-5p	12	17	10	16	10	10	13	10	9	11	8	16	0	21	13	18	24	6	9	11	19	11	12	20	17	7	20	11	17	27	15	8	11	23	23	26	18	16	15	5	7	21	20	16	12	21	25	13	15
hsa-miR-1226-3p	12	0	0	0	0	7	14	6	15	10	0	0	8	0	10	0	0	0	0	6	0	0	0	14	11	9	29	11	13	0	0	8	16	10	15	6	8	0	7	13	26	12	12	0	8	0	10	0	0
hsa-miR-1226-5p	63	10	10	8	19	25	5	8	8	33	8	7	9	11	84	6	13	12	20	11	6	59	7	0	0	4	12	10	17	14	14	10	7	19	13	60	12	4	0	3	11	28	46	7	12	10	10	141	17
hsa-miR-1227-3p	30	28	28	33	18	10	33	13	26	16	15	36	16	38	26	18	89	15	25	21	25	16	27	22	21	28	76	27	55	39	22	68	26	65	58	37	41	49	17	14	47	68	43	32	23	24	23	26	35
hsa-miR-1227-5p	13	13	18	14	3	5	18	14	13	12	11	15	10	19	13	11	20	5	19	15	11	21	15	13	15	6	16	20	11	29	20	10	19	26	37	35	19	35	19	6	12	11	27	19	31	39	12	12	18
hsa-miR-1228-3p	0	12	7	0	6	0	0	0	0	8	10	11	0	4	0	10	0	0	0	0	0	10	7	15	0	3	14	0	9	13	5	12	11	0	0	15	13	11	0	0	0	7	20	0	13	10	4	4	0
hsa-miR-1228-5p	9	11	2	7	12	0	10	3	0	8	2	18	4	19	10	11	10	0	12	0	7	12	20	12	18	4	16	13	11	12	10	5	5	10	20	13	5	5	5	0	10	18	12	7	6	17	14	10	9
hsa-miR-1229-3p	12	13	13	0	13	0	10	13	0	7	21	8	19	11	10	9	12	10	0	10	10	8	13	20	20	8	16	27	15	11	12	19	10	16	14	21	23	8	12	11	17	16	28	17	14	21	21	14	15
hsa-miR-1229-5p	31	44	25	23	26	16	32	23	29	15	20	17	13	30	23	26	36	26	23	23	30	35	37	26	17	10	65	29	51	20	15	33	42	38	42	40	31	29	20	10	29	54	34	25	16	22	32	41	19
hsa-miR-1231	18	22	16	0	12	8	18	14	10	16	16	12	14	18	10	13	16	9	0	11	9	10	17	12	13	5	13	21	16	22	12	25	10	19	33	21	26	18	19	8	16	11	29	8	20	25	14	10	10
hsa-miR-1233-3p	6	25	0	17	0	9	9	4	15	10	10	10	9	11	12	0	14	9	8	13	6	0	10	0	7	4	27	12	10	7	12	14	14	27	19	16	21	8	10	9	11	23	14	11	11	6	5	12	13
hsa-miR-1233-5p	13	13	0	0	21	0	14	4	0	4	11	1	5	8	7	6	4	9	0	15	0	0	8	9	0	6	11	11	0	14	1	11	0	12	15	12	7	0	0	0	11	15	10	17	17	12	7	9	0
hsa-miR-1234-3p	22	19	16	21	15	5	11	8	15	16	11	15	16	12	12	11	12	23	9	15	13	15	20	18	17	8	22	18	18	18	23	15	11	14	27	27	15	11	22	7	13	22	14	15	15	21	17	9	11
hsa-miR-1236-3p	17	23	9	24	11	12	19	15	5	7	11	8	16	18	11	11	26	13	9	5	13	24	26	14	10	16	25	22	22	17	15	23	13	21	19	18	30	17	5	7	21	32	23	12	13	19	16	12	8
hsa-miR-1236-5p	16	19	10	17	15	6	10	8	18	13	15	8	14	6	8	12	24	15	15	14	17	13	23	24	10	10	29	21	22	22	14	21	13	19	29	33	20	17	14	4	28	30	33	16	25	24	10	20	22
hsa-miR-1237-3p	42	32	27	48	24	13	15	15	33	25	32	12	25	48	41	37	44	25	28	32	32	27	30	32	31	24	95	50	35	60	29	53	34	36	47	57	44	21	26	29	34	46	61	42	40	66	30	26	33
hsa-miR-1237-5p	74	113	58	66	62	42	53	74	49	67	69	59	79	63	76	50	58	58	41	41	26	58	98	61	55	38	101	80	86	84	103	65	76	83	139	100	78	55	24	65	135	80	109	64	71	78	56	59	56
hsa-miR-1238-3p	10	16	12	13	10	0	16	0	16	12	12	3	13	7	10	9	11	0	6	3	12	20	0	7	0	5	14	15	15	12	4	12	12	0	12	17	16	11	0	0	0	28	14	12	10	15	22	7	9
hsa-miR-1238-5p	37	18	14	22	9	15	15	15	15	8	20	11	16	17	20	19	25	14	10	12	10	14	17	12	18	13	34	27	15	26	11	25	25	22	35	31	33	25	23	9	25	29	38	19	15	26	12	15	19
hsa-miR-124-3p	17	12	6	10	10	0	6	7	0	11	16	13	15	17	11	10	16	14	11	10	10	32	22	7	11	5	39	11	13	17	16	17	10	17	24	21	34	12	12	7	17	13	21	10	11	8	8	8	2
hsa-miR-124-5p	16	10	9	22	0	0	3	13	0	6	9	11	7	11	11	0	20	13	5	5	8	12	14	13	10	8	18	8	21	14	8	12	14	11	19	21	14	8	8	0	18	33	19	18	53	11	14	3	16
hsa-miR-1243	28	72	47	12	6	9	7	11	16	39	0	5	10	0	31	12	10	11	7	13	4	15	30	4	18	6	21	13	9	11	10	16	12	15	17	24	16	7	7	3	12	28	8	8	0	11	0	60	10
hsa-miR-1244	57	104	54	47	37	42	48	20	35	52	59	45	62	80	67	42	82	48	74	36	43	72	119	32	58	36	107	111	75	100	73	83	64	102	112	101	84	35	32	45	56	99	112	51	69	52	43	65	46
hsa-miR-1245a	13	19	14	12	9	3	15	10	14	7	9	17	15	15	31	19	10	11	12	21	4	12	27	12	12	2	22	15	21	13	0	13	18	31	27	26	18	13	7	11	15	26	20	19	11	18	14	25	7
hsa-miR-1245b-3p	17	25	13	19	0	10	8	4	13	10	23	8	25	15	19	0	15	22	6	10	11	18	35	18	9	8	30	34	24	27	18	39	19	30	27	37	36	10	14	9	65	26	30	18	12	17	5	8	12
hsa-miR-1245b-5p	0	0	0	0	0	0	2	0	0	0	0	0	0	0	10	0	0	0	0	0	0	0	0	0	0	2	11	0	11	0	0	0	2	0	0	12	0	0	0	0	0	0	0	0	0	0	0	0	11
hsa-miR-1246	34	36	29	38	49	19	42	25	43	20	20	24	682	27	45	30	38	31	23	31	9	19	66	24	35	21	52	27	25	38	27	42	23	32	37	48	51	24	21	19	43	42	37	31	31	25	12	32	13
hsa-miR-1247-3p	79	115	46	77	47	38	61	50	85	65	88	64	62	57	86	75	79	76	35	63	45	74	104	54	73	51	100	95	97	105	109	72	86	106	143	82	112	43	46	46	122	121	146	81	64	94	47	73	79
hsa-miR-1247-5p	40	52	29	34	30	28	24	24	39	29	25	36	19	43	29	37	62	41	26	33	35	24	42	36	25	23	41	48	54	39	29	35	36	38	37	48	58	33	17	15	34	56	68	33	33	52	34	26	30
hsa-miR-1248	11	17	13	0	1	0	0	3	0	3	6	10	10	21	0	17	9	22	0	8	3	15	134	11	14	9	25	9	10	0	8	15	7	14	27	12	20	14	5	0	10	14	13	11	0	7	0	0	7
hsa-miR-1249-3p	49	48	37	37	28	27	36	23	20	28	24	27	17	28	33	29	43	33	23	34	29	38	43	38	33	28	53	37	37	58	31	44	32	32	46	50	46	30	35	17	33	36	42	44	39	54	29	32	38
hsa-miR-1249-5p	24	40	10	15	19	12	17	7	24	25	6	13	7	13	35	17	10	0	12	17	10	42	20	8	12	3	16	17	11	17	15	20	8	26	21	26	14	10	8	11	22	25	26	22	21	32	14	32	16
hsa-miR-1250-3p	29	35	23	19	19	10	14	26	10	16	18	12	15	20	21	21	23	17	18	22	12	24	16	24	19	18	43	22	33	31	17	22	15	17	28	56	32	13	23	12	25	22	28	28	14	21	13	9	26
hsa-miR-1250-5p	22	23	14	18	14	15	7	9	14	16	15	12	23	23	17	15	25	9	12	20	14	18	16	10	0	15	19	27	21	31	23	16	14	13	25	27	29	17	0	18	15	31	30	9	26	23	19	15	12
hsa-miR-1251-3p	26	26	13	17	6	0	17	12	0	11	24	7	13	15	6	13	14	24	9	6	12	15	18	10	11	9	76	21	29	16	36	20	13	26	25	18	28	16	8	12	25	23	37	18	23	26	15	14	30
hsa-miR-1251-5p	22	32	10	10	9	10	13	8	9	6	12	0	15	15	9	20	16	19	10	5	8	16	24	14	26	16	24	19	23	25	16	14	12	19	34	32	22	15	7	10	22	21	22	12	14	0	13	18	9
hsa-miR-1252-3p	0	0	0	0	0	0	0	0	0	0	0	0	0	0	0	0	0	0	0	0	7	0	12	0	11	4	10	0	0	0	0	0	0	0	0	14	4	0	5	0	10	10	0	0	10	0	2	0	0
hsa-miR-1252-5p	27	37	20	31	36	13	21	24	26	18	37	24	22	32	22	18	27	21	40	20	27	26	60	20	20	16	26	101	40	25	32	33	23	26	36	49	24	20	26	17	47	143	55	14	58	26	43	19	26
hsa-miR-1253	17	29	13	13	14	5	15	12	29	12	11	13	9	7	15	15	23	11	9	12	8	19	21	11	17	15	45	25	20	21	19	23	16	12	30	20	39	15	11	11	22	19	21	23	17	25	15	17	18
hsa-miR-1254	0	10	6	10	4	0	0	6	0	7	0	0	5	0	0	11	0	0	4	0	5	10	14	16	11	6	20	13	12	12	5	15	12	15	9	18	15	0	6	5	12	12	10	0	13	0	9	6	0
hsa-miR-1255a	15	12	8	11	0	0	1	4	0	10	3	5	8	11	15	0	0	12	4	0	5	15	33	11	10	8	13	13	11	13	0	7	8	10	15	18	13	0	11	9	13	19	12	0	7	13	10	22	8
hsa-miR-1255b-5p	27	30	45	40	35	35	20	17	16	18	49	60	36	39	47	30	45	102	14	16	14	30	28	10	28	80	25	40	34	19	21	54	35	27	31	30	36	15	26	38	31	33	38	25	24	26	7	30	26
hsa-miR-1256	37	30	11	23	4	14	20	10	10	10	17	13	25	13	19	19	26	0	4	11	10	10	19	14	20	6	32	31	25	17	25	20	11	31	24	39	32	20	18	9	54	39	23	21	18	18	27	18	13
hsa-miR-1257	17	25	16	14	20	11	9	9	9	9	30	21	11	12	19	16	16	26	9	20	25	17	38	26	28	24	31	37	19	29	13	25	25	20	29	31	31	12	19	7	27	30	27	18	19	29	10	19	22
hsa-miR-1258	33	30	14	20	24	24	13	18	19	21	30	19	21	35	24	17	38	10	19	16	19	25	40	17	27	12	31	34	45	49	24	26	21	38	30	33	24	14	14	20	32	60	41	21	20	31	20	30	37
hsa-miR-125a-3p	29	19	9	24	32	13	8	20	23	16	31	20	20	18	21	16	33	12	8	17	17	20	28	16	16	14	42	31	33	22	20	36	11	29	36	44	32	12	21	16	23	26	41	25	30	19	23	13	14
hsa-miR-125a-5p	618	1300	866	1616	794	1084	501	406	1095	1143	1127	1186	1024	634	1011	984	1296	1218	297	457	1209	793	359	761	1382	730	779	400	475	729	1389	891	534	313	983	610	758	626	488	2594	669	725	806	2930	847	684	673	826	639
hsa-miR-125b-1-3p	30	43	20	12	23	9	18	12	18	21	20	10	26	20	16	18	21	17	10	14	5	8	19	13	21	9	50	21	34	26	20	26	8	24	28	28	35	16	14	14	19	26	34	23	29	25	16	15	10
hsa-miR-125b-2-3p	24	20	8	22	23	9	16	14	18	15	17	26	21	11	30	27	23	21	20	16	17	24	38	12	25	18	29	21	30	34	21	18	21	30	30	42	29	23	14	11	26	21	39	27	28	19	27	10	19
hsa-miR-125b-5p	266	642	282	461	1067	426	162	79	754	916	264	1453	450	173	582	353	390	291	99	173	293	374	210	208	441	277	264	174	158	300	1210	330	211	241	220	180	187	169	167	592	209	253	258	1157	358	216	179	303	194
hsa-miR-126-3p	3941	8931	3508	7303	4192	2513	4673	2003	8270	3570	6845	5601	21818	2465	3878	6363	6005	9051	496	981	3772	2295	1700	1527	4295	5994	2682	1379	3364	1801	5513	8783	2181	770	5527	5298	3888	1454	1296	22623	4530	5242	5843	9889	4832	2536	3009	3283	2338
hsa-miR-126-5p	763	1784	517	926	437	555	559	262	775	425	878	730	2516	326	709	880	720	1486	55	166	459	317	315	233	592	1328	506	250	616	333	597	1056	355	181	825	964	514	195	166	2782	974	1056	1084	1216	842	450	341	560	385
hsa-miR-1260a	28	33	25	35	18	10	26	14	24	11	25	27	47	30	41	34	25	23	14	16	19	18	29	21	20	10	31	31	15	30	28	33	13	26	43	40	44	23	19	68	37	42	43	28	28	33	15	23	22
hsa-miR-1260b	23	50	14	36	15	18	27	18	24	17	24	25	41	14	19	16	26	26	15	7	34	29	25	15	10	14	218	21	27	23	23	28	19	22	50	28	24	19	16	61	32	37	24	54	31	23	24	18	17
hsa-miR-1261	33	43	22	25	12	24	27	14	17	12	15	11	14	15	26	19	26	15	10	16	25	18	58	25	21	17	37	29	35	39	10	25	13	39	33	53	36	15	18	25	24	51	33	25	21	27	15	35	18
hsa-miR-1262	55	47	25	52	20	16	21	15	33	35	22	29	46	38	55	34	25	26	23	38	45	45	101	27	31	15	58	58	60	39	37	45	33	34	68	75	61	19	23	12	49	80	66	25	19	29	21	53	21
hsa-miR-1263	0	0	0	0	0	1	0	0	11	6	0	7	14	0	0	0	13	13	0	0	10	0	11	2	0	4	13	18	0	0	11	10	0	0	10	14	16	11	0	7	12	10	0	3	0	11	0	0	0
hsa-miR-1264	11	10	0	0	3	0	13	3	0	4	0	0	0	0	8	10	0	0	0	7	5	0	14	0	0	0	0	5	0	0	11	10	0	10	16	10	5	2	0	0	18	16	14	0	0	0	0	0	0
hsa-miR-1265	23	38	15	13	18	7	14	13	20	16	36	13	22	11	21	16	29	14	17	16	12	16	70	32	14	10	34	34	31	24	13	23	15	19	46	47	26	17	13	20	21	43	47	21	22	15	20	21	18
hsa-miR-1266-3p	12	18	0	0	0	11	0	0	7	0	5	4	8	70	0	0	0	12	0	0	0	0	13	10	8	2	10	7	31	0	0	0	5	0	36	14	0	11	11	0	10	0	12	0	0	10	0	0	0
hsa-miR-1266-5p	50	67	46	46	39	47	25	23	36	32	50	37	59	195	50	38	51	40	55	49	37	45	64	51	52	37	61	62	107	58	40	59	48	56	112	59	66	31	39	31	66	81	79	31	37	60	47	32	49
hsa-miR-1267	33	42	19	34	12	21	12	34	25	26	20	20	22	27	29	30	23	16	25	26	30	30	26	45	23	25	53	28	19	34	28	32	17	19	50	38	43	29	26	23	29	27	52	33	36	31	31	18	31
hsa-miR-1268a	20	24	17	14	92	20	18	23	25	24	18	15	20	25	14	13	20	17	20	15	13	24	20	21	33	20	25	18	27	47	18	27	25	18	59	35	16	23	21	21	27	31	70	15	36	21	15	21	20
hsa-miR-1268b	23	26	20	30	48	24	20	18	13	19	15	29	27	24	19	15	29	13	12	18	11	16	30	26	9	19	24	18	19	26	22	24	16	23	32	28	40	15	18	21	26	33	37	25	50	31	33	30	24
hsa-miR-1269a	10	15	13	13	10	6	0	0	11	15	14	8	10	16	0	17	13	14	9	14	5	8	13	13	9	14	19	8	17	15	15	15	4	0	20	21	13	12	11	10	0	24	26	9	9	10	11	19	14
hsa-miR-1269b	0	0	0	0	0	0	0	0	0	3	0	0	0	0	0	0	0	0	0	0	0	0	16	0	0	6	20	8	10	11	0	10	3	0	10	11	0	0	0	0	0	0	11	0	0	0	0	7	0
hsa-miR-127-3p	40	69	47	38	27	36	78	22	52	31	24	22	156	49	34	37	26	31	47	21	28	60	229	19	45	24	56	208	43	36	104	58	29	19	73	64	33	115	41	599	106	227	145	117	33	48	75	36	54
hsa-miR-127-5p	24	25	25	17	11	0	13	11	0	17	9	16	3	14	34	19	17	14	5	7	11	27	31	7	10	4	27	19	20	21	12	15	17	9	18	31	22	9	11	7	17	26	20	14	14	13	6	24	24
hsa-miR-1270	106	107	63	84	49	67	57	53	93	63	77	96	83	94	64	87	92	103	47	58	63	86	73	101	88	78	117	86	82	116	87	111	81	113	122	161	125	88	63	52	100	144	121	73	118	95	75	72	78
hsa-miR-1271-3p	14	13	0	0	0	0	0	0	0	0	10	0	0	5	0	0	0	0	0	0	0	0	15	0	0	7	11	0	0	0	0	0	0	0	0	0	12	0	0	0	0	16	0	0	10	0	4	0	0
hsa-miR-1271-5p	0	15	0	0	0	0	0	2	0	0	12	0	12	7	0	0	8	3	0	0	9	0	13	3	0	3	12	10	0	0	3	0	0	10	9	0	7	0	0	21	0	13	14	11	14	0	4	0	0
hsa-miR-1272	275	266	113	156	91	98	84	76	147	106	178	190	190	151	231	165	257	148	141	181	167	165	309	193	191	141	317	260	181	285	215	223	231	320	305	289	320	152	156	158	225	294	279	209	213	226	202	184	175
hsa-miR-1273a	7	0	0	0	0	0	0	0	0	0	4	0	0	11	0	0	0	0	0	0	0	0	0	0	10	0	0	6	0	11	0	0	0	0	11	7	7	0	3	6	0	11	12	0	0	0	0	3	0
hsa-miR-1273c	27	40	32	27	16	24	20	8	23	22	24	22	31	12	34	8	19	28	8	11	15	23	49	18	17	14	32	34	39	40	17	47	22	49	42	83	44	9	26	15	25	41	42	32	20	39	20	17	14
hsa-miR-1273d	10	17	11	0	10	5	13	11	10	6	0	3	12	0	7	6	14	0	0	5	7	7	11	14	11	7	30	11	0	11	7	16	0	7	15	10	11	0	6	0	15	12	13	7	14	16	7	9	0
hsa-miR-1273e	20	46	3	0	16	10	13	14	28	13	16	9	13	9	22	5	23	11	0	0	13	16	28	14	12	8	31	19	24	18	12	21	5	14	15	19	14	13	13	0	14	12	16	9	13	10	11	16	9
hsa-miR-1273f	6	14	5	5	2	0	0	0	0	3	0	0	15	0	0	10	17	0	10	7	9	11	13	5	0	3	54	18	12	22	5	10	4	0	17	10	9	10	0	0	14	14	16	3	18	0	8	2	0
hsa-miR-1273g-3p	25	19	31	18	11	21	19	10	15	22	18	17	19	24	17	16	16	18	13	19	10	12	20	15	16	22	43	26	17	16	18	30	36	14	34	29	23	8	12	22	23	29	28	21	18	14	15	28	18
hsa-miR-1273g-5p	19	14	0	15	1	0	0	10	0	11	4	5	33	17	0	12	14	8	6	0	0	0	16	10	0	2	18	14	14	15	10	5	9	8	14	8	18	4	0	6	12	23	30	12	20	15	2	6	0
hsa-miR-1273h-3p	24	251	22	16	10	8	19	20	35	15	16	26	97	13	19	26	17	15	18	19	12	22	27	17	38	11	55	20	29	34	34	12	13	21	55	30	44	12	13	104	31	39	31	48	13	19	17	7	26
hsa-miR-1273h-5p	15	31	12	17	12	0	11	20	0	12	9	6	13	14	11	11	14	13	9	11	4	14	17	10	10	8	14	23	19	17	10	19	17	6	22	18	19	9	9	12	19	19	11	11	10	15	11	13	16
hsa-miR-1275	9	10	8	13	8	10	14	4	8	8	25	0	25	14	5	10	12	0	4	0	4	11	14	0	12	0	0	10	13	0	13	9	7	11	18	19	8	0	7	14	11	15	12	26	8	0	11	0	11
hsa-miR-1276	108	216	103	92	95	43	110	86	96	86	139	93	151	104	137	119	116	135	63	81	60	97	157	114	74	66	196	187	161	169	183	145	126	191	259	182	205	69	98	99	234	195	249	131	168	164	113	102	128
hsa-miR-1277-3p	0	0	0	0	0	0	0	0	0	0	0	0	10	0	0	0	8	0	0	0	0	0	0	0	0	0	0	0	4	0	0	0	10	0	0	11	7	0	0	0	0	10	10	11	0	0	0	0	0
hsa-miR-1277-5p	10	17	0	0	0	2	10	0	14	3	0	0	49	0	7	0	0	0	0	0	0	0	18	0	0	0	0	10	7	0	0	8	3	0	23	0	5	0	0	10	0	10	10	0	0	0	0	0	0
hsa-miR-1278	0	0	1	0	0	0	0	0	0	0	0	0	0	0	0	0	0	0	0	0	0	10	0	0	0	0	0	8	0	23	0	0	0	0	10	12	0	0	0	0	0	0	0	0	0	0	0	4	0
hsa-miR-1279	11	11	0	0	0	0	0	0	0	0	0	0	0	0	0	0	0	0	0	0	0	0	916	0	0	2	13	11	0	0	12	0	0	0	26	25	18	12	0	0	0	12	57	0	0	0	0	0	0
hsa-miR-128-1-5p	51	108	50	36	43	23	33	21	31	36	27	38	45	39	39	27	51	45	15	57	29	43	118	29	31	33	62	48	57	58	31	37	41	55	72	66	50	39	25	19	49	65	59	48	43	43	31	46	48
hsa-miR-128-2-5p	27	43	22	18	12	14	21	22	15	9	31	18	19	28	31	18	30	22	21	23	17	18	33	23	28	24	29	32	36	28	33	28	26	38	41	42	37	11	12	15	31	36	43	34	29	26	24	17	17
hsa-miR-128-3p	198	442	129	165	116	165	123	78	340	181	345	376	1544	141	207	157	117	670	33	61	96	126	83	57	151	582	116	133	97	79	288	248	119	63	245	163	105	40	38	1085	200	208	229	445	228	144	100	158	139
hsa-miR-1281	14	25	15	25	21	13	24	13	17	14	27	21	26	21	21	26	21	14	11	14	21	14	24	10	28	14	31	20	33	24	14	39	28	34	41	33	29	8	12	14	22	27	29	35	37	27	16	23	22
hsa-miR-1282	15	0	14	8	7	0	12	3	0	11	7	0	7	12	34	12	0	0	11	0	10	24	17	6	9	6	11	7	22	9	0	18	12	16	17	28	14	7	17	2	10	6	14	0	7	0	10	73	13
hsa-miR-1283	16	23	24	19	9	5	24	9	14	43	13	21	16	18	16	18	18	10	13	13	39	18	18	9	17	9	20	23	20	36	15	27	18	22	20	29	22	7	20	11	27	22	32	17	22	17	9	17	18
hsa-miR-1284	26	19	15	11	12	9	13	15	16	10	11	18	28	38	28	16	13	23	12	9	14	23	46	19	34	12	14	24	33	45	25	41	13	16	21	38	32	10	18	11	26	39	32	16	23	26	20	8	22
hsa-miR-1285-3p	31	39	22	21	18	17	17	16	23	15	34	21	28	25	18	21	27	18	12	20	19	17	54	18	26	18	43	24	36	45	23	34	20	22	49	45	37	22	25	18	49	50	34	24	36	33	19	16	15
hsa-miR-1286	15	13	10	12	17	7	0	0	11	4	14	10	19	14	0	11	5	14	3	0	12	7	11	10	11	1	14	11	20	14	14	17	16	0	15	18	15	5	5	0	12	12	22	10	15	8	5	16	8
hsa-miR-1287-3p	122	243	49	100	59	60	88	67	89	81	118	96	103	100	125	108	122	81	73	92	87	71	146	93	66	64	196	173	212	159	160	130	108	167	252	188	183	66	104	113	311	272	292	148	127	187	125	100	100
hsa-miR-1287-5p	49	58	30	47	28	35	27	24	37	34	73	47	40	46	36	40	51	89	25	23	20	37	57	30	37	69	73	56	64	58	47	52	35	50	74	51	52	25	25	45	55	78	67	32	56	52	41	31	43
hsa-miR-1288-3p	16	13	33	0	0	6	5	11	11	63	0	0	0	0	18	0	17	0	0	0	12	14	12	11	7	0	0	14	20	11	0	14	6	21	12	0	15	7	11	0	23	13	9	4	0	0	0	12	10
hsa-miR-1288-5p	25	35	18	16	13	10	21	7	8	23	8	11	12	23	15	13	8	26	10	0	10	14	78	3	19	10	38	15	20	14	16	12	28	16	21	18	29	6	8	5	16	38	27	23	8	20	13	22	6
hsa-miR-1289	17	27	11	14	4	15	5	4	11	14	13	9	13	5	20	12	15	24	13	17	10	16	23	10	11	7	20	16	17	19	13	20	16	17	19	43	16	7	18	5	8	17	20	10	26	14	11	22	9
hsa-miR-129-1-3p	14	0	0	0	0	0	0	0	0	0	0	4	3	0	0	0	3	0	0	0	0	0	14	5	0	3	10	7	0	0	11	0	0	0	11	7	0	0	0	0	15	0	8	10	8	15	10	0	6
hsa-miR-129-2-3p	0	0	11	0	7	0	5	0	0	11	0	0	0	0	10	10	10	10	0	0	3	7	10	3	0	2	36	14	0	14	0	4	0	0	10	11	16	0	0	0	13	12	4	6	0	0	0	6	4
hsa-miR-129-5p	38	40	86	46	12	8	15	7	11	16	19	19	12	58	23	69	19	60	25	47	10	35	26	14	71	25	123	24	23	58	51	31	17	27	46	39	72	15	14	12	27	102	26	23	32	21	7	13	23
hsa-miR-1290	46	63	35	47	24	22	51	22	36	46	48	43	50	23	54	31	54	57	26	19	52	40	69	22	45	21	68	65	67	42	46	66	34	50	63	79	69	24	27	24	45	74	67	34	47	53	32	37	21
hsa-miR-1291	35	36	23	35	29	19	8	17	26	16	21	22	12	20	23	25	28	20	14	14	16	25	40	16	29	24	32	29	33	43	19	33	28	26	36	31	54	22	23	18	39	49	33	19	20	27	24	23	17
hsa-miR-1292-3p	19	20	15	12	14	0	17	14	0	6	19	12	17	9	17	25	9	24	10	8	15	22	17	11	26	14	23	15	21	25	19	16	20	13	17	25	22	26	12	9	8	23	20	16	28	26	30	15	16
hsa-miR-1292-5p	56	64	39	47	43	20	24	28	39	39	45	42	188	39	28	31	39	43	21	23	31	33	84	25	48	28	49	43	58	61	50	61	34	51	77	78	56	33	39	39	47	53	66	35	60	58	36	24	50
hsa-miR-1293	48	49	22	24	21	13	26	16	28	23	26	22	23	34	33	14	41	27	13	20	21	20	37	20	25	23	58	48	50	34	18	53	22	33	48	84	50	38	18	16	50	67	54	26	42	38	27	23	18
hsa-miR-1294	53	49	37	38	31	64	40	25	42	30	86	99	64	37	55	28	30	125	17	25	42	30	41	15	31	164	35	56	36	30	51	66	46	26	50	61	38	32	35	56	42	55	43	32	55	41	28	34	38
hsa-miR-1295a	23	19	24	14	9	16	8	7	14	10	9	13	11	31	24	22	15	15	12	11	15	20	28	7	23	9	34	50	24	16	15	25	14	24	109	22	23	14	18	3	28	65	17	15	15	15	17	11	18
hsa-miR-1295b-3p	13	10	10	0	17	0	0	0	0	4	13	6	11	5	0	10	6	0	0	0	5	8	14	0	8	2	12	15	8	19	4	12	11	0	8	17	6	0	10	7	0	14	0	10	16	11	9	13	0
hsa-miR-1296-3p	34	57	40	38	24	20	27	33	38	23	28	28	30	35	23	24	33	15	24	23	30	24	55	27	31	13	45	47	40	34	38	42	33	66	55	53	49	30	37	16	32	56	43	29	40	33	28	29	21
hsa-miR-1296-5p	13	16	3	0	0	0	10	10	0	3	0	3	37	0	9	0	17	10	0	4	7	11	12	0	11	13	12	4	5	14	7	20	6	6	15	19	12	5	9	35	0	10	24	16	0	10	0	9	0
hsa-miR-1297	0	0	0	0	4	0	0	0	0	2	10	0	0	7	0	11	15	0	0	0	0	0	0	0	0	4	17	6	0	0	0	10	0	0	11	13	0	0	0	2	0	0	0	4	4	0	10	0	0
hsa-miR-1298-3p	9	13	0	0	0	0	0	10	0	0	12	0	6	10	0	0	0	6	0	0	0	0	10	0	8	4	17	10	0	11	0	0	0	9	11	15	18	14	12	0	0	6	14	0	0	0	0	6	11
hsa-miR-1298-5p	60	93	50	33	28	19	37	28	25	26	42	30	38	45	41	30	35	48	18	31	23	39	87	25	41	25	76	61	89	59	57	55	44	63	90	78	108	27	26	28	103	90	110	47	47	71	33	26	41
hsa-miR-1299	44	52	54	14	17	11	25	3	17	55	23	15	19	14	47	11	16	11	10	17	10	25	95	6	25	15	40	39	42	17	33	48	18	22	27	45	24	14	13	14	20	30	36	16	16	23	16	57	20
hsa-miR-1301-3p	19	43	17	17	14	14	28	16	19	22	25	15	69	9	31	13	21	20	2	4	14	20	18	6	21	10	27	9	12	3	53	22	14	22	41	16	16	8	6	234	25	34	46	75	19	10	6	11	9
hsa-miR-1301-5p	0	0	0	0	0	0	0	11	0	0	0	0	0	0	0	0	0	0	0	0	2	0	0	0	0	0	0	0	0	0	0	0	0	2	0	0	0	0	0	0	0	0	0	0	0	0	0	0	0
hsa-miR-1302	0	30	14	0	0	0	0	2	0	19	4	0	12	13	0	0	0	0	0	0	6	9	15	0	0	2	46	20	13	12	3	20	9	18	12	9	12	6	0	0	11	11	12	0	0	0	0	8	0
hsa-miR-1303	12	17	13	14	20	11	6	22	17	9	35	16	33	16	20	16	23	21	12	5	18	22	9	11	25	21	178	19	12	14	23	32	10	20	18	20	28	23	19	32	13	21	18	15	29	19	5	7	18
hsa-miR-1304-3p	52	54	13	27	21	16	20	12	27	16	35	34	52	65	33	16	29	42	23	17	16	23	44	18	25	28	48	31	48	41	26	34	33	20	53	48	40	22	12	63	41	36	44	44	17	24	21	27	24
hsa-miR-1304-5p	25	38	32	22	11	5	10	15	14	11	20	12	96	19	14	19	19	32	7	11	20	31	15	15	29	23	28	23	28	26	24	18	16	22	39	37	22	15	32	70	37	36	27	36	11	17	45	19	16
hsa-miR-1305	11	19	4	0	0	0	0	0	0	2	0	0	0	0	0	0	0	0	0	0	10	11	18	0	5	5	25	11	11	11	0	11	7	0	9	10	11	0	10	0	0	9	12	0	0	0	0	8	0
hsa-miR-1306-3p	32	26	20	15	25	9	27	9	24	15	28	25	25	19	20	13	15	28	5	12	12	15	26	21	39	32	18	35	21	30	28	25	22	31	38	45	25	21	12	30	23	29	35	19	21	30	11	14	26
hsa-miR-1306-5p	49	78	37	35	25	34	35	40	30	29	57	49	57	53	43	36	49	84	22	22	17	46	28	11	37	70	46	49	32	22	67	33	42	28	61	33	21	35	23	66	50	61	60	82	46	44	31	35	53
hsa-miR-1307-3p	75	297	165	139	159	113	190	107	241	171	149	247	1015	81	165	105	110	180	47	93	102	132	93	69	163	199	132	80	94	102	437	130	72	72	304	139	111	97	54	2568	231	232	264	498	111	87	100	116	99
hsa-miR-1307-5p	48	51	30	30	32	12	23	10	40	18	33	29	141	24	30	32	33	32	20	11	19	21	32	28	22	20	36	31	34	27	54	36	15	26	29	33	33	23	19	71	32	45	43	36	43	31	20	19	31
hsa-miR-130a-3p	73	150	51	67	74	44	63	21	38	78	119	80	191	46	169	37	32	206	28	29	30	81	41	16	50	114	52	38	34	27	78	72	23	37	66	73	30	22	23	147	57	62	74	106	66	63	38	98	44
hsa-miR-130a-5p	20	25	19	24	11	0	8	14	0	18	4	12	19	10	23	15	13	16	11	10	16	12	23	8	22	6	38	22	24	22	6	30	18	23	31	46	26	15	18	10	18	19	27	13	15	18	12	14	20
hsa-miR-130b-3p	27	56	48	33	38	21	26	8	31	22	31	32	86	17	35	29	30	62	14	18	19	35	33	10	24	78	30	22	37	12	48	33	13	27	178	51	32	8	12	35	43	30	37	33	52	30	16	36	24
hsa-miR-130b-5p	43	48	48	27	15	4	31	11	15	37	13	11	32	82	48	29	13	22	14	13	5	26	111	12	21	8	22	28	26	20	24	20	20	23	53	25	17	17	22	50	23	35	29	22	41	23	11	26	20
hsa-miR-132-3p	24	30	10	12	12	16	18	8	14	10	21	11	41	22	10	22	18	16	16	10	14	20	19	19	17	18	37	17	19	23	22	14	14	14	21	25	30	13	13	35	22	21	22	17	27	20	6	17	18
hsa-miR-132-5p	26	26	19	0	6	10	13	3	13	14	4	6	14	20	51	13	9	16	0	12	8	30	84	9	12	7	19	12	12	16	17	14	3	13	17	26	34	7	7	7	10	27	17	16	0	14	0	40	7
hsa-miR-1321	16	0	0	0	0	0	3	11	0	3	6	0	14	20	13	0	5	0	0	0	7	0	11	0	0	3	10	6	14	0	4	10	4	6	23	10	16	4	0	0	17	16	10	11	0	0	0	0	0
hsa-miR-1322	2	10	9	0	0	0	0	8	0	7	12	0	16	28	0	0	0	0	0	4	4	10	17	0	0	9	14	9	14	0	8	16	6	10	18	11	22	5	0	2	10	20	14	0	31	0	7	0	5
hsa-miR-1323	12	0	0	0	0	0	0	0	0	0	0	0	0	0	0	0	0	0	0	0	0	0	0	0	0	0	0	5	0	0	0	0	0	0	11	0	0	12	0	0	6	0	14	0	0	0	0	0	5
hsa-miR-1324	11	38	0	11	0	16	3	0	8	0	5	3	3	12	12	0	0	18	9	0	0	0	25	0	9	3	10	13	18	11	12	0	6	0	14	16	10	6	12	0	13	14	10	0	0	14	0	12	9
hsa-miR-133a-3p	17	30	22	34	12	60	23	6	13	9	12	46	42	11	26	13	18	15	13	11	18	16	16	11	14	11	17	21	14	26	43	24	12	11	50	42	22	8	8	108	24	31	32	40	13	19	6	21	8
hsa-miR-133a-5p	11	19	12	18	13	11	7	5	33	13	21	9	17	21	13	9	27	10	5	17	14	18	17	4	17	11	24	28	25	42	19	18	14	10	20	18	24	24	7	14	18	22	46	18	12	11	5	31	13
hsa-miR-133b	26	33	23	31	31	14	13	21	17	14	23	20	14	14	21	13	24	21	22	13	12	37	25	17	19	13	87	25	33	36	28	51	26	20	36	40	43	15	13	14	26	39	42	14	18	22	21	17	18
hsa-miR-134-3p	44	48	37	39	43	25	41	26	48	33	44	36	31	43	31	37	29	37	20	31	31	23	58	33	21	38	53	54	41	38	42	52	46	31	62	66	40	31	32	35	42	54	64	35	52	38	36	32	41
hsa-miR-134-5p	23	37	11	32	19	15	33	17	19	14	22	13	91	26	26	11	29	12	15	10	9	25	27	10	27	12	22	26	24	18	57	24	21	21	46	23	24	14	12	178	40	65	64	45	28	22	20	19	17
hsa-miR-1343-3p	19	22	15	31	13	7	27	15	16	18	12	16	14	16	19	16	25	21	6	11	8	9	14	10	22	8	44	22	22	30	24	20	32	13	42	13	30	17	14	22	31	29	27	8	15	17	9	20	12
hsa-miR-1343-5p	14	39	16	29	16	8	6	0	12	12	13	10	0	11	11	9	13	0	7	9	5	8	20	7	12	8	19	17	17	15	15	11	17	0	13	14	14	8	7	10	16	14	13	11	25	14	9	7	9
hsa-miR-135a-3p	21	59	16	30	18	14	21	12	18	17	15	13	27	19	11	21	35	12	15	20	9	9	44	13	27	12	23	49	33	17	23	21	18	14	36	29	33	30	14	13	195	62	53	23	30	20	20	17	26
hsa-miR-135a-5p	0	10	0	0	0	0	0	0	0	0	0	0	0	0	0	0	0	0	0	0	0	0	18	0	0	0	0	0	0	0	0	0	0	0	0	16	14	0	0	0	0	8	10	0	0	0	0	0	0
hsa-miR-135b-3p	110	180	121	41	51	25	81	5	9	125	5	12	24	28	172	32	22	16	42	40	14	108	40	7	33	3	31	57	5	30	13	4	60	43	13	73	23	7	18	11	50	16	18	18	11	8	14	303	16
hsa-miR-135b-5p	8	16	0	0	0	0	0	5	0	9	0	13	0	0	0	0	11	11	0	0	11	0	18	0	0	3	19	14	20	25	7	13	14	16	30	21	23	4	0	7	20	18	21	8	0	12	0	6	13
hsa-miR-136-3p	19	23	25	24	13	6	21	15	16	11	19	12	17	32	14	22	14	16	11	17	11	19	30	13	19	16	104	26	31	25	14	16	23	16	27	30	28	8	12	12	32	34	33	19	28	30	14	16	17
hsa-miR-136-5p	19	26	18	0	0	0	15	7	0	16	14	10	18	23	10	0	22	13	0	15	10	11	23	6	13	4	14	31	17	21	26	15	15	14	37	32	23	14	9	8	25	35	28	34	13	18	19	12	19
hsa-miR-137	41	38	21	20	9	6	24	16	16	35	33	15	23	17	31	28	15	25	18	22	18	22	52	23	26	19	70	52	51	55	43	42	34	33	85	59	66	26	28	14	49	60	51	28	30	43	20	26	27
hsa-miR-138-1-3p	30	51	28	19	36	21	25	12	16	28	29	18	25	35	24	15	13	26	24	17	23	27	51	19	17	13	47	39	58	29	21	27	13	38	46	34	31	18	15	24	37	60	56	31	22	25	11	31	28
hsa-miR-138-2-3p	62	69	32	47	38	23	29	14	34	55	52	34	35	44	40	30	55	50	21	35	46	40	64	45	47	31	116	62	69	54	39	65	44	46	68	66	66	37	58	18	36	63	74	32	45	47	34	35	45
hsa-miR-138-5p	82	111	72	22	27	20	51	8	20	47	32	20	36	43	115	44	37	27	31	38	20	53	384	29	28	17	68	46	47	38	22	48	64	63	58	95	45	32	24	17	44	60	60	40	41	42	30	112	26
hsa-miR-139-3p	64	107	38	85	60	46	53	45	72	71	45	55	126	42	56	77	56	70	27	54	71	76	44	50	77	39	67	50	47	77	121	64	43	50	100	70	66	61	53	329	48	105	96	197	44	80	63	57	41
hsa-miR-139-5p	12	45	31	25	11	10	8	8	16	19	24	29	31	14	18	16	26	28	6	8	10	18	24	8	29	18	13	10	20	16	20	19	14	16	14	21	9	14	12	60	15	22	48	28	32	12	18	19	18
hsa-miR-140-3p	534	831	624	562	368	606	378	229	797	484	985	1047	3996	401	699	460	319	1963	89	183	257	475	237	103	475	2336	342	313	269	192	906	1132	433	169	558	512	355	202	214	3543	607	648	695	1126	702	515	237	464	520
hsa-miR-140-5p	59	77	52	39	24	31	25	10	52	33	35	36	203	25	42	45	39	57	12	11	20	18	145	10	42	97	32	20	22	23	36	81	24	20	54	59	30	32	8	110	39	44	44	38	33	33	15	24	28
hsa-miR-141-3p	38	22	21	18	217	13	20	10	31	13	28	11	128	15	49	35	40	43	9	12	7	12	9	44	29	36	43	17	19	17	114	38	10	35	13	15	18	15	1	17	31	34	38	44	41	17	12	26	17
hsa-miR-141-5p	1298	1115	663	653	470	529	525	490	649	702	712	816	658	758	1152	713	971	634	726	803	830	871	1039	783	977	571	1034	1029	645	1103	996	1062	947	873	967	1200	1076	745	653	589	840	985	1064	643	764	771	689	882	755
hsa-miR-142-3p	433	1049	426	719	406	328	694	206	1978	419	715	922	10548	234	576	610	316	1635	64	134	159	206	122	78	329	847	421	172	296	196	1311	960	147	54	1984	904	287	138	86	3149	238	611	636	288	483	339	298	334	135
hsa-miR-142-5p	1472	1978	996	1042	704	987	628	470	3514	857	2705	2643	20283	649	1411	1384	897	5828	97	252	394	662	677	196	886	5893	794	538	547	299	1125	2319	880	313	1083	1143	792	218	186	5032	1126	1221	1254	1498	1681	889	545	1342	850
hsa-miR-143-3p	415	554	279	718	238	624	233	106	545	304	280	400	5887	212	295	381	431	491	74	99	274	163	186	143	424	800	333	193	205	791	316	477	179	198	324	381	185	140	110	1256	286	382	409	839	314	231	162	233	163
hsa-miR-143-5p	16	19	18	13	15	7	10	12	12	15	11	15	25	15	15	16	71	24	3	9	6	15	23	15	14	16	16	16	16	20	12	17	8	11	13	31	20	6	8	19	13	37	30	18	15	17	21	8	12
hsa-miR-144-3p	72	55	41	55	50	25	29	19	43	19	74	56	72	26	54	44	30	304	5	12	14	22	32	10	47	293	26	21	40	17	42	154	38	21	24	67	22	3	6	51	29	55	55	25	102	35	10	20	20
hsa-miR-144-5p	41	89	66	32	59	29	23	9	90	29	147	100	201	37	69	53	29	260	8	20	19	24	16	25	55	149	35	28	18	28	97	99	37	18	36	80	28	20	14	124	32	62	61	23	67	53	23	46	42
hsa-miR-145-3p	0	0	0	0	0	0	0	2	0	0	10	0	29	4	0	0	0	0	0	0	0	0	0	0	0	0	0	7	14	15	7	0	1	11	12	0	0	0	0	0	12	0	0	0	0	0	0	8	0
hsa-miR-145-5p	34	25	21	20	17	17	16	7	34	29	20	29	230	9	39	17	26	35	7	8	17	14	13	12	41	16	22	14	26	32	67	31	18	14	36	17	26	24	13	46	23	17	33	45	31	21	14	18	14
hsa-miR-1468-3p	5	12	12	0	0	0	5	0	0	4	0	5	0	0	11	0	14	0	0	3	4	5	19	10	0	6	12	11	14	20	10	11	5	0	13	22	16	1	0	0	0	13	0	11	10	12	3	5	0
hsa-miR-1468-5p	26	30	29	16	20	9	17	10	14	19	13	28	27	15	34	11	16	15	7	13	13	13	34	5	20	26	24	23	12	32	40	21	17	25	25	42	27	16	7	28	22	32	37	15	17	11	15	20	16
hsa-miR-1469	10	22	17	12	16	6	8	11	22	12	21	10	12	7	11	11	24	18	15	11	12	7	14	17	11	11	107	17	19	28	18	32	14	17	26	21	19	16	9	17	18	21	25	13	15	20	11	12	17
hsa-miR-146a-3p	13	23	25	17	12	9	15	6	19	17	11	5	34	20	27	8	17	19	9	17	14	24	34	6	17	11	20	11	24	15	25	18	12	23	21	21	17	7	5	27	17	25	18	17	14	13	12	39	11
hsa-miR-146a-5p	859	3750	581	1338	1629	714	1358	384	3843	1227	1345	1910	15571	480	1228	1418	1108	2106	148	215	693	623	209	273	1130	1807	693	224	1005	509	3677	1394	296	476	2326	1443	643	293	195	11838	2145	3128	3243	2965	928	534	567	1060	466
hsa-miR-146b-3p	13	20	6	18	19	3	9	6	28	11	7	15	62	11	12	6	0	0	17	20	9	11	13	4	16	7	17	11	11	0	21	10	5	10	21	20	13	0	3	48	0	7	23	0	16	9	8	0	7
hsa-miR-146b-5p	96	267	62	107	117	89	108	37	265	76	109	317	871	26	112	89	88	191	19	31	37	50	31	49	136	147	85	37	103	45	135	114	42	23	188	125	86	35	23	1092	184	176	193	418	89	82	51	109	71
hsa-miR-1470	8	10	12	17	10	0	12	16	0	0	0	6	9	0	10	10	13	7	5	15	16	15	21	9	19	9	13	19	6	25	0	0	13	16	17	14	9	16	8	2	0	17	54	15	16	20	15	14	15
hsa-miR-1471	16	19	19	23	21	17	27	23	16	15	18	11	10	15	13	21	26	9	21	14	13	17	24	12	25	17	50	22	20	30	12	19	7	17	28	27	26	18	9	10	15	23	21	9	22	22	14	18	19
hsa-miR-147a	15	10	12	0	0	3	12	5	10	6	0	3	15	0	14	0	6	0	0	0	8	5	16	0	11	5	12	8	9	0	0	7	9	14	18	28	20	6	4	0	4	12	8	13	0	12	0	0	10
hsa-miR-147b	0	0	0	0	0	0	0	0	0	5	4	0	0	10	0	0	0	0	0	0	8	0	0	0	0	5	27	0	0	0	10	17	0	0	0	7	12	0	0	0	0	14	10	0	0	0	0	0	10
hsa-miR-148a-3p	973	1829	795	789	1780	1178	768	386	1667	1801	1596	2303	9333	774	1488	1100	585	2714	86	258	535	565	673	209	642	3376	572	354	632	312	851	1159	301	468	634	1047	511	258	242	2272	749	954	929	1017	1324	624	391	811	615
hsa-miR-148a-5p	83	78	63	68	67	54	46	60	51	50	43	43	57	62	80	53	71	41	58	64	72	75	46	75	92	51	84	71	90	92	75	96	49	37	79	95	75	63	53	33	65	83	85	62	56	71	48	78	49
hsa-miR-148b-3p	253	490	154	234	190	192	158	106	314	187	357	302	1288	144	198	202	159	721	29	44	81	103	163	41	130	883	127	92	127	75	245	352	124	61	266	203	108	52	29	948	230	280	345	329	284	144	77	146	125
hsa-miR-148b-5p	13	20	11	10	0	0	3	0	0	19	0	7	19	0	24	0	0	10	8	0	0	11	14	0	0	22	6	15	6	5	0	8	5	0	13	16	8	0	0	0	0	11	15	0	0	12	0	22	11
hsa-miR-149-3p	38	30	26	16	32	29	23	17	15	17	18	22	27	23	27	39	41	25	14	18	23	22	43	22	21	26	20	37	31	33	35	21	21	30	41	28	41	11	22	14	34	25	26	22	29	35	16	22	29
hsa-miR-149-5p	20	24	21	18	15	5	17	13	13	22	19	23	15	15	14	16	29	11	10	8	21	13	40	11	16	17	22	14	18	53	13	20	16	25	16	26	25	23	16	13	19	28	37	20	17	22	11	12	16
hsa-miR-150-3p	10	19	14	18	11	11	6	12	41	12	18	29	84	13	12	12	11	14	10	3	11	26	11	0	22	13	15	12	14	18	40	23	7	16	28	16	20	10	15	49	11	22	20	19	18	9	14	14	16
hsa-miR-150-5p	386	867	716	1003	340	586	286	236	3975	1243	2298	2720	4156	518	1265	786	870	2350	211	617	355	1163	193	299	2000	948	973	398	380	411	2238	720	652	200	1323	646	941	202	412	8421	508	448	546	4533	731	866	603	1321	643
hsa-miR-151a-3p	541	1907	413	679	596	652	780	335	1031	646	823	869	4653	398	551	643	410	1081	70	182	399	391	175	108	699	1673	473	217	423	240	1564	926	288	136	1175	596	295	203	183	14741	1166	1467	1345	2466	426	398	294	639	453
hsa-miR-151b/151a-5p	44	54	19	29	25	27	50	13	63	31	63	52	192	32	25	39	20	75	9	15	24	29	27	14	37	73	40	19	46	33	57	38	24	11	48	54	33	26	15	256	42	50	50	78	29	25	16	25	30
hsa-miR-152-3p	29	53	24	28	48	31	40	24	36	45	33	55	105	24	35	46	42	42	6	7	13	9	16	9	51	20	42	30	31	23	52	39	18	17	56	44	29	14	11	124	24	53	29	62	34	19	18	13	20
hsa-miR-152-5p	78	69	47	45	40	38	53	45	51	46	62	38	55	44	53	43	68	40	33	48	36	36	79	56	56	44	79	75	83	80	74	60	69	54	94	106	84	45	47	41	81	74	95	54	59	45	54	39	54
hsa-miR-153-3p	0	0	0	0	0	0	0	0	0	2	0	0	0	0	0	0	0	0	0	0	0	0	0	0	0	0	0	10	0	10	0	10	0	0	10	0	11	0	0	0	0	1	0	0	11	0	1	7	0
hsa-miR-153-5p	0	10	0	0	0	0	0	0	0	3	0	0	0	0	0	0	0	0	0	0	3	0	0	0	0	0	0	9	9	0	10	9	10	0	11	10	0	0	0	0	0	0	0	0	39	0	1	0	0
hsa-miR-1537-3p	6	11	0	0	0	0	0	0	0	5	0	1	0	0	0	0	12	0	0	0	2	0	15	0	0	0	0	7	11	10	0	10	5	0	22	0	0	0	0	0	0	0	14	7	0	10	0	6	0
hsa-miR-1537-5p	0	10	0	0	0	0	0	0	0	6	0	8	15	0	0	0	11	0	0	0	0	0	15	4	0	7	11	9	16	14	0	26	4	0	15	37	12	4	0	3	11	11	12	13	11	13	5	10	0
hsa-miR-1538	10	12	11	0	0	5	0	0	10	6	14	5	10	10	0	0	9	11	0	0	0	6	11	0	0	7	12	0	0	0	11	7	0	0	0	13	14	0	0	0	0	7	15	10	0	11	0	0	0
hsa-miR-1539	20	25	9	19	18	7	18	14	19	9	13	9	13	11	17	8	15	16	12	9	12	18	17	9	8	7	19	15	16	24	11	21	14	18	9	22	17	18	16	16	27	15	22	12	24	15	9	13	19
hsa-miR-154-3p	15	14	8	0	2	0	16	0	0	7	10	0	5	15	9	20	0	11	0	0	16	15	10	3	15	0	0	6	13	9	12	10	3	0	18	15	0	10	10	0	0	0	0	0	0	0	0	10	0
hsa-miR-154-5p	16	38	6	9	7	10	11	3	5	13	9	10	12	13	11	17	0	0	16	0	8	19	41	8	0	9	19	24	11	17	10	16	14	15	24	23	8	14	0	11	20	16	17	0	12	8	6	16	22
hsa-miR-155-3p	14	12	14	10	0	0	9	2	0	10	0	0	0	0	27	0	6	0	5	5	3	8	13	10	0	6	12	12	13	10	0	5	6	11	9	17	11	6	0	0	0	28	11	11	10	0	5	22	7
hsa-miR-155-5p	114	242	140	200	105	95	148	63	256	134	130	372	754	127	163	163	184	224	44	78	123	119	432	57	164	139	263	95	137	108	159	142	89	60	213	178	143	61	78	545	152	163	201	295	177	123	132	165	135
hsa-miR-1587	19	9	15	19	0	11	11	16	13	9	13	16	10	15	12	0	19	14	6	14	9	10	13	8	30	9	21	13	10	28	10	5	15	18	13	16	31	15	8	0	12	23	23	11	18	19	16	8	13
hsa-miR-15a-3p	11	0	0	0	0	0	0	0	0	0	0	0	0	0	0	0	0	0	0	0	0	0	0	0	0	0	0	0	0	0	0	0	0	0	0	10	0	0	0	0	0	0	13	0	0	0	0	0	0
hsa-miR-15a-5p	355	248	259	207	235	206	119	116	315	192	494	424	837	121	304	234	134	1107	31	58	123	120	123	43	94	1111	151	120	116	59	207	491	232	78	189	292	169	41	53	176	136	281	219	153	386	213	85	203	204
hsa-miR-15b-3p	47	85	33	40	30	31	18	10	30	25	81	82	207	34	46	33	25	183	6	13	20	25	44	20	26	145	37	36	38	21	35	63	26	29	45	42	47	11	8	88	42	37	64	49	55	52	19	17	36
hsa-miR-15b-5p	544	409	329	311	237	255	173	115	417	249	623	532	1377	193	500	302	187	1544	40	69	142	181	134	51	210	1732	168	176	126	70	364	755	312	89	199	403	202	74	66	449	229	275	303	373	646	328	108	268	277
hsa-miR-16-1-3p	12	33	18	0	10	0	0	12	0	17	5	0	15	11	0	6	12	13	0	12	4	3	12	7	10	0	0	6	7	0	6	9	12	10	14	31	15	0	16	6	4	20	7	11	0	0	0	0	10
hsa-miR-16-2-3p	590	500	728	685	647	1167	505	544	500	376	1374	959	849	544	687	710	352	2252	73	172	323	407	193	123	403	3321	241	213	129	129	307	967	648	94	140	349	246	182	174	825	365	375	362	483	880	581	327	353	657
hsa-miR-16-5p	195014	201784	194793	168247	119645	197071	86544	75980	121890	124536	379267	269794	353216	127504	245238	182729	120484	838065	16627	41495	77808	119267	87438	24256	100864	960524	92775	90494	54085	35320	100882	298407	176915	44435	52358	145725	85983	40067	36813	228388	112260	139159	137214	150464	284208	178907	73838	186400	165322
hsa-miR-17-3p	12	56	13	10	5	0	13	11	0	12	9	11	19	18	17	13	24	17	13	7	9	14	24	8	3	27	22	22	13	11	13	19	8	13	11	18	15	4	12	16	14	20	24	21	12	17	14	15	10
hsa-miR-17-5p	90	91	72	79	39	72	92	27	77	43	121	112	198	83	120	72	59	399	15	18	19	32	33	15	61	451	37	36	35	25	77	111	81	30	53	37	39	20	27	240	55	82	83	142	158	74	42	60	60
hsa-miR-181a-2-3p	59	68	68	53	24	29	51	22	33	41	26	28	139	18	45	46	16	51	9	36	12	37	124	15	34	53	69	64	22	15	47	42	25	29	32	43	28	14	17	102	35	36	54	42	29	38	9	57	16
hsa-miR-181a-3p	76	201	145	33	41	33	70	12	32	184	16	35	110	68	110	37	16	58	44	54	13	40	535	16	47	18	87	49	23	29	57	36	71	46	51	53	41	12	21	73	38	44	48	29	33	34	20	75	15
hsa-miR-181a-5p	164	212	167	203	251	132	214	103	361	135	282	328	991	125	245	225	106	307	52	99	84	121	120	66	147	447	194	118	108	96	254	227	117	93	183	234	127	67	67	510	112	163	187	233	233	165	74	225	142
hsa-miR-181b-2-3p	18	20	10	20	8	10	7	4	9	8	10	8	15	18	14	15	16	15	8	15	12	6	27	16	15	5	23	28	30	15	10	32	5	16	19	40	19	18	7	8	21	24	29	14	15	20	8	7	9
hsa-miR-181b-3p	19	11	0	11	0	0	5	0	0	8	0	3	5	0	15	0	11	10	1	5	0	0	12	0	0	0	0	0	18	12	5	10	3	0	0	0	16	0	0	0	5	14	11	3	15	12	3	9	0
hsa-miR-181b-5p	59	78	51	83	75	33	52	32	88	38	60	86	242	39	70	72	58	80	16	33	33	41	74	30	57	98	39	32	49	55	66	53	36	33	40	66	45	29	48	106	42	39	66	61	66	47	28	47	43
hsa-miR-181c-3p	75	99	117	40	49	16	72	11	14	132	21	15	55	54	125	71	19	44	16	29	13	36	417	11	38	16	36	81	25	28	25	30	51	50	33	55	29	20	19	64	29	53	42	30	30	21	16	86	19
hsa-miR-181c-5p	143	28	108	40	53	47	40	29	22	125	24	31	41	60	217	70	31	39	72	83	18	82	186	26	30	16	64	100	33	41	34	35	139	75	41	89	52	22	31	24	43	44	61	19	37	74	21	200	20
hsa-miR-181d-3p	81	123	76	37	46	44	46	43	44	75	44	46	39	47	81	57	57	41	34	60	27	53	66	26	46	27	64	72	60	63	67	36	62	73	96	87	78	30	37	38	63	90	91	58	52	57	44	89	56
hsa-miR-181d-5p	22	73	47	15	18	15	17	11	12	47	41	14	42	23	16	17	16	25	13	9	7	19	17	9	14	16	38	31	34	24	13	30	13	30	34	31	24	10	14	23	15	35	25	19	26	23	22	14	20
hsa-miR-182-3p	9	27	12	10	3	0	0	11	0	10	10	4	9	16	0	11	15	0	5	6	6	12	17	5	6	0	0	26	12	0	11	18	8	10	15	20	13	8	16	4	0	25	17	13	10	12	15	0	8
hsa-miR-182-5p	561	314	250	308	138	379	83	86	344	330	295	664	978	145	447	242	200	1636	27	89	73	146	131	31	581	1617	119	150	96	43	175	1118	410	48	178	242	212	78	108	595	165	331	235	232	474	259	66	278	274
hsa-miR-1825	12	23	10	0	6	0	0	2	0	11	16	8	8	6	0	17	4	2	0	0	8	7	7	10	11	3	12	6	2	12	6	12	12	11	10	12	14	6	11	0	15	16	13	12	9	11	10	5	11
hsa-miR-1827	36	16	22	21	10	15	8	11	10	14	21	16	18	13	14	11	16	17	8	12	11	12	23	5	14	28	11	17	18	28	18	16	22	14	12	23	39	19	6	11	7	27	26	16	18	27	19	12	22
hsa-miR-183-3p	8	24	16	0	11	0	6	0	0	12	0	6	6	0	10	10	0	13	0	7	6	10	17	19	11	9	16	13	12	15	13	23	7	0	37	17	16	5	14	8	14	27	16	0	10	17	6	7	9
hsa-miR-183-5p	314	265	155	192	77	269	57	43	162	177	190	413	446	110	231	125	119	906	17	59	29	94	119	20	230	930	67	83	53	18	106	492	249	29	82	97	93	41	78	411	101	135	123	194	360	161	49	156	198
hsa-miR-184	31	58	12	31	12	21	15	19	24	20	40	23	20	41	35	23	40	25	7	29	30	23	31	18	49	40	34	32	45	57	32	29	20	25	37	50	40	19	31	14	33	41	46	21	48	41	14	23	30
hsa-miR-185-3p	363	291	281	248	222	172	171	195	273	265	308	322	291	269	321	274	424	281	168	233	235	300	253	265	379	271	305	304	224	289	352	391	339	253	361	372	356	217	237	211	216	269	335	255	333	351	322	245	255
hsa-miR-185-5p	1147	1249	939	1235	720	883	556	378	601	650	1559	1008	1478	947	1296	760	611	3673	131	260	293	642	256	129	684	5392	279	571	255	209	887	2135	545	232	266	962	511	298	359	1436	664	1081	1096	828	1625	1034	358	630	1183
hsa-miR-186-3p	12	23	24	0	3	6	12	7	16	10	13	4	19	9	9	10	12	18	0	11	16	10	16	0	16	10	19	12	23	26	10	16	7	15	17	18	21	8	9	11	15	28	19	8	18	21	2	17	4
hsa-miR-186-5p	199	243	144	175	163	131	125	77	199	163	172	177	979	115	200	120	111	548	22	44	62	105	82	26	118	734	64	98	70	35	187	324	84	47	104	176	127	38	56	860	103	172	192	242	181	118	63	129	120
hsa-miR-187-3p	24	26	11	25	6	9	20	6	13	23	14	9	29	18	25	15	28	11	2	11	5	25	21	16	17	20	47	33	22	45	13	14	22	16	26	46	42	18	48	9	22	40	40	25	37	25	4	41	15
hsa-miR-187-5p	15	25	22	21	19	21	30	20	19	15	27	15	15	19	28	19	29	16	13	21	21	26	17	19	15	16	32	15	20	24	21	29	23	22	31	32	24	11	15	14	29	33	41	27	26	27	27	22	18
hsa-miR-188-3p	23	15	13	9	9	0	12	15	0	12	15	11	15	14	6	13	11	15	15	12	10	15	18	13	13	7	50	14	13	20	10	21	15	13	18	22	20	9	11	13	13	20	20	8	25	25	13	8	10
hsa-miR-188-5p	0	10	15	0	7	1	7	7	11	7	10	7	9	5	10	11	12	11	0	8	5	5	16	0	12	7	12	19	12	18	14	10	3	13	15	13	12	0	4	4	7	15	18	3	11	12	10	10	10
hsa-miR-18a-3p	15	11	10	17	0	0	5	26	0	9	12	9	15	14	25	0	12	28	6	0	6	4	63	4	5	29	11	9	10	15	17	17	15	8	11	12	11	8	11	31	9	18	17	12	12	18	8	16	18
hsa-miR-18a-5p	94	81	54	53	41	36	24	26	63	83	91	41	83	78	119	46	54	127	27	50	24	70	192	44	38	130	74	71	91	67	66	85	49	69	91	99	82	21	43	72	109	107	97	54	70	61	44	77	50
hsa-miR-18b-3p	13	11	0	0	11	0	0	3	0	0	0	9	0	0	0	9	0	14	0	12	7	0	6	0	12	7	10	17	3	10	0	0	14	10	17	0	10	0	3	13	16	6	14	0	0	11	0	4	9
hsa-miR-18b-5p	18	24	6	15	5	8	10	17	12	9	12	18	16	13	15	14	15	10	7	8	18	12	23	12	22	17	49	19	26	25	25	29	17	27	42	39	44	11	10	14	38	39	35	16	22	24	11	21	8
hsa-miR-1908-3p	44	57	38	27	34	35	24	19	32	28	23	20	18	26	37	56	46	29	13	41	33	24	60	48	38	21	40	54	52	56	39	31	28	45	63	51	63	24	19	24	31	48	56	27	45	54	32	32	33
hsa-miR-1908-5p	87	72	54	66	57	34	66	59	40	43	36	38	40	78	69	70	74	45	35	58	47	60	72	62	62	51	44	61	85	72	64	50	74	67	77	96	82	56	47	65	90	74	72	53	97	75	56	47	63
hsa-miR-1909-3p	99	78	89	95	68	39	50	45	31	57	64	45	12	61	89	86	94	68	45	63	78	81	74	85	78	45	70	117	87	109	72	70	99	96	103	100	95	77	74	20	69	74	98	77	100	115	75	82	71
hsa-miR-1909-5p	8	23	0	0	0	7	8	0	12	0	0	7	10	0	11	0	0	11	0	0	0	0	12	9	37	7	13	5	14	13	14	0	11	0	22	11	21	39	2	2	0	9	12	0	12	10	0	4	0
hsa-miR-190a-3p	0	0	0	0	0	0	0	0	0	4	0	0	0	0	0	0	0	0	0	0	0	0	0	0	0	0	0	0	0	5	0	10	0	0	0	0	0	0	0	0	11	0	0	0	0	0	0	10	0
hsa-miR-190a-5p	17	24	31	19	29	11	17	6	33	20	44	35	110	18	35	17	12	67	6	7	7	18	13	6	30	41	19	22	17	11	25	52	12	10	27	22	25	5	7	39	14	32	21	13	31	22	7	26	13
hsa-miR-190b	37	49	30	26	17	24	12	8	24	26	21	36	84	14	33	20	9	43	15	15	14	18	18	14	43	39	26	27	15	30	23	35	24	23	16	27	29	68	12	30	14	23	18	15	30	18	9	16	17
hsa-miR-191-3p	50	76	34	35	36	34	43	32	44	39	41	32	95	46	33	31	36	42	18	36	26	35	61	30	41	35	95	46	49	37	58	44	30	43	68	46	54	29	32	148	36	40	61	73	32	38	32	26	41
hsa-miR-191-5p	1078	3040	1360	1715	867	1275	1421	602	3486	1200	2295	3380	17414	822	1994	1402	903	5396	228	344	658	1076	425	232	2013	4065	976	593	746	435	3524	1923	1301	319	3268	1156	953	527	485	25677	2364	2594	2596	7462	1484	1129	762	1620	1150
hsa-miR-1910-3p	0	6	3	0	0	1	39	0	12	0	0	10	6	0	9	0	11	0	0	0	0	11	0	0	28	2	14	0	10	11	0	0	5	0	0	19	12	0	4	0	13	10	10	3	0	9	0	1	0
hsa-miR-1910-5p	30	39	23	20	28	14	33	29	19	28	47	23	22	31	27	12	21	26	24	16	19	15	34	37	15	24	41	35	32	42	47	22	26	37	70	34	42	17	12	22	54	26	56	31	29	47	34	30	37
hsa-miR-1911-3p	20	12	12	9	0	0	0	9	0	1	9	9	7	10	0	0	16	0	10	18	9	8	11	2	11	5	10	15	27	10	0	14	14	11	15	15	11	5	10	0	4	22	13	6	13	14	12	11	17
hsa-miR-1911-5p	12	17	0	11	7	8	0	10	10	5	0	0	0	0	0	16	17	14	3	0	8	0	7	12	13	10	18	9	22	24	22	12	9	7	12	15	19	6	20	3	14	20	10	6	13	0	7	12	0
hsa-miR-1912	10	10	0	0	0	0	8	0	0	4	39	1	4	13	15	0	10	0	0	5	0	0	0	0	0	0	0	6	0	45	10	14	0	0	10	16	8	12	0	0	6	11	10	6	20	15	3	2	20
hsa-miR-1913	7	37	16	20	12	2	12	11	14	13	14	13	14	15	12	28	23	15	9	16	11	9	25	11	10	6	16	22	21	23	17	6	6	18	36	19	18	18	10	8	16	34	25	7	22	13	17	8	9
hsa-miR-1914-3p	28	58	23	29	11	17	21	19	11	27	21	13	26	37	16	24	10	18	9	16	18	12	50	22	33	9	28	78	11	16	18	20	29	19	26	28	33	16	21	21	57	100	36	26	24	30	22	16	24
hsa-miR-1914-5p	19	24	20	25	12	11	13	7	20	11	20	21	24	19	11	12	23	19	21	17	12	20	22	19	28	15	31	24	37	22	13	29	18	31	37	26	23	41	12	21	79	43	18	19	41	19	8	10	18
hsa-miR-1915-3p	31	37	18	23	18	12	19	7	16	17	28	10	16	20	20	23	33	28	20	23	11	22	30	17	28	15	21	40	26	42	25	21	21	21	41	27	36	25	15	16	35	33	18	21	25	27	19	16	21
hsa-miR-1915-5p	27	28	18	15	12	8	16	12	11	12	9	11	18	20	20	22	13	15	12	13	11	10	19	15	12	16	23	16	18	22	13	17	11	16	28	26	17	17	7	12	11	27	22	14	15	15	20	12	17
hsa-miR-192-3p	48	47	32	29	22	14	22	9	23	31	23	26	22	12	47	20	29	20	10	23	20	30	87	14	18	18	39	47	35	33	17	29	28	31	41	46	38	15	21	14	22	37	48	22	20	28	21	34	26
hsa-miR-192-5p	297	387	265	245	2319	203	155	72	1101	680	376	1952	778	232	712	179	177	1104	30	113	78	272	113	31	228	1210	179	129	165	80	261	570	164	103	162	315	197	84	112	484	221	264	269	346	452	236	108	212	196
hsa-miR-193a-3p	10	21	12	17	6	3	18	5	11	7	15	14	7	13	17	13	10	17	5	11	10	10	26	10	15	10	22	15	18	24	12	17	11	14	35	20	23	7	12	7	24	12	21	13	14	11	16	13	20
hsa-miR-193a-5p	51	85	58	72	80	79	41	58	151	233	97	135	548	106	158	82	60	105	27	64	55	117	58	54	101	78	126	43	82	36	431	80	52	67	119	97	49	43	56	132	45	69	68	105	71	66	53	51	48
hsa-miR-193b-3p	69	65	63	14	33	18	7	4	14	31	5	12	17	27	90	14	12	19	20	26	14	28	19	4	15	4	30	62	21	21	15	10	37	18	11	50	28	12	10	7	37	29	19	36	21	25	18	82	21
hsa-miR-193b-5p	34	54	29	29	35	19	17	13	48	83	27	46	61	31	59	24	46	29	20	37	29	44	51	24	40	24	26	49	38	43	120	32	23	40	48	50	33	31	13	46	18	40	42	40	28	30	31	16	16
hsa-miR-194-3p	37	42	11	17	0	0	25	3	0	43	27	12	25	19	10	0	34	24	5	0	15	12	26	32	15	6	28	27	28	48	22	19	18	15	36	63	33	4	93	18	35	32	17	11	12	17	4	20	18
hsa-miR-194-5p	145	241	153	91	497	85	87	53	284	275	259	457	473	80	264	139	115	506	8	54	42	98	66	23	97	455	194	52	87	47	283	240	80	54	71	164	96	33	44	143	79	112	95	194	169	119	58	142	87
hsa-miR-195-3p	14	11	7	0	13	0	0	6	0	16	9	6	8	10	0	5	32	10	0	2	9	12	14	13	13	9	11	29	18	23	11	21	14	11	18	30	23	0	22	10	23	21	15	6	11	13	11	7	5
hsa-miR-195-5p	327	232	398	406	323	611	271	307	272	210	780	497	481	268	313	394	247	1146	44	78	196	249	110	62	239	1721	129	121	72	57	148	561	301	70	76	207	142	98	88	448	206	230	228	278	498	299	156	276	369
hsa-miR-196a-3p	38	26	19	33	23	12	9	24	19	12	29	13	26	19	25	11	21	17	23	20	10	23	30	16	21	19	75	48	42	34	25	43	16	20	36	54	33	14	13	12	22	49	46	17	142	18	18	23	24
hsa-miR-196a-5p	48	91	44	30	24	27	30	26	29	26	36	44	17	113	39	58	59	37	25	33	31	41	37	35	25	29	47	50	62	59	48	39	43	45	86	47	58	21	25	19	71	63	68	65	34	58	37	40	32
hsa-miR-196b-3p	17	29	29	33	14	14	22	16	15	16	22	22	14	19	24	22	39	18	18	15	19	24	40	22	20	13	27	36	37	50	15	37	33	28	45	57	55	24	32	19	48	39	43	20	28	36	22	28	30
hsa-miR-196b-5p	80	48	107	67	43	60	47	29	42	20	57	69	234	46	89	25	31	247	16	0	30	42	36	9	28	309	26	40	28	15	32	115	56	27	20	38	28	17	10	125	46	58	58	32	74	40	25	36	34
hsa-miR-197-3p	1033	1110	671	790	620	546	611	511	787	678	817	714	933	709	864	766	878	853	466	685	624	684	938	681	912	585	1049	1114	908	1218	939	1042	835	1050	1215	1329	1086	674	607	811	1049	1159	1294	899	1050	938	733	678	756
hsa-miR-197-5p	17	14	9	11	10	10	9	0	21	6	14	12	16	18	14	17	16	16	8	14	10	23	19	13	20	21	10	14	17	24	12	20	8	0	20	25	16	10	15	16	18	24	26	16	25	14	19	12	19
hsa-miR-1972	0	0	0	0	0	0	0	0	0	0	0	2	0	0	0	0	0	0	0	0	0	0	9	0	12	5	15	6	0	0	7	0	0	0	10	11	0	0	4	0	31	0	10	0	0	10	0	0	0
hsa-miR-1973	0	0	0	0	0	0	0	0	0	0	0	2	5	0	0	0	11	0	0	0	0	0	0	0	0	0	11	7	18	0	0	0	2	0	10	0	0	0	0	0	11	0	12	6	0	11	0	0	0
hsa-miR-1976	26	50	47	46	39	33	28	17	23	37	40	35	58	23	46	38	51	55	16	24	22	37	46	19	28	50	25	37	46	42	51	42	46	32	42	53	36	32	32	44	27	34	42	38	35	33	33	32	32
hsa-miR-198	8	49	25	15	12	5	11	9	12	11	5	15	20	10	10	8	18	10	8	0	28	14	26	3	0	4	28	22	8	20	15	14	12	15	19	19	15	8	0	7	0	11	12	17	8	7	13	8	3
hsa-miR-199a-3p	567	1823	432	835	761	633	1234	293	953	530	621	985	6780	269	679	922	650	878	69	152	610	268	146	160	796	617	457	127	615	374	1060	678	256	289	1163	601	283	210	131	6956	1356	1347	1395	2363	668	360	288	715	371
hsa-miR-199a-5p	24	45	13	15	21	12	21	10	23	17	19	26	70	14	19	25	15	20	2	16	15	17	29	19	24	10	38	14	22	24	33	27	6	10	27	35	17	7	8	108	29	32	43	42	27	28	22	19	14
hsa-miR-199b-3p	96	246	64	149	145	125	213	56	164	65	99	134	770	34	102	142	124	118	21	22	116	67	24	31	149	95	67	34	102	58	178	101	48	41	190	91	54	44	15	1018	217	171	188	315	129	73	64	88	69
hsa-miR-199b-5p	35	33	25	19	16	12	9	12	28	25	20	19	85	47	22	16	27	21	7	20	17	11	39	23	18	21	32	28	59	33	26	41	28	24	50	38	28	18	19	18	41	41	36	27	28	31	21	13	11
hsa-miR-19a-3p	73	102	52	62	35	38	45	23	50	30	100	65	175	46	70	50	42	216	10	10	20	20	32	7	33	297	19	40	22	31	40	162	33	20	44	80	40	15	10	79	39	64	67	42	89	46	25	37	37
hsa-miR-19a-5p	24	52	16	18	0	0	11	7	0	10	5	9	16	10	10	0	9	15	5	0	5	19	19	6	0	12	24	14	11	24	15	13	8	11	21	43	14	14	0	6	11	17	22	11	12	16	7	14	21
hsa-miR-19b-1-5p	20	0	16	0	0	6	0	5	11	7	0	8	16	0	0	0	23	0	0	6	0	7	15	0	12	4	11	9	19	0	18	12	4	13	13	17	9	0	5	9	18	58	14	8	20	15	10	0	13
hsa-miR-19b-2-5p	14	13	0	18	9	0	3	0	0	8	0	6	6	0	11	12	4	7	0	12	8	0	18	5	0	4	12	19	10	11	0	26	8	0	22	17	15	7	0	2	10	27	13	10	0	14	0	7	10
hsa-miR-19b-3p	300	374	225	214	153	187	131	85	253	146	525	339	913	170	249	218	182	1056	28	41	69	128	121	29	141	1325	103	128	102	67	201	581	169	106	121	285	132	63	47	450	167	235	228	186	357	204	57	169	132
hsa-miR-200a-3p	21	25	16	11	74	20	6	7	10	26	13	14	27	15	37	21	23	16	4	0	13	12	25	9	20	17	50	16	21	22	48	20	13	24	10	31	25	18	14	15	11	31	22	36	26	14	12	18	20
hsa-miR-200a-5p	18	18	17	15	16	6	8	22	16	15	14	16	15	14	19	22	20	10	17	12	9	17	33	19	26	14	75	25	25	27	14	30	19	16	27	28	22	18	15	8	24	20	17	13	21	28	5	6	17
hsa-miR-200b-3p	14	25	16	0	37	10	14	7	11	26	15	11	22	14	17	14	20	13	0	0	9	6	19	13	14	4	13	20	11	19	18	19	12	16	20	25	20	14	13	6	14	19	20	16	15	15	7	16	16
hsa-miR-200b-5p	11	0	0	0	0	0	0	0	0	0	0	0	0	0	0	0	0	0	0	0	0	0	0	0	0	0	0	0	0	10	0	0	0	0	0	10	0	0	0	0	0	0	2	0	0	0	0	1	0
hsa-miR-200c-3p	17	33	14	24	74	13	13	14	16	16	18	21	46	35	36	20	19	30	12	17	24	21	13	65	32	23	25	34	27	20	37	34	26	26	30	32	27	22	20	64	27	40	41	54	30	23	36	31	23
hsa-miR-200c-5p	23	42	26	11	12	12	14	12	15	21	10	14	15	17	24	22	15	21	9	16	19	21	37	14	24	10	36	11	23	25	10	19	17	26	29	38	39	15	16	9	17	26	29	12	13	13	13	32	15
hsa-miR-202-3p	13	16	5	0	7	3	17	7	20	5	14	14	10	20	5	15	11	9	0	10	16	12	26	17	11	18	24	15	17	19	28	28	16	16	9	18	21	11	14	5	23	15	22	11	13	19	11	11	9
hsa-miR-202-5p	0	0	0	10	0	0	0	0	0	5	3	0	8	15	0	0	0	0	5	0	0	0	5	0	0	0	0	13	16	16	0	10	7	0	7	7	9	0	0	0	0	10	0	0	13	0	5	7	0
hsa-miR-203a-3p	72	26	22	54	19	20	211	191	68	22	46	84	95	43	86	34	189	1376	12	13	16	26	25	399	51	27	57	35	109	30	32	76	13	18	78	47	31	9	11	8	48	36	31	18	14	19	13	10	13
hsa-miR-203a-5p	104	18	13	18	27	24	12	7	16	85	22	7	11	18	251	14	16	12	34	28	13	193	23	22	20	11	15	30	22	17	17	19	12	48	31	130	17	22	17	8	66	27	43	12	28	47	15	237	12
hsa-miR-203b-3p	19	20	5	7	18	0	9	21	14	10	16	18	14	8	16	18	26	9	15	9	12	12	29	6	22	10	20	11	20	17	11	20	22	14	16	23	23	12	4	5	16	14	26	10	21	16	11	13	9
hsa-miR-203b-5p	21	12	15	13	9	14	56	42	20	18	16	13	17	15	14	10	26	106	14	3	11	13	18	102	17	8	28	8	27	17	8	20	6	15	23	15	22	9	5	10	25	13	23	8	28	15	11	3	10
hsa-miR-204-3p	8	23	10	0	0	5	0	8	10	14	13	9	8	7	0	0	6	0	0	0	4	10	12	6	12	8	10	5	12	12	12	11	9	26	15	17	15	10	3	5	10	23	12	14	23	12	11	19	11
hsa-miR-204-5p	12	29	13	10	16	3	4	4	10	11	26	19	10	13	14	11	19	10	3	7	17	10	11	7	13	12	15	14	16	11	3	18	14	10	17	22	22	4	4	9	8	11	11	5	21	21	8	11	5
hsa-miR-205-3p	0	23	0	0	0	0	0	4	0	10	0	12	8	0	0	0	10	0	0	0	0	0	9	8	13	5	45	15	0	23	9	17	0	14	15	11	17	0	6	3	11	12	20	13	15	9	14	7	0
hsa-miR-205-5p	36	36	40	47	36	17	102	26	67	19	41	51	129	26	43	47	36	123	15	23	50	24	26	283	95	39	37	30	57	24	324	49	30	41	34	30	33	7	26	21	37	33	38	30	49	29	29	52	23
hsa-miR-2052	10	12	7	0	0	0	5	0	0	11	5	7	3	11	10	0	21	10	0	10	3	10	10	0	0	6	12	11	9	0	12	9	11	0	12	14	7	6	0	0	0	15	11	17	0	14	0	0	6
hsa-miR-2053	0	0	0	0	0	0	0	0	0	8	0	0	0	0	0	0	0	0	0	0	10	0	0	0	0	0	0	0	0	0	0	22	0	0	0	0	0	0	0	0	0	0	0	0	0	0	0	0	0
hsa-miR-206	28	31	84	129	43	174	49	18	15	30	29	43	19	51	30	112	35	65	21	26	41	23	12	12	150	49	26	34	105	41	36	27	62	33	26	99	63	11	74	67	81	52	40	139	69	38	78	323	162
hsa-miR-208a-3p	11	0	9	0	0	0	9	6	0	8	0	6	0	0	11	0	0	0	0	9	6	12	15	2	0	1	12	12	8	17	4	16	3	10	12	16	6	10	0	0	0	26	17	0	18	11	9	10	0
hsa-miR-208a-5p	27	68	22	18	16	0	25	11	0	24	11	9	9	16	13	11	13	16	8	11	9	19	50	13	9	10	11	14	23	32	20	21	25	11	15	37	21	12	24	9	16	18	29	14	17	22	10	27	14
hsa-miR-208b-3p	46	34	30	24	19	15	25	21	14	38	29	25	41	54	38	28	16	22	20	22	23	21	53	21	45	13	45	56	55	36	20	53	25	34	62	46	42	20	25	14	37	34	39	18	34	26	21	38	29
hsa-miR-208b-5p	0	10	0	0	0	0	1	0	0	4	2	0	0	11	12	0	0	0	0	0	0	0	11	0	0	0	0	0	0	0	0	5	0	0	0	0	4	0	0	0	0	12	12	0	10	0	4	0	0
hsa-miR-20a-3p	60	80	38	7	0	0	20	4	0	72	3	0	21	10	151	0	4	0	19	20	0	49	15	5	0	5	13	24	9	11	2	6	18	46	6	42	10	6	0	0	15	6	10	11	13	0	3	125	0
hsa-miR-20a-5p	234	301	244	293	124	218	140	50	186	168	487	367	615	164	381	216	201	1355	12	55	62	184	66	32	198	1401	96	106	87	66	162	400	246	61	98	155	101	43	64	404	178	177	199	322	500	266	86	212	190
hsa-miR-20b-3p	32	60	28	26	10	9	17	10	18	20	6	25	31	26	114	24	19	27	17	12	29	22	38	12	21	2	38	26	26	41	19	28	21	38	33	46	33	17	21	17	30	33	32	28	28	24	6	19	19
hsa-miR-20b-5p	84	115	101	94	31	99	46	35	48	53	140	145	85	79	130	74	64	579	19	17	25	62	34	23	105	523	71	55	37	36	73	143	150	27	31	70	56	44	38	142	63	74	82	113	165	99	55	107	100
hsa-miR-21-3p	33	35	15	24	26	9	9	7	34	22	36	14	51	17	15	23	30	31	13	12	15	28	31	15	25	24	22	31	32	55	28	29	20	32	46	26	26	19	12	40	40	32	35	17	30	25	18	33	12
hsa-miR-21-5p	2268	2941	1198	1610	2915	1203	1633	571	3545	1571	2194	2526	11842	662	1849	2160	1254	3770	115	284	730	668	695	313	744	5191	819	612	1428	541	2004	2627	531	851	1129	2457	844	300	224	2966	1327	1683	1581	1203	2294	1051	579	1419	880
hsa-miR-210-3p	20	36	13	20	17	24	20	6	20	20	24	27	28	20	36	17	20	40	13	13	12	10	24	16	18	42	28	17	16	18	29	33	15	22	16	19	29	13	11	23	12	28	23	16	17	16	9	17	23
hsa-miR-210-5p	14	12	17	0	13	0	7	0	0	7	9	10	6	10	15	8	9	18	0	9	9	7	15	4	0	0	0	16	22	17	13	20	12	0	12	15	12	14	0	10	0	17	20	12	10	17	9	5	10
hsa-miR-211-3p	28	34	12	10	13	9	22	12	14	17	8	13	23	22	11	13	18	17	15	20	11	21	39	13	19	10	27	25	16	22	27	16	19	20	18	27	18	14	14	18	45	30	27	17	14	22	15	17	15
hsa-miR-211-5p	20	39	9	23	26	20	16	26	21	16	27	8	14	23	22	23	23	12	19	25	26	33	25	21	15	20	105	37	47	45	16	20	24	24	34	42	40	15	19	13	36	38	32	24	24	48	19	19	30
hsa-miR-2110	31	31	51	30	28	26	25	17	39	31	47	36	43	33	39	33	16	42	24	32	32	35	26	16	27	80	30	29	25	25	54	42	15	28	55	33	47	24	24	57	24	50	38	41	45	40	25	33	32
hsa-miR-2113	27	19	18	17	12	5	9	8	13	12	10	16	32	19	21	7	21	21	4	11	58	26	21	6	20	18	38	22	33	22	18	20	10	23	29	40	31	8	9	8	11	31	27	13	26	16	14	13	12
hsa-miR-2114-3p	16	16	13	16	10	4	15	6	12	10	15	13	35	12	10	16	30	11	8	15	8	17	29	15	18	7	20	27	29	21	14	13	13	12	27	23	27	16	17	8	16	29	19	9	24	16	9	18	34
hsa-miR-2114-5p	27	31	19	22	25	16	17	13	15	15	19	13	18	19	22	20	25	22	18	14	34	18	17	17	28	9	34	29	28	44	21	29	12	32	55	34	30	27	12	19	30	23	48	34	22	24	16	24	10
hsa-miR-2115-3p	64	64	48	50	54	29	30	27	37	40	28	27	50	40	72	49	34	40	31	24	31	41	61	20	26	29	60	47	41	44	48	32	29	44	54	66	52	27	18	23	68	83	62	38	37	53	39	57	22
hsa-miR-2115-5p	11	15	0	9	19	10	0	10	17	15	9	8	16	11	0	9	10	0	12	16	8	0	18	11	13	15	21	22	19	12	19	13	6	13	13	15	16	14	15	14	23	21	12	9	14	21	16	8	6
hsa-miR-2116-3p	12	21	10	16	8	0	5	7	0	14	8	10	18	37	11	10	14	12	7	0	6	13	24	4	17	10	28	14	36	12	15	14	10	14	23	21	12	7	10	10	19	14	20	10	13	15	9	6	12
hsa-miR-2116-5p	26	29	11	17	23	16	16	13	13	12	25	18	18	14	16	14	28	12	12	16	12	17	38	16	25	14	33	30	26	20	25	27	17	28	45	27	33	9	21	9	27	37	41	13	26	15	26	18	22
hsa-miR-2117	31	21	13	12	0	0	6	11	0	16	7	0	15	20	53	0	13	9	12	19	7	47	7	11	15	5	12	67	11	19	7	11	35	23	18	40	8	4	10	3	9	14	26	10	16	0	13	44	22
hsa-miR-212-3p	838	810	478	562	411	387	343	268	475	411	546	701	475	613	743	501	752	516	459	608	568	518	816	652	709	452	818	748	487	820	685	774	781	610	819	1000	868	511	493	376	602	641	808	518	656	820	602	610	544
hsa-miR-212-5p	17	18	0	13	0	0	0	0	0	8	9	0	5	12	0	0	15	10	4	10	6	0	0	0	0	0	0	10	11	18	9	7	6	0	15	10	13	0	0	1	9	12	12	6	0	0	0	12	7
hsa-miR-214-3p	29	17	12	16	11	0	8	9	0	135	7	7	7	13	21	14	133	12	6	10	7	12	62	4	71	4	11	14	18	13	12	14	9	10	19	19	14	8	5	6	0	15	17	8	10	21	6	14	7
hsa-miR-214-5p	12	12	9	0	0	0	0	4	0	6	0	0	0	0	0	0	0	13	0	0	0	12	10	9	0	0	0	13	0	0	0	12	0	10	3	14	0	2	0	0	0	0	9	0	0	0	0	0	7
hsa-miR-215-3p	0	15	0	0	0	0	0	0	0	6	0	9	0	0	0	0	0	0	0	0	0	0	10	0	0	3	11	13	12	13	0	14	4	0	12	0	12	0	0	10	0	13	13	0	0	19	0	7	0
hsa-miR-215-5p	41	35	31	34	103	21	21	14	34	39	43	53	56	27	51	23	29	57	6	12	13	12	13	10	37	69	31	12	25	28	55	51	15	13	33	33	24	10	7	31	23	40	39	35	39	29	18	22	20
hsa-miR-216a-3p	14	13	0	11	13	0	0	0	0	9	9	0	32	13	0	11	11	6	8	4	0	0	14	0	18	8	12	17	21	29	4	14	3	0	6	26	10	11	4	4	9	17	18	6	17	0	8	3	9
hsa-miR-216a-5p	10	18	0	18	9	0	11	7	0	9	19	7	9	8	14	16	24	9	4	0	14	0	9	15	14	6	20	17	14	20	16	14	6	15	24	20	17	13	8	12	16	14	20	7	14	15	4	1	0
hsa-miR-216b-3p	36	37	20	29	11	8	11	8	12	24	12	18	26	18	36	22	29	28	17	22	20	21	35	15	26	11	26	39	33	43	23	31	26	29	40	40	52	16	13	9	32	50	49	15	32	26	18	20	23
hsa-miR-216b-5p	0	14	0	0	0	0	0	0	0	0	0	0	0	0	0	0	0	0	0	0	0	0	0	0	0	0	0	0	0	10	0	0	0	0	0	0	11	0	0	0	0	6	0	0	0	0	0	3	0
hsa-miR-217	23	19	6	10	9	13	9	8	8	73	0	11	14	0	18	15	0	0	8	10	3	102	17	10	15	7	15	9	20	18	7	18	12	17	16	29	26	6	13	0	14	15	17	0	7	16	12	25	16
hsa-miR-218-1-3p	9	15	20	9	11	9	10	4	10	0	5	9	12	18	14	11	19	11	10	14	7	15	14	5	14	6	10	25	21	16	16	0	5	17	23	19	13	5	10	8	16	40	18	3	9	10	15	5	11
hsa-miR-218-2-3p	50	68	26	49	33	27	26	24	24	42	45	30	32	25	48	46	54	56	20	24	22	35	78	32	36	29	75	57	66	72	37	69	38	37	78	85	65	38	30	18	53	81	89	30	48	62	30	37	36
hsa-miR-218-5p	34	27	12	11	10	13	14	8	17	13	11	14	18	17	15	5	17	21	9	10	14	16	23	13	20	6	61	32	18	18	13	27	16	23	30	43	18	1	20	18	21	20	26	13	18	25	6	20	11
hsa-miR-219a-1-3p	40	51	27	25	22	28	23	18	16	33	37	28	38	37	44	34	35	22	40	21	15	38	92	24	28	15	40	35	51	55	36	23	36	38	70	52	45	32	18	14	59	41	59	35	49	34	24	30	28
hsa-miR-219a-2-3p	7	0	0	12	4	0	0	9	0	7	11	0	0	6	0	10	12	14	4	12	4	0	18	0	2	9	10	11	14	0	9	16	14	12	19	0	19	6	11	7	26	8	9	10	11	0	6	0	12
hsa-miR-219a-5p	10	0	0	0	1	0	12	8	0	1	0	0	3	0	4	11	7	0	0	0	5	0	8	0	12	2	12	5	0	0	0	10	0	12	13	0	13	7	2	0	0	6	9	11	0	0	0	0	0
hsa-miR-219b-3p	0	12	5	0	8	0	0	0	0	4	0	10	7	0	0	12	0	0	0	0	8	10	15	0	0	5	15	13	0	0	0	16	0	0	15	16	17	3	0	0	17	3	15	0	0	5	0	0	0
hsa-miR-219b-5p	40	122	63	19	27	21	19	9	11	42	30	12	22	25	51	15	7	14	23	27	9	21	72	21	33	17	38	45	23	35	28	29	22	35	30	58	54	3	24	7	17	74	44	36	25	24	27	32	13
hsa-miR-22-3p	273	372	422	337	642	305	256	188	577	399	756	630	934	258	413	329	198	1093	52	91	151	187	171	119	189	1647	110	159	132	82	939	740	188	116	246	479	198	130	79	538	129	294	281	247	408	248	121	234	202
hsa-miR-22-5p	28	37	23	11	28	12	21	30	24	26	19	21	32	15	17	26	17	25	13	14	7	19	20	21	13	12	54	26	24	19	27	25	22	22	43	31	38	10	13	39	50	28	56	29	27	28	23	12	9
hsa-miR-221-3p	318	824	305	398	789	292	979	187	665	315	430	586	2425	206	399	437	280	785	49	93	188	249	111	141	270	672	230	148	303	176	1139	423	156	195	537	319	226	145	99	3244	443	520	640	1075	393	275	205	373	216
hsa-miR-221-5p	22	20	0	14	11	4	14	2	11	9	15	7	29	18	17	8	8	17	8	7	8	0	35	14	5	13	23	22	19	11	9	20	11	18	32	21	31	10	12	27	14	22	36	10	37	16	21	8	17
hsa-miR-222-3p	40	95	45	60	50	46	61	29	108	42	66	84	361	28	50	54	48	130	4	10	32	34	26	23	48	115	40	24	21	19	99	70	32	21	58	46	32	7	21	250	34	50	61	80	49	37	25	52	27
hsa-miR-222-5p	13	27	10	12	2	13	11	0	5	5	14	5	13	7	12	10	6	0	6	7	8	10	18	16	10	6	18	8	15	18	0	12	7	0	11	23	16	0	7	2	18	17	16	10	11	23	11	7	20
hsa-miR-223-3p	1961	7401	2004	3821	1230	2596	3547	1178	15403	3036	3759	8575	169963	1534	2774	2566	1820	8701	403	460	1529	1584	429	612	3312	5483	3478	364	1537	1148	6695	3860	1625	448	8576	2043	1546	898	398	61989	4522	4411	4869	14275	1571	1666	1611	2708	1432
hsa-miR-223-5p	62	166	53	84	58	66	88	32	183	52	84	155	1691	40	84	81	44	125	15	25	41	29	21	22	77	105	90	19	56	50	101	72	42	34	135	47	52	27	10	606	85	111	92	206	42	54	48	52	56
hsa-miR-224-3p	0	0	0	0	0	0	0	0	0	0	10	0	0	5	0	0	0	0	0	6	0	0	20	0	14	0	0	6	0	0	0	0	0	0	13	14	0	0	5	0	0	0	0	0	0	0	0	0	0
hsa-miR-224-5p	37	122	25	47	22	12	56	11	40	70	41	127	251	13	46	48	42	46	3	10	23	34	19	28	50	38	17	19	23	32	71	31	15	9	122	64	28	21	21	528	63	156	140	199	28	28	31	31	31
hsa-miR-2276-3p	44	61	37	46	21	26	33	15	39	31	52	35	35	41	36	30	34	36	17	31	28	26	58	26	29	30	64	41	61	41	43	42	43	56	97	62	55	26	30	24	50	45	83	49	33	39	49	25	40
hsa-miR-2276-5p	16	18	0	6	6	4	0	0	10	0	10	4	3	6	0	10	15	0	11	0	2	0	0	11	0	5	21	20	11	18	8	0	5	0	18	9	11	5	0	2	0	15	18	11	11	13	9	6	8
hsa-miR-2277-3p	23	40	11	19	12	8	14	15	36	15	28	19	62	26	19	18	16	14	13	7	17	12	31	20	28	16	39	22	21	18	37	29	22	30	60	33	25	20	16	44	34	26	29	17	17	15	16	13	19
hsa-miR-2277-5p	0	15	0	9	11	0	10	9	0	11	0	8	9	0	13	10	11	6	12	3	3	0	32	5	7	2	23	14	20	13	11	8	11	13	11	0	11	15	13	0	0	12	11	14	7	11	10	15	14
hsa-miR-2278	9	11	0	0	0	0	9	8	0	0	0	0	11	0	10	0	12	11	0	0	0	0	0	0	0	6	11	12	20	12	7	0	9	15	11	11	11	1	0	5	0	5	16	5	0	0	0	9	0
hsa-miR-2355-3p	18	21	10	0	15	3	13	14	13	16	0	8	30	0	8	11	16	17	0	0	0	9	30	16	2	6	35	18	15	22	10	20	5	12	30	25	24	5	29	25	14	24	21	16	12	12	8	12	3
hsa-miR-2355-5p	45	71	37	16	22	13	26	41	29	36	40	24	40	33	36	34	23	44	20	27	33	38	68	35	24	25	74	65	71	60	43	47	46	60	98	81	80	20	26	36	75	66	93	43	47	52	46	36	37
hsa-miR-2392	24	37	26	24	12	15	21	18	25	14	19	13	18	20	14	17	27	16	10	21	12	14	21	18	17	10	24	23	19	24	22	18	15	21	33	39	30	21	16	13	22	26	31	21	28	27	15	11	16
hsa-miR-23a-3p	341	707	268	508	384	288	385	102	801	280	477	677	4322	212	384	466	332	641	49	89	233	172	106	171	334	450	180	92	233	180	1033	440	178	163	494	314	168	90	86	2330	353	389	449	902	437	287	172	321	187
hsa-miR-23a-5p	19	33	32	25	20	8	10	13	11	16	23	15	26	19	21	28	28	22	15	14	24	16	39	10	17	15	40	38	32	33	30	24	20	29	32	38	29	18	10	15	20	30	38	35	24	38	24	15	17
hsa-miR-23b-3p	77	117	70	111	194	53	83	26	216	80	103	257	493	41	80	92	71	162	17	23	39	57	35	40	58	76	45	24	46	36	222	127	27	26	84	82	47	29	28	288	45	63	79	99	116	52	36	47	46
hsa-miR-23b-5p	11	12	9	28	20	13	15	9	11	18	10	10	12	12	25	9	8	5	3	12	0	14	14	6	10	3	19	17	14	11	16	14	15	19	22	17	19	8	9	22	13	17	21	23	26	19	11	12	14
hsa-miR-23c	11	10	12	14	0	0	0	3	0	5	8	0	20	19	0	0	5	0	7	8	3	4	0	6	0	7	10	10	32	13	0	12	6	17	20	0	13	0	0	12	0	14	17	12	0	0	0	8	0
hsa-miR-24-1-5p	32	34	14	22	9	12	14	15	12	17	21	25	20	14	13	16	13	24	7	13	12	12	32	7	25	10	25	38	29	26	18	36	24	27	34	46	26	18	19	9	22	44	30	22	19	32	13	18	18
hsa-miR-24-2-5p	32	37	24	11	9	17	19	13	21	21	22	15	27	23	27	20	38	23	9	19	19	28	29	25	19	13	17	21	35	20	36	35	26	28	29	28	24	11	17	12	20	32	34	27	22	34	19	20	23
hsa-miR-24-3p	198	484	229	332	248	224	354	134	592	281	383	463	3200	173	331	376	233	591	43	96	127	159	69	78	267	535	149	84	158	95	389	311	124	62	348	231	167	90	70	1833	277	320	353	708	233	189	113	251	126
hsa-miR-2467-3p	18	10	17	10	5	0	13	3	0	6	9	11	11	13	9	16	14	0	6	0	10	9	0	9	0	0	0	10	0	11	10	6	0	11	10	14	17	7	0	0	10	18	14	13	0	14	0	2	3
hsa-miR-2467-5p	5	28	0	0	0	0	0	1	0	6	10	4	6	9	0	0	0	0	0	0	6	0	21	5	12	0	0	16	19	9	9	12	8	10	16	17	12	6	9	0	0	15	11	0	0	11	0	10	0
hsa-miR-25-3p	5265	6615	5569	4653	3701	5388	2349	2398	3513	4057	8274	7237	11400	3893	6978	3957	2954	20158	814	1632	1952	3882	2395	878	3187	20279	2257	3239	1459	1121	5203	7219	4222	1515	2033	3944	2744	1571	1678	10409	3678	4453	4292	4546	5889	4398	2042	4194	4999
hsa-miR-25-5p	29	27	27	22	14	12	15	11	27	13	39	42	70	24	38	32	13	47	16	18	18	36	24	14	30	47	20	36	13	16	37	30	31	18	30	37	30	15	18	55	22	20	30	22	32	29	17	22	35
hsa-miR-2681-3p	18	33	13	13	10	3	4	14	18	11	8	12	10	13	12	11	25	0	18	12	17	12	51	9	30	12	37	21	32	28	8	19	9	15	22	29	32	16	15	5	21	22	27	13	21	18	9	13	12
hsa-miR-2681-5p	5	0	24	0	0	0	5	0	0	15	13	7	0	13	10	0	7	0	0	0	0	5	0	2	0	5	11	0	12	11	0	6	7	0	0	0	15	0	0	0	11	10	10	10	14	11	4	10	0
hsa-miR-2682-3p	12	14	15	15	4	0	0	8	0	3	11	5	8	4	0	12	19	5	11	0	7	11	10	5	0	6	47	12	15	11	8	32	11	11	17	16	12	4	0	11	12	13	11	7	11	11	10	5	0
hsa-miR-2682-5p	59	104	62	54	42	41	51	32	59	27	58	47	63	60	53	57	75	61	47	53	38	52	57	64	49	44	93	81	63	78	55	57	71	62	110	80	69	41	49	23	67	94	85	61	62	63	49	54	46
hsa-miR-26a-1-3p	2	0	0	0	0	0	0	0	0	2	0	0	14	0	0	0	7	0	0	0	0	0	0	0	0	0	0	11	0	0	0	4	0	0	7	11	3	0	0	18	0	14	12	12	0	0	0	0	0
hsa-miR-26a-2-3p	25	60	17	28	19	19	41	8	47	11	23	21	107	109	21	19	24	31	12	17	18	11	47	12	20	39	16	7	104	14	15	25	12	15	71	24	24	15	10	77	19	41	24	41	71	21	13	13	26
hsa-miR-26a-5p	1064	2283	801	1485	1176	786	1391	341	3170	1023	1714	2454	12495	520	1557	1308	980	4187	127	221	452	721	294	235	1261	4178	874	456	819	387	1482	2097	802	254	1847	1297	927	342	274	7522	1375	1772	1775	3083	1583	858	564	1190	992
hsa-miR-26b-3p	26	27	22	11	15	14	12	13	28	23	21	14	73	18	14	22	10	23	5	6	5	14	14	8	19	16	16	20	26	24	19	20	14	9	33	33	17	0	11	77	19	37	35	14	18	12	13	22	12
hsa-miR-26b-5p	1130	1789	851	1792	1097	849	1113	373	1941	830	1344	1889	7530	622	1750	1237	925	4388	112	186	281	584	274	167	1399	5694	658	507	764	342	966	1906	1119	228	1243	1066	721	231	271	4792	1205	1823	1795	2259	2196	909	558	1121	835
hsa-miR-27a-3p	131	210	76	119	70	63	68	32	169	86	94	135	1522	50	98	124	101	194	17	19	59	48	42	34	83	176	171	45	65	80	105	171	60	45	105	134	55	44	23	362	100	86	127	138	122	65	44	72	53
hsa-miR-27a-5p	22	23	0	12	12	10	10	1	13	7	12	8	18	22	8	15	13	11	10	15	14	0	16	5	11	0	0	18	19	12	8	28	15	10	23	32	17	8	11	7	14	15	17	16	12	12	10	5	8
hsa-miR-27b-3p	171	399	130	194	225	129	159	66	270	359	163	311	902	117	263	206	212	327	44	64	131	147	97	87	160	250	149	83	147	115	207	288	94	109	215	217	139	69	66	821	211	270	289	335	187	123	88	111	95
hsa-miR-27b-5p	12	9	0	0	0	0	3	7	0	11	8	3	0	12	13	0	15	0	0	0	9	0	20	0	0	1	16	12	9	17	12	13	11	10	13	12	24	3	0	7	14	15	14	6	10	13	4	13	10
hsa-miR-28-3p	72	237	78	84	103	60	141	43	273	101	88	249	992	49	98	92	82	132	17	42	61	75	38	40	112	96	86	44	85	55	248	79	35	40	251	119	72	35	44	1903	212	188	227	488	72	49	55	117	42
hsa-miR-28-5p	0	11	0	0	12	0	0	0	0	4	9	0	24	15	0	2	4	0	0	0	0	0	10	0	0	0	0	2	21	0	5	10	2	0	26	7	6	0	0	24	0	10	16	10	0	0	0	0	0
hsa-miR-2861	0	17	0	0	8	10	0	11	10	4	11	6	7	4	0	13	0	0	0	6	0	0	19	11	10	0	0	14	12	13	12	7	17	8	13	14	11	17	6	0	0	18	15	0	0	14	0	9	10
hsa-miR-2909	34	51	27	24	27	17	20	18	35	28	29	27	46	27	41	23	29	34	24	27	27	30	51	23	33	16	41	28	47	48	31	52	32	35	64	55	55	19	14	29	38	66	55	20	41	35	20	21	22
hsa-miR-296-3p	45	41	37	24	17	19	44	21	26	29	38	29	33	47	47	31	28	31	9	25	20	32	75	11	34	30	24	39	46	38	31	55	31	25	46	54	43	22	22	22	39	41	62	26	86	28	16	39	18
hsa-miR-296-5p	32	36	23	18	8	10	20	11	13	35	27	16	24	18	35	25	30	62	5	9	10	16	18	15	24	36	23	22	26	34	21	15	41	13	19	29	37	22	59	24	97	27	36	25	34	12	17	15	24
hsa-miR-297	13	0	0	0	0	0	0	0	0	0	0	0	0	0	0	0	0	0	0	0	0	0	0	0	0	0	0	0	0	0	0	0	0	0	0	0	0	0	0	0	3	0	0	0	0	0	0	0	0
hsa-miR-298	21	27	4	14	6	9	16	12	17	3	0	14	0	0	14	12	11	0	12	12	6	12	24	18	15	3	19	18	20	21	8	28	17	14	24	16	16	11	11	4	16	21	25	13	33	17	9	11	11
hsa-miR-299-3p	0	17	0	0	13	8	10	5	11	7	10	0	10	13	5	9	11	0	0	11	8	0	13	3	16	0	0	10	14	13	12	15	7	12	12	21	15	4	6	0	0	14	11	8	0	0	0	6	4
hsa-miR-299-5p	51	75	63	39	27	12	36	17	20	49	19	33	20	61	44	32	44	47	20	30	23	44	93	22	38	35	53	56	40	51	27	28	31	46	80	91	59	28	32	26	51	50	66	25	50	40	29	37	46
hsa-miR-29a-3p	349	651	199	352	368	192	143	63	1302	357	416	608	5127	154	347	254	266	535	24	72	153	153	77	98	230	458	178	101	235	168	635	479	100	115	302	308	217	52	44	1648	253	259	249	437	371	222	125	296	197
hsa-miR-29a-5p	11	29	0	13	4	0	9	0	0	3	13	0	7	3	10	14	0	12	4	0	6	0	14	0	0	6	13	11	15	10	11	17	3	0	30	20	14	4	0	0	0	12	22	0	79	0	4	14	5
hsa-miR-29b-1-5p	22	11	9	10	0	0	0	0	0	11	9	0	23	25	0	10	0	0	1	0	5	14	19	12	0	5	15	17	0	20	14	16	0	0	6	4	6	11	0	0	13	14	0	0	13	0	6	9	12
hsa-miR-29b-2-5p	15	15	11	16	12	8	7	5	10	14	9	17	29	17	17	13	7	0	6	15	6	23	26	10	14	8	17	70	18	30	12	25	18	17	23	28	17	9	3	14	17	25	20	18	12	15	13	13	28
hsa-miR-29b-3p	65	94	54	73	55	41	24	17	155	50	76	94	551	41	88	49	65	189	10	18	26	36	275	5	63	234	48	45	39	20	45	132	48	13	70	68	59	18	19	132	52	65	87	56	109	40	30	43	58
hsa-miR-29c-3p	527	469	322	326	369	246	161	79	742	267	560	586	2608	178	379	298	236	954	40	94	170	139	129	47	213	1336	142	132	203	100	337	862	163	128	243	521	249	73	43	619	246	338	346	216	529	250	109	220	227
hsa-miR-29c-5p	81	171	76	68	49	48	41	43	62	60	76	65	113	78	89	69	63	72	60	40	72	69	120	80	66	43	182	140	150	101	121	139	77	136	194	153	162	44	65	72	152	146	213	78	83	102	64	58	84
hsa-miR-300	25	22	17	13	6	0	22	2	0	35	0	0	12	0	40	11	13	14	2	17	3	33	21	4	0	5	11	8	10	14	5	20	15	24	18	19	12	6	0	5	15	11	12	11	16	0	2	45	10
hsa-miR-301a-3p	17	55	29	10	1	4	9	0	12	26	7	8	33	11	15	12	10	30	14	0	11	16	29	2	9	24	9	20	9	10	11	19	9	0	18	22	16	4	14	43	14	34	20	14	15	12	2	27	5
hsa-miR-301a-5p	0	0	0	0	0	0	0	0	0	4	0	0	0	0	0	0	10	0	0	6	6	0	0	8	10	7	14	11	0	0	0	11	0	0	12	13	15	0	2	0	10	7	14	3	0	0	0	0	0
hsa-miR-301b-3p	11	17	0	10	0	8	0	0	10	0	12	0	11	16	0	0	3	0	1	10	0	0	33	0	11	6	12	14	19	13	0	0	15	0	25	16	19	2	10	0	11	17	8	11	0	0	0	6	0
hsa-miR-301b-5p	17	16	10	0	3	0	0	7	0	10	10	7	4	17	0	13	9	19	0	7	0	14	14	8	0	3	20	23	26	13	13	13	13	18	17	22	16	6	0	7	20	21	18	10	12	10	5	12	12
hsa-miR-302a-3p	0	0	0	0	0	0	0	0	0	0	0	0	0	0	0	0	0	0	0	0	0	0	0	0	0	0	0	0	0	0	0	0	0	0	0	0	0	0	0	0	0	10	0	0	17	0	4	0	0
hsa-miR-302a-5p	0	20	0	0	0	0	0	0	0	1	0	1	7	0	0	0	11	0	0	0	16	0	24	0	0	3	17	12	0	0	8	10	0	0	3	0	9	0	0	0	0	13	0	7	14	11	4	0	0
hsa-miR-302b-3p	6	0	7	0	0	0	0	0	0	7	12	0	0	2	0	0	0	0	0	0	0	11	13	0	0	2	68	0	19	0	0	14	3	0	0	11	0	0	0	0	0	0	0	0	10	0	6	0	0
hsa-miR-302b-5p	66	109	55	17	32	25	23	10	9	72	8	13	15	20	112	10	16	17	25	31	12	38	82	3	31	6	38	15	14	13	8	12	28	40	16	42	29	4	16	17	14	40	45	24	23	16	5	62	12
hsa-miR-302c-3p	0	25	0	0	2	0	3	0	0	0	0	0	0	0	12	10	0	0	0	13	6	0	0	0	0	0	0	0	11	0	0	0	3	0	0	17	6	2	0	0	0	14	0	0	0	0	0	0	4
hsa-miR-302c-5p	0	0	0	0	0	10	0	4	7	0	0	0	0	0	0	0	0	0	0	0	0	0	0	0	0	0	0	8	11	0	11	0	7	10	14	14	13	0	0	1	0	8	0	0	0	0	0	0	0
hsa-miR-302d-3p	31	27	19	25	12	11	20	8	16	12	22	17	15	28	26	11	20	33	23	14	17	23	24	17	21	12	39	40	39	34	19	32	29	17	29	37	39	41	12	5	19	62	30	17	53	23	9	37	20
hsa-miR-302d-5p	11	14	0	0	0	0	1	5	0	4	0	0	0	0	10	0	0	0	0	0	0	0	0	0	0	0	0	2	0	10	0	11	0	10	19	0	5	0	0	0	0	14	10	0	0	0	0	2	7
hsa-miR-302e	0	0	0	0	0	0	0	0	0	0	0	0	0	0	0	0	0	0	0	0	2	0	0	0	0	0	0	0	0	0	0	0	0	0	0	0	0	0	0	0	11	0	0	0	0	0	0	0	0
hsa-miR-3064-3p	21	23	23	11	0	9	11	12	16	10	9	11	23	15	7	0	23	0	18	9	10	18	28	18	15	9	19	25	10	34	13	13	14	10	25	27	19	12	6	6	9	33	13	3	26	17	8	9	11
hsa-miR-3064-5p	14	0	10	0	19	0	10	6	0	4	11	19	16	14	15	11	19	9	0	0	13	4	30	7	0	12	13	18	13	0	7	11	10	12	22	21	18	18	0	12	14	18	18	16	23	14	9	0	0
hsa-miR-30a-3p	16	35	17	38	31	18	21	0	32	32	28	49	24	19	37	23	23	30	9	10	17	13	12	10	20	14	21	17	26	15	20	39	9	0	15	28	28	14	5	18	17	17	24	28	22	18	16	13	16
hsa-miR-30a-5p	272	473	261	396	623	254	155	101	384	461	361	502	615	216	435	332	327	831	44	84	195	195	99	143	299	369	221	110	227	175	501	384	177	159	177	324	208	122	110	721	191	251	277	481	330	219	153	218	216
hsa-miR-30b-3p	20	126	14	20	9	6	8	14	13	13	15	8	19	12	13	15	3	13	10	13	7	14	40	14	21	10	9	23	18	20	20	13	12	11	24	29	15	8	8	14	13	27	17	23	10	15	14	14	9
hsa-miR-30b-5p	28	39	15	29	35	16	16	13	30	20	26	38	90	26	19	21	30	40	12	15	20	13	30	10	21	37	29	22	28	22	26	33	25	28	31	36	33	15	12	85	39	26	31	28	33	27	16	29	18
hsa-miR-30c-1-3p	42	47	27	44	32	47	29	25	24	38	46	46	45	47	28	38	43	35	34	37	59	25	52	31	58	25	52	56	56	46	43	68	36	40	49	80	51	24	22	24	60	48	59	32	52	62	31	57	29
hsa-miR-30c-2-3p	28	25	15	24	13	0	7	13	0	16	17	19	10	23	10	11	19	16	4	12	6	11	26	12	16	8	60	20	20	22	10	15	23	23	21	35	12	7	9	13	19	23	23	29	19	15	22	15	14
hsa-miR-30c-5p	58	83	57	74	56	33	61	14	112	40	94	161	499	25	63	57	50	191	18	16	29	61	40	22	46	133	49	45	24	31	96	88	42	24	100	49	50	22	31	264	39	53	42	75	64	38	32	48	50
hsa-miR-30d-3p	10	11	11	0	0	12	7	1	6	10	0	0	0	0	16	0	0	11	0	0	6	5	39	16	0	5	11	9	10	13	20	9	3	13	16	12	10	5	0	0	16	13	5	0	11	0	10	11	4
hsa-miR-30d-5p	1883	4991	2129	2381	2319	2213	1898	1253	3457	2378	3876	4923	12373	1761	3381	2399	1558	8817	481	883	1483	2196	915	569	2669	7917	1801	1117	1173	936	5987	3464	2145	945	3121	1945	1213	1024	850	27932	2751	3176	3256	9241	2261	2003	1157	2649	2135
hsa-miR-30e-3p	33	69	47	40	64	29	51	13	67	56	23	60	184	55	93	37	9	58	12	14	10	45	102	12	46	37	62	18	25	21	44	21	27	39	63	57	37	34	12	175	33	35	31	55	24	20	12	89	22
hsa-miR-30e-5p	1371	2184	1216	1211	1425	1243	933	581	1782	1238	3004	2337	6050	979	1597	1542	1018	6384	134	270	542	893	541	263	956	6362	647	513	451	322	1542	2121	890	401	820	1210	639	330	271	3589	978	1243	1430	1802	1526	983	517	1023	855
hsa-miR-31-3p	60	71	35	36	16	17	32	22	14	14	24	30	27	19	35	26	28	25	13	23	28	22	80	27	37	25	51	68	71	54	43	89	33	44	83	99	58	30	24	23	56	69	104	34	38	52	12	22	23
hsa-miR-31-5p	17	29	9	16	25	10	17	13	16	15	19	6	18	23	23	13	23	13	9	10	11	13	28	16	16	14	39	30	20	21	25	24	25	16	29	30	27	24	16	10	33	20	23	14	21	25	7	18	23
hsa-miR-3115	57	49	18	39	17	18	22	19	41	21	37	31	36	32	34	29	26	37	30	23	21	21	108	26	44	24	55	42	47	45	42	35	50	38	65	51	50	37	23	24	51	63	80	40	44	32	25	15	38
hsa-miR-3116	21	0	4	0	5	0	0	0	0	8	12	0	0	15	0	75	0	12	0	0	0	19	83	0	11	0	0	0	0	0	29	12	0	0	0	12	0	10	6	0	0	0	15	0	0	0	0	0	5
hsa-miR-3117-3p	0	0	0	10	0	0	0	0	0	6	0	5	0	0	0	0	0	7	1	0	9	0	8	0	0	0	0	0	0	0	4	11	0	0	0	10	0	11	0	0	0	0	7	0	0	10	0	0	0
hsa-miR-3117-5p	16	22	11	14	0	0	11	6	0	8	7	13	16	12	8	0	33	14	6	6	6	19	26	10	11	8	20	19	20	12	12	39	11	26	24	27	37	11	3	12	17	17	36	8	22	20	3	12	4
hsa-miR-3118	18	36	26	0	0	0	13	6	0	17	6	4	13	14	17	0	9	1	0	13	5	18	51	4	19	12	20	12	17	14	10	8	8	14	24	26	11	2	4	3	10	12	25	13	0	11	0	15	12
hsa-miR-3119	0	11	0	0	0	0	0	0	0	5	0	0	0	0	0	0	0	0	0	0	1	0	12	0	0	0	0	11	13	14	12	10	4	0	12	0	17	0	0	2	0	9	0	0	0	0	0	5	0
hsa-miR-3120-3p	16	24	0	0	0	0	0	12	0	4	10	4	11	7	0	0	6	0	0	11	5	0	12	0	0	5	20	11	14	13	0	23	7	8	20	23	19	6	0	13	18	16	16	14	10	12	6	10	4
hsa-miR-3121-3p	6	13	0	0	1	0	0	0	0	0	0	4	4	0	0	10	13	0	0	0	4	0	0	0	0	0	0	8	0	22	7	4	0	0	13	12	14	8	0	0	0	11	0	3	12	10	6	8	10
hsa-miR-3121-5p	14	20	0	0	0	0	4	6	0	4	6	10	7	22	16	0	11	12	0	11	12	0	19	6	7	11	18	17	13	16	10	21	12	10	15	25	18	9	11	8	18	17	27	10	23	11	19	8	32
hsa-miR-3122	28	34	16	18	25	16	18	4	10	16	15	14	14	8	16	15	13	21	8	14	12	23	27	14	21	26	25	27	22	35	22	36	17	28	28	49	37	16	12	13	23	31	30	12	19	28	18	17	28
hsa-miR-3123	0	0	0	0	0	0	0	3	0	4	0	0	0	0	0	0	0	1	0	0	0	0	14	0	0	0	0	0	0	0	6	9	0	14	0	12	0	3	0	0	0	0	16	0	11	0	2	0	0
hsa-miR-3124-3p	91	90	71	86	67	57	44	57	79	56	65	70	61	75	67	58	87	73	44	65	55	57	101	81	93	57	96	99	72	99	82	86	96	81	126	119	110	56	63	34	75	113	137	73	79	80	67	73	77
hsa-miR-3124-5p	47	56	33	30	30	22	27	26	24	36	33	25	35	28	67	44	38	32	23	35	28	35	25	26	36	29	43	47	54	57	36	38	55	40	28	52	50	21	34	14	31	50	48	27	37	30	28	73	38
hsa-miR-3125	51	56	25	31	28	21	38	37	21	29	42	24	38	32	45	38	36	36	21	27	18	40	68	29	30	20	54	54	53	66	35	53	33	37	56	62	46	39	37	23	64	61	74	25	45	49	38	25	36
hsa-miR-3126-3p	23	18	17	0	14	13	14	9	14	14	17	22	14	19	7	16	26	20	0	7	19	12	25	18	21	9	34	35	28	38	22	21	19	31	52	32	23	14	21	8	28	41	38	13	28	22	9	19	15
hsa-miR-3126-5p	31	38	32	18	16	11	9	14	18	26	18	11	21	23	32	12	14	29	9	12	16	31	30	21	13	12	77	18	14	30	24	26	14	26	36	45	34	8	13	12	42	31	36	29	37	15	21	20	19
hsa-miR-3127-3p	14	19	0	13	15	4	5	11	12	8	11	10	11	12	13	9	12	12	7	0	9	0	14	5	16	7	19	13	21	14	11	15	9	19	10	24	12	7	10	7	13	19	21	10	0	15	0	8	0
hsa-miR-3127-5p	54	49	26	54	37	22	45	27	45	36	37	31	28	26	51	34	46	30	24	27	43	30	62	37	33	25	54	46	48	57	43	41	35	47	45	58	56	24	17	27	41	58	68	56	47	68	33	34	38
hsa-miR-3128	7	15	4	18	7	3	6	2	10	1	8	8	11	13	12	15	13	9	3	0	10	13	20	4	0	6	15	24	18	16	12	13	5	13	13	19	10	10	0	3	21	16	22	10	22	10	15	6	10
hsa-miR-3129-3p	16	16	7	15	0	4	0	2	10	10	0	0	0	0	0	0	15	10	12	0	0	12	15	5	7	6	18	10	10	10	13	12	7	12	16	9	10	9	13	0	21	9	9	14	0	0	0	8	10
hsa-miR-3129-5p	35	64	37	32	20	14	20	23	29	36	55	29	33	42	51	54	23	28	18	46	25	18	51	29	31	25	42	55	71	54	51	49	50	43	62	50	49	35	17	24	38	79	57	42	42	35	28	43	42
hsa-miR-3130-3p	54	84	43	45	24	27	16	19	30	38	16	28	49	22	58	24	30	29	22	24	20	48	112	21	36	19	73	54	35	33	30	52	42	38	53	75	43	18	26	21	43	47	33	30	28	22	28	92	26
hsa-miR-3130-5p	119	110	65	76	58	38	66	63	113	81	92	91	102	85	86	74	81	78	42	63	80	76	127	81	67	49	145	115	107	114	77	98	78	103	144	110	129	65	74	48	108	139	181	84	105	84	71	100	89
hsa-miR-3131	30	37	27	23	24	21	11	16	26	23	33	31	23	33	35	37	36	26	14	33	19	28	39	35	30	28	32	44	43	51	29	32	31	32	32	59	35	21	41	27	46	62	64	17	37	29	33	33	33
hsa-miR-3132	23	46	19	19	9	7	15	9	12	9	29	16	12	17	14	19	16	14	8	23	10	17	35	21	16	13	21	12	28	21	15	29	25	22	28	36	27	20	11	12	28	27	33	14	25	18	24	11	26
hsa-miR-3133	26	35	31	15	15	7	19	18	19	23	11	8	21	20	25	19	27	20	15	14	8	20	99	16	10	13	47	25	43	37	18	18	26	25	38	51	23	9	14	16	24	35	23	14	25	22	14	30	17
hsa-miR-3134	14	12	5	0	0	0	5	0	0	20	0	0	0	0	14	0	0	0	0	0	0	10	44	0	10	3	15	10	0	7	0	6	0	0	13	11	13	0	19	0	0	7	0	0	0	0	0	13	0
hsa-miR-3135a	13	12	0	11	0	0	0	10	0	0	0	0	0	0	0	0	0	0	2	5	0	0	0	0	11	0	0	10	0	14	12	0	0	4	9	11	6	0	1	0	11	10	11	0	10	0	8	10	10
hsa-miR-3135b	24	62	23	35	13	20	26	5	64	18	22	25	173	19	16	20	20	42	15	28	23	27	40	20	16	9	28	23	16	19	120	40	27	25	198	31	33	18	17	187	17	40	35	46	32	23	10	14	23
hsa-miR-3136-3p	17	35	15	22	18	14	13	12	22	16	13	20	7	11	20	13	14	19	19	8	26	20	35	18	17	11	31	24	30	27	17	10	14	18	24	30	31	13	14	18	35	29	32	24	83	28	8	11	12
hsa-miR-3136-5p	34	20	19	16	14	11	20	4	15	10	25	22	19	24	26	18	18	28	14	25	31	20	28	20	24	16	51	21	25	30	7	32	17	19	33	34	33	19	23	15	20	27	39	25	22	16	20	21	21
hsa-miR-3137	11	16	11	10	0	0	0	28	0	6	0	14	0	0	0	0	17	7	4	20	12	7	28	0	0	4	28	14	7	12	0	34	79	11	23	10	9	6	0	4	11	12	12	11	16	15	6	7	0
hsa-miR-3138	167	165	82	113	105	102	75	68	91	113	133	117	107	149	123	134	174	105	138	140	123	146	116	153	156	94	255	135	102	177	135	138	139	130	150	175	138	114	81	103	113	134	154	131	139	162	108	125	110
hsa-miR-3139	17	10	0	11	5	8	5	0	10	3	5	0	0	15	14	16	13	11	3	7	0	0	12	4	15	4	16	6	15	9	12	5	6	0	19	15	16	0	5	3	11	11	15	9	0	0	0	13	10
hsa-miR-3140-3p	9	16	14	0	16	11	10	11	6	9	12	6	17	8	23	6	6	17	0	11	6	6	28	8	13	11	14	10	20	8	12	16	14	12	17	20	20	3	7	4	15	24	19	16	9	13	12	11	11
hsa-miR-3140-5p	15	24	0	0	0	0	7	6	0	5	9	3	7	11	13	0	0	4	0	0	8	0	40	0	0	5	14	6	8	0	10	11	12	12	26	12	17	10	0	0	10	13	17	0	0	13	0	0	0
hsa-miR-3141	70	93	51	63	41	41	37	45	40	73	59	46	32	60	65	72	73	47	39	64	65	61	79	50	90	32	79	109	61	107	67	61	73	92	105	91	101	49	35	28	60	79	84	73	88	91	66	51	77
hsa-miR-3142	24	17	11	7	19	0	13	11	0	8	8	20	11	16	12	21	12	27	21	10	12	56	30	16	21	11	637	23	11	50	21	125	18	7	51	41	36	8	7	8	20	31	24	9	22	36	10	18	15
hsa-miR-3143	34	23	13	14	7	13	15	9	12	15	13	7	24	18	18	13	18	26	5	8	10	14	19	6	14	12	25	34	24	27	13	25	11	19	31	34	28	11	12	16	24	37	26	15	41	19	17	19	14
hsa-miR-3144-3p	25	41	22	33	12	12	16	22	23	18	26	14	32	16	28	23	36	18	15	14	18	15	37	21	45	16	48	30	43	36	22	38	19	36	41	49	46	14	22	15	27	54	43	23	35	32	24	19	34
hsa-miR-3144-5p	66	165	82	49	20	21	31	7	7	63	8	8	30	38	185	26	17	35	33	37	10	125	431	10	52	16	103	83	18	30	30	10	62	39	34	81	42	16	89	17	46	104	72	34	30	13	18	168	26
hsa-miR-3145-3p	16	28	12	19	11	2	11	4	10	16	10	18	9	12	14	15	13	12	8	4	14	17	20	10	16	3	29	19	14	11	12	15	14	21	22	45	22	6	11	0	23	18	23	13	17	7	11	20	4
hsa-miR-3145-5p	56	40	19	29	14	13	14	12	11	23	12	9	26	22	70	24	19	21	33	27	18	43	45	16	15	13	33	44	39	47	29	36	14	30	34	78	30	12	43	24	26	62	28	19	64	17	13	78	14
hsa-miR-3146	37	34	28	14	15	10	24	6	22	12	28	18	22	41	28	23	21	21	13	12	22	19	44	26	32	28	33	30	65	42	36	30	33	37	54	55	43	17	17	23	38	40	53	17	21	34	18	16	18
hsa-miR-3147	51	27	28	39	33	19	30	23	17	31	46	25	37	54	30	31	41	21	28	38	24	32	34	42	26	13	48	47	47	48	26	43	16	41	41	56	38	26	36	22	60	54	52	35	47	28	29	13	40
hsa-miR-3148	15	16	6	0	0	12	5	3	12	4	0	10	11	0	12	0	0	0	0	6	3	16	13	0	12	7	25	16	24	13	18	14	7	15	17	19	18	8	5	2	13	21	13	0	17	4	8	8	12
hsa-miR-3149	11	13	11	10	7	2	58	6	10	6	5	0	4	23	6	11	13	0	3	0	0	6	13	5	31	11	10	19	0	15	0	8	0	13	6	18	14	4	1	0	0	37	14	11	10	0	8	13	6
hsa-miR-3150a-3p	11	16	16	10	7	0	8	0	0	11	0	0	6	0	11	10	12	11	8	0	8	9	17	12	10	5	11	13	12	13	8	6	8	0	10	16	13	4	3	0	6	12	13	3	9	0	10	3	7
hsa-miR-3150b-3p	28	32	36	26	26	15	28	15	19	19	17	29	40	24	17	23	17	32	16	21	16	21	46	21	17	25	34	24	38	27	21	33	21	24	52	40	44	22	22	18	50	51	36	25	45	32	25	16	21
hsa-miR-3150b-5p	9	17	14	11	0	0	0	18	0	5	0	9	20	0	0	0	13	14	3	8	8	7	12	13	12	12	12	8	21	19	11	18	14	16	29	15	14	7	7	6	11	20	24	9	21	14	8	8	8
hsa-miR-3151-3p	15	18	20	20	13	15	25	9	22	28	14	20	15	20	15	18	28	13	15	9	20	16	26	17	22	14	26	16	16	41	21	25	15	30	18	26	23	14	10	7	15	34	37	12	26	31	11	10	18
hsa-miR-3151-5p	211	981	230	124	46	73	128	13	27	251	26	40	71	325	224	274	65	195	85	150	26	212	618	65	189	34	221	318	81	125	99	34	172	110	212	214	148	97	138	22	96	157	94	281	75	71	61	316	80
hsa-miR-3152-3p	31	24	20	16	8	0	14	3	0	15	13	12	8	16	16	20	23	16	9	14	13	13	28	5	22	12	26	24	11	18	14	29	12	19	25	25	24	15	15	9	16	25	21	25	23	15	15	14	20
hsa-miR-3152-5p	10	0	6	12	4	0	11	8	0	4	11	10	11	9	11	10	14	0	5	14	5	11	19	12	0	5	34	19	12	0	11	12	12	16	12	24	11	3	0	15	0	11	16	12	5	11	10	0	0
hsa-miR-3153	30	29	18	23	14	17	13	13	8	28	13	18	8	21	28	17	18	23	12	15	13	49	21	10	14	12	20	21	25	33	24	21	18	17	19	34	27	12	15	12	25	28	19	14	12	32	17	26	24
hsa-miR-3154	32	46	26	29	24	11	24	21	32	17	28	16	35	26	15	23	42	28	29	28	24	21	32	21	26	16	30	29	34	33	28	40	21	29	41	40	30	24	28	9	25	43	27	28	31	29	32	18	45
hsa-miR-3155a	24	19	16	10	0	11	5	10	9	8	12	10	15	12	10	0	14	12	6	19	7	12	25	16	7	6	15	18	22	25	6	16	15	15	24	39	9	12	12	8	17	17	25	16	19	14	22	14	19
hsa-miR-3155b	0	0	10	0	0	0	0	0	0	4	0	0	0	0	0	0	0	0	0	0	0	4	0	0	0	3	12	0	11	0	0	4	12	0	0	13	0	0	0	0	0	0	0	0	0	0	0	0	0
hsa-miR-3156-3p	23	27	13	9	18	14	11	12	4	10	14	12	2	11	34	12	19	13	21	14	8	11	28	7	14	8	50	19	26	16	13	12	12	32	28	28	15	52	8	13	23	17	46	12	20	11	7	19	13
hsa-miR-3156-5p	17	8	14	0	6	0	0	0	0	9	0	6	4	0	0	11	7	12	0	7	3	10	20	7	9	4	14	11	14	11	7	19	12	0	8	16	6	6	10	2	0	15	17	12	0	10	0	4	4
hsa-miR-3157-3p	33	37	16	25	22	18	10	10	24	13	16	8	11	14	12	15	24	11	23	16	12	18	31	12	22	17	88	27	24	47	10	16	17	25	29	32	46	13	13	14	16	22	31	20	10	22	11	23	25
hsa-miR-3157-5p	12	30	6	10	10	0	11	4	0	9	13	13	9	17	14	18	11	11	2	0	2	14	15	9	11	14	69	13	15	20	6	13	7	14	14	17	28	10	10	0	16	24	26	10	11	14	9	10	6
hsa-miR-3158-3p	12	19	14	0	0	16	5	16	10	12	18	19	14	24	19	0	15	20	0	5	9	21	22	9	15	38	9	14	12	16	8	21	9	11	24	29	14	12	12	13	21	19	23	11	17	16	17	10	18
hsa-miR-3159	14	28	20	15	16	0	17	8	0	19	5	9	5	15	23	18	20	13	9	13	9	14	25	16	13	8	20	26	11	20	17	26	14	16	29	27	22	5	12	7	15	24	23	12	25	25	18	17	15
hsa-miR-3160-3p	17	17	0	0	4	0	4	0	0	12	12	9	0	7	12	12	12	0	0	0	7	0	11	0	14	0	0	19	14	7	0	12	6	0	10	16	12	3	9	4	0	15	12	6	7	13	10	14	4
hsa-miR-3160-5p	11	21	12	16	0	7	11	7	15	8	0	11	9	0	9	0	14	16	11	7	2	8	16	6	10	3	12	11	16	16	0	13	11	12	17	17	14	4	18	0	0	25	19	18	25	13	8	16	5
hsa-miR-3161	19	39	22	17	13	10	20	26	14	22	30	14	29	27	15	20	20	24	15	4	10	17	68	18	18	13	29	33	27	34	23	23	22	23	43	45	36	15	16	28	34	24	40	21	22	24	13	15	17
hsa-miR-3162-3p	58	63	50	76	43	33	54	35	32	28	40	35	53	63	55	50	66	33	35	49	42	55	62	52	70	34	61	112	58	86	36	54	59	69	78	83	89	45	39	8	59	70	75	54	120	71	67	52	72
hsa-miR-3162-5p	24	43	16	28	19	19	11	21	11	35	16	20	52	26	14	31	29	31	22	10	19	20	35	15	19	15	27	23	19	32	24	24	15	25	39	20	19	11	24	11	25	72	32	12	45	34	11	21	17
hsa-miR-3163	12	0	5	0	3	0	0	0	0	3	0	15	6	0	0	10	0	0	0	0	5	12	12	3	12	2	11	16	10	16	6	13	4	0	10	12	14	6	4	0	11	16	18	0	0	11	0	8	13
hsa-miR-3164	8	12	13	16	12	0	14	4	0	6	10	0	0	7	6	10	0	14	6	0	11	7	19	11	20	12	13	12	7	16	26	18	11	13	15	15	12	5	6	14	10	12	26	0	9	0	11	3	3
hsa-miR-3165	6	15	17	7	0	0	11	5	0	8	11	12	7	7	10	0	11	13	26	10	2	16	14	0	0	3	124	9	13	11	7	39	5	11	15	23	30	7	0	0	10	9	14	7	10	4	5	13	10
hsa-miR-3166	0	15	0	0	0	0	0	0	0	4	0	0	0	0	0	0	0	0	0	0	4	0	10	10	0	5	13	0	0	0	0	5	0	0	0	12	10	5	0	0	0	12	5	0	0	0	0	0	5
hsa-miR-3167	14	10	11	0	0	0	0	4	0	15	0	10	19	0	0	0	0	0	0	0	3	11	0	0	0	0	0	25	12	19	0	15	4	11	16	17	11	6	0	5	6	15	6	0	13	4	5	4	0
hsa-miR-3168	55	66	31	26	27	21	27	38	43	27	34	25	46	36	46	32	22	36	20	28	23	31	79	28	34	12	56	54	58	49	48	68	34	63	76	76	58	32	39	25	62	58	75	32	42	38	22	28	43
hsa-miR-3169	10	0	0	0	0	0	0	0	0	2	10	0	0	4	0	0	0	0	0	0	0	0	0	0	0	4	10	2	0	14	0	17	0	0	12	0	15	2	0	0	11	10	0	0	0	0	0	3	0
hsa-miR-3170	53	47	31	52	32	31	33	21	65	37	30	46	17	35	36	23	31	44	47	30	54	41	46	45	40	14	74	35	57	71	50	60	46	52	48	102	45	29	38	21	47	45	102	60	55	28	36	23	32
hsa-miR-3171	15	14	10	11	10	0	6	7	0	16	0	11	2	0	12	7	0	0	17	8	13	11	58	5	14	13	15	26	22	10	9	15	11	19	18	23	9	0	8	8	14	27	18	0	13	10	6	14	16
hsa-miR-3173-3p	11	10	0	0	0	0	0	0	0	10	0	7	6	0	0	0	0	10	0	0	2	0	15	0	12	0	0	9	10	11	5	10	6	0	10	13	10	7	3	0	12	12	9	0	11	14	4	11	0
hsa-miR-3173-5p	22	32	15	24	6	14	25	20	15	23	10	17	16	19	25	16	18	19	4	0	15	16	17	15	5	20	23	16	21	18	17	19	10	7	31	32	25	15	14	6	9	22	18	24	20	19	4	14	17
hsa-miR-3174	22	39	12	18	12	0	9	13	0	20	0	18	15	0	20	23	24	18	39	17	6	62	20	7	24	3	370	22	26	18	13	46	15	19	25	37	31	11	20	14	9	36	35	18	17	13	14	18	20
hsa-miR-3175	22	27	20	20	21	12	12	10	12	16	19	9	12	19	18	20	12	22	16	16	16	14	25	11	17	10	34	18	29	26	17	20	13	28	33	21	21	17	14	11	20	31	20	26	27	20	14	15	12
hsa-miR-3176	35	41	31	39	16	23	20	14	24	15	39	25	25	29	31	31	30	30	17	19	16	20	33	27	27	9	57	44	39	70	19	41	30	46	32	51	49	25	13	17	34	48	52	17	40	36	39	13	40
hsa-miR-3177-3p	11	12	2	7	0	8	0	7	10	6	0	8	12	0	0	0	7	0	10	7	4	11	4	0	0	11	11	6	5	14	11	19	12	12	11	14	8	12	0	10	7	14	15	12	16	12	10	16	8
hsa-miR-3177-5p	0	0	0	0	0	0	0	0	0	10	0	0	0	0	0	0	0	0	0	0	0	0	0	0	0	0	0	3	0	0	0	2	0	0	13	0	13	0	0	0	0	6	10	0	11	0	6	0	0
hsa-miR-3178	47	61	38	31	31	18	31	46	33	16	48	32	30	29	54	40	42	26	22	33	16	27	57	39	19	23	33	48	50	42	39	39	36	66	61	47	51	36	20	34	50	50	50	42	34	36	27	27	51
hsa-miR-3179	18	18	13	11	14	0	0	0	0	8	17	4	11	10	0	7	10	11	6	12	11	9	23	10	15	10	17	5	24	19	6	20	7	0	15	19	19	14	6	0	11	26	23	7	38	18	9	9	9
hsa-miR-3180	19	13	0	13	9	0	0	11	0	11	11	0	0	15	0	13	12	15	6	1	11	0	11	0	5	6	16	18	10	16	15	11	17	13	16	26	11	8	10	12	19	21	20	10	17	0	16	9	14
hsa-miR-3180-3p	0	21	6	10	0	15	16	12	7	6	0	11	5	0	12	0	10	0	6	0	4	10	17	13	11	0	0	6	12	19	12	14	7	18	24	16	5	4	4	9	13	12	19	7	15	17	7	6	12
hsa-miR-3180-5p	59	64	43	38	41	39	44	37	44	28	46	31	75	43	52	38	54	42	33	44	43	30	73	36	41	38	95	54	48	55	66	57	49	55	70	71	78	42	46	29	48	74	68	58	57	57	45	36	49
hsa-miR-3181	31	45	26	16	15	20	24	17	22	10	26	16	25	13	13	16	27	20	18	5	18	15	37	20	19	14	26	33	14	27	21	19	15	18	27	23	19	23	18	5	25	25	34	9	28	29	15	12	14
hsa-miR-3182	80	109	59	55	48	34	38	35	43	46	44	54	71	45	125	49	50	75	31	53	41	38	65	69	35	24	126	89	109	85	111	64	76	105	174	95	89	27	29	51	106	116	125	62	90	91	74	43	42
hsa-miR-3183	51	63	38	26	46	26	22	16	38	33	41	17	31	41	33	28	46	28	15	15	28	48	53	38	36	24	53	39	58	63	47	29	36	29	54	88	56	30	69	30	34	74	51	30	32	49	28	35	39
hsa-miR-3185	14	20	29	12	6	12	5	14	15	5	19	15	13	7	11	17	11	13	14	16	11	15	35	12	12	13	41	17	14	22	22	22	19	25	17	22	28	7	10	11	20	26	22	7	17	15	13	12	19
hsa-miR-3186-3p	17	28	20	31	20	4	23	17	12	12	15	22	12	19	19	10	18	15	14	7	18	21	26	6	16	13	23	18	20	21	20	15	10	15	24	36	38	16	18	12	22	36	36	14	16	18	9	13	14
hsa-miR-3186-5p	0	0	0	0	0	0	0	0	0	9	0	6	0	0	0	0	0	11	0	0	3	0	0	0	0	4	25	14	0	0	3	13	0	0	11	11	14	2	0	0	7	11	12	0	12	11	6	0	6
hsa-miR-3187-3p	11	28	13	12	16	14	17	9	19	13	24	17	26	18	19	22	18	24	7	20	12	7	12	18	15	18	16	10	12	19	27	19	17	15	13	19	5	5	17	28	10	25	10	10	13	16	11	11	12
hsa-miR-3187-5p	20	23	24	19	26	12	13	17	12	14	22	20	14	15	18	16	19	14	10	19	9	20	34	13	27	13	44	22	30	23	16	22	18	22	33	34	33	9	16	16	16	17	40	16	26	28	11	10	25
hsa-miR-3188	21	35	35	21	11	16	11	20	12	25	22	18	22	28	21	15	28	23	26	22	20	30	56	25	29	14	41	27	26	36	15	40	13	42	61	43	41	14	14	16	26	44	55	28	27	29	23	22	24
hsa-miR-3189-3p	16	26	27	18	14	8	17	7	14	14	22	15	20	16	12	20	22	17	11	18	9	15	27	6	25	9	42	28	17	28	9	23	19	21	49	25	24	11	8	9	17	18	20	20	26	31	16	13	25
hsa-miR-3189-5p	20	19	0	21	14	14	5	17	3	7	18	11	9	13	13	14	14	14	4	0	10	0	11	12	24	10	18	18	15	24	21	13	14	21	26	27	25	10	9	12	15	17	30	7	18	13	13	9	18
hsa-miR-3190-3p	0	11	0	0	0	0	10	0	0	0	0	0	0	0	4	0	0	0	0	0	0	0	3	0	10	3	10	5	0	12	0	0	0	0	12	5	8	5	2	0	12	10	10	0	0	0	0	15	0
hsa-miR-3190-5p	72	80	43	70	54	35	58	36	76	43	68	51	47	68	47	36	54	46	50	43	24	69	70	46	42	34	437	63	80	73	46	111	60	69	87	106	87	56	52	19	75	64	88	51	90	73	53	45	71
hsa-miR-3191-3p	37	42	22	25	14	16	19	12	8	15	27	20	4	24	30	43	29	24	37	24	21	34	37	42	32	16	24	31	23	41	13	30	30	45	25	26	32	31	23	9	30	47	42	27	36	42	42	17	27
hsa-miR-3191-5p	22	36	21	22	14	24	24	24	22	21	21	28	26	21	17	19	21	25	17	16	14	21	33	8	23	12	25	51	20	43	22	31	27	28	34	48	33	19	30	21	28	46	55	21	29	34	17	17	31
hsa-miR-3192-3p	40	49	41	27	33	14	33	27	24	20	42	25	21	30	33	37	42	25	25	28	24	27	55	40	36	23	88	48	31	34	26	53	29	42	33	42	46	24	15	13	35	39	40	14	43	35	21	21	26
hsa-miR-3192-5p	31	43	16	19	22	19	27	17	15	23	24	11	22	33	35	31	27	24	27	25	26	21	49	23	21	25	64	43	39	43	19	33	24	35	43	43	34	27	21	19	37	31	61	21	24	27	27	9	33
hsa-miR-3193	40	82	12	28	12	11	11	19	17	29	19	20	23	27	44	15	21	15	14	18	12	28	28	20	36	15	32	21	22	31	10	25	29	30	29	47	21	16	17	7	52	24	34	24	24	19	18	27	20
hsa-miR-3194-3p	16	28	12	15	21	20	19	12	38	14	13	30	16	39	36	13	26	33	41	30	12	18	27	21	16	23	51	23	89	32	52	16	17	27	38	40	22	14	45	13	25	24	34	18	15	28	17	63	21
hsa-miR-3194-5p	4	0	0	15	7	0	0	0	0	0	12	5	0	3	0	10	0	0	3	10	11	0	7	12	0	5	11	0	0	12	0	0	0	0	0	0	0	0	0	11	0	0	14	0	0	10	0	7	0
hsa-miR-3195	25	28	15	15	23	5	19	10	13	18	22	14	10	10	27	11	14	13	9	8	12	10	16	15	14	7	19	14	20	26	10	17	6	15	34	26	16	9	20	6	25	17	24	11	7	27	16	18	20
hsa-miR-3196	19	26	17	16	14	12	15	5	10	7	9	14	11	21	22	14	25	16	11	16	16	7	48	11	20	12	20	22	21	23	8	12	18	20	19	24	20	18	10	11	14	17	28	18	13	18	13	8	25
hsa-miR-3197	27	54	44	23	12	19	10	4	9	22	13	14	14	43	71	10	26	10	12	20	5	43	24	8	11	8	34	17	24	20	12	11	40	26	50	44	21	12	8	14	19	30	38	29	12	20	8	92	17
hsa-miR-3198	34	46	20	29	20	17	41	18	17	22	25	19	19	26	20	17	20	24	25	23	13	19	37	7	23	23	26	49	29	41	20	17	22	38	26	36	31	21	16	15	34	40	29	20	31	33	22	22	29
hsa-miR-3199	9	24	16	13	10	0	9	6	0	21	5	0	9	14	44	9	7	0	3	12	4	35	57	6	0	2	18	15	9	19	16	10	15	12	13	11	12	7	0	6	17	15	9	17	13	0	7	42	12
hsa-miR-32-3p	0	0	5	10	0	5	0	0	11	0	0	0	20	0	0	0	0	0	2	0	0	13	241	2	0	0	0	18	0	30	13	0	0	0	4	12	8	0	0	0	0	10	8	0	0	0	0	3	11
hsa-miR-32-5p	101	60	32	30	45	17	23	3	72	29	66	70	217	28	51	42	26	187	11	13	20	22	35	17	17	237	37	48	22	26	16	108	36	16	49	86	45	15	11	37	41	56	50	35	63	36	16	35	37
hsa-miR-3200-3p	48	92	54	38	46	32	35	24	34	58	36	32	57	33	76	46	36	61	28	24	45	46	115	34	47	43	55	34	57	70	31	52	39	48	58	86	48	23	32	29	66	55	71	31	49	55	25	69	33
hsa-miR-3200-5p	28	28	9	14	14	5	11	15	19	17	20	13	27	25	18	21	24	25	11	14	8	13	26	13	13	8	20	22	28	20	29	27	29	32	22	32	29	15	18	14	30	39	44	22	22	12	8	8	17
hsa-miR-3201	13	12	12	0	0	0	0	0	0	0	5	0	0	25	0	0	7	0	0	0	0	11	105	0	9	0	0	16	10	10	13	0	1	0	15	12	5	16	11	0	2	12	0	15	10	0	3	4	0
hsa-miR-3202	40	29	14	17	9	7	12	25	10	26	22	18	24	10	20	23	22	26	13	13	11	8	25	23	18	8	24	29	40	30	18	23	20	15	37	53	29	14	35	20	20	41	27	7	26	25	9	16	14
hsa-miR-320a	598	769	875	1085	2549	1010	760	808	1749	1012	2064	1651	2201	627	1037	831	487	2714	330	578	580	899	348	383	581	3314	349	554	240	231	4827	1232	637	464	821	1013	504	517	418	2263	416	814	907	1311	1151	867	329	781	906
hsa-miR-320b	98	139	139	239	758	190	131	125	306	223	252	229	514	101	199	151	107	278	61	100	84	147	47	87	150	336	59	89	39	50	1803	151	73	160	112	117	69	89	61	324	82	167	106	148	216	131	83	102	131
hsa-miR-320c	82	116	98	147	407	109	106	109	309	258	126	172	651	65	216	99	59	157	32	66	80	106	44	68	88	177	50	58	59	50	922	158	49	142	81	116	57	49	64	254	67	93	84	88	125	88	49	146	83
hsa-miR-320d	37	50	38	55	156	34	53	18	94	49	35	43	126	33	37	41	35	36	15	19	23	31	55	23	40	42	57	23	29	21	229	27	15	34	31	37	35	24	15	53	27	49	27	28	31	33	18	16	24
hsa-miR-320e	53	55	32	53	73	44	32	35	63	32	62	43	79	37	38	39	39	32	26	36	29	37	79	31	39	49	69	59	39	57	88	52	38	43	77	63	64	32	32	40	51	74	119	32	35	57	37	35	45
hsa-miR-323a-3p	0	0	0	0	0	0	0	0	0	7	0	0	10	0	0	0	0	3	0	0	0	0	0	11	0	0	0	0	0	12	0	10	0	0	0	7	0	0	0	15	14	0	0	0	0	0	0	3	0
hsa-miR-323a-5p	37	59	31	35	32	13	31	16	24	69	26	27	39	21	35	33	34	43	15	36	16	37	112	32	21	17	51	31	48	42	39	36	35	34	61	55	52	8	30	22	45	52	38	37	34	38	27	39	31
hsa-miR-323b-3p	23	40	17	16	16	11	13	8	10	12	21	11	39	24	22	13	13	20	5	7	16	15	26	15	14	21	40	24	23	31	30	25	13	48	47	30	37	10	18	17	34	52	44	15	24	34	21	24	18
hsa-miR-323b-5p	48	39	21	24	23	14	16	12	26	33	24	18	36	34	39	25	22	18	28	29	20	36	40	21	28	15	55	43	39	35	18	43	25	34	44	59	46	24	30	15	49	39	39	29	36	33	30	24	35
hsa-miR-324-3p	26	51	36	43	24	27	26	25	42	26	35	35	83	39	35	30	31	52	20	27	19	27	33	16	35	67	30	27	22	31	39	40	33	25	42	70	21	26	26	90	40	58	52	45	54	29	19	22	38
hsa-miR-324-5p	69	85	112	79	72	105	46	34	87	72	156	126	200	52	133	57	58	242	40	49	48	101	69	38	103	321	78	63	64	71	159	138	123	53	83	76	93	48	68	290	81	83	97	106	79	91	52	61	85
hsa-miR-325	167	264	101	151	107	58	93	83	110	73	149	125	156	126	153	133	176	113	63	133	114	109	210	144	148	99	214	211	215	228	132	205	128	142	214	307	203	111	96	106	196	255	295	192	190	169	157	157	134
hsa-miR-326	55	82	40	42	39	16	40	29	63	20	43	49	211	32	30	36	49	50	24	27	34	36	59	18	52	30	69	46	73	67	111	63	22	44	110	71	70	26	22	370	63	90	97	107	50	46	32	38	38
hsa-miR-328-3p	68	342	100	122	59	107	128	88	148	151	164	241	186	102	163	117	85	282	70	80	98	164	38	43	236	230	112	59	90	75	481	118	137	49	513	122	96	75	79	1141	221	266	313	627	56	107	80	133	104
hsa-miR-328-5p	31	33	13	17	18	9	17	19	20	23	22	22	22	28	23	16	14	24	12	12	12	15	44	30	11	5	49	22	18	35	14	19	25	17	31	36	28	10	29	11	40	35	50	23	27	30	24	12	25
hsa-miR-329-3p	23	20	16	0	4	10	14	0	23	31	7	8	29	14	24	13	12	15	0	0	8	10	22	10	10	4	14	10	16	12	9	18	18	0	25	21	16	9	9	17	18	12	20	10	9	11	10	9	0
hsa-miR-329-5p	22	19	13	16	14	0	11	7	0	9	8	15	21	23	20	14	19	9	10	14	7	7	129	5	10	10	29	31	32	24	9	26	15	15	28	41	12	8	16	0	22	25	34	14	17	13	13	7	11
hsa-miR-330-3p	0	17	0	0	0	0	0	13	0	4	0	11	0	0	0	0	11	0	0	0	6	0	7	10	0	0	0	6	0	0	0	10	0	6	18	0	0	3	0	23	12	0	0	9	0	10	0	0	9
hsa-miR-330-5p	22	31	9	16	12	13	7	18	14	19	17	20	30	12	21	14	19	10	7	10	11	13	32	13	20	10	21	25	18	28	15	25	13	18	29	24	41	20	17	18	17	31	30	21	19	22	13	12	14
hsa-miR-331-3p	21	31	20	15	22	8	18	5	24	12	12	14	14	21	18	21	21	31	10	9	15	13	17	8	13	26	26	24	23	27	28	25	23	13	34	24	28	13	14	31	17	30	31	27	18	20	17	11	35
hsa-miR-331-5p	53	40	26	34	16	12	23	18	27	29	11	25	22	33	43	43	16	27	22	29	28	32	65	19	27	14	47	44	25	36	34	33	28	33	44	46	35	27	13	11	32	44	40	24	26	40	10	63	22
hsa-miR-335-3p	9	23	10	20	11	5	14	0	12	8	12	13	51	5	18	10	8	14	12	0	5	17	4	5	10	6	44	18	13	13	13	19	4	0	21	29	16	11	4	26	10	22	9	20	15	7	3	7	0
hsa-miR-335-5p	46	204	44	56	52	38	71	38	137	79	93	81	404	18	79	62	47	185	5	26	29	36	62	17	61	112	60	37	80	50	91	55	41	43	121	84	39	29	13	207	123	106	117	156	67	47	35	57	56
hsa-miR-337-3p	11	24	17	16	20	0	11	8	0	22	7	7	19	16	11	13	14	11	3	7	20	10	19	12	0	6	18	22	26	19	15	15	13	10	22	36	18	9	0	7	20	46	14	17	23	27	11	12	8
hsa-miR-337-5p	46	58	18	23	42	20	12	5	31	15	17	15	29	29	34	24	40	20	19	23	33	32	38	26	30	14	73	60	43	41	26	50	58	43	52	62	55	18	21	23	39	45	43	30	26	42	20	39	24
hsa-miR-338-3p	16	22	14	20	14	14	12	6	48	21	15	29	89	10	14	27	14	17	2	10	15	15	16	7	14	18	22	20	29	28	20	24	14	17	37	27	16	3	11	59	32	20	28	35	12	17	20	13	0
hsa-miR-338-5p	45	43	36	41	42	34	39	17	40	28	40	41	33	36	29	26	42	35	18	28	26	31	45	42	53	28	41	44	47	57	29	61	36	45	71	54	42	25	19	27	59	42	58	35	35	44	47	32	29
hsa-miR-339-3p	54	78	31	36	32	22	29	26	44	34	52	40	100	41	30	24	37	49	22	21	31	47	32	33	39	47	35	32	40	47	67	43	30	29	74	56	62	25	22	169	73	63	51	70	32	29	19	27	22
hsa-miR-339-5p	46	141	61	55	49	41	60	35	178	62	86	140	894	39	66	48	54	125	22	41	33	60	52	20	83	95	104	44	35	37	236	100	58	47	231	79	63	33	47	1388	67	88	85	131	62	55	44	52	31
hsa-miR-33a-3p	23	24	19	26	20	5	0	9	10	7	19	11	15	24	0	10	18	12	8	8	10	17	30	15	9	5	29	23	25	32	22	16	13	19	24	31	18	17	14	11	23	29	31	15	21	19	16	6	7
hsa-miR-33a-5p	21	54	23	12	8	14	22	11	5	12	9	14	23	15	22	16	5	19	4	10	8	8	27	13	13	9	30	22	19	18	13	15	14	12	20	33	34	16	9	9	17	24	34	12	27	14	10	11	15
hsa-miR-33b-3p	10	26	9	8	0	4	0	16	11	6	14	10	16	30	0	0	11	8	11	9	15	10	14	9	0	8	12	17	17	19	0	17	11	13	17	23	17	9	0	11	19	26	14	7	17	20	10	17	11
hsa-miR-33b-5p	6	24	13	13	0	0	13	0	0	17	11	0	15	8	9	0	8	0	2	11	9	8	18	0	16	11	13	13	17	9	11	19	5	0	16	19	10	17	14	8	8	9	15	16	18	0	7	12	9
hsa-miR-340-3p	11	11	8	0	0	0	10	0	0	14	5	7	11	13	4	0	13	0	0	2	4	10	20	0	0	4	16	7	15	11	0	16	7	0	26	22	0	4	0	11	18	0	24	8	0	15	0	4	6
hsa-miR-340-5p	40	77	28	29	36	32	27	24	35	18	19	37	122	13	21	21	29	57	8	9	9	28	37	18	30	58	29	29	56	21	31	67	28	24	68	46	31	21	25	93	88	68	81	43	36	16	14	15	15
hsa-miR-342-3p	719	2031	968	1173	717	822	614	271	6895	1404	2147	3765	13418	602	1769	1422	1069	2267	189	580	431	1085	188	281	1610	1174	1126	463	573	513	2209	829	571	221	1503	663	1427	388	511	14017	1440	974	981	4010	1071	1213	842	1639	1049
hsa-miR-342-5p	17	30	15	29	16	9	11	10	22	24	14	28	26	28	26	20	21	40	25	17	11	22	21	21	27	23	22	20	44	22	46	21	21	18	41	38	19	7	32	34	16	51	20	45	27	27	18	38	13
hsa-miR-345-3p	113	101	78	97	66	86	60	66	76	70	94	93	38	105	130	94	114	76	71	89	80	89	77	115	112	62	94	95	54	121	104	87	131	82	93	94	109	70	81	33	70	102	98	108	107	98	103	65	92
hsa-miR-345-5p	50	71	49	46	46	32	27	23	109	34	55	62	387	42	56	36	45	67	13	20	23	46	43	17	36	58	51	40	33	42	85	59	25	31	58	53	55	22	20	310	42	62	59	50	43	28	22	47	35
hsa-miR-346	10	19	26	11	8	0	15	6	0	2	11	15	5	11	9	16	15	0	18	0	9	15	11	12	18	5	206	13	11	11	6	52	10	10	12	16	19	7	17	6	13	20	14	15	21	22	10	10	13
hsa-miR-34a-3p	11	15	0	0	0	0	7	4	0	0	0	0	5	0	12	0	13	0	0	0	0	0	26	0	7	5	13	11	11	7	19	0	19	11	31	13	8	12	10	0	18	15	11	7	11	0	8	12	7
hsa-miR-34a-5p	71	120	40	63	81	40	59	40	53	131	63	73	55	91	106	57	57	59	24	44	53	45	181	44	71	50	106	71	118	81	68	100	51	66	82	136	94	24	28	39	85	94	76	57	74	63	39	74	54
hsa-miR-34b-3p	44	33	23	23	15	9	14	5	15	31	17	15	22	21	28	14	20	25	8	16	18	17	35	14	19	22	33	14	25	17	24	17	29	30	51	37	31	16	17	15	26	27	23	31	19	25	12	27	10
hsa-miR-34b-5p	22	21	0	17	19	7	18	12	12	8	15	12	15	9	16	16	23	18	14	15	9	0	28	20	11	17	26	29	34	20	17	29	11	16	35	24	13	10	9	13	18	24	29	8	36	14	15	25	11
hsa-miR-34c-3p	79	79	43	42	26	36	37	18	31	52	25	24	30	47	47	30	82	39	29	35	35	33	59	28	37	15	78	37	28	49	35	57	44	58	58	94	48	24	41	23	36	54	59	39	62	30	43	40	35
hsa-miR-34c-5p	10	14	17	0	0	0	6	0	0	7	11	6	15	12	13	0	0	9	0	14	7	8	14	0	0	0	0	13	13	0	15	11	11	0	32	14	11	0	0	0	14	15	16	0	8	17	14	0	0
hsa-miR-3529-5p	26	17	0	0	0	9	13	0	10	6	7	5	15	11	10	0	12	20	0	10	12	0	0	16	14	4	17	18	17	12	13	15	10	0	11	22	20	8	4	0	18	8	18	16	19	10	18	8	8
hsa-miR-3591-5p	0	13	0	0	10	0	0	0	0	0	0	0	9	0	0	1	0	0	0	0	0	0	14	0	0	0	0	0	0	0	0	0	0	0	0	0	0	0	0	0	0	0	0	0	0	0	0	0	0
hsa-miR-3605-3p	115	130	83	78	41	50	54	54	48	51	106	72	89	73	60	69	91	89	96	34	59	94	94	69	82	63	400	99	81	97	91	106	57	68	108	175	140	52	59	55	95	173	160	136	77	86	76	61	68
hsa-miR-3605-5p	24	28	16	14	16	18	16	10	16	13	23	11	16	10	18	14	15	19	12	8	13	9	23	13	13	22	12	13	24	16	13	20	23	16	26	17	22	13	2	10	10	22	30	17	26	13	7	14	7
hsa-miR-3606-3p	0	17	15	0	0	0	7	0	0	15	0	0	19	0	18	0	0	0	0	0	6	23	22	13	0	4	10	0	7	9	6	11	16	0	0	11	11	5	0	0	0	10	10	0	18	0	4	13	0
hsa-miR-3606-5p	0	11	0	0	4	11	0	13	6	2	2	0	0	12	0	12	0	0	0	5	0	0	8	0	0	0	0	11	0	13	9	15	0	9	19	0	8	0	0	2	0	14	14	0	0	0	0	15	0
hsa-miR-3607-3p	32	25	28	10	12	12	19	7	3	18	11	16	18	13	29	9	15	9	11	14	5	16	155	6	13	5	14	43	21	38	17	15	15	30	36	26	33	9	6	0	17	34	44	15	13	12	12	19	13
hsa-miR-3607-5p	11	18	13	18	2	0	2	0	0	8	5	0	0	11	15	25	0	0	5	10	0	16	32	5	10	4	55	14	0	8	8	4	0	0	11	15	8	0	1	0	0	13	0	0	0	0	0	23	0
hsa-miR-3609	50	36	27	30	9	10	26	17	30	33	21	14	41	27	44	20	41	14	20	12	24	33	41	10	22	19	76	43	39	53	18	37	19	26	47	43	34	20	19	13	20	30	42	20	29	14	23	31	22
hsa-miR-361-3p	55	79	73	87	86	77	53	37	396	108	122	201	932	60	98	67	60	240	31	36	37	76	69	27	111	300	68	51	39	46	255	151	58	38	139	96	85	45	35	1192	90	120	124	305	88	76	44	91	68
hsa-miR-361-5p	103	92	81	89	106	91	86	35	224	103	138	199	1290	101	147	129	95	210	17	35	64	69	36	25	92	218	105	43	48	48	139	105	47	32	129	83	93	42	20	493	107	105	122	293	129	97	58	66	79
hsa-miR-3610	19	25	24	18	20	7	15	10	15	15	15	23	4	21	17	21	13	15	6	10	8	10	29	19	21	8	29	17	20	29	18	20	13	29	22	26	28	6	12	10	16	17	22	28	29	27	20	16	7
hsa-miR-3611	0	0	10	0	0	0	0	0	0	0	1	0	0	12	0	0	0	0	0	0	0	7	0	0	0	0	0	3	8	3	0	0	5	0	20	0	0	0	0	0	0	0	0	0	0	0	0	11	0
hsa-miR-3612	23	18	18	35	13	10	15	10	15	11	22	0	33	15	18	16	14	5	8	8	12	16	118	5	14	15	14	23	35	13	24	24	10	27	22	24	24	16	13	9	38	53	31	10	113	0	23	3	15
hsa-miR-3613-3p	189	283	147	197	137	122	192	110	188	125	182	187	159	226	172	153	192	155	93	125	162	133	197	106	161	129	494	200	255	173	164	229	142	208	262	301	231	130	149	115	223	286	248	157	195	204	144	174	158
hsa-miR-3613-5p	137	77	52	69	14	35	26	19	39	50	66	86	138	56	61	52	36	277	4	19	14	38	34	14	44	269	28	45	40	25	37	165	25	19	45	93	34	18	13	34	56	58	59	25	96	44	19	39	47
hsa-miR-3614-3p	12	31	18	10	5	0	13	5	0	11	4	0	12	11	22	11	10	11	5	15	6	7	20	2	14	5	27	10	15	15	13	18	8	10	20	21	21	2	12	4	10	10	18	10	14	0	5	27	0
hsa-miR-3614-5p	41	27	35	12	5	11	15	12	14	36	16	9	70	25	57	14	11	17	12	17	3	51	73	4	25	7	31	20	6	24	21	11	11	23	23	51	39	10	11	12	12	20	18	9	18	16	12	122	23
hsa-miR-3615	289	489	489	366	392	480	199	229	1019	332	974	1250	2459	374	690	350	252	1371	145	315	224	447	246	127	298	1448	294	295	134	148	1392	502	401	209	569	292	244	253	157	1463	214	312	366	560	335	464	197	340	367
hsa-miR-3616-3p	15	12	17	20	13	7	16	8	10	8	11	4	15	11	18	35	12	4	10	16	19	5	24	16	26	22	93	24	12	24	10	17	8	19	18	36	28	18	20	14	16	19	39	7	10	19	17	28	15
hsa-miR-3616-5p	0	0	0	0	0	0	0	0	0	0	0	0	0	0	0	0	0	0	0	0	0	0	0	0	0	0	0	3	0	0	0	0	0	0	10	11	0	0	0	0	0	0	0	0	0	0	0	0	0
hsa-miR-3617-3p	82	124	29	62	32	23	37	26	51	46	70	37	51	57	69	72	60	46	46	47	59	41	90	62	41	37	91	104	103	95	81	65	69	103	174	132	118	63	55	45	135	132	163	68	73	94	67	56	105
hsa-miR-3617-5p	19	13	20	0	0	0	12	8	0	14	0	11	12	0	7	0	9	0	0	0	7	17	236	10	14	7	12	33	16	25	10	12	10	15	12	19	14	6	17	0	0	24	29	12	12	7	8	2	12
hsa-miR-3618	11	25	22	21	14	16	6	7	12	12	7	16	35	17	22	11	3	20	31	7	22	36	30	10	30	6	25	46	18	15	15	59	25	36	25	24	36	22	16	5	24	39	10	18	21	18	11	12	10
hsa-miR-3619-3p	48	30	41	20	28	12	34	17	23	28	22	31	23	33	36	27	46	43	24	14	23	25	35	25	33	19	39	39	33	42	32	42	21	39	42	49	49	18	17	18	18	38	41	37	28	30	34	31	40
hsa-miR-3619-5p	19	19	22	15	12	10	9	10	12	23	8	7	8	12	30	10	11	0	9	0	14	12	11	10	11	1	32	20	10	33	7	17	15	19	12	37	14	11	23	11	14	19	21	17	15	15	14	12	11
hsa-miR-362-3p	15	22	12	0	19	0	8	9	0	11	13	9	43	13	17	2	18	13	0	10	4	8	42	12	20	29	48	17	17	16	20	15	11	22	31	20	15	15	5	13	13	17	17	13	43	13	8	12	17
hsa-miR-362-5p	32	29	21	16	12	8	10	7	15	14	38	15	19	31	13	20	28	23	17	16	19	19	30	18	22	15	63	37	35	28	21	32	14	14	26	43	35	12	17	15	31	38	20	16	24	22	12	14	14
hsa-miR-3620-3p	41	82	13	40	25	26	33	24	19	25	34	33	26	28	25	24	38	28	30	37	30	21	29	32	35	20	87	30	47	42	26	25	41	37	28	57	36	15	32	25	30	37	40	34	44	36	24	24	28
hsa-miR-3620-5p	16	20	11	14	13	6	8	8	11	0	19	0	14	7	10	7	13	5	4	5	7	7	49	10	14	0	0	10	0	8	0	0	0	14	11	13	8	3	8	16	13	15	7	7	33	0	8	11	12
hsa-miR-3621	40	45	32	57	33	32	39	25	45	27	36	52	33	55	45	48	29	30	21	34	50	32	37	42	30	20	54	40	40	62	41	38	56	50	70	66	57	27	38	38	36	62	57	57	56	50	47	41	41
hsa-miR-3622a-3p	6	21	16	16	6	0	13	12	0	7	6	11	12	15	20	13	11	0	10	12	10	11	15	8	15	6	12	14	10	4	11	11	15	17	9	0	13	6	11	5	13	8	7	10	18	14	7	15	10
hsa-miR-3622a-5p	21	17	12	0	17	6	13	14	12	11	8	10	8	10	13	9	22	0	0	0	12	6	12	6	0	9	12	12	19	18	13	13	9	13	15	19	17	11	0	9	10	10	18	15	15	22	10	9	6
hsa-miR-3622b-3p	22	46	20	20	29	19	15	7	29	20	22	22	24	14	27	19	41	23	14	25	15	36	33	25	20	11	47	46	30	21	31	33	32	23	40	43	33	18	28	9	38	41	42	24	28	27	23	21	31
hsa-miR-3622b-5p	0	0	0	0	0	0	0	0	0	0	0	0	12	0	0	0	0	0	0	0	0	0	0	0	0	0	0	53	0	20	7	0	0	0	6	0	0	14	0	4	34	0	8	0	0	0	0	1	2
hsa-miR-363-3p	143	195	174	156	100	152	74	65	177	101	284	352	335	98	174	171	93	690	22	46	78	83	76	27	123	878	49	66	49	35	140	274	132	45	72	179	98	33	32	229	96	101	134	132	241	146	61	138	111
hsa-miR-363-5p	83	77	38	47	49	26	59	43	36	48	72	60	64	62	59	48	75	53	23	39	64	55	98	44	63	44	108	84	90	75	60	93	68	64	105	111	109	37	63	43	101	88	118	50	81	75	48	81	68
hsa-miR-3646	16	12	0	0	8	0	0	0	0	13	0	8	19	0	0	11	11	10	0	4	10	10	20	12	5	4	12	13	19	12	12	22	8	0	17	14	13	5	15	8	13	17	14	13	0	16	0	16	11
hsa-miR-3648	19	27	20	23	18	19	15	25	15	16	21	18	19	16	13	18	16	18	13	13	14	13	25	15	9	12	28	24	25	32	23	18	23	27	25	34	20	15	14	8	19	18	32	17	17	26	15	20	18
hsa-miR-3649	28	30	14	25	21	11	19	7	20	25	7	22	27	25	24	14	17	22	12	22	30	16	22	16	16	7	38	38	32	48	28	33	20	28	46	64	40	15	25	12	41	45	37	13	29	20	29	7	26
hsa-miR-3650	12	17	0	11	5	7	0	3	13	4	0	8	5	0	0	11	0	0	11	0	3	0	16	6	0	4	12	0	9	0	0	12	4	13	0	13	6	4	0	0	10	10	9	0	12	16	1	0	0
hsa-miR-3651	46	45	30	34	16	16	21	24	25	36	28	24	28	36	43	29	41	37	17	20	16	19	52	32	31	18	28	30	45	67	27	55	35	45	66	44	43	19	66	21	71	74	48	32	32	38	38	30	33
hsa-miR-3652	26	26	15	23	12	14	16	9	14	6	17	13	8	14	9	15	14	0	20	9	16	16	26	14	24	10	28	16	18	18	11	23	11	15	15	25	21	2	9	7	15	25	16	22	24	14	21	3	15
hsa-miR-3653-3p	107	213	68	69	60	72	94	17	17	91	36	24	49	47	200	34	30	38	35	38	24	106	130	33	31	30	96	79	47	39	40	37	105	71	50	116	92	34	28	39	41	70	50	72	38	70	11	243	29
hsa-miR-3653-5p	47	68	17	31	18	30	26	23	24	40	27	34	40	31	85	27	33	30	39	40	28	49	109	24	43	18	49	56	60	44	35	30	40	40	66	81	46	35	26	26	64	47	56	33	37	43	26	48	27
hsa-miR-3654	34	51	17	23	35	12	25	11	14	17	22	27	26	30	22	20	24	25	17	17	16	25	40	31	25	19	36	25	22	37	21	32	29	23	47	43	37	14	16	14	41	37	42	21	27	30	26	32	19
hsa-miR-3655	24	30	21	10	21	18	17	7	24	16	17	19	16	17	29	18	23	21	12	14	17	17	37	15	22	24	34	28	43	29	29	25	11	25	38	36	32	13	20	13	17	29	43	19	29	27	13	19	20
hsa-miR-3656	21	26	8	12	20	8	21	19	36	19	29	19	31	13	15	14	14	35	2	11	10	18	23	14	21	18	18	22	20	23	20	27	20	17	26	29	20	18	12	26	15	17	23	14	32	16	18	13	20
hsa-miR-3657	11	12	0	0	0	0	0	0	0	0	0	0	0	0	0	0	0	0	0	0	6	0	20	12	0	5	14	6	7	0	0	0	7	10	17	14	6	0	0	0	11	13	13	0	0	0	0	0	0
hsa-miR-3658	19	10	0	10	0	0	12	0	0	5	11	3	11	6	14	0	12	0	8	7	0	0	11	0	0	0	0	9	16	13	7	12	3	0	17	10	16	4	0	3	14	19	16	7	0	11	0	7	0
hsa-miR-3659	10	0	13	17	13	10	13	15	14	5	16	7	9	10	4	9	21	0	10	5	8	7	28	9	22	8	15	21	8	20	13	9	12	14	21	23	22	4	8	9	21	19	26	11	15	13	6	11	18
hsa-miR-365a-3p	3	16	0	0	10	0	5	0	0	15	7	18	29	15	22	10	9	10	0	0	0	0	14	0	0	11	13	7	0	9	2	5	0	0	6	0	10	20	0	10	4	8	0	17	20	8	7	12	0
hsa-miR-365a-5p	46	41	11	20	38	13	25	14	11	33	27	21	24	25	37	14	44	23	14	18	29	16	51	26	28	18	33	22	27	55	25	35	22	17	48	54	50	17	51	30	26	40	49	17	38	37	32	27	47
hsa-miR-365b-3p	8	14	11	0	10	12	39	6	22	29	10	22	52	6	20	4	10	15	0	0	6	7	14	0	10	10	19	7	0	14	13	13	0	24	12	14	0	0	20	11	20	0	9	15	13	11	6	4	13
hsa-miR-365b-5p	21	16	17	13	12	12	10	4	18	8	0	10	26	0	26	8	11	0	8	10	8	9	13	9	13	19	17	20	26	11	12	22	15	16	19	25	19	16	7	13	13	16	30	11	11	10	17	9	6
hsa-miR-3660	13	24	0	0	0	0	0	8	0	7	0	16	10	0	0	0	10	0	0	0	8	0	22	16	0	5	10	16	16	12	7	14	8	13	26	10	5	4	0	5	7	21	15	10	15	10	9	8	0
hsa-miR-3661	20	28	24	18	16	4	20	9	27	13	21	20	22	14	24	15	15	12	16	7	12	20	30	20	30	17	41	25	24	23	15	33	20	23	20	35	27	21	12	12	82	20	31	20	26	26	24	17	22
hsa-miR-3662	31	30	14	18	13	16	29	16	13	22	16	9	17	24	17	11	21	14	7	13	16	20	21	16	17	12	23	25	33	38	30	22	26	22	39	26	25	10	12	18	38	40	39	14	18	15	19	14	17
hsa-miR-3663-3p	17	14	10	0	0	4	12	0	13	10	10	11	0	13	7	0	20	14	0	7	9	5	12	14	0	14	17	16	16	14	4	8	9	0	18	12	9	6	0	5	9	15	15	10	17	11	9	11	14
hsa-miR-3663-5p	24	23	14	11	21	6	22	14	20	11	18	8	15	12	13	13	20	16	8	16	13	12	16	11	18	8	26	24	26	27	12	22	11	18	34	23	17	19	13	10	16	24	31	22	20	18	16	24	23
hsa-miR-3664-3p	0	0	0	10	0	0	0	0	0	0	11	0	9	11	0	0	0	0	2	0	0	0	19	0	0	0	0	22	12	16	3	0	9	0	20	11	15	0	0	0	0	22	18	0	0	0	0	4	11
hsa-miR-3664-5p	8	13	0	0	0	0	1	0	0	4	0	0	0	0	17	0	0	0	0	0	5	0	21	0	0	2	15	11	0	11	0	11	0	0	9	24	10	0	0	4	0	18	9	0	0	0	0	4	0
hsa-miR-3665	15	12	0	0	0	0	0	0	0	0	0	3	0	0	0	0	10	0	0	0	0	0	0	0	0	0	0	0	0	14	8	0	0	0	0	12	5	0	0	0	0	13	0	8	4	10	13	9	0
hsa-miR-3666	6	8	13	13	9	10	17	8	13	11	12	17	15	11	16	16	10	0	10	13	10	11	16	0	17	6	21	14	12	17	19	28	11	14	15	22	15	6	6	8	15	27	23	13	15	20	11	10	10
hsa-miR-3667-3p	26	39	21	22	22	8	19	15	11	23	21	30	24	27	25	18	27	14	19	21	20	19	35	16	29	12	35	39	41	36	26	37	26	45	45	45	46	31	23	10	33	39	49	19	34	35	20	23	19
hsa-miR-3667-5p	31	42	18	19	13	12	7	10	20	11	17	13	28	14	22	15	18	21	7	10	13	15	61	15	13	19	27	42	24	26	22	35	27	27	22	38	49	12	12	9	23	42	51	17	15	21	23	17	5
hsa-miR-3668	85	92	78	76	52	29	64	37	68	57	80	49	47	72	75	75	98	71	41	71	48	61	206	68	82	56	160	136	80	100	102	114	111	127	166	135	108	48	44	45	85	110	143	63	82	119	88	55	54
hsa-miR-3669	0	0	0	0	0	0	0	0	0	0	0	0	0	0	0	0	0	0	0	0	0	0	0	0	0	0	0	3	0	0	0	0	0	0	12	10	0	0	0	0	0	0	0	0	0	0	0	0	0
hsa-miR-367-3p	0	0	0	0	0	0	0	0	0	0	0	0	0	0	0	0	0	0	0	0	0	0	12	0	0	0	0	0	0	0	0	0	0	0	0	0	0	0	0	0	0	0	10	0	0	0	0	0	0
hsa-miR-367-5p	0	19	0	0	0	0	0	0	0	4	0	0	0	0	0	0	0	0	0	0	11	0	11	0	0	0	0	13	0	12	0	10	0	0	5	0	0	4	0	0	0	0	0	0	0	0	0	10	2
hsa-miR-3670	7	17	24	10	0	15	11	12	12	13	7	6	8	25	8	0	9	0	5	6	0	5	9	12	0	5	22	8	34	11	14	15	15	10	29	11	18	12	0	3	10	21	14	11	0	17	0	11	11
hsa-miR-3671	0	0	0	0	0	0	0	0	0	0	0	0	0	0	0	0	0	0	0	0	0	0	11	0	0	0	0	12	0	0	0	0	0	0	6	0	2	0	0	0	0	10	0	0	20	0	6	0	0
hsa-miR-3672	0	12	0	0	0	2	0	0	10	6	0	5	0	0	0	0	0	0	0	5	0	0	0	0	0	5	11	14	19	6	4	12	7	0	10	0	22	0	0	2	0	15	19	0	11	11	6	14	5
hsa-miR-3673	0	11	0	0	0	0	0	0	0	0	0	0	0	0	0	0	0	0	0	0	0	0	0	0	0	0	0	0	0	0	0	0	0	0	0	0	0	0	0	0	0	0	0	0	0	0	0	0	0
hsa-miR-3674	51	44	33	24	0	19	18	5	7	14	12	8	26	14	45	0	14	15	11	0	10	35	30	14	29	2	24	27	7	23	15	32	18	10	24	44	53	10	26	4	0	45	31	33	8	19	24	36	7
hsa-miR-3675-3p	66	91	45	27	24	20	25	16	50	46	32	28	34	28	34	27	28	36	51	135	45	86	60	28	38	22	338	62	28	39	25	55	45	65	45	57	59	27	97	36	46	84	64	32	39	49	40	30	26
hsa-miR-3675-5p	11	10	0	0	0	0	15	0	0	5	11	5	8	12	11	0	0	12	0	10	10	0	16	9	0	0	0	53	13	13	4	20	22	0	26	15	16	6	0	0	13	22	15	0	13	16	3	7	7
hsa-miR-3677-3p	7	141	14	0	11	10	10	5	7	10	0	12	14	0	11	9	9	10	0	0	12	16	14	16	14	7	14	20	15	25	10	19	19	14	18	25	16	7	14	5	20	15	19	62	16	20	10	13	5
hsa-miR-3677-5p	20	23	10	16	11	0	14	10	0	6	1	7	13	11	14	24	7	8	3	0	12	8	11	15	8	1	11	10	12	15	8	10	13	10	14	12	14	9	12	4	18	17	18	15	12	12	9	12	0
hsa-miR-3678-3p	12	15	12	12	14	8	7	0	12	6	12	10	12	12	12	9	18	10	9	13	8	7	34	13	15	8	19	20	12	15	16	16	12	0	16	29	17	8	4	7	18	19	24	8	17	16	8	15	8
hsa-miR-3678-5p	9	20	14	16	5	5	0	5	17	10	26	10	21	10	0	14	16	4	14	13	14	18	21	9	14	8	20	46	16	22	31	13	14	23	19	23	20	8	8	10	17	25	14	13	21	11	15	6	21
hsa-miR-3679-3p	24	45	18	21	23	7	19	42	23	14	19	24	23	20	12	19	56	33	65	12	18	64	32	15	30	17	331	31	21	41	22	46	23	30	29	44	54	25	18	16	33	36	36	16	68	26	14	29	23
hsa-miR-3679-5p	30	30	17	14	21	6	24	13	17	10	11	9	43	11	18	27	12	12	12	14	7	10	19	12	18	5	24	19	15	18	13	15	8	20	33	20	22	5	11	26	18	20	22	16	45	23	14	12	20
hsa-miR-3680-3p	11	12	11	10	0	0	3	0	0	4	0	7	7	0	13	0	7	0	7	0	0	12	18	11	10	9	16	13	10	13	7	7	6	0	22	17	12	7	8	5	0	15	23	10	9	11	12	11	10
hsa-miR-3680-5p	0	12	0	0	0	0	0	0	0	4	0	0	3	0	0	0	10	0	0	0	11	0	0	0	0	7	10	14	0	0	0	10	0	0	11	0	0	2	0	0	12	0	0	6	0	0	0	0	0
hsa-miR-3681-3p	6	12	12	10	0	0	5	5	0	5	11	6	8	26	10	0	0	0	7	12	0	7	14	0	0	1	14	6	48	0	14	10	9	12	11	16	11	0	0	2	0	4	8	0	0	10	0	0	5
hsa-miR-3681-5p	16	22	15	12	0	0	0	7	0	8	0	0	5	0	0	0	0	0	6	6	3	7	65	13	11	13	14	15	12	12	0	14	7	12	21	18	9	11	3	0	19	12	17	0	0	0	0	6	0
hsa-miR-3682-3p	21	29	11	17	6	15	10	16	11	11	19	18	9	7	13	14	18	15	10	11	7	14	21	14	11	6	69	19	22	16	15	23	3	10	19	30	20	23	7	15	23	22	25	16	13	15	6	18	15
hsa-miR-3682-5p	0	15	10	11	0	0	0	8	0	5	0	8	2	0	0	0	8	0	2	13	0	4	16	0	0	5	25	11	22	0	9	14	5	13	7	14	16	0	0	10	0	10	18	10	11	13	6	0	12
hsa-miR-3683	15	25	17	14	7	10	22	6	7	31	4	9	15	12	14	20	14	23	11	36	9	21	12	9	12	12	38	24	26	15	14	20	16	33	23	29	28	13	14	9	8	41	27	6	18	29	11	25	12
hsa-miR-3684	16	25	20	22	2	6	8	13	15	15	19	10	9	13	27	12	18	12	8	13	15	17	23	7	30	12	20	10	17	8	13	14	15	17	33	30	32	15	11	5	24	28	26	20	13	18	16	13	9
hsa-miR-3685	47	26	24	22	14	11	12	18	18	24	21	17	21	17	20	21	41	26	12	23	32	19	73	32	31	16	34	51	47	48	21	30	30	18	46	89	45	10	47	9	37	70	40	23	22	32	27	27	22
hsa-miR-3686	0	0	13	0	0	0	0	0	0	0	0	9	4	0	0	0	0	0	0	0	0	7	12	0	0	0	0	0	10	0	0	0	6	0	0	15	15	0	0	3	11	7	0	0	10	10	6	0	4
hsa-miR-3687	14	15	13	18	14	7	14	9	12	14	11	10	13	11	17	12	14	10	8	0	8	12	15	0	11	8	15	19	20	16	6	18	16	16	19	18	14	9	9	12	0	17	17	7	21	11	8	5	7
hsa-miR-3688-3p	12	15	0	0	0	0	11	0	0	3	0	12	10	0	7	0	0	16	0	0	3	0	10	4	0	21	7	8	0	14	5	16	0	0	8	16	14	10	0	0	0	13	17	0	14	8	9	11	0
hsa-miR-3688-5p	11	0	0	0	0	0	0	0	0	5	0	3	0	0	0	0	0	0	0	0	2	0	10	0	0	0	0	4	0	0	0	12	0	0	12	0	9	0	0	0	0	13	0	0	0	10	0	0	0
hsa-miR-3689a-3p	0	13	0	0	0	0	0	0	0	0	0	0	4	0	0	0	0	0	0	0	0	0	0	0	0	2	12	0	0	0	0	0	0	0	0	0	9	0	0	0	0	18	10	0	11	0	2	0	0
hsa-miR-3689a-5p	0	0	0	0	0	0	0	0	0	0	0	0	0	0	0	0	0	0	0	0	0	0	0	0	0	0	0	0	0	0	0	0	0	0	0	0	0	0	0	0	0	0	0	0	0	0	0	0	0
hsa-miR-3689b-3p	24	26	9	22	11	9	9	18	14	14	20	13	14	18	20	21	23	23	13	24	12	25	41	12	32	15	44	29	49	26	18	28	15	24	26	35	30	33	14	7	17	34	38	16	48	33	18	9	15
hsa-miR-3689c	0	0	0	0	0	0	0	0	0	0	0	0	0	0	0	0	0	0	0	0	0	0	0	0	0	0	0	0	0	0	0	0	0	0	0	0	0	0	0	0	0	0	0	0	14	0	6	0	0
hsa-miR-3689d	16	23	11	12	0	14	14	15	10	12	12	8	12	11	16	0	20	17	8	11	7	12	24	11	17	8	21	23	29	23	18	20	19	21	22	26	16	9	9	0	19	33	32	16	12	21	14	6	8
hsa-miR-3689e	0	11	0	0	0	0	0	0	0	0	0	0	0	0	0	0	0	0	0	0	0	0	0	0	0	0	0	0	0	0	0	0	0	0	0	0	11	0	0	0	0	4	0	0	0	0	0	0	0
hsa-miR-3689f	10	11	0	20	0	0	0	0	0	0	0	0	0	0	0	0	8	16	10	0	7	0	6	10	16	5	14	17	12	13	20	0	5	0	24	12	11	5	3	4	0	8	0	11	0	0	0	7	0
hsa-miR-369-3p	18	17	9	16	14	12	12	7	13	8	6	10	16	11	9	9	7	12	5	0	17	17	14	0	11	16	14	25	24	17	12	17	12	11	19	23	14	9	5	4	7	13	13	15	0	6	0	12	5
hsa-miR-369-5p	10	15	0	0	0	0	0	10	0	3	0	0	15	0	0	0	0	12	0	0	0	0	0	0	0	0	0	0	0	0	0	10	0	7	0	11	9	0	0	50	0	12	0	0	0	0	0	0	0
hsa-miR-3690	38	54	17	23	23	9	33	13	15	16	34	38	25	31	18	16	26	27	18	24	24	26	45	19	22	21	24	45	47	32	37	25	30	26	53	41	38	16	14	6	30	43	49	30	34	46	29	18	20
hsa-miR-3691-3p	48	42	28	35	34	24	28	27	37	20	42	36	21	35	39	47	60	38	32	28	28	43	40	35	37	20	44	42	42	61	51	45	34	41	55	50	57	33	21	32	51	50	66	30	47	41	48	30	24
hsa-miR-3691-5p	24	26	13	21	14	19	16	14	18	13	11	12	18	14	23	20	18	22	15	11	24	20	29	12	25	14	50	21	22	22	20	24	20	16	35	26	21	18	12	11	32	18	37	14	21	23	20	20	23
hsa-miR-3692-3p	52	54	39	35	18	15	27	25	25	35	46	18	28	23	41	25	29	15	15	7	13	28	42	32	15	11	79	33	38	112	38	53	34	31	43	55	38	22	25	12	29	36	28	19	32	15	21	40	74
hsa-miR-3692-5p	36	42	35	29	30	8	25	15	26	27	26	27	32	27	36	34	42	32	23	23	29	31	39	25	50	14	56	31	62	47	36	31	46	25	51	54	31	31	14	40	120	42	58	25	41	27	22	41	21
hsa-miR-370-3p	45	46	49	41	27	49	40	17	58	47	34	44	98	41	39	27	61	65	23	26	29	32	111	31	42	28	88	47	40	51	41	49	51	54	75	104	52	25	27	162	70	54	93	65	31	45	24	34	35
hsa-miR-370-5p	10	12	4	0	0	0	4	6	0	9	12	0	10	4	13	0	10	11	0	0	0	10	26	6	11	5	11	14	0	0	8	15	0	12	11	14	0	5	6	0	0	0	13	6	14	0	7	0	10
hsa-miR-3713	8	28	14	8	4	0	21	0	0	11	3	0	15	11	4	11	14	13	10	10	8	4	369	8	0	3	28	10	8	0	0	9	32	0	9	0	11	14	0	10	12	23	45	8	0	0	0	0	0
hsa-miR-3714	0	15	0	0	0	0	0	0	0	0	0	0	0	0	0	0	0	0	0	0	0	0	15	0	0	0	0	0	13	0	0	0	2	0	0	10	0	0	0	0	0	0	0	0	0	0	0	0	0
hsa-miR-371a-3p	12	12	12	0	0	6	0	3	11	0	12	4	7	4	0	0	0	0	0	0	0	4	10	2	13	2	16	8	0	11	6	0	0	13	12	0	22	5	4	0	0	13	17	0	0	11	0	7	9
hsa-miR-371b-3p	13	13	11	0	10	0	0	1	0	9	11	10	10	14	0	7	10	15	0	12	6	10	15	2	16	9	13	9	14	23	0	21	8	12	17	31	11	5	11	13	0	25	19	6	12	14	10	9	7
hsa-miR-371b-5p	12	22	9	0	0	0	6	3	0	20	0	6	11	0	27	0	10	0	0	0	0	16	8	0	0	5	15	12	12	5	0	4	8	11	10	12	17	9	0	4	0	10	5	8	0	12	0	30	11
hsa-miR-372-3p	17	18	14	13	12	10	11	13	12	8	7	5	8	14	13	13	16	13	4	12	9	13	23	12	0	4	14	18	17	20	13	15	28	14	15	19	14	13	0	12	18	21	18	15	13	19	15	22	8
hsa-miR-372-5p	0	0	0	0	0	0	0	4	0	0	0	0	6	0	0	0	0	0	0	0	2	0	18	0	14	0	0	18	15	0	0	0	9	11	13	19	9	0	3	0	0	11	14	0	13	0	6	0	0
hsa-miR-373-3p	29	29	18	22	19	19	19	18	12	12	13	10	11	20	25	15	32	12	8	19	13	18	30	13	21	16	22	19	22	25	16	48	11	10	21	20	23	20	6	10	36	37	25	12	21	20	16	7	14
hsa-miR-373-5p	0	12	0	0	0	0	0	0	0	0	0	0	0	0	0	0	0	5	0	0	10	0	0	0	0	0	0	6	14	0	0	0	3	0	9	11	10	0	0	4	0	17	19	0	0	0	0	0	0
hsa-miR-374a-3p	20	21	13	0	12	0	5	0	0	9	17	14	21	3	13	8	15	11	0	10	7	4	95	12	15	10	10	10	14	23	11	16	13	0	10	23	19	16	8	5	10	28	17	4	0	7	0	9	8
hsa-miR-374a-5p	26	38	38	28	5	6	28	4	22	45	14	14	88	20	16	13	9	59	9	15	22	8	28	6	20	66	14	28	14	13	19	35	14	22	27	27	25	12	5	40	39	27	81	31	35	22	13	14	10
hsa-miR-374b-3p	17	18	4	0	0	0	13	0	0	7	10	0	10	4	9	0	0	12	0	0	5	10	14	0	12	3	17	4	11	11	10	4	2	0	26	31	20	0	10	0	12	13	12	0	0	0	0	10	3
hsa-miR-374b-5p	14	23	0	0	12	0	21	0	0	15	7	13	49	17	3	11	0	15	0	12	0	0	45	7	0	14	3	10	14	10	9	12	8	0	25	16	13	15	0	38	11	14	15	0	12	7	16	7	0
hsa-miR-374c-5p	11	17	17	0	0	3	15	1	11	25	4	0	15	11	43	0	9	14	0	11	0	27	11	10	12	2	14	24	8	15	0	9	11	20	9	12	10	4	7	0	8	11	8	11	0	0	0	36	11
hsa-miR-375	161	114	169	106	849	150	82	95	128	107	75	124	64	88	229	97	99	112	44	119	62	63	68	85	113	143	149	82	106	128	861	108	76	251	116	71	86	85	37	89	57	118	125	379	305	203	68	180	75
hsa-miR-376a-2-5p	14	13	0	0	1	0	3	2	0	7	0	0	0	10	76	15	0	0	0	0	0	0	84	0	0	0	0	11	0	7	11	7	0	13	4	21	0	0	0	3	0	0	10	0	0	0	0	17	0
hsa-miR-376a-3p	0	12	0	3	4	0	8	0	0	6	0	0	15	0	10	10	0	0	10	0	0	0	0	0	16	0	0	5	0	0	0	6	0	0	11	0	3	0	7	15	0	11	0	0	0	0	0	0	0
hsa-miR-376a-5p	19	25	9	0	10	7	11	17	17	10	10	10	9	14	12	12	17	0	0	11	14	13	23	11	0	8	20	12	25	22	20	20	19	18	45	20	40	13	0	11	18	27	26	7	9	23	15	8	8
hsa-miR-376b-3p	12	0	0	11	0	0	0	0	0	0	0	0	37	0	0	0	0	0	7	0	0	0	15	6	19	0	11	0	0	0	0	0	0	0	0	4	0	0	2	3	0	0	0	0	27	0	10	0	16
hsa-miR-376b-5p	21	19	18	17	12	10	0	5	17	9	12	14	9	8	0	14	12	12	6	3	15	9	23	8	14	15	35	31	24	20	17	20	7	34	31	25	25	6	8	13	18	31	20	8	10	25	9	17	7
hsa-miR-376c-3p	0	13	0	0	6	0	11	0	0	9	0	2	7	0	19	10	10	0	0	0	0	0	19	0	0	0	0	0	8	0	11	11	9	0	0	15	11	4	0	12	11	15	14	10	14	11	9	0	5
hsa-miR-376c-5p	0	0	0	0	0	0	0	3	0	0	0	0	0	0	0	0	0	0	0	0	0	0	0	0	0	0	0	0	0	0	0	0	0	10	0	0	0	0	0	0	0	0	0	0	0	0	0	0	0
hsa-miR-377-3p	13	0	0	0	0	0	0	0	0	8	0	0	0	0	0	0	0	0	0	0	0	0	0	0	0	1	10	10	13	12	10	10	6	0	4	0	14	0	0	0	0	8	10	0	11	0	5	6	0
hsa-miR-377-5p	16	34	9	0	0	0	11	6	0	7	17	6	12	10	18	0	12	14	0	0	18	11	12	15	13	2	14	9	21	16	0	7	13	15	22	15	12	11	9	0	15	12	22	19	9	13	14	18	18
hsa-miR-378a-3p	96	109	69	101	146	55	54	24	148	139	113	198	388	65	131	90	64	155	10	38	29	54	47	45	55	249	49	51	42	68	147	94	39	46	79	184	66	33	94	141	62	88	64	67	97	68	39	70	64
hsa-miR-378a-5p	25	30	12	24	14	9	15	7	13	20	15	15	33	15	12	11	32	32	5	5	10	16	12	19	9	21	22	24	21	24	18	17	11	16	13	41	25	7	27	15	16	15	17	19	14	16	10	7	11
hsa-miR-378b	11	10	0	0	0	0	0	0	0	0	0	0	0	0	0	0	18	0	0	0	0	0	0	0	0	5	22	0	11	10	10	0	10	0	0	0	0	0	0	0	20	0	10	12	0	0	0	10	0
hsa-miR-378c	22	154	34	37	49	19	24	14	58	19	33	48	126	36	35	24	24	45	10	12	16	20	37	14	33	75	24	17	18	13	45	26	18	22	25	55	18	16	14	32	17	21	37	60	44	23	10	15	30
hsa-miR-378d	17	34	17	19	12	3	14	5	19	13	12	17	25	9	16	14	20	20	5	10	21	27	11	6	0	30	20	16	11	21	10	9	11	30	13	19	17	8	0	16	24	24	10	15	22	16	5	15	9
hsa-miR-378e	0	0	0	0	9	3	0	0	10	0	0	7	13	0	0	10	0	7	0	0	0	0	0	0	0	12	9	7	0	0	0	0	0	0	11	0	0	0	0	0	0	0	12	0	0	13	0	0	0
hsa-miR-378f	6	0	12	7	0	5	0	10	15	4	6	10	17	13	0	0	11	0	12	0	0	8	11	7	0	10	20	8	6	0	12	11	12	4	14	13	13	12	0	2	10	12	20	5	10	7	9	0	0
hsa-miR-378g	16	28	12	10	12	9	12	6	17	15	4	9	6	11	27	8	0	0	5	0	0	22	19	6	11	14	23	17	5	10	0	10	10	15	11	23	11	5	9	11	8	8	15	0	0	15	0	15	10
hsa-miR-378h	14	28	0	12	0	6	0	1	11	0	4	0	13	12	0	0	8	11	4	11	6	0	15	0	13	10	4	10	11	11	0	0	7	14	9	11	8	5	6	0	0	14	12	13	0	0	0	4	0
hsa-miR-378i	31	52	18	17	22	12	27	11	20	16	17	25	47	27	29	25	34	30	62	13	22	40	52	15	28	16	323	39	53	41	26	75	20	20	45	48	37	23	18	23	36	44	55	18	33	51	24	24	32
hsa-miR-378j	6	14	9	0	0	6	9	0	12	7	7	6	0	14	18	0	0	0	0	13	5	15	13	0	0	9	10	8	25	0	0	10	3	0	11	17	20	9	0	3	0	12	16	0	15	13	6	0	8
hsa-miR-379-3p	0	10	0	0	0	0	0	0	0	0	3	0	0	10	0	0	0	0	0	0	0	0	0	0	0	0	0	13	10	0	0	0	8	0	5	10	0	0	0	0	0	0	17	0	0	0	0	0	0
hsa-miR-379-5p	24	33	23	46	29	18	28	14	30	17	30	27	44	13	25	18	35	30	12	20	19	28	33	22	30	16	55	37	40	38	34	26	28	36	40	45	46	19	16	73	59	45	65	38	17	34	19	33	34
hsa-miR-380-3p	10	0	4	0	3	0	7	0	0	0	4	0	0	11	10	12	0	0	0	0	0	20	0	0	0	0	0	0	10	7	14	0	6	0	0	0	11	0	0	0	0	6	5	0	10	0	6	12	0
hsa-miR-380-5p	0	12	26	11	0	1	5	1	10	18	0	0	12	0	19	0	10	5	5	12	6	3	13	15	9	10	11	7	14	16	0	13	10	11	10	25	15	10	10	5	0	13	5	8	0	0	0	12	0
hsa-miR-381-3p	11	11	13	0	10	0	15	0	0	12	0	3	35	0	4	4	0	16	0	0	0	3	15	11	0	0	0	8	19	14	24	13	6	0	19	12	15	6	0	74	20	24	25	0	0	15	0	6	5
hsa-miR-381-5p	0	0	0	0	0	0	10	0	0	3	0	0	0	0	9	0	8	0	0	0	10	0	16	0	0	3	15	8	11	0	0	10	10	0	12	10	0	2	0	0	0	0	13	12	0	0	0	0	0
hsa-miR-382-3p	10	16	0	0	0	0	7	0	0	10	8	12	10	13	12	0	0	0	0	10	9	0	4	0	0	15	15	11	10	14	10	9	12	0	16	14	13	9	0	14	15	17	24	0	0	11	0	8	7
hsa-miR-382-5p	34	88	22	44	39	62	160	53	65	41	37	53	245	49	39	21	35	41	37	27	46	52	64	20	39	38	29	22	36	42	131	44	20	35	129	48	32	36	33	836	167	154	142	131	33	33	27	57	38
hsa-miR-383-3p	47	41	25	27	22	14	36	20	28	22	27	24	17	18	35	27	46	27	34	38	17	24	49	26	25	18	81	26	35	31	50	24	26	24	52	37	42	16	27	20	50	31	36	41	38	33	21	29	36
hsa-miR-383-5p	10	20	12	0	8	0	3	2	0	14	3	12	37	11	14	10	16	10	0	0	14	19	15	0	18	6	16	17	15	15	0	21	10	20	10	14	20	10	9	6	16	15	3	9	22	9	9	4	7
hsa-miR-384	30	17	22	25	13	15	18	11	13	28	17	21	17	24	23	13	27	17	14	19	15	27	115	14	18	11	28	19	20	35	20	26	19	10	31	28	30	10	29	5	26	19	23	12	14	22	20	33	21
hsa-miR-3907	35	33	41	28	15	9	35	31	23	18	24	20	23	18	25	21	27	20	12	12	20	30	25	19	44	35	32	27	27	46	23	30	38	24	47	38	31	34	19	8	29	38	39	27	25	26	30	22	21
hsa-miR-3908	21	20	15	0	11	0	11	6	0	13	12	11	5	17	13	14	12	14	0	10	11	14	15	10	6	7	22	14	28	19	12	14	11	14	19	26	23	9	11	6	16	18	22	15	7	13	10	9	13
hsa-miR-3909	0	17	8	0	0	0	10	4	0	5	0	0	11	0	9	0	12	0	0	11	10	13	9	3	0	11	58	35	9	16	0	11	12	12	17	15	13	0	0	0	0	13	18	14	7	0	10	9	11
hsa-miR-3910	20	29	8	16	13	0	13	9	0	9	17	17	12	18	13	17	37	8	14	18	17	11	45	14	19	18	35	32	37	38	33	20	13	22	37	44	32	5	7	16	18	31	45	9	27	14	14	13	20
hsa-miR-3911	11	16	11	11	12	2	13	0	14	14	5	6	10	14	12	8	6	13	12	5	8	8	22	0	10	11	30	13	18	15	12	9	9	0	20	16	22	17	12	0	11	14	18	10	12	16	17	5	7
hsa-miR-3912-3p	0	0	0	0	0	0	0	0	0	0	0	0	0	0	0	0	0	0	0	0	0	0	0	0	0	0	0	0	0	0	0	0	0	0	0	0	0	0	0	0	0	0	4	0	0	0	0	0	0
hsa-miR-3912-5p	36	30	15	15	12	11	15	9	12	17	11	8	16	12	10	14	30	19	3	0	5	14	19	14	14	13	26	21	23	23	20	14	14	14	31	54	32	8	32	7	11	26	42	17	21	24	26	16	17
hsa-miR-3913-3p	32	32	18	14	14	7	5	17	11	23	16	13	22	25	41	24	14	31	7	13	17	35	89	9	13	7	18	13	22	21	24	17	15	16	48	28	17	17	15	12	28	27	28	23	13	15	7	27	11
hsa-miR-3913-5p	0	0	0	0	0	0	3	0	0	5	11	12	14	6	10	0	0	11	0	0	0	0	36	0	0	16	1	0	0	0	0	13	0	0	0	0	0	0	0	0	0	0	11	0	0	3	0	0	0
hsa-miR-3914	17	10	10	0	10	11	5	7	9	9	3	7	14	14	15	6	14	0	0	11	13	7	32	16	0	5	44	16	26	13	17	19	7	17	15	26	23	7	0	10	23	22	22	8	0	23	0	26	12
hsa-miR-3915	6	15	20	10	0	8	9	5	17	9	9	16	11	17	14	0	12	19	12	15	12	14	24	8	17	11	16	15	17	27	17	13	10	17	15	17	17	6	14	0	8	17	11	15	14	13	16	19	0
hsa-miR-3916	43	45	20	39	30	24	27	13	24	31	27	20	27	64	39	17	41	36	22	31	18	48	42	22	42	21	63	34	115	44	38	56	21	38	80	66	59	20	31	38	47	40	54	28	36	37	19	29	24
hsa-miR-3917	18	23	13	14	11	0	6	11	0	15	13	9	11	10	15	15	11	8	9	8	15	14	13	8	16	4	20	17	16	12	10	21	9	13	18	23	19	16	14	4	0	18	24	18	21	17	12	14	14
hsa-miR-3918	10	15	0	13	9	6	8	0	20	11	11	15	7	12	16	15	12	7	18	13	21	0	13	15	20	14	31	11	22	10	4	17	6	0	13	9	23	16	9	6	12	18	17	19	12	13	9	10	10
hsa-miR-3919	30	12	15	0	0	0	15	7	0	19	0	9	8	0	13	0	0	0	0	9	5	16	27	7	0	8	17	20	17	8	10	12	9	20	31	21	16	10	0	0	0	31	23	0	0	18	0	10	6
hsa-miR-3920	27	31	19	12	14	9	15	4	11	22	8	7	7	13	34	9	13	14	16	16	7	27	42	11	14	9	20	16	18	7	7	16	6	22	12	33	19	6	10	8	26	29	26	14	15	14	9	41	13
hsa-miR-3921	0	0	0	0	0	0	0	0	0	6	0	0	3	0	0	0	25	0	0	0	0	0	0	0	4	3	13	9	11	0	4	12	3	0	15	26	4	7	12	0	13	16	0	12	0	0	0	0	0
hsa-miR-3922-3p	12	14	47	0	0	0	2	5	0	25	0	3	8	0	14	0	0	10	0	5	9	9	0	4	7	4	26	12	11	16	13	11	4	18	13	18	19	6	12	0	11	7	15	0	0	13	0	7	8
hsa-miR-3922-5p	31	52	25	18	12	10	13	11	22	18	20	7	18	16	23	14	37	16	6	16	4	25	25	10	13	8	20	18	21	20	12	9	22	8	31	22	14	22	20	12	15	48	33	13	26	20	16	18	13
hsa-miR-3923	29	30	24	26	15	4	17	13	30	15	29	19	22	16	14	13	33	20	17	21	11	30	35	19	22	17	90	20	29	32	28	46	19	30	41	41	22	19	11	11	44	55	33	23	71	28	20	21	14
hsa-miR-3924	0	0	0	0	0	0	0	0	0	0	0	0	5	0	0	0	0	0	0	0	0	0	0	0	0	0	0	0	0	0	0	0	0	0	0	0	0	11	0	0	0	0	0	0	0	0	0	0	0
hsa-miR-3925-3p	13	0	0	0	0	0	0	2	0	3	9	0	0	10	0	0	0	0	0	0	0	0	14	0	0	0	0	12	11	0	0	10	7	10	24	13	15	0	0	0	0	15	10	0	0	0	0	0	0
hsa-miR-3925-5p	31	136	20	22	28	11	36	20	16	16	32	19	22	32	21	37	15	29	5	21	23	19	58	19	28	12	26	34	31	37	37	28	23	42	48	50	30	20	26	14	55	37	55	25	24	39	19	21	30
hsa-miR-3926	0	0	0	0	0	0	0	0	0	0	0	0	0	0	0	0	13	0	0	0	0	0	0	0	0	0	11	0	0	0	0	0	0	0	0	0	0	2	0	4	0	0	0	5	0	0	0	0	0
hsa-miR-3927-3p	28	31	15	15	12	5	4	13	25	9	19	22	13	10	14	9	30	15	7	9	16	20	17	17	14	7	35	25	18	20	28	21	11	16	27	32	32	9	14	7	20	41	37	23	19	21	19	16	11
hsa-miR-3927-5p	0	0	0	0	0	0	0	0	0	0	0	0	0	0	0	0	14	0	0	0	10	0	0	0	0	2	10	4	15	0	0	0	7	0	13	13	10	0	0	1	0	8	11	4	0	0	0	0	0
hsa-miR-3928-3p	39	34	34	31	15	5	38	27	21	17	29	25	31	58	23	68	30	24	16	14	38	35	27	18	22	17	41	26	26	40	72	40	36	32	37	39	71	27	20	32	31	62	59	23	30	30	23	33	23
hsa-miR-3928-5p	34	57	23	20	19	7	22	8	23	32	10	16	21	30	14	29	19	20	6	38	11	19	41	23	15	12	48	27	26	17	17	22	22	37	42	25	29	17	18	18	16	28	16	28	16	32	22	12	8
hsa-miR-3929	10	10	12	10	0	0	0	6	0	0	0	11	5	0	0	0	13	0	5	0	9	11	16	2	12	8	12	14	13	17	9	0	8	13	29	13	11	0	6	0	0	11	12	8	22	13	7	7	0
hsa-miR-3934-3p	25	88	23	23	11	8	26	11	15	45	15	12	15	48	39	23	14	9	25	25	11	24	89	20	18	10	18	15	38	15	17	21	30	21	59	31	26	32	22	8	14	35	25	28	19	22	11	64	22
hsa-miR-3934-5p	146	126	80	96	84	68	94	52	103	74	96	78	82	174	128	94	112	120	60	84	83	75	141	82	136	91	149	213	140	216	132	239	84	122	248	235	211	82	59	56	136	161	169	99	165	140	82	83	99
hsa-miR-3935	14	29	22	17	19	7	26	10	25	21	13	21	13	30	22	17	44	22	19	11	13	15	29	13	17	19	43	28	41	28	18	35	21	30	68	47	29	14	16	20	32	31	33	17	29	22	20	14	12
hsa-miR-3936	23	24	20	25	24	11	13	12	12	16	22	18	15	20	24	15	14	16	4	17	16	31	45	14	20	9	31	18	21	19	16	22	17	29	19	30	25	23	18	7	34	22	33	20	14	23	12	12	19
hsa-miR-3937	11	15	14	9	10	5	6	0	11	15	5	6	8	11	10	9	12	9	12	13	9	8	35	10	0	10	20	0	8	19	9	10	12	0	0	11	13	6	0	0	0	4	14	8	15	11	7	7	0
hsa-miR-3938	46	41	30	30	13	11	20	22	19	12	24	30	20	18	24	17	31	26	8	29	19	25	53	32	30	11	43	28	32	55	31	36	21	29	41	47	38	18	13	23	43	46	48	33	24	26	15	24	28
hsa-miR-3939	31	24	33	21	23	10	13	17	14	23	22	28	35	14	18	21	49	17	35	25	14	53	37	18	12	9	966	42	29	29	23	127	21	21	36	37	54	19	20	9	23	40	43	14	44	26	14	24	33
hsa-miR-3940-3p	84	92	65	69	58	34	49	44	59	61	63	63	55	79	80	62	83	72	37	61	60	64	99	41	59	45	199	84	72	75	53	78	76	73	90	107	94	45	50	48	63	83	102	67	88	89	62	57	52
hsa-miR-3940-5p	31	61	28	21	17	17	33	7	15	19	8	14	6	24	41	13	14	19	22	17	5	18	26	14	25	11	20	8	21	16	13	11	24	18	17	26	24	9	7	17	13	28	23	17	14	11	15	39	7
hsa-miR-3941	17	10	8	13	10	0	4	5	0	6	13	11	13	13	12	8	16	15	5	17	7	16	20	6	10	6	22	18	19	21	0	25	9	17	25	41	10	10	14	8	15	20	34	10	26	11	8	11	7
hsa-miR-3942-3p	57	118	101	14	17	0	24	2	0	89	11	11	18	27	150	27	18	20	28	18	6	86	355	13	21	2	36	56	21	25	22	14	26	44	12	55	24	7	56	9	22	33	42	21	0	8	0	119	17
hsa-miR-3942-5p	26	26	14	20	8	15	11	20	13	19	22	10	13	25	13	20	33	13	4	0	17	16	36	13	8	7	30	9	31	19	19	15	7	20	22	37	29	11	15	9	31	13	19	15	14	13	11	20	8
hsa-miR-3943	44	61	19	15	29	16	22	27	20	16	45	23	25	37	31	28	23	28	8	28	21	20	52	38	19	12	31	37	48	63	25	31	30	45	45	56	29	34	22	17	38	42	47	32	37	34	34	23	33
hsa-miR-3944-3p	20	16	9	11	5	2	6	7	12	4	10	10	18	13	10	10	15	13	7	12	8	24	28	0	7	9	12	21	11	13	13	11	11	17	22	16	16	14	14	16	13	12	21	14	18	12	14	7	9
hsa-miR-3944-5p	29	26	29	26	24	14	24	9	15	16	15	23	29	14	23	14	26	18	14	16	21	23	40	27	23	25	41	43	25	26	22	40	26	28	28	46	30	14	20	11	23	24	33	29	16	16	18	27	30
hsa-miR-3945	46	49	30	26	27	21	31	6	19	19	27	20	38	32	22	32	32	24	14	26	22	24	60	16	32	11	46	44	43	62	23	34	30	38	57	41	52	21	18	13	52	60	44	27	40	26	35	21	32
hsa-miR-3960	32	28	27	30	18	14	21	34	28	23	34	14	18	29	38	25	36	22	24	29	25	22	38	36	37	23	31	33	27	53	37	25	39	40	49	42	20	27	21	9	36	45	56	29	34	43	29	19	26
hsa-miR-3972	42	73	41	22	37	33	36	28	36	36	27	31	33	49	57	35	26	41	24	30	16	42	56	34	43	25	48	41	52	42	27	34	42	29	59	63	49	35	29	21	40	62	43	45	36	39	24	59	47
hsa-miR-3973	0	0	0	0	0	0	0	0	0	6	0	0	12	0	0	0	0	0	0	0	0	0	23	0	0	0	0	0	0	8	0	10	0	0	0	0	0	0	0	0	0	0	0	0	0	0	0	10	0
hsa-miR-3974	282	301	173	208	163	95	137	122	145	107	175	149	138	182	227	160	195	153	84	154	148	151	432	168	211	140	344	384	431	447	200	324	190	262	344	513	400	145	121	107	231	322	453	201	259	311	185	177	200
hsa-miR-3975	13	24	0	5	0	0	10	1	0	8	0	0	5	0	26	0	0	0	10	0	0	13	11	3	0	0	0	7	6	6	0	8	12	14	12	10	0	1	0	0	0	0	0	0	0	0	0	22	0
hsa-miR-3976	16	41	14	11	7	9	21	15	11	15	16	13	25	12	15	12	13	14	52	8	20	61	30	5	18	8	130	24	23	17	13	31	21	9	34	25	34	10	8	1	20	24	21	11	26	22	15	8	12
hsa-miR-3977	10	13	8	0	0	0	0	0	0	0	0	0	4	0	0	0	8	0	0	0	5	10	39	0	0	4	10	17	15	7	0	0	2	0	21	21	20	0	0	0	0	23	16	11	12	0	12	16	2
hsa-miR-3978	33	35	26	33	23	17	34	8	23	24	30	14	32	25	30	12	27	13	8	14	25	28	65	12	38	16	47	47	44	60	23	45	23	46	45	78	43	26	21	20	38	47	65	32	50	39	19	14	24
hsa-miR-409-3p	18	53	12	28	11	44	121	32	74	17	19	28	240	21	31	13	20	55	23	12	16	34	13	10	19	16	77	18	23	30	159	35	20	6	112	34	21	16	13	1186	149	132	109	143	13	38	16	44	27
hsa-miR-409-5p	16	30	4	16	12	0	10	7	0	7	7	7	7	10	7	10	16	14	7	10	5	11	366	12	8	6	14	19	25	14	10	14	8	10	23	21	9	13	16	8	17	16	15	11	13	12	11	4	14
hsa-miR-410-3p	0	0	0	0	0	0	0	0	0	0	0	0	0	0	0	0	0	0	0	0	1	0	12	0	0	0	0	0	12	0	0	0	9	0	0	0	8	12	0	0	0	12	10	0	0	0	0	0	0
hsa-miR-410-5p	33	25	20	13	0	11	12	7	10	17	10	14	17	11	26	0	22	12	12	16	6	20	69	11	18	10	20	16	9	21	14	27	27	15	20	38	14	5	14	12	9	18	35	14	12	14	12	41	8
hsa-miR-411-3p	17	16	23	12	18	0	0	0	0	11	12	11	6	9	0	14	9	11	5	8	9	10	17	15	15	9	22	22	22	21	19	14	12	0	29	27	21	13	12	7	20	18	25	14	15	21	8	14	21
hsa-miR-411-5p	12	10	0	0	2	0	18	3	0	4	0	5	13	0	6	15	18	0	0	0	9	0	18	0	0	5	22	15	8	7	12	9	13	16	18	12	9	4	0	15	17	11	18	12	15	10	11	10	3
hsa-miR-412-3p	40	33	13	13	15	15	19	4	6	22	18	15	13	25	22	10	24	18	11	20	10	18	22	12	24	7	26	25	21	26	19	27	22	22	39	38	31	12	11	9	21	27	22	20	30	24	24	29	13
hsa-miR-412-5p	15	14	18	20	9	0	15	17	0	9	8	9	15	13	11	14	11	8	7	0	0	9	15	5	18	3	16	16	16	0	17	16	11	7	21	26	24	16	9	0	18	22	22	8	20	11	7	0	8
hsa-miR-421	21	31	24	34	25	22	13	10	25	28	36	34	105	20	39	43	18	89	6	0	16	15	17	9	21	83	25	11	15	17	24	43	17	6	10	35	16	11	6	61	35	39	34	33	35	24	11	15	29
hsa-miR-422a	13	16	0	0	0	0	0	0	0	9	7	0	13	12	0	0	0	0	0	0	3	0	15	0	7	10	15	9	13	14	5	14	5	0	14	15	13	0	11	0	12	12	14	0	10	0	10	10	12
hsa-miR-423-3p	105	227	125	111	103	152	247	104	374	155	232	263	1714	104	182	119	118	360	31	62	58	115	88	66	146	335	95	82	79	105	410	140	94	35	323	162	96	77	279	2573	168	227	177	523	132	104	94	136	124
hsa-miR-423-5p	1990	3445	4577	3457	5024	5014	2460	2794	8742	3838	6941	9653	19607	3274	4928	3324	1798	9781	1096	1868	2222	2993	1470	1065	2064	12759	1243	2050	966	962	10267	3619	2717	1489	3039	2281	1625	1993	1907	16018	2338	2691	2818	4900	3236	2849	1753	3000	3861
hsa-miR-424-3p	20	24	10	15	9	6	16	9	10	11	15	16	12	20	15	11	22	16	11	11	10	12	25	13	17	18	17	22	13	11	11	15	10	25	23	30	29	12	18	8	19	21	28	21	19	20	14	13	20
hsa-miR-424-5p	28	25	21	21	22	12	14	0	29	14	19	28	195	15	21	14	0	50	11	4	15	13	19	13	12	62	28	18	18	6	22	41	19	0	22	26	18	4	4	16	14	35	28	0	25	12	14	12	12
hsa-miR-425-3p	41	47	32	41	36	32	27	25	58	22	47	64	443	23	38	24	20	76	14	6	21	30	39	17	19	82	27	23	30	24	69	41	20	5	57	41	38	11	16	357	43	49	59	58	25	34	24	24	29
hsa-miR-425-5p	1287	1380	1759	1434	1307	1691	778	787	1333	874	2427	2126	6664	740	1958	1097	726	4864	236	336	486	951	562	204	654	5233	755	643	532	302	1670	2219	875	382	832	1197	783	439	383	5781	701	1179	1237	1545	1218	1207	481	1432	1213
hsa-miR-4251	29	34	13	13	25	16	20	18	14	19	17	27	18	22	24	9	13	29	8	11	10	18	49	11	16	12	28	17	24	31	26	17	22	22	41	21	27	10	19	12	60	23	34	20	21	24	16	22	12
hsa-miR-4252	18	24	19	14	13	0	14	5	0	13	12	8	18	23	23	21	5	14	4	15	5	26	58	9	20	6	16	21	21	16	14	13	6	16	19	32	16	3	5	2	16	25	18	14	24	18	12	43	8
hsa-miR-4253	15	13	6	13	11	8	0	6	14	9	10	13	10	11	0	11	0	0	13	11	14	12	19	9	11	9	16	12	13	15	12	19	16	12	14	11	12	13	11	11	12	13	19	0	13	14	14	8	8
hsa-miR-4254	249	333	179	248	201	151	191	151	245	156	288	237	227	250	237	323	301	233	235	232	196	238	284	333	248	200	726	286	197	282	249	237	302	277	295	312	300	235	223	213	334	357	441	293	326	366	311	259	291
hsa-miR-4255	0	10	20	8	0	0	3	0	0	9	0	0	0	0	13	0	0	0	12	10	5	7	12	0	12	0	0	0	0	6	0	6	0	0	0	7	8	0	2	0	10	16	16	0	15	0	4	11	0
hsa-miR-4256	11	10	0	0	0	0	0	0	0	0	10	0	0	5	0	0	0	4	0	0	0	0	16	0	3	0	0	5	0	0	0	0	0	0	10	10	10	0	11	0	0	18	0	0	5	0	10	0	0
hsa-miR-4257	10	31	20	19	31	17	12	13	11	7	21	15	13	15	17	18	15	16	44	0	6	13	29	10	16	17	573	20	28	18	7	53	5	14	14	30	31	26	13	16	23	16	29	11	23	21	16	14	25
hsa-miR-4258	32	36	30	27	28	16	15	16	24	14	41	13	27	17	19	19	23	23	24	17	9	17	28	30	22	10	53	44	44	43	38	23	26	44	41	48	27	18	25	20	46	31	47	21	28	61	22	17	34
hsa-miR-4259	26	67	31	36	29	12	28	19	30	19	32	30	24	33	37	27	46	23	25	31	33	29	44	32	24	20	48	44	42	42	38	45	30	54	55	61	39	28	30	27	44	63	62	42	38	37	30	40	48
hsa-miR-4260	11	11	0	0	3	0	6	0	0	0	0	7	8	0	14	11	0	4	0	3	8	0	10	5	0	8	16	12	0	0	13	0	0	0	7	6	15	8	0	5	12	11	12	0	10	19	8	0	11
hsa-miR-4261	10	13	14	13	2	0	0	2	0	9	10	4	13	4	0	12	7	13	4	0	9	7	19	0	12	8	10	8	0	11	2	13	0	13	13	12	15	5	9	0	15	14	13	12	0	24	0	10	7
hsa-miR-4262	42	36	26	44	21	21	14	15	17	21	32	32	14	18	21	19	25	27	32	19	37	32	46	22	23	22	204	25	54	33	23	70	26	36	25	58	39	27	33	11	24	36	53	17	41	44	18	18	20
hsa-miR-4263	0	20	0	0	0	0	0	0	0	1	0	0	0	0	0	0	0	0	0	0	0	0	200	8	0	0	0	0	0	0	0	10	0	0	0	10	0	0	0	1	0	0	0	0	0	0	0	0	0
hsa-miR-4264	12	0	6	0	0	0	8	0	0	6	11	0	11	6	12	0	0	0	0	0	0	10	0	2	0	2	11	10	10	4	6	15	6	0	7	17	20	9	0	5	9	9	10	0	0	0	0	10	0
hsa-miR-4265	0	0	0	0	0	0	0	0	0	0	0	13	22	0	0	0	0	0	0	0	0	0	23	0	0	0	0	0	0	10	6	0	0	0	0	0	10	0	0	10	0	13	13	0	0	2	0	3	0
hsa-miR-4266	11	21	14	0	10	11	0	0	8	8	11	5	0	6	0	9	13	12	0	0	5	4	27	0	11	7	12	6	17	19	18	16	19	0	14	16	24	3	7	7	25	13	19	6	23	14	7	11	10
hsa-miR-4267	0	13	0	0	6	0	0	0	0	0	0	0	3	0	0	12	12	0	0	0	0	0	9	14	0	3	12	18	0	11	7	0	0	0	7	14	10	9	0	0	9	16	15	5	7	0	13	6	0
hsa-miR-4268	36	53	27	27	18	15	20	11	26	17	17	16	22	27	20	23	32	28	10	13	16	15	41	10	23	15	40	37	23	36	16	27	16	26	38	42	38	18	19	17	41	30	42	18	24	35	20	13	11
hsa-miR-4269	0	14	0	15	4	0	0	0	0	5	0	3	0	0	0	18	10	16	7	15	4	0	12	5	14	3	37	10	8	13	13	8	14	0	9	11	18	3	7	11	0	6	12	7	12	11	9	5	9
hsa-miR-4270	23	24	0	29	5	0	0	12	0	13	18	7	10	25	0	19	9	0	10	10	8	0	111	11	22	11	24	29	16	14	11	14	12	8	17	25	26	7	19	4	10	26	35	42	17	10	19	13	9
hsa-miR-4271	20	39	29	29	31	8	25	12	22	17	24	21	30	110	25	21	35	10	14	21	27	20	27	31	18	11	24	39	70	24	16	22	27	25	60	42	33	18	18	15	23	52	32	18	43	31	18	11	35
hsa-miR-4272	11	13	10	0	0	0	11	0	0	0	0	9	0	14	7	0	12	0	0	8	14	13	36	10	15	0	0	11	15	12	0	0	8	0	14	23	10	0	5	0	0	6	18	7	14	12	7	4	0
hsa-miR-4273	15	16	0	11	18	0	10	4	0	14	12	0	9	11	8	9	13	0	5	5	10	0	9	7	0	7	13	17	12	24	0	10	15	10	23	19	15	9	0	6	14	19	15	12	0	0	0	5	18
hsa-miR-4274	29	31	22	30	25	20	23	14	43	18	37	22	28	19	28	22	38	25	11	24	49	34	52	27	31	27	44	23	49	44	26	50	29	21	48	68	45	19	39	22	32	52	42	32	30	46	22	40	32
hsa-miR-4275	70	82	80	20	25	18	29	11	7	122	18	13	32	15	123	14	25	18	27	48	14	66	27	18	22	11	38	63	13	34	13	20	29	34	36	81	44	20	37	15	41	45	57	30	30	20	18	197	33
hsa-miR-4276	0	0	0	0	0	0	0	0	0	0	0	0	0	0	0	0	0	0	0	0	0	0	12	0	0	0	0	0	10	10	0	0	2	0	0	18	0	0	0	0	0	0	0	0	0	0	0	10	0
hsa-miR-4277	50	10	2	0	0	0	0	0	0	0	0	0	0	0	0	0	0	0	0	0	0	10	0	1	0	0	0	0	0	0	0	0	0	0	0	18	9	0	0	0	0	10	15	0	0	0	0	0	0
hsa-miR-4278	18	16	28	0	0	6	8	5	10	24	10	0	11	14	25	0	0	9	0	12	10	16	14	8	8	9	18	7	11	5	3	11	15	14	21	12	17	10	10	9	6	7	13	0	0	0	0	13	12
hsa-miR-4279	24	35	33	25	18	6	22	9	16	18	26	24	17	27	25	28	33	15	12	19	26	27	44	20	31	12	37	30	24	17	21	20	26	31	43	48	46	17	19	11	32	28	43	23	28	24	21	15	34
hsa-miR-4280	18	22	10	0	0	0	10	2	0	3	9	10	7	12	19	0	24	0	0	17	7	13	20	9	13	4	10	23	14	26	15	13	43	10	13	32	14	8	21	0	18	22	13	9	10	18	7	11	3
hsa-miR-4281	12	11	7	0	10	0	0	9	0	0	7	5	5	17	0	17	12	0	0	0	9	10	10	13	10	0	0	13	15	12	10	0	5	14	24	9	13	12	13	11	11	7	16	6	17	22	11	5	3
hsa-miR-4282	20	26	7	24	5	2	11	9	15	11	0	0	11	0	21	10	0	10	8	0	15	13	18	4	11	6	15	14	28	21	7	15	7	15	23	30	20	4	7	9	17	17	21	0	15	0	11	27	8
hsa-miR-4283	0	14	0	10	0	0	0	5	0	5	0	0	0	0	0	0	0	0	7	0	2	0	10	3	0	4	11	0	0	13	12	12	0	12	0	14	12	1	0	0	10	6	0	0	19	0	5	5	10
hsa-miR-4284	27	22	16	18	10	12	7	7	11	12	9	15	25	23	20	11	17	15	6	12	12	24	37	20	16	9	21	29	35	15	23	20	16	27	31	32	29	17	21	8	12	19	28	9	27	15	15	27	9
hsa-miR-4285	15	31	0	0	9	0	0	4	0	18	6	8	12	20	0	13	21	0	0	9	7	0	32	0	11	6	17	11	13	29	19	14	9	18	33	38	19	11	20	3	9	16	16	9	0	12	0	11	8
hsa-miR-4286	7	25	9	5	0	9	15	10	32	4	17	23	39	11	13	0	11	15	20	14	11	30	12	0	6	12	23	12	15	12	34	20	11	9	23	17	14	4	12	59	0	14	15	27	0	14	0	14	0
hsa-miR-4287	23	50	11	12	18	11	11	14	21	13	16	15	26	15	17	11	16	15	16	15	16	21	27	20	12	14	24	25	32	31	24	30	26	41	51	32	26	7	20	12	34	25	38	27	25	22	25	8	21
hsa-miR-4288	24	45	20	20	16	10	12	15	16	20	21	20	22	29	32	18	26	25	20	19	24	21	58	16	12	16	44	33	40	31	22	35	16	31	55	40	49	14	33	15	40	33	38	24	33	25	8	29	41
hsa-miR-4289	0	11	0	10	0	0	0	0	0	0	12	0	0	2	0	0	0	0	7	0	5	0	0	0	11	6	16	7	10	0	5	0	5	0	10	13	4	0	2	0	11	10	0	0	0	0	0	0	0
hsa-miR-429	10	0	0	0	15	10	0	0	5	9	10	11	5	5	0	6	9	7	0	0	3	0	14	0	0	2	10	10	13	7	12	20	9	0	9	13	11	3	0	0	10	9	18	13	7	6	10	10	11
hsa-miR-4290	97	148	67	67	77	38	77	76	66	73	90	77	85	76	92	89	98	82	53	67	67	81	134	69	59	38	263	134	149	135	103	92	78	114	136	154	136	58	76	64	150	159	167	103	119	138	89	90	112
hsa-miR-4291	19	26	11	9	0	0	7	5	0	11	10	8	21	13	14	0	14	0	10	0	6	6	28	9	11	10	17	38	7	10	13	15	17	13	10	13	9	10	7	8	15	75	26	12	52	11	14	13	10
hsa-miR-4292	0	10	12	15	7	0	11	0	0	0	19	8	0	12	10	19	27	0	9	10	7	6	13	4	0	3	12	4	13	11	0	0	10	0	27	10	15	2	0	5	10	5	19	14	9	12	10	7	17
hsa-miR-4293	48	60	22	37	30	27	27	33	32	29	36	39	23	46	27	36	43	24	21	29	24	16	45	40	35	29	54	38	41	48	37	46	40	27	64	48	55	26	26	32	46	35	49	33	41	43	32	25	33
hsa-miR-4294	0	0	0	0	0	0	0	0	0	0	2	0	0	18	0	0	0	0	0	0	0	0	15	0	0	0	0	7	13	0	0	0	3	0	13	10	0	13	0	0	0	0	0	0	0	0	0	0	0
hsa-miR-4295	0	0	0	0	0	0	0	0	0	0	0	0	4	0	0	0	0	0	0	0	0	0	0	0	0	0	0	0	13	0	0	0	0	0	0	0	10	0	0	0	0	3	0	0	0	0	0	0	0
hsa-miR-4296	0	0	5	0	0	0	0	0	0	0	3	0	0	10	0	0	0	0	0	0	0	10	0	0	0	0	12	1	11	0	0	0	3	0	23	13	0	0	0	6	0	0	3	0	0	0	0	0	0
hsa-miR-4297	0	12	0	0	0	0	0	0	0	5	0	0	0	0	0	0	0	0	0	10	0	0	53	0	0	4	11	0	0	6	0	4	0	0	0	0	9	1	0	0	0	12	0	0	0	0	0	13	0
hsa-miR-4298	25	32	11	12	10	8	13	6	15	19	6	0	18	11	14	16	19	18	11	8	13	15	21	8	7	12	15	10	5	11	13	11	14	16	6	23	11	7	13	6	12	15	14	23	9	0	14	24	6
hsa-miR-4299	12	18	0	0	0	0	0	7	0	5	10	8	5	8	0	0	0	6	0	0	7	0	14	4	0	7	14	15	13	10	15	13	8	11	22	8	20	13	0	6	0	17	16	0	0	10	0	3	0
hsa-miR-4300	49	55	15	35	19	25	24	24	22	27	23	24	20	40	29	37	53	41	17	16	15	30	50	45	35	26	56	42	46	47	27	36	33	43	43	50	37	27	20	20	36	43	34	29	56	41	40	15	30
hsa-miR-4301	27	16	21	25	14	24	13	7	25	16	32	29	32	15	31	18	27	56	11	11	18	20	22	19	24	34	38	17	5	17	35	32	35	11	29	29	19	17	14	22	13	32	20	21	31	18	7	16	22
hsa-miR-4302	87	132	59	63	45	39	40	51	66	75	82	63	89	78	60	53	82	81	36	27	34	66	92	78	62	28	166	104	114	104	84	106	66	84	151	106	110	42	42	56	112	106	132	101	79	92	53	43	48
hsa-miR-4303	67	46	36	47	29	25	32	24	33	43	34	41	38	51	31	42	40	60	36	42	46	41	134	35	42	34	170	91	75	71	46	66	38	75	82	68	79	26	69	34	61	70	99	47	60	61	47	45	59
hsa-miR-4304	14	10	0	0	0	7	15	0	30	9	0	0	36	0	9	0	9	16	0	0	0	0	0	0	0	0	0	6	19	10	36	13	1	13	40	12	10	0	0	18	11	15	5	11	12	0	4	11	0
hsa-miR-4305	53	98	162	50	38	22	49	15	23	120	28	17	44	28	89	26	42	35	32	28	37	85	208	29	42	13	61	80	46	56	40	37	54	55	49	72	60	26	73	18	50	83	67	43	96	32	37	104	35
hsa-miR-4306	10	0	7	0	0	0	14	0	0	6	10	4	0	8	12	0	0	0	0	0	0	18	10	0	10	11	20	14	0	0	0	18	0	0	3	13	8	5	7	19	12	10	13	0	0	12	0	0	0
hsa-miR-4307	195	330	84	24	30	59	60	10	5	174	7	15	19	54	372	18	21	17	74	83	7	198	89	7	63	2	48	30	27	9	24	20	118	85	32	170	17	15	34	12	92	59	47	65	21	26	12	448	11
hsa-miR-4308	0	10	0	0	0	0	0	5	0	5	11	0	0	4	0	0	0	0	0	0	0	0	0	0	0	0	0	12	0	0	0	10	0	14	7	0	11	0	0	0	0	12	13	0	0	0	0	0	10
hsa-miR-4309	0	14	0	0	0	0	9	4	0	12	10	8	0	13	10	0	9	0	0	0	2	0	13	0	12	9	11	9	14	12	0	6	5	12	14	13	11	8	5	7	0	18	10	12	0	11	0	2	0
hsa-miR-431-3p	65	38	12	27	19	18	24	12	17	26	35	18	27	17	86	25	32	31	30	23	18	36	41	27	16	14	40	34	40	48	26	20	20	36	38	59	40	16	20	30	44	37	47	27	46	25	25	95	20
hsa-miR-431-5p	14	28	0	13	0	11	27	0	13	4	0	4	46	0	9	0	6	11	4	0	0	0	9	2	0	2	11	12	0	8	21	8	0	0	12	20	13	2	0	155	23	28	35	28	0	17	0	16	20
hsa-miR-4310	10	12	0	9	0	4	10	8	11	11	11	0	8	2	7	0	11	0	10	13	8	0	0	0	0	7	13	15	18	9	5	12	8	15	10	24	17	6	0	0	14	5	17	6	0	0	0	10	6
hsa-miR-4311	20	36	22	12	0	2	21	6	11	5	22	15	17	10	9	0	21	16	13	10	11	6	39	17	14	7	32	21	22	31	14	33	15	16	35	23	25	12	7	13	16	35	41	13	14	17	21	14	11
hsa-miR-4312	28	29	14	13	14	12	18	8	6	13	42	15	12	21	13	19	19	0	19	10	10	13	32	20	15	7	19	40	15	65	29	28	19	25	27	32	23	25	13	8	21	35	31	13	26	25	22	17	25
hsa-miR-4313	11	5	14	14	12	0	0	0	0	2	8	3	10	16	0	10	0	0	2	5	0	10	7	6	0	5	11	6	15	19	0	9	4	0	20	15	10	9	0	0	0	14	0	0	0	11	0	10	11
hsa-miR-4314	12	25	0	0	0	0	0	0	0	0	2	0	0	13	0	0	0	0	0	0	0	0	0	3	0	4	12	7	0	11	7	0	0	0	12	16	0	6	0	2	5	0	11	0	14	0	5	7	0
hsa-miR-4315	0	0	13	0	0	0	0	0	0	12	0	0	0	0	0	0	12	0	0	0	0	10	13	0	0	10	5	8	7	0	8	10	10	0	11	12	8	0	0	0	0	19	12	4	0	0	0	0	3
hsa-miR-4316	39	29	15	0	13	6	10	9	10	18	15	11	15	17	11	15	32	13	0	0	15	12	40	20	17	11	43	27	23	29	27	33	17	18	27	21	28	12	8	10	29	27	34	23	18	15	13	15	11
hsa-miR-4317	31	24	29	10	21	6	12	11	13	17	18	16	29	16	33	26	27	18	9	23	19	25	23	7	16	23	23	29	24	36	23	24	13	38	46	34	33	6	9	10	30	28	28	19	26	31	20	19	12
hsa-miR-4319	6	0	7	0	0	0	16	15	0	8	12	5	6	13	5	0	8	0	0	11	6	20	10	6	0	0	0	6	13	12	11	9	1	13	14	15	13	18	0	0	12	9	15	15	14	11	5	8	12
hsa-miR-432-3p	7	17	10	0	0	0	4	15	0	9	0	7	8	0	10	0	0	10	0	0	8	7	8	0	0	3	15	12	9	13	7	8	5	11	9	20	17	8	0	0	0	16	17	0	0	11	0	6	0
hsa-miR-432-5p	38	97	34	29	34	53	142	39	74	46	30	36	410	45	60	27	34	53	23	41	40	45	36	14	44	42	52	30	58	44	99	39	23	37	85	66	40	23	28	1134	174	169	140	209	26	57	35	64	61
hsa-miR-4320	19	15	0	0	0	5	0	2	10	7	4	0	10	11	0	0	0	12	0	0	9	0	10	8	0	3	11	17	13	14	7	13	3	10	20	17	32	8	0	0	14	30	22	0	18	0	8	5	6
hsa-miR-4321	0	13	4	0	0	0	0	0	0	4	8	0	9	12	0	0	0	0	0	0	0	11	15	8	14	6	18	15	0	11	0	11	0	0	8	0	6	0	4	3	12	15	12	0	10	0	2	6	10
hsa-miR-4322	29	29	18	27	18	20	13	19	17	22	23	17	20	25	24	13	36	22	23	16	13	19	25	34	19	12	164	29	25	26	12	29	16	22	28	34	33	23	14	14	27	24	40	23	24	22	83	25	23
hsa-miR-4323	22	18	20	15	19	16	18	20	19	12	33	17	17	11	31	17	14	15	44	14	8	27	17	9	24	10	24	18	27	26	57	19	25	13	14	29	36	14	26	10	23	23	18	14	21	14	17	24	14
hsa-miR-4324	26	42	24	31	38	17	14	30	20	22	17	25	30	16	27	22	27	26	21	23	16	32	69	25	21	14	35	36	31	38	26	38	13	37	50	38	42	17	32	25	52	48	36	25	32	34	24	18	28
hsa-miR-4325	16	12	6	11	0	16	6	8	13	11	11	12	7	12	20	0	0	34	0	4	11	15	21	3	7	26	9	8	12	0	10	11	12	10	15	17	7	6	11	8	6	19	19	0	19	9	11	0	10
hsa-miR-4326	47	52	33	45	19	27	17	19	17	23	29	28	45	28	20	43	32	41	42	21	35	26	57	28	31	29	48	34	53	33	36	37	31	46	39	56	48	25	22	31	43	43	54	30	43	35	21	24	35
hsa-miR-4327	56	67	15	54	37	25	21	22	34	41	32	38	54	92	36	52	47	34	31	53	34	24	67	27	48	23	34	68	67	46	32	40	30	50	74	57	46	37	42	25	40	53	83	37	66	57	33	45	64
hsa-miR-4328	13	26	7	0	9	0	0	0	0	5	0	0	0	0	0	10	0	11	0	0	7	11	0	3	11	2	11	20	12	6	11	15	2	0	9	13	13	12	2	0	20	25	10	0	10	0	7	10	0
hsa-miR-4329	24	36	17	15	10	14	17	10	15	16	8	20	39	27	19	20	25	21	10	21	11	8	22	31	21	19	21	25	27	33	33	43	24	35	35	55	24	17	24	10	22	27	43	21	23	27	13	19	17
hsa-miR-433-3p	18	26	10	8	14	21	19	20	21	12	19	17	18	15	20	11	18	12	10	12	10	10	16	12	13	8	27	33	23	34	21	29	31	16	28	23	23	14	18	8	35	26	27	27	18	26	24	14	35
hsa-miR-433-5p	13	17	0	11	0	4	11	12	11	5	5	6	12	10	5	0	16	24	2	0	11	0	12	8	0	6	33	8	14	7	14	8	12	14	26	17	13	8	0	0	25	17	17	5	9	11	10	11	0
hsa-miR-4330	18	26	5	0	11	0	14	0	0	25	0	0	0	0	3	9	25	11	0	0	1	10	9	12	4	11	16	12	19	21	0	7	9	0	13	55	17	1	43	0	6	16	0	6	0	0	0	17	11
hsa-miR-4417	19	39	23	19	16	25	19	19	22	21	28	29	25	26	27	20	31	22	10	20	16	18	36	16	31	14	36	31	26	51	26	26	37	42	52	45	35	20	12	19	34	48	51	29	32	35	31	28	29
hsa-miR-4418	12	13	10	0	0	0	7	0	0	4	0	0	0	0	11	0	15	0	0	0	0	7	0	0	5	2	26	6	10	13	0	4	11	0	12	16	10	0	12	0	5	16	7	11	0	0	0	6	0
hsa-miR-4419a	0	0	0	0	0	0	0	0	0	13	9	8	0	12	0	0	12	3	0	0	5	0	15	0	0	0	0	10	10	11	0	9	6	0	16	0	16	0	0	0	0	14	10	11	12	13	5	11	8
hsa-miR-4419b	21	21	15	18	8	10	14	15	12	13	20	14	10	24	19	11	15	11	13	25	23	27	21	21	15	12	47	17	39	19	16	32	19	17	33	29	22	19	16	16	24	37	40	17	7	33	14	22	22
hsa-miR-4420	17	10	0	10	0	0	0	0	0	5	0	8	0	0	0	0	0	0	3	0	0	0	13	0	12	3	12	8	11	0	0	12	7	0	11	0	11	0	8	0	0	10	0	0	0	14	0	0	0
hsa-miR-4421	11	14	10	0	4	0	8	6	0	11	14	3	10	8	11	12	0	12	0	9	8	20	19	2	0	9	19	17	12	23	0	20	10	17	21	21	14	8	0	9	0	20	28	0	31	11	8	6	7
hsa-miR-4422	30	0	14	12	5	0	0	6	0	0	7	0	24	11	0	14	0	10	9	0	0	8	17	0	16	1	31	20	6	13	0	0	5	13	14	18	30	6	9	4	8	12	0	0	11	0	11	7	0
hsa-miR-4423-3p	17	20	11	12	7	0	7	0	0	9	14	12	9	13	10	10	16	0	11	0	5	16	21	4	12	4	19	13	20	18	0	15	14	0	22	21	9	5	8	3	12	17	14	5	12	9	9	9	7
hsa-miR-4423-5p	29	39	32	10	11	9	16	16	23	7	21	12	16	19	18	13	23	18	14	17	24	13	43	16	23	9	30	37	39	31	25	34	14	37	35	32	54	28	11	12	33	33	37	19	29	33	25	10	19
hsa-miR-4424	0	0	0	0	0	0	0	0	0	3	0	0	0	0	0	0	0	0	0	0	0	0	0	0	0	6	12	1	13	0	0	11	8	0	17	10	6	0	0	0	0	11	0	0	0	0	0	0	0
hsa-miR-4425	20	33	10	21	9	9	18	16	14	15	11	0	11	9	12	19	21	14	9	6	1	17	20	9	17	8	26	18	29	21	9	19	11	17	33	41	21	7	21	7	29	27	21	16	12	0	19	9	14
hsa-miR-4426	13	0	10	0	0	0	4	0	0	0	2	7	0	10	10	0	0	0	0	0	0	7	37	0	0	5	10	8	10	15	10	0	5	0	10	0	0	0	0	0	11	0	10	0	12	14	4	9	0
hsa-miR-4427	0	13	11	14	10	0	0	0	0	5	8	9	7	14	0	4	10	11	10	4	7	4	29	12	0	5	15	12	12	11	10	10	6	12	17	18	14	0	0	4	12	16	21	4	14	14	5	6	0
hsa-miR-4428	27	19	16	19	12	0	11	17	0	19	21	4	10	45	16	15	13	14	3	0	12	9	18	16	10	13	26	16	55	22	11	25	13	20	37	28	15	16	21	10	10	20	25	11	25	21	19	5	6
hsa-miR-4429	45	59	37	48	68	28	41	29	45	40	47	47	48	27	26	36	52	44	52	29	24	43	42	35	29	43	189	34	36	44	84	71	43	34	49	71	49	17	20	35	61	56	64	39	49	46	35	30	52
hsa-miR-4430	10	156	0	0	12	11	11	11	9	10	0	12	5	0	7	9	27	3	0	7	7	0	0	4	0	0	0	6	0	17	6	8	0	8	16	13	8	13	0	2	17	11	20	7	18	7	10	4	8
hsa-miR-4431	7	13	11	16	6	0	10	9	0	6	0	0	15	0	5	13	23	0	4	7	12	8	15	6	8	6	12	21	12	23	8	13	15	18	13	24	16	0	10	0	10	13	19	15	0	0	0	10	10
hsa-miR-4432	0	0	0	0	0	0	0	2	0	0	0	0	4	0	0	0	0	0	0	0	1	0	0	0	10	2	13	11	0	0	0	0	0	11	11	11	0	0	4	0	0	0	0	0	0	0	0	0	0
hsa-miR-4433a-3p	0	47	10	0	7	12	36	15	13	12	0	12	23	0	14	13	7	6	0	11	19	16	9	5	18	0	0	1	5	14	22	7	12	5	22	9	5	14	5	134	27	51	54	137	7	2	11	12	11
hsa-miR-4433a-5p	7	11	8	23	15	11	9	9	10	10	9	3	10	11	12	11	13	11	6	10	8	18	48	15	13	5	15	7	18	19	12	11	3	17	13	15	11	5	10	14	10	19	14	16	12	19	8	7	11
hsa-miR-4433b-3p	54	96	50	25	26	30	26	26	4	51	15	9	46	31	51	33	13	22	14	25	18	30	124	11	31	10	36	49	30	45	20	22	38	27	28	41	27	19	14	37	27	50	42	34	17	29	17	95	17
hsa-miR-4433b-5p	34	356	60	50	25	50	233	87	58	116	33	45	186	33	77	111	41	50	28	38	87	96	22	39	75	24	49	25	58	31	125	42	65	19	245	56	33	91	20	799	224	334	378	821	24	29	63	59	49
hsa-miR-4434	19	0	15	0	0	0	2	0	0	4	0	0	0	0	16	0	0	0	0	0	13	14	41	0	22	0	0	8	0	6	0	11	0	0	11	13	14	0	2	0	0	15	15	0	0	0	0	14	4
hsa-miR-4435	93	28	8	23	23	16	10	4	7	40	6	10	11	11	120	12	6	13	22	43	7	58	20	11	14	9	22	17	21	23	18	12	61	27	18	82	14	9	10	18	19	14	20	14	13	12	9	110	18
hsa-miR-4436a	0	28	0	0	0	0	5	2	0	10	3	6	15	14	12	0	10	0	0	12	13	0	16	5	7	3	15	36	9	11	17	13	12	10	18	14	17	0	11	0	26	65	19	12	4	19	19	6	6
hsa-miR-4436b-3p	38	72	50	26	30	19	19	13	28	37	33	11	19	35	54	38	23	27	10	25	23	26	161	28	20	17	22	22	34	63	32	22	25	37	38	39	34	28	18	22	22	42	31	22	23	29	18	40	24
hsa-miR-4436b-5p	40	77	30	33	23	33	36	30	29	23	59	20	38	30	31	45	36	34	22	25	29	25	80	33	37	28	71	43	51	48	53	32	27	31	72	58	70	21	32	35	70	74	70	49	38	60	42	39	31
hsa-miR-4437	14	19	0	11	14	10	0	8	5	9	11	0	19	6	0	8	38	0	5	7	0	0	25	9	16	9	16	12	13	22	7	15	12	15	16	20	14	7	8	2	17	12	4	8	28	0	14	3	0
hsa-miR-4438	33	33	13	11	0	7	22	6	10	37	16	6	11	8	9	0	40	15	5	2	5	8	30	20	12	3	25	26	19	43	15	16	18	13	24	47	31	12	67	10	14	35	29	16	15	20	7	16	13
hsa-miR-4439	7	0	0	5	0	0	7	0	0	9	7	0	0	11	11	0	0	8	11	0	5	0	12	0	0	5	12	17	37	9	12	12	0	0	13	13	15	31	0	0	0	16	24	0	10	0	6	25	0
hsa-miR-4440	146	139	92	105	69	50	83	63	74	60	79	66	79	81	112	97	92	86	55	65	80	71	154	72	84	70	153	151	168	184	80	164	66	119	184	226	182	68	65	67	116	165	177	65	128	121	87	58	90
hsa-miR-4441	0	5	0	0	0	1	0	4	10	6	0	0	1	0	0	0	0	0	0	11	4	0	10	0	0	11	26	10	0	0	0	1	0	16	9	10	0	4	0	2	0	0	14	0	0	0	0	0	0
hsa-miR-4442	9	74	10	0	0	0	12	13	0	12	10	4	6	13	10	0	12	0	0	15	5	6	11	0	23	0	0	16	12	16	9	14	6	4	6	20	14	7	15	0	13	15	28	12	8	18	11	5	6
hsa-miR-4443	54	62	54	59	26	31	35	39	30	25	37	32	33	32	46	25	51	31	28	33	30	30	67	42	36	28	40	46	66	46	39	46	28	48	69	69	66	37	39	19	66	51	67	33	49	62	43	29	47
hsa-miR-4444	34	27	19	9	19	7	11	13	15	17	17	14	22	24	35	18	17	22	10	10	13	21	23	15	19	12	30	16	31	19	19	14	21	26	31	22	19	12	23	15	33	38	26	26	14	23	17	16	12
hsa-miR-4445-3p	20	20	0	0	15	10	10	0	3	8	0	8	13	0	7	5	20	7	0	0	16	0	16	5	10	7	10	16	20	24	11	18	5	0	17	23	10	14	15	0	11	41	30	13	0	14	0	5	3
hsa-miR-4445-5p	0	0	10	0	0	0	0	0	0	0	7	0	0	10	0	0	0	0	0	0	8	8	15	0	0	0	0	0	0	11	13	0	0	0	0	14	0	0	0	0	0	0	11	0	0	0	0	2	0
hsa-miR-4446-3p	3	13	0	0	0	0	6	0	0	7	0	0	10	0	12	0	6	0	0	10	0	0	0	5	0	0	0	11	0	18	0	5	0	0	5	0	0	7	0	37	12	0	0	23	0	0	0	4	0
hsa-miR-4446-5p	36	55	31	26	26	10	28	11	23	29	28	26	26	36	29	22	50	22	18	35	21	35	37	29	39	25	43	38	38	37	31	32	24	32	32	41	30	22	27	20	51	39	54	28	31	44	21	29	27
hsa-miR-4447	15	12	0	10	3	0	0	6	0	6	0	0	7	0	0	13	13	10	7	6	6	0	13	0	0	5	12	14	18	0	13	10	8	16	12	21	19	0	0	4	11	12	14	10	6	0	16	0	0
hsa-miR-4448	81	105	66	43	64	32	63	28	40	49	46	51	44	60	60	59	48	46	35	50	36	59	125	36	66	32	90	79	78	78	49	65	68	83	58	71	66	33	47	35	70	76	97	61	58	63	65	67	48
hsa-miR-4449	25	32	17	22	25	7	19	6	12	8	13	8	5	6	13	16	19	11	12	13	11	15	20	14	15	7	24	24	15	17	13	15	14	22	22	27	15	13	9	8	21	20	25	17	18	21	24	5	20
hsa-miR-4450	13	17	17	19	10	0	0	0	0	7	11	7	13	15	0	6	16	0	14	6	6	11	10	12	12	2	72	21	10	19	20	24	7	0	16	34	21	15	5	5	14	17	18	11	24	15	8	10	19
hsa-miR-4451	71	74	18	33	15	16	45	22	17	78	28	33	44	33	22	34	49	48	24	26	34	23	42	38	48	29	59	55	55	81	36	53	31	35	62	134	59	21	178	20	48	63	53	24	37	29	24	52	54
hsa-miR-4452	18	21	14	0	14	8	12	7	12	11	9	11	10	13	14	17	9	7	0	9	27	8	25	14	15	5	31	23	29	28	15	22	6	21	24	25	22	10	7	10	26	25	33	12	17	21	12	12	12
hsa-miR-4453	10	0	0	0	0	0	0	0	0	0	0	8	6	0	0	0	13	0	0	0	0	0	6	0	0	0	0	5	11	0	0	0	5	0	17	10	0	0	0	0	12	0	0	5	0	10	0	0	3
hsa-miR-4454	48	184	64	45	37	28	44	8	22	80	39	46	62	37	76	32	21	77	16	24	15	53	22	13	37	89	31	24	22	30	40	45	33	34	25	42	54	9	15	83	23	32	27	49	45	27	19	83	20
hsa-miR-4455	14	16	15	0	0	0	11	8	0	4	13	0	0	7	17	0	12	7	0	0	0	13	10	0	11	5	12	21	15	15	12	4	5	18	15	20	16	6	3	0	16	9	7	4	17	0	6	10	4
hsa-miR-4456	50	44	34	38	23	15	42	23	34	21	34	27	33	57	37	40	38	28	14	36	31	42	65	32	31	21	58	56	54	63	52	49	29	40	57	91	57	39	35	32	57	51	83	30	35	52	36	33	41
hsa-miR-4457	40	37	43	17	14	16	14	10	19	30	16	15	17	10	29	18	20	30	9	21	20	20	24	22	22	13	28	28	27	22	16	35	26	26	26	51	25	21	18	13	18	37	22	16	18	19	21	54	15
hsa-miR-4458	421	388	270	294	221	194	283	190	278	319	297	317	311	330	336	289	288	300	210	286	232	295	517	221	407	222	435	494	384	539	384	512	354	436	555	590	487	236	189	188	335	418	517	312	437	390	297	302	303
hsa-miR-4459	62	93	51	50	42	36	68	63	39	59	54	33	55	38	64	46	56	56	36	37	39	46	92	47	49	42	90	71	73	74	68	36	54	61	78	81	85	32	63	39	78	71	83	62	58	69	49	78	58
hsa-miR-4460	17	17	22	0	9	0	12	7	0	27	10	8	14	19	9	10	3	10	0	20	0	15	44	5	16	0	0	27	21	23	10	26	28	15	14	29	14	6	7	9	21	21	14	12	20	10	10	11	10
hsa-miR-4461	68	89	40	50	38	32	59	40	45	44	72	58	60	56	71	49	73	51	43	52	40	48	81	62	64	34	129	64	62	79	66	79	61	77	83	91	81	37	55	42	66	89	90	58	83	69	61	68	52
hsa-miR-4462	60	36	68	34	36	18	24	14	10	43	18	15	29	57	45	55	33	26	38	19	11	43	45	24	35	12	78	31	28	40	36	24	25	32	42	51	39	20	28	9	31	44	35	25	25	23	19	53	30
hsa-miR-4463	19	27	7	21	0	10	10	15	13	10	14	11	7	17	22	0	17	18	10	16	48	10	33	11	15	17	21	29	16	16	17	18	12	21	31	25	16	21	8	8	19	17	19	25	19	18	18	24	16
hsa-miR-4464	22	23	13	14	8	13	11	15	7	8	33	23	19	26	16	16	18	19	4	9	8	11	79	10	13	9	25	16	21	22	17	20	8	16	37	35	17	8	6	7	28	24	31	14	20	13	9	47	13
hsa-miR-4465	51	34	21	22	14	14	18	16	25	15	27	14	24	20	15	36	20	20	20	31	39	14	22	20	7	13	22	18	51	38	38	25	31	26	20	40	53	16	18	22	36	36	37	21	33	47	19	36	23
hsa-miR-4466	20	17	13	9	7	8	16	14	16	4	11	7	4	16	12	15	21	16	11	12	12	20	19	16	14	9	10	19	17	19	17	15	11	15	15	24	22	12	13	9	14	23	17	5	23	25	11	5	10
hsa-miR-4467	7	19	14	0	5	0	8	0	0	8	11	11	17	7	12	15	12	22	0	0	5	12	42	11	14	17	10	10	7	17	5	10	7	0	16	16	15	8	8	11	10	19	29	15	18	12	13	4	4
hsa-miR-4468	14	22	11	15	0	0	18	10	0	11	12	2	12	19	17	0	18	10	10	16	10	17	19	0	23	7	14	17	21	6	0	22	12	14	16	24	19	8	15	4	18	18	29	22	22	23	20	14	16
hsa-miR-4469	196	653	144	149	174	99	137	83	156	114	175	139	143	183	167	173	213	163	100	117	86	131	233	148	132	112	194	262	195	212	158	218	155	175	246	303	264	132	126	111	203	236	306	192	228	211	187	191	166
hsa-miR-4470	31	35	17	19	14	19	26	25	15	25	29	29	16	24	23	20	21	15	5	21	26	20	56	13	30	15	44	22	31	32	17	31	17	35	36	37	46	17	15	12	30	36	35	16	28	35	23	17	23
hsa-miR-4471	0	19	0	11	0	0	0	0	0	8	0	4	0	0	0	0	13	0	2	0	11	0	13	6	0	0	0	10	22	23	9	14	7	0	8	19	27	6	0	0	45	8	16	15	0	14	0	4	0
hsa-miR-4472	13	18	13	12	16	0	11	7	0	11	4	15	7	27	17	6	11	12	11	6	10	15	20	10	0	11	14	17	14	24	7	18	6	13	15	30	13	7	0	6	13	21	14	13	14	15	7	9	15
hsa-miR-4473	15	19	16	18	14	7	13	13	10	19	10	18	21	11	14	11	15	10	5	8	9	13	23	13	15	5	19	13	21	15	9	14	10	16	21	20	18	7	6	14	14	24	13	22	10	11	8	12	7
hsa-miR-4474-3p	10	13	0	17	0	0	12	0	0	10	12	11	0	11	8	0	7	12	4	0	3	0	22	3	15	9	18	11	10	15	5	14	9	0	18	11	12	10	8	1	12	20	14	14	13	6	8	6	0
hsa-miR-4474-5p	21	18	7	12	15	11	16	6	19	33	15	11	15	13	15	10	17	0	7	21	17	17	15	17	18	11	14	16	17	28	7	19	18	16	31	32	25	8	11	5	11	15	19	10	22	22	15	15	27
hsa-miR-4475	10	0	0	0	0	0	0	0	0	0	0	0	0	0	0	0	0	0	0	0	6	0	0	0	0	0	0	9	10	0	0	0	6	0	13	11	9	0	0	0	0	14	13	0	0	12	0	0	0
hsa-miR-4476	39	45	38	25	15	17	14	13	22	24	20	13	13	25	38	16	28	20	16	25	14	27	68	21	27	13	25	32	33	24	23	25	23	25	41	33	17	15	21	11	22	34	37	24	26	21	21	36	11
hsa-miR-4477a	11	13	0	0	0	0	0	3	10	3	4	0	0	14	0	0	10	0	0	0	12	0	16	0	0	4	14	3	9	11	6	15	11	11	21	12	10	0	0	3	13	13	0	10	12	10	6	5	0
hsa-miR-4477b	0	0	12	0	0	0	0	0	0	0	0	0	0	0	0	0	0	0	0	2	13	5	0	0	0	2	16	0	0	8	12	0	0	0	0	12	0	2	0	0	0	0	8	0	10	0	3	11	0
hsa-miR-4478	24	21	18	11	11	0	16	8	0	8	24	13	12	32	14	8	20	17	8	16	14	13	24	14	14	5	20	13	16	27	20	17	23	17	24	34	20	11	12	7	20	21	29	16	36	25	11	8	12
hsa-miR-4479	28	32	20	14	11	17	16	14	18	25	16	26	16	16	21	23	48	21	11	26	15	13	43	19	11	13	35	33	27	34	23	25	16	29	46	52	45	20	50	16	31	34	17	25	19	28	25	7	32
hsa-miR-448	14	17	0	0	0	5	7	0	10	10	0	5	14	0	12	0	0	0	0	0	7	0	17	12	0	3	11	11	15	12	9	18	10	0	9	17	17	4	0	8	14	13	16	0	12	10	9	12	9
hsa-miR-4480	27	20	24	16	18	10	12	4	13	13	11	11	14	15	8	10	9	7	9	8	10	15	16	17	17	9	44	24	23	23	7	22	9	14	10	25	26	9	11	17	15	23	25	16	11	19	15	8	9
hsa-miR-4481	13	20	17	0	8	8	10	0	12	7	13	11	19	7	8	10	14	12	0	9	7	10	21	4	5	11	8	18	11	17	22	25	18	0	17	19	13	5	11	6	20	14	20	13	14	20	9	7	0
hsa-miR-4482-3p	12	0	11	8	0	0	4	4	0	11	0	5	0	0	14	0	16	0	10	12	16	16	11	9	12	5	34	13	16	5	17	18	8	13	14	17	14	12	9	0	0	10	14	6	18	14	7	20	7
hsa-miR-4482-5p	77	134	16	19	28	14	39	9	24	85	26	9	19	23	86	11	38	18	31	18	21	82	18	22	40	15	33	18	24	28	25	23	12	24	23	60	29	12	16	14	36	54	43	50	23	25	18	109	17
hsa-miR-4483	13	0	2	0	4	5	13	9	12	5	13	14	0	7	7	12	9	13	0	16	8	11	13	0	0	5	11	20	12	23	12	13	9	13	21	16	19	6	0	7	0	22	16	12	13	9	12	3	0
hsa-miR-4484	58	68	32	29	43	36	50	43	33	56	67	25	45	35	30	48	44	40	27	46	30	27	45	49	48	26	65	51	41	41	70	38	42	39	101	69	63	41	45	41	82	80	70	53	37	57	40	31	37
hsa-miR-4485-3p	18	15	15	11	11	11	10	14	14	11	22	14	15	15	17	13	14	15	4	0	12	21	26	26	20	7	18	12	17	16	14	18	13	7	27	23	34	9	8	7	27	17	24	15	24	18	30	10	26
hsa-miR-4485-5p	0	12	11	0	0	0	0	0	0	10	2	7	6	10	0	0	14	0	0	0	2	11	12	0	11	6	13	10	0	0	3	11	0	0	7	10	9	6	4	10	5	11	0	4	15	11	6	0	8
hsa-miR-4486	14	12	0	0	7	9	9	0	10	0	0	4	0	0	11	11	0	11	0	0	13	0	13	0	12	6	32	16	13	0	0	0	9	0	8	5	4	0	7	0	10	12	18	0	0	11	0	0	0
hsa-miR-4487	8	10	2	13	10	10	13	0	14	13	10	9	14	9	11	6	10	0	4	22	5	11	16	14	11	4	74	14	15	28	0	21	6	0	16	13	15	8	3	7	17	14	11	4	10	19	8	8	10
hsa-miR-4488	24	22	16	28	29	11	22	8	14	26	15	18	22	22	18	20	23	20	10	9	12	14	15	13	21	9	26	30	27	30	21	21	19	32	33	34	24	17	12	6	29	24	41	21	29	32	19	19	15
hsa-miR-4489	13	15	13	16	11	9	0	15	18	13	12	10	8	14	0	4	14	12	6	9	14	9	18	8	18	10	95	7	11	16	12	13	10	11	26	25	15	0	9	12	19	15	22	9	23	19	13	12	0
hsa-miR-4490	10	10	4	0	9	10	6	2	4	3	5	0	9	12	13	14	10	0	0	0	5	11	0	0	8	2	17	9	21	14	12	5	9	13	16	14	10	5	12	0	11	15	17	13	14	0	8	10	10
hsa-miR-4491	11	15	0	0	0	0	10	0	0	5	0	0	0	0	5	0	0	0	0	11	0	0	0	5	0	3	11	13	12	11	7	10	10	0	9	14	9	0	0	0	12	14	5	0	0	0	0	8	0
hsa-miR-4492	30	13	23	14	6	12	15	12	13	9	17	15	7	5	6	13	20	16	9	9	10	13	17	13	16	12	22	19	11	15	27	10	5	9	26	13	21	13	8	15	22	16	30	20	16	26	25	15	19
hsa-miR-4493	12	19	13	11	9	8	4	13	12	6	12	7	8	13	15	15	21	7	6	6	6	5	35	4	15	13	15	12	16	13	15	21	9	16	31	22	21	5	5	0	15	18	24	15	15	17	12	9	7
hsa-miR-4494	12	16	13	0	0	0	0	0	0	2	8	4	6	11	0	0	0	0	0	0	1	5	16	16	10	10	13	9	0	16	0	7	0	0	12	19	12	4	5	6	13	9	12	0	0	11	0	7	8
hsa-miR-4495	12	19	8	11	0	0	13	9	0	7	10	8	8	5	10	0	11	13	6	0	10	14	24	13	12	7	14	27	15	18	0	20	8	15	22	20	17	0	5	9	12	9	21	13	14	18	9	13	8
hsa-miR-4496	100	107	77	52	48	45	66	59	45	52	44	55	70	60	95	70	42	59	38	45	50	87	184	28	73	28	134	110	95	85	70	97	53	74	90	166	97	62	44	47	82	122	124	74	81	77	40	85	63
hsa-miR-4497	8	19	0	12	7	15	16	12	11	10	11	10	10	10	11	13	17	7	7	0	10	0	16	11	0	0	0	14	18	12	10	6	9	12	15	23	13	12	0	8	14	21	24	7	13	13	13	12	6
hsa-miR-4498	23	20	16	5	19	0	8	5	0	17	11	14	9	28	25	11	13	0	13	12	15	18	33	7	15	8	11	21	11	25	25	19	20	18	17	21	20	15	6	0	22	9	29	21	9	14	12	17	19
hsa-miR-4499	31	23	15	19	9	10	13	3	11	25	13	11	17	18	27	14	26	17	15	12	14	16	18	20	14	9	92	20	21	24	22	26	9	13	17	48	27	19	35	6	42	26	16	12	12	21	15	13	14
hsa-miR-449a	28	19	12	6	0	12	7	15	7	13	13	11	10	21	15	0	17	0	17	0	10	13	56	19	3	12	21	29	28	14	19	15	15	15	27	30	23	7	22	9	16	47	18	19	13	12	13	10	15
hsa-miR-449b-3p	24	37	18	21	8	9	13	10	15	15	16	15	12	20	16	28	13	9	7	21	19	15	22	14	40	11	68	25	20	21	36	21	9	23	25	27	21	15	13	9	47	24	24	21	96	9	8	13	13
hsa-miR-449b-5p	10	16	0	0	0	4	14	6	10	8	0	5	10	0	16	0	6	0	0	0	10	0	15	0	10	6	12	21	7	0	10	10	5	14	18	18	15	12	13	1	28	30	16	14	10	10	8	0	5
hsa-miR-449c-3p	24	31	8	18	20	8	21	9	14	19	18	14	13	13	13	15	12	22	14	9	11	11	18	8	13	8	24	19	17	23	14	27	13	21	21	29	35	9	7	18	23	21	42	25	20	37	13	8	14
hsa-miR-449c-5p	25	28	15	20	14	4	8	12	15	7	12	15	16	26	17	7	21	19	14	11	8	7	26	7	12	9	91	23	15	17	13	27	19	14	27	26	20	15	13	10	18	32	27	14	11	12	10	22	14
hsa-miR-4500	0	0	0	0	0	0	0	0	0	3	0	0	10	0	0	0	0	0	0	0	0	0	0	0	0	0	0	0	0	0	0	2	0	0	0	0	0	0	0	0	0	0	0	0	0	0	0	0	1
hsa-miR-4501	215	302	124	156	152	88	114	122	159	167	144	143	220	184	198	161	168	153	96	123	97	173	312	121	127	96	280	271	259	273	259	238	198	322	353	275	308	102	98	152	281	260	346	190	210	170	132	144	147
hsa-miR-4502	7	10	0	0	0	0	0	0	0	15	0	0	0	0	0	0	15	15	0	0	4	0	10	0	7	0	0	7	10	15	6	15	4	0	15	0	18	4	11	5	18	12	4	3	92	0	6	10	2
hsa-miR-4503	10	0	0	0	0	0	0	5	0	10	0	0	7	0	0	0	0	0	0	0	3	0	13	4	0	0	0	14	7	0	11	7	4	11	14	12	9	8	0	2	10	12	14	0	11	0	3	0	0
hsa-miR-4504	12	14	10	0	3	0	0	3	0	9	0	0	9	0	0	10	5	0	0	0	13	5	0	3	13	0	0	0	9	0	0	11	11	11	0	17	11	9	11	0	9	16	18	10	0	0	0	0	0
hsa-miR-4505	22	26	0	12	11	9	14	13	12	8	10	13	6	16	19	9	14	12	5	9	12	0	21	13	20	15	25	14	22	35	11	14	11	11	23	25	20	12	8	14	13	17	23	20	18	22	10	10	13
hsa-miR-4506	0	11	6	0	0	0	0	3	0	4	0	0	0	0	0	0	0	0	0	0	1	12	12	0	0	3	44	0	11	0	0	14	4	16	0	14	6	0	0	8	14	16	19	0	0	0	0	0	0
hsa-miR-4507	25	10	18	12	17	20	22	43	15	15	43	22	13	21	32	13	15	17	21	19	6	16	21	13	32	28	68	7	18	25	16	22	17	10	29	44	24	14	16	14	31	37	32	17	20	23	12	13	16
hsa-miR-4508	12	16	18	15	17	12	12	25	36	9	37	33	28	13	28	26	22	99	10	14	15	27	27	12	8	79	16	15	10	9	20	26	25	11	19	11	10	8	21	32	19	17	38	30	14	17	32	17	29
hsa-miR-4509	6	11	13	0	0	0	0	3	0	0	0	0	4	0	0	0	0	0	0	1	5	7	12	8	0	3	13	12	14	11	4	0	3	10	27	16	9	0	0	0	0	12	12	0	0	0	0	4	0
hsa-miR-450a-1-3p	11	0	0	0	0	0	2	0	0	10	0	0	0	0	17	0	0	0	0	0	0	0	0	0	0	0	0	0	0	3	0	7	0	0	0	13	0	0	0	0	0	0	10	0	0	0	0	24	0
hsa-miR-450a-2-3p	20	16	20	0	9	7	20	7	16	5	14	10	12	15	20	17	10	15	0	0	12	13	21	8	14	10	26	23	12	19	14	15	7	15	22	31	22	13	9	4	14	19	26	14	21	10	9	21	11
hsa-miR-450a-5p	27	28	8	14	14	8	10	9	10	15	21	18	13	19	27	13	12	21	11	14	15	19	46	16	28	10	32	32	29	24	13	38	14	31	56	60	61	5	17	11	33	58	49	20	15	22	12	22	9
hsa-miR-450b-3p	27	33	11	18	0	11	0	11	8	13	9	17	10	19	0	0	17	23	9	13	7	10	62	7	15	10	27	35	40	27	4	19	13	23	23	45	38	13	8	11	22	44	24	10	14	19	13	9	24
hsa-miR-450b-5p	12	24	12	0	0	4	13	5	11	10	0	6	65	0	12	0	0	13	0	4	6	21	10	9	0	7	14	17	11	17	5	22	1	20	31	26	11	4	0	8	6	16	13	0	13	12	4	7	13
hsa-miR-4510	46	147	115	59	29	57	33	29	42	33	43	54	102	63	42	49	45	95	28	44	47	49	35	19	54	141	74	57	20	39	32	50	102	33	47	30	39	35	35	75	44	45	54	82	59	43	30	33	61
hsa-miR-4511	20	32	7	7	10	0	8	4	0	11	14	8	0	10	22	2	10	0	15	5	3	15	45	4	0	7	15	13	8	11	14	12	18	15	10	22	6	8	0	0	10	15	6	5	12	15	4	42	8
hsa-miR-4512	56	87	66	42	42	33	42	37	35	48	42	31	30	56	66	52	70	50	35	52	34	44	75	60	74	33	107	78	89	85	55	65	49	77	86	94	126	41	47	40	67	72	73	45	55	72	60	44	56
hsa-miR-4513	18	11	11	10	17	16	2	11	12	8	13	8	12	14	10	8	26	18	10	0	8	11	18	10	13	10	31	14	14	23	9	12	10	18	16	17	13	12	10	13	27	18	20	13	13	12	8	9	9
hsa-miR-4514	48	61	34	11	13	14	36	12	5	68	10	13	13	17	88	16	12	28	14	22	10	25	24	19	26	7	35	17	13	32	24	15	20	18	37	50	26	9	15	13	17	28	27	9	19	14	15	89	10
hsa-miR-4515	21	21	21	12	9	8	11	7	71	11	21	16	79	14	16	14	9	25	7	14	6	14	8	11	27	7	15	13	21	18	57	16	11	13	46	25	24	18	7	8	10	21	15	10	15	20	16	12	11
hsa-miR-4516	18	21	13	20	22	11	14	17	12	17	11	11	17	11	14	19	16	14	10	3	17	5	15	21	17	11	21	30	21	17	10	15	22	18	17	29	23	16	18	4	19	18	42	19	24	21	16	10	23
hsa-miR-4517	17	18	0	0	14	0	0	6	0	3	11	11	10	6	0	6	19	9	0	0	10	0	14	11	0	7	14	10	21	15	10	19	12	14	17	19	12	9	0	4	13	14	17	11	17	18	14	10	9
hsa-miR-4518	28	30	13	25	15	14	28	34	24	25	30	11	39	21	25	30	27	26	36	21	23	46	35	35	15	19	335	39	30	30	34	61	15	45	60	51	42	19	13	33	56	52	62	13	40	36	18	17	27
hsa-miR-4519	16	22	14	16	14	0	6	12	0	8	14	7	13	8	11	6	17	8	12	3	6	13	16	12	14	4	20	17	18	19	7	16	11	16	17	22	12	8	9	4	16	24	15	14	12	10	9	14	15
hsa-miR-451a	6694	3325	5446	4213	5637	5258	2448	1697	2538	2279	8540	5352	8365	1862	6465	3999	2161	14328	325	1033	2139	2946	1743	454	2065	25562	2150	2034	1448	715	2596	9517	3508	1109	1015	5398	3069	1074	828	4335	2191	4519	4321	2920	5952	4118	1380	3880	3248
hsa-miR-451b	28	32	34	31	32	40	30	21	18	21	48	52	34	22	26	27	24	79	5	13	22	24	34	7	33	84	28	30	18	20	23	44	35	7	27	40	33	14	15	32	31	45	35	20	21	27	11	20	48
hsa-miR-452-3p	0	0	2	0	0	0	0	3	0	0	4	0	0	12	0	0	0	0	0	0	0	10	12	0	0	0	0	5	9	11	0	0	11	15	12	0	5	0	0	0	0	12	7	0	0	0	0	12	0
hsa-miR-452-5p	15	10	14	11	12	0	10	0	0	13	14	7	15	11	13	9	11	18	5	5	12	15	14	11	16	6	14	5	7	11	19	9	17	0	21	18	9	7	10	8	0	16	16	17	5	12	10	5	12
hsa-miR-4520-2-3p	0	0	0	0	0	0	0	0	0	0	0	11	0	0	0	0	0	0	0	0	0	0	0	0	0	0	0	0	0	10	0	0	0	0	0	0	2	0	0	0	0	12	15	0	0	5	0	3	0
hsa-miR-4520-3p	16	18	15	12	0	8	10	16	10	11	7	7	15	10	17	0	5	12	10	23	12	12	20	10	0	16	17	25	15	16	23	23	12	20	26	33	9	7	0	8	19	23	34	15	21	20	15	13	13
hsa-miR-4520-5p	0	0	0	0	0	0	0	0	0	0	0	0	0	0	0	0	0	0	0	0	0	0	0	0	0	0	0	0	0	0	0	0	0	0	0	0	0	0	0	0	0	0	4	0	0	0	0	0	0
hsa-miR-4521	19	12	11	0	0	0	8	3	0	14	6	8	0	23	12	0	16	0	0	0	0	18	24	3	0	2	44	9	31	8	5	10	11	11	26	12	18	8	0	5	9	14	10	8	20	18	7	17	13
hsa-miR-4522	12	17	0	11	12	0	0	4	0	0	0	0	7	0	0	10	12	6	3	13	11	0	8	0	12	4	11	16	10	8	10	0	10	18	19	15	20	0	9	3	0	13	13	8	12	0	8	12	0
hsa-miR-4523	16	56	11	0	4	0	14	13	0	15	13	0	10	6	32	10	11	0	0	15	6	26	11	11	15	20	66	17	10	14	14	6	13	23	18	21	6	7	13	6	0	15	22	16	12	0	16	35	11
hsa-miR-4524a-3p	16	27	0	0	0	0	17	0	0	16	10	2	4	6	12	0	0	0	0	0	0	0	20	9	8	6	10	7	21	10	11	8	7	0	19	24	11	0	12	0	13	16	14	0	14	14	10	9	0
hsa-miR-4524a-5p	23	22	17	0	19	10	4	12	14	6	11	7	13	10	19	12	9	11	0	14	4	10	19	11	12	12	57	23	19	30	6	33	10	16	21	24	17	11	6	0	17	26	36	21	16	14	12	7	9
hsa-miR-4524b-3p	14	10	18	0	0	0	0	2	0	4	5	10	8	10	0	0	17	15	0	0	10	17	7	7	0	8	26	9	15	19	16	17	5	11	11	19	11	3	0	0	14	9	15	13	11	14	14	5	4
hsa-miR-4524b-5p	0	0	0	0	0	0	0	0	0	0	0	0	0	0	0	0	0	0	0	0	0	0	0	0	0	0	0	0	0	0	0	0	0	0	0	13	0	0	0	0	0	0	10	0	0	0	0	0	0
hsa-miR-4525	10	13	0	0	0	0	0	0	0	0	0	0	3	0	0	0	14	0	0	0	6	0	0	0	0	3	15	9	35	17	0	0	8	0	12	9	10	3	0	0	0	11	16	5	14	0	7	5	0
hsa-miR-4526	14	16	10	10	0	10	11	3	17	17	5	10	9	14	9	0	0	5	7	0	0	7	10	14	14	9	18	19	11	10	14	15	6	13	10	18	12	8	7	4	10	10	16	0	0	10	0	9	10
hsa-miR-4527	5	0	2	0	0	0	0	7	0	4	12	0	3	9	0	0	9	0	0	4	7	13	19	0	13	6	30	15	10	12	11	14	2	11	17	20	15	8	8	0	11	11	9	10	0	0	0	7	10
hsa-miR-4528	11	0	0	0	0	0	3	10	0	5	0	0	0	0	11	0	5	0	0	1	8	0	0	0	0	0	0	19	7	13	19	11	12	20	22	18	15	0	0	0	17	9	14	14	11	0	7	6	5
hsa-miR-4529-3p	13	0	0	0	0	0	2	0	0	0	0	0	0	0	13	0	0	0	0	0	0	0	0	0	0	0	0	0	0	1	0	0	0	0	0	0	0	0	0	0	0	0	0	0	0	0	0	14	6
hsa-miR-4529-5p	24	28	44	12	16	7	15	10	12	45	16	16	30	25	41	13	10	16	20	4	12	23	24	13	13	6	32	23	35	18	19	17	17	29	38	34	26	15	20	13	31	33	23	21	11	14	23	47	14
hsa-miR-4530	18	34	18	22	13	10	11	13	16	12	18	8	13	7	10	15	23	16	8	18	14	8	27	17	14	24	22	19	25	24	26	22	10	18	26	28	18	12	17	17	20	32	36	21	22	16	18	13	23
hsa-miR-4531	66	137	67	102	46	44	53	41	78	67	67	62	56	41	52	54	130	67	48	53	49	63	73	48	82	28	183	104	88	84	59	104	60	92	105	167	88	62	55	40	74	113	137	84	70	61	49	96	77
hsa-miR-4532	25	19	14	9	12	9	15	12	11	11	26	10	13	16	17	16	23	15	10	8	8	9	15	21	19	18	20	16	14	22	26	9	12	11	22	18	21	11	13	10	14	15	25	17	25	11	11	14	12
hsa-miR-4533	37	43	27	23	31	28	21	28	9	21	27	28	27	35	40	41	30	34	19	30	25	30	36	25	24	30	90	46	44	59	36	49	27	36	49	46	55	31	16	15	33	50	44	31	46	36	28	25	38
hsa-miR-4534	21	20	12	13	0	7	16	24	11	9	15	18	10	16	8	0	21	17	7	15	11	15	28	10	19	4	28	21	19	18	15	20	26	8	19	39	23	16	10	7	21	23	26	15	16	26	11	20	16
hsa-miR-4535	33	31	28	19	11	19	10	10	14	18	19	19	9	25	37	16	12	12	20	16	18	30	47	14	19	8	43	17	30	18	31	24	22	21	17	24	34	12	11	11	27	20	23	20	27	20	8	34	22
hsa-miR-4536-3p	11	0	0	0	0	0	0	0	0	0	3	0	0	10	0	0	0	0	0	0	0	0	0	0	0	1	10	0	0	0	0	0	0	0	0	10	8	0	0	0	0	12	0	0	0	0	0	0	0
hsa-miR-4536-5p	0	16	29	0	0	0	2	0	0	0	0	0	0	0	14	0	0	0	0	0	0	2	0	0	0	0	0	0	0	0	0	0	0	0	0	0	0	0	0	0	0	0	2	0	0	0	0	0	0
hsa-miR-4537	20	33	10	23	22	15	26	5	15	16	21	21	11	16	21	8	22	16	12	11	11	15	29	18	25	17	37	28	16	33	21	20	17	25	28	23	32	18	6	19	23	28	29	18	24	29	14	18	13
hsa-miR-4538	24	20	15	20	23	4	14	15	21	31	9	14	12	24	21	16	35	20	11	19	10	15	16	12	18	26	25	16	16	31	17	14	24	22	25	34	21	13	23	19	21	25	31	9	19	10	15	15	16
hsa-miR-4539	39	23	21	14	18	19	15	6	21	10	12	11	16	18	16	18	24	14	25	14	16	38	21	11	17	10	135	19	18	14	12	28	20	29	14	37	25	16	14	13	22	22	68	14	18	16	27	17	16
hsa-miR-454-3p	21	48	58	55	26	26	59	0	90	57	51	93	290	39	82	59	21	192	6	9	7	20	16	5	79	119	13	27	28	10	58	70	41	0	46	16	32	10	18	150	42	57	50	65	68	39	20	43	23
hsa-miR-454-5p	22	17	11	13	0	13	11	0	11	6	12	16	62	3	4	0	7	27	11	0	5	14	183	3	0	40	8	18	11	12	11	18	1	0	15	18	10	1	0	54	12	17	20	16	20	5	8	13	10
hsa-miR-4540	17	21	20	33	14	28	14	13	15	13	31	12	12	13	18	15	19	18	18	18	10	17	90	19	7	6	17	19	33	21	25	17	14	17	38	27	26	13	15	11	17	22	35	11	17	17	19	16	28
hsa-miR-455-3p	0	0	0	0	0	0	0	0	0	0	0	0	0	0	0	0	0	0	0	0	0	0	0	0	0	0	0	0	10	10	0	0	0	0	0	10	0	0	0	0	0	0	0	0	0	0	0	3	0
hsa-miR-455-5p	11	11	8	0	12	1	11	6	13	6	0	0	12	0	6	6	10	0	0	0	0	11	426	0	0	12	13	4	10	0	0	13	6	10	11	11	0	42	0	0	0	0	16	6	0	0	0	0	0
hsa-miR-4632-3p	7	10	12	10	14	5	11	6	12	5	15	15	12	15	11	14	10	0	13	0	0	7	10	10	16	11	15	14	21	12	10	12	19	13	17	25	18	10	10	10	14	18	16	10	14	20	14	8	12
hsa-miR-4632-5p	39	39	39	28	30	20	40	25	30	22	27	28	29	39	30	36	42	31	33	21	27	21	28	38	27	28	47	55	28	51	26	24	33	43	49	47	45	20	23	10	41	43	46	39	39	40	38	28	36
hsa-miR-4633-3p	16	13	0	0	0	0	0	0	0	7	3	0	0	10	0	0	6	6	0	0	9	0	20	0	0	0	0	4	0	12	0	12	0	0	13	13	15	5	0	4	0	14	14	12	11	0	11	2	0
hsa-miR-4633-5p	0	0	0	0	0	0	0	0	0	0	0	0	0	0	0	0	0	0	0	0	0	0	22	0	0	0	0	0	16	0	0	0	4	0	0	0	0	0	0	0	0	0	0	0	0	0	0	0	0
hsa-miR-4634	24	42	28	26	31	26	43	22	30	18	35	22	35	16	30	33	23	28	14	30	19	30	31	25	43	21	31	33	26	33	41	33	37	36	40	36	42	32	26	14	23	30	39	25	29	42	24	16	28
hsa-miR-4635	45	40	61	46	35	19	28	13	13	22	25	20	33	50	45	39	32	47	33	48	18	63	74	15	35	20	147	34	52	45	49	54	17	43	59	55	79	17	26	24	32	99	42	32	20	28	25	34	29
hsa-miR-4636	41	109	49	37	29	18	30	28	26	45	23	30	30	38	44	28	36	26	23	53	32	32	134	35	22	16	59	71	30	49	34	46	45	57	67	59	65	40	35	22	72	65	65	44	41	44	22	59	26
hsa-miR-4637	14	17	11	0	0	6	9	9	14	11	0	10	5	0	11	0	10	0	0	0	1	8	19	9	0	6	18	12	16	18	14	13	8	12	14	11	14	0	0	0	13	10	15	10	0	13	0	25	6
hsa-miR-4638-3p	48	37	35	45	33	35	24	33	37	29	21	25	35	50	36	31	48	27	37	37	44	42	50	34	61	29	45	29	30	47	39	52	38	32	43	63	49	42	40	27	29	36	49	28	45	36	54	24	35
hsa-miR-4638-5p	15	34	16	11	26	13	11	17	19	41	14	9	17	18	29	17	10	26	10	20	9	25	11	11	25	4	12	17	23	25	20	17	9	18	30	24	26	8	17	8	18	17	36	20	11	17	13	19	10
hsa-miR-4639-3p	0	3	0	7	0	0	0	0	0	6	6	0	0	12	0	0	0	0	10	0	4	0	47	0	0	9	21	12	11	10	12	12	8	0	12	19	11	0	0	0	11	16	17	0	0	0	0	8	12
hsa-miR-4639-5p	16	21	17	15	0	4	8	5	10	15	11	7	4	5	18	0	9	0	7	13	10	11	30	4	17	10	17	19	20	24	13	11	16	19	23	23	14	7	8	4	17	16	24	22	13	27	10	22	7
hsa-miR-4640-3p	17	13	16	0	0	0	0	0	0	17	13	0	0	6	0	0	13	0	0	0	0	0	38	11	8	0	0	8	13	20	10	17	6	0	9	24	18	14	30	0	13	27	14	5	0	0	0	13	9
hsa-miR-4640-5p	7	15	0	18	7	0	4	0	0	5	5	0	7	13	12	10	16	0	5	10	8	0	0	6	0	8	13	11	10	15	3	16	3	0	12	19	8	0	0	0	4	14	12	9	6	0	16	7	16
hsa-miR-4641	0	0	0	0	0	0	0	0	0	0	4	0	0	11	0	0	0	0	0	0	0	0	18	0	0	4	31	10	11	0	0	0	3	0	6	12	10	0	0	0	0	5	0	0	0	0	0	0	0
hsa-miR-4642	15	21	0	11	18	11	10	7	16	16	12	8	32	23	11	7	29	11	7	13	9	0	23	15	25	9	12	22	21	15	14	21	14	24	21	23	13	12	5	12	10	19	26	18	15	23	13	6	21
hsa-miR-4643	0	0	0	0	0	0	0	3	0	0	0	0	0	0	0	0	0	0	0	0	4	0	20	0	0	0	0	7	0	15	0	0	0	13	19	12	0	0	0	0	3	0	5	0	0	0	0	2	0
hsa-miR-4644	72	96	57	60	34	46	52	37	20	38	42	47	29	73	75	62	64	44	44	61	60	78	100	68	68	45	82	73	105	111	44	58	59	81	81	88	79	51	48	23	81	96	101	64	90	72	85	53	60
hsa-miR-4645-3p	0	0	10	0	0	0	0	0	0	4	11	0	0	2	0	0	0	0	0	0	0	5	0	0	0	7	38	0	0	0	0	13	0	0	0	0	7	0	0	0	0	12	12	0	0	0	0	0	0
hsa-miR-4645-5p	0	16	0	0	0	0	0	0	0	0	0	0	0	0	0	0	0	0	0	0	2	0	0	0	0	0	0	4	0	0	0	0	0	0	12	0	4	0	0	0	0	12	0	0	0	0	0	0	0
hsa-miR-4646-3p	34	46	31	23	22	15	14	15	12	30	23	24	25	27	34	13	17	23	17	13	13	33	47	15	30	5	12	24	26	22	18	46	17	25	30	41	20	15	13	14	22	36	26	23	28	23	13	29	11
hsa-miR-4646-5p	19	20	10	19	6	0	5	10	0	10	0	2	13	0	11	10	0	18	18	13	10	13	17	0	16	2	24	12	18	13	10	15	11	22	19	18	12	7	19	14	11	20	13	0	24	17	9	8	9
hsa-miR-4647	43	35	26	27	28	15	10	22	34	23	26	23	19	31	29	39	37	27	25	29	21	30	54	41	37	13	56	53	46	44	30	50	38	56	61	67	52	17	35	20	50	64	57	43	44	29	35	17	53
hsa-miR-4648	10	0	0	0	0	0	0	7	0	12	12	0	14	16	0	0	10	0	0	0	3	0	0	5	8	0	0	15	14	12	0	9	8	17	20	9	13	7	10	9	14	12	11	9	15	0	7	7	11
hsa-miR-4649-3p	0	0	0	0	0	0	0	0	0	0	0	0	0	0	0	0	0	0	0	0	2	0	13	2	0	0	0	11	11	0	0	0	5	0	7	10	15	0	0	0	0	8	10	0	0	0	0	0	0
hsa-miR-4649-5p	202	187	155	157	87	94	84	79	124	94	111	154	79	147	187	148	200	143	113	163	130	162	191	172	186	110	198	185	129	217	192	164	181	149	171	181	240	114	141	88	157	193	202	156	194	188	124	137	156
hsa-miR-4650-3p	14	18	15	10	0	0	6	5	13	8	9	3	10	10	11	0	11	10	11	3	9	7	14	13	9	3	27	15	10	18	17	14	11	17	10	24	15	16	10	0	15	20	16	18	16	13	8	9	5
hsa-miR-4650-5p	39	44	25	29	28	18	26	14	17	24	24	8	20	29	49	19	38	10	14	17	15	40	75	18	19	4	42	40	21	21	14	19	30	38	32	67	27	11	23	10	21	39	43	27	15	29	17	52	24
hsa-miR-4651	62	102	60	55	31	34	36	17	36	41	65	48	35	57	75	64	68	54	22	43	51	65	74	59	62	36	70	78	65	92	66	66	94	65	85	101	88	36	35	36	59	72	99	59	111	75	52	53	56
hsa-miR-4652-3p	50	58	19	36	22	16	37	30	47	28	34	25	27	25	32	33	25	39	24	24	28	32	72	30	27	20	42	51	45	53	40	44	39	32	74	59	70	25	20	16	79	43	70	36	26	38	32	38	39
hsa-miR-4652-5p	29	57	26	16	32	12	28	17	15	20	43	22	32	31	28	24	28	23	12	30	26	33	84	32	27	21	52	51	52	42	32	53	31	44	54	61	70	20	29	11	56	58	75	25	57	41	29	17	28
hsa-miR-4653-3p	17	17	0	4	12	10	6	7	5	9	9	9	11	13	35	6	17	16	10	12	11	0	22	11	6	13	18	19	28	23	6	9	9	13	18	30	16	13	13	10	11	13	19	7	10	18	11	28	5
hsa-miR-4653-5p	11	11	9	0	0	5	7	0	11	6	9	0	4	12	11	0	6	0	0	2	13	10	0	9	11	9	17	5	17	12	2	10	4	0	10	14	0	10	4	7	12	0	18	12	0	0	0	9	0
hsa-miR-4654	15	30	14	12	0	11	13	5	10	10	9	9	8	22	27	0	14	10	11	8	15	13	18	10	16	11	26	35	29	10	13	11	9	14	30	21	20	12	7	8	36	29	22	17	18	15	2	10	12
hsa-miR-4655-3p	28	19	25	20	18	9	14	16	18	6	12	15	19	21	13	11	18	22	19	17	18	19	26	15	15	28	31	32	27	28	27	23	18	30	28	30	30	16	14	23	25	16	33	20	26	24	11	28	21
hsa-miR-4655-5p	75	406	52	48	49	26	38	63	33	64	42	41	39	61	44	42	55	47	52	30	28	49	58	43	60	27	78	71	75	77	44	63	39	48	93	66	71	36	50	29	94	61	79	41	82	74	38	39	57
hsa-miR-4656	13	11	10	0	0	0	0	3	0	3	0	0	7	0	0	0	16	3	0	7	0	7	0	0	14	0	0	0	0	16	0	8	0	11	0	14	9	7	7	0	0	14	12	5	16	0	4	9	0
hsa-miR-4657	15	12	0	0	12	0	8	9	0	16	5	12	0	10	24	7	12	7	0	11	0	0	21	0	0	3	15	10	12	10	10	8	5	12	6	6	0	7	0	3	16	0	14	5	0	7	0	15	0
hsa-miR-4658	61	91	63	47	43	25	49	32	41	51	69	31	58	39	45	64	44	60	34	46	45	38	66	79	42	34	99	63	81	67	71	30	82	59	106	84	112	43	29	31	96	92	112	59	68	68	44	41	45
hsa-miR-4659a-3p	14	16	9	11	2	7	6	0	10	9	6	0	7	17	18	19	12	12	5	10	11	13	18	8	0	16	12	11	16	14	0	13	9	0	23	17	24	6	0	2	0	18	18	6	15	0	18	3	7
hsa-miR-4659a-5p	0	0	0	0	0	0	0	1	0	0	11	0	2	7	0	0	0	0	0	0	3	0	16	0	0	0	0	0	0	0	0	0	0	11	0	0	0	0	0	0	0	0	0	0	0	0	0	0	0
hsa-miR-4659b-3p	0	7	6	0	0	0	6	5	0	10	4	7	10	10	14	0	0	0	0	0	0	11	0	11	9	3	17	5	13	0	14	8	7	10	10	15	14	2	12	0	8	17	7	0	17	11	4	0	0
hsa-miR-4659b-5p	10	14	0	0	0	0	0	0	0	0	0	5	7	0	0	0	0	0	0	0	6	0	22	0	0	0	0	9	16	12	3	0	4	0	15	11	0	0	0	0	13	0	18	0	0	14	0	6	13
hsa-miR-466	27	27	26	18	12	10	16	7	13	15	17	8	19	8	10	9	20	10	10	13	7	16	26	6	17	6	19	15	13	19	12	17	16	16	16	27	14	15	5	9	14	15	32	11	20	17	12	13	9
hsa-miR-4660	32	37	15	20	22	11	13	11	18	23	14	10	28	16	22	14	26	25	14	18	15	14	46	10	22	12	25	34	27	31	26	33	19	19	37	49	40	15	37	14	25	30	26	12	16	22	18	10	11
hsa-miR-4661-5p	81	108	43	25	19	20	17	22	27	20	21	11	31	24	29	25	26	32	33	24	11	17	722	18	28	17	40	27	46	35	20	28	24	24	36	48	58	55	24	11	27	33	92	30	42	44	20	153	18
hsa-miR-4662a-3p	0	0	0	0	0	0	0	0	0	0	0	0	0	0	0	0	0	0	0	0	0	0	8	0	0	0	0	0	0	0	0	0	0	0	0	0	0	0	0	0	0	0	0	0	0	0	0	0	0
hsa-miR-4662a-5p	6	28	9	25	10	6	0	10	11	12	19	20	38	17	0	11	15	16	9	11	17	28	21	9	18	5	17	30	21	23	8	27	17	18	32	29	15	15	11	14	18	28	26	15	22	17	8	7	17
hsa-miR-4663	10	5	11	11	12	5	12	6	17	16	10	8	13	20	15	17	0	11	17	16	11	15	31	0	8	13	24	19	30	15	15	13	4	11	14	17	22	7	23	0	13	16	12	0	11	12	14	39	13
hsa-miR-4664-3p	88	87	51	42	41	43	77	53	47	64	81	39	58	41	59	57	49	64	54	42	25	50	93	63	73	47	82	51	83	72	78	55	78	55	109	91	98	27	42	59	90	95	91	92	73	88	48	55	48
hsa-miR-4664-5p	53	55	28	28	12	14	28	17	30	35	29	20	35	12	50	24	43	29	18	31	22	32	30	21	26	9	69	36	37	27	29	42	27	23	39	49	50	14	39	19	22	48	29	28	19	25	21	29	17
hsa-miR-4665-3p	16	51	21	30	24	14	23	11	17	23	48	12	28	38	25	23	34	27	20	20	14	21	141	17	27	11	56	34	38	30	23	26	17	24	34	53	32	22	17	27	27	43	38	9	23	28	29	21	25
hsa-miR-4665-5p	17	28	22	9	21	15	7	10	15	18	11	17	21	18	18	17	23	14	14	13	13	21	21	13	19	17	139	32	22	19	20	24	25	20	25	28	21	8	12	18	32	29	23	17	22	10	17	14	7
hsa-miR-4666a-3p	10	18	17	12	0	7	7	0	11	6	10	6	13	2	18	0	8	13	9	9	14	9	24	15	7	4	20	13	15	11	9	17	8	0	15	26	23	6	13	0	16	18	22	14	15	12	12	12	15
hsa-miR-4666b	9	12	0	0	12	0	7	8	0	6	15	9	9	9	11	14	11	0	0	4	0	0	16	12	18	10	28	23	22	19	5	25	15	13	14	21	19	5	6	1	12	28	19	14	16	14	6	10	16
hsa-miR-4667-3p	21	19	23	15	14	12	6	7	17	8	8	10	12	12	21	16	21	24	7	16	16	19	31	22	17	15	24	25	22	20	14	23	15	23	20	28	12	14	27	9	11	28	20	17	15	19	13	21	10
hsa-miR-4667-5p	23	27	25	14	12	10	17	13	19	19	21	17	10	16	14	17	28	16	22	19	25	24	32	21	29	7	76	20	37	47	33	33	15	16	34	28	19	15	17	6	25	32	30	12	32	19	26	18	14
hsa-miR-4668-3p	18	14	14	13	11	0	9	2	0	11	10	10	0	15	37	6	12	8	13	16	3	23	37	3	0	4	13	20	0	20	0	9	0	10	6	20	8	5	0	8	0	28	6	8	10	8	5	28	10
hsa-miR-4668-5p	12	12	20	16	12	0	22	13	0	12	0	10	18	0	14	3	12	9	9	0	15	17	31	9	15	2	12	11	18	23	15	43	19	13	20	19	28	13	8	8	12	21	17	14	20	23	14	8	13
hsa-miR-4669	14	20	11	8	11	12	14	7	11	9	18	24	5	17	11	8	17	6	11	16	12	18	14	0	14	20	21	14	17	21	0	12	8	15	13	18	19	15	10	24	26	14	12	8	10	15	4	13	16
hsa-miR-4670-3p	51	99	37	8	6	0	24	1	0	68	4	7	0	11	143	23	10	27	25	32	3	64	362	1	33	1	23	3	5	7	10	13	23	23	26	30	13	5	11	0	11	20	28	23	0	10	0	145	2
hsa-miR-4670-5p	21	48	0	22	0	0	0	0	0	4	0	6	31	0	0	0	14	0	4	0	18	0	37	11	0	6	15	7	11	13	6	15	2	0	13	17	6	23	0	4	0	15	10	15	39	13	10	3	14
hsa-miR-4671-3p	22	25	0	26	0	0	7	3	0	10	5	2	11	12	13	0	14	0	10	0	1	0	12	13	10	3	11	19	17	18	7	13	11	14	14	18	21	0	4	5	0	38	27	22	0	11	0	10	7
hsa-miR-4671-5p	10	10	0	10	0	0	14	6	0	9	0	13	12	0	11	0	11	8	5	0	9	0	13	8	12	8	17	16	15	15	10	22	8	14	13	13	12	5	4	7	13	17	13	11	23	11	10	7	0
hsa-miR-4672	0	19	0	15	15	0	3	6	0	7	12	6	11	13	13	7	5	0	10	4	9	0	30	9	0	16	15	9	14	13	6	16	9	16	11	16	27	8	0	6	8	13	16	12	21	13	10	7	24
hsa-miR-4673	22	44	24	22	18	13	20	9	13	8	14	17	27	14	13	15	15	18	2	12	7	27	43	10	22	11	29	38	12	36	16	12	20	24	36	33	25	22	8	18	10	8	23	20	23	20	32	7	16
hsa-miR-4674	17	10	21	0	10	4	8	12	11	10	6	13	19	11	11	14	12	0	0	13	4	10	17	0	14	8	16	23	19	19	18	12	18	11	22	18	13	7	14	9	9	13	16	6	11	17	7	9	12
hsa-miR-4675	50	33	18	29	12	18	4	12	19	21	22	27	25	14	32	14	34	28	16	21	15	28	34	18	17	22	48	23	21	35	31	23	39	30	37	31	31	15	14	25	18	28	29	25	32	28	24	23	17
hsa-miR-4676-3p	8	21	8	10	12	0	2	0	0	3	0	0	11	0	13	5	17	0	4	9	8	13	17	11	0	11	11	20	15	11	9	10	12	0	14	22	21	4	0	12	0	11	20	7	11	0	11	5	0
hsa-miR-4676-5p	9	21	9	10	12	0	6	5	0	8	12	23	4	4	13	5	34	14	11	12	10	12	15	9	5	17	61	14	17	18	8	27	12	12	25	23	22	9	11	0	14	17	27	13	12	15	17	10	8
hsa-miR-4677-3p	8	7	5	0	0	0	13	0	0	12	11	10	13	5	8	0	15	7	0	12	7	12	12	0	10	0	0	10	14	17	0	12	10	0	13	22	14	11	6	10	14	13	11	5	8	14	11	9	15
hsa-miR-4677-5p	40	45	19	19	17	10	10	18	22	39	12	16	22	13	21	21	34	26	9	15	9	19	34	29	17	9	44	30	35	41	20	30	19	13	34	59	26	21	25	11	31	34	42	13	34	30	23	27	15
hsa-miR-4678	16	14	0	0	0	0	4	0	0	18	7	15	11	13	10	0	10	0	0	0	6	0	16	12	0	2	10	13	18	11	7	10	8	0	25	15	14	0	0	2	0	21	11	5	0	15	0	3	6
hsa-miR-4679	0	0	0	0	0	0	0	0	0	0	0	0	0	0	0	0	0	0	0	0	5	0	10	0	0	0	0	0	0	0	0	0	0	0	0	11	0	0	0	0	0	0	0	0	0	0	0	0	0
hsa-miR-4680-3p	12	16	0	5	0	0	5	0	0	11	0	0	3	0	12	0	6	14	12	0	3	0	45	6	0	6	21	12	16	16	0	10	10	0	20	14	13	1	0	1	0	13	12	11	12	0	2	18	8
hsa-miR-4680-5p	44	63	24	26	22	3	16	8	24	31	21	18	61	23	39	25	31	21	11	17	18	26	68	19	22	17	49	36	68	32	40	35	19	34	51	53	47	19	17	20	37	59	50	27	39	25	21	32	17
hsa-miR-4681	17	20	15	18	17	7	11	17	10	6	15	13	11	12	15	11	17	18	9	17	15	10	27	6	10	6	22	24	11	16	10	21	11	18	24	22	24	3	9	13	16	26	24	14	0	16	0	10	19
hsa-miR-4682	26	40	16	13	13	7	22	5	13	5	13	9	13	15	16	12	7	16	9	9	9	13	14	10	15	7	26	12	14	13	10	20	10	14	24	23	22	9	12	3	10	25	21	16	20	13	31	8	8
hsa-miR-4683	34	56	30	41	18	16	41	15	26	19	15	16	27	30	38	31	28	24	18	24	20	26	58	32	34	26	42	41	42	57	28	36	17	31	41	41	34	40	24	34	113	61	51	37	33	32	21	18	25
hsa-miR-4684-3p	10	0	12	0	0	10	7	9	8	5	15	5	4	12	17	0	16	8	0	4	10	6	21	10	11	8	15	8	23	15	10	10	14	11	22	30	7	11	4	4	15	17	24	15	13	17	14	11	14
hsa-miR-4684-5p	0	0	0	0	0	0	0	0	0	2	0	0	0	0	0	0	0	3	0	0	0	0	19	0	0	0	16	0	0	0	0	11	0	0	0	0	10	0	0	0	18	6	0	0	0	0	0	0	1
hsa-miR-4685-3p	6	21	19	21	0	0	24	15	0	14	32	16	10	24	11	0	9	18	23	10	10	12	80	7	17	22	14	13	8	14	14	17	11	27	19	20	28	16	8	13	15	20	20	12	18	15	9	18	11
hsa-miR-4685-5p	44	43	17	33	15	12	56	27	17	22	34	27	13	36	31	27	27	26	20	14	17	22	58	23	23	19	43	28	45	37	21	32	27	32	34	50	48	26	21	13	24	54	47	22	22	37	27	24	38
hsa-miR-4686	29	24	14	11	18	9	10	4	12	17	19	10	21	19	19	11	18	25	5	7	6	18	14	10	20	17	16	18	17	20	21	27	10	18	26	26	26	11	13	9	21	16	19	12	20	14	12	9	21
hsa-miR-4687-3p	28	38	23	19	16	16	10	9	21	7	24	17	16	24	20	19	27	13	10	17	16	19	17	10	11	4	18	19	36	34	28	23	15	16	26	26	31	9	11	12	28	28	25	17	14	16	11	15	28
hsa-miR-4687-5p	70	46	51	53	34	47	44	32	33	55	62	38	36	60	43	50	68	50	48	50	59	61	57	63	52	26	546	55	62	72	37	72	59	62	74	75	109	34	40	21	46	73	72	50	60	72	58	40	62
hsa-miR-4688	13	13	7	0	0	0	9	3	0	5	0	11	7	0	12	0	10	11	0	0	9	10	12	10	0	4	14	10	15	13	7	12	6	10	10	11	14	5	0	0	9	11	73	15	12	11	15	7	10
hsa-miR-4689	25	26	20	16	12	13	22	3	13	35	29	11	19	32	18	9	39	16	2	12	14	22	66	22	10	6	24	26	40	44	15	14	21	36	29	30	18	15	54	15	13	25	24	16	34	31	15	21	19
hsa-miR-4690-3p	0	0	0	0	0	0	0	0	0	0	0	0	0	0	0	0	0	0	0	0	0	0	0	0	0	0	0	2	0	0	0	0	0	0	15	0	0	0	0	0	0	0	0	0	0	0	0	0	0
hsa-miR-4690-5p	17	21	11	24	9	0	9	3	0	8	9	6	20	10	16	20	21	17	10	12	5	7	17	0	7	11	19	18	22	16	14	8	11	18	11	33	26	13	17	4	37	19	18	10	9	20	20	6	5
hsa-miR-4691-3p	11	32	6	3	8	2	7	0	14	3	7	8	17	24	29	10	13	0	14	13	3	13	0	5	17	8	12	12	22	12	29	23	11	0	20	13	15	7	20	5	6	16	13	11	7	13	12	45	6
hsa-miR-4691-5p	48	30	27	30	38	15	26	25	14	27	33	33	25	16	21	23	30	27	22	15	28	21	33	15	32	13	35	24	40	35	20	30	34	38	42	52	42	21	24	20	34	30	36	29	40	31	26	20	17
hsa-miR-4692	9	20	11	0	0	0	0	8	0	0	5	10	8	20	0	0	21	11	0	0	5	8	11	3	0	6	12	10	0	10	0	0	0	12	19	13	18	0	0	15	10	10	8	10	0	15	0	10	0
hsa-miR-4693-3p	13	31	19	24	17	6	15	19	21	13	18	11	20	14	15	17	20	17	5	16	13	14	30	13	22	6	36	30	13	15	17	20	19	16	25	42	21	9	21	11	19	11	21	21	28	17	17	14	13
hsa-miR-4693-5p	23	28	23	33	23	13	14	12	19	28	22	25	21	20	27	16	30	24	12	20	20	14	44	10	20	15	47	40	37	48	17	29	31	45	54	52	31	19	24	14	41	51	45	22	38	17	12	22	26
hsa-miR-4694-3p	0	16	0	0	0	0	0	0	0	9	0	0	0	0	0	0	0	0	0	0	0	0	11	0	0	3	20	16	0	0	4	9	0	0	11	0	11	0	0	0	8	8	0	0	0	0	0	0	0
hsa-miR-4694-5p	17	23	10	0	0	0	7	0	0	12	4	0	6	14	35	0	4	0	0	0	8	7	19	10	14	7	20	9	11	4	0	8	3	0	10	31	16	1	5	3	18	14	24	14	16	0	7	18	15
hsa-miR-4695-3p	32	25	26	16	20	11	11	19	19	23	11	7	12	21	20	13	17	16	13	22	18	17	38	16	18	13	39	25	35	33	20	21	25	23	30	28	32	36	24	10	44	21	35	27	21	25	15	16	16
hsa-miR-4695-5p	28	34	28	28	16	20	20	20	22	12	27	25	15	16	23	17	30	18	14	12	20	23	42	31	16	14	34	49	20	34	27	28	34	36	43	39	29	25	21	11	36	28	43	22	29	36	31	22	25
hsa-miR-4696	10	0	15	0	0	0	0	0	0	0	0	0	0	0	0	0	0	0	0	0	5	4	8	0	0	0	0	12	7	0	0	0	7	0	11	11	16	0	0	0	15	15	0	0	10	0	9	0	0
hsa-miR-4697-3p	13	74	12	4	11	9	13	16	14	3	11	12	3	3	4	9	11	18	10	4	3	11	18	5	0	5	10	10	16	11	10	16	8	5	15	13	8	3	0	0	29	20	9	22	0	8	0	14	12
hsa-miR-4697-5p	15	23	0	0	3	0	0	0	0	1	12	12	0	4	0	11	0	11	0	0	0	0	14	3	0	4	12	0	11	11	6	13	12	0	0	13	8	0	0	8	15	12	15	0	11	14	11	6	4
hsa-miR-4698	55	60	14	40	28	16	20	28	29	29	25	50	31	36	42	37	31	24	24	20	36	52	44	27	29	22	240	72	64	35	32	85	27	65	70	78	66	30	37	17	59	92	75	40	61	54	29	42	36
hsa-miR-4699-3p	11	12	0	0	0	0	0	0	0	9	0	0	9	0	0	0	0	0	0	0	6	0	0	0	0	0	0	10	0	0	3	7	0	0	3	11	0	5	0	0	0	0	0	0	0	0	0	0	0
hsa-miR-4699-5p	0	0	10	0	0	0	0	0	0	0	0	0	0	0	0	0	3	0	0	0	4	8	14	4	0	0	0	16	0	0	0	0	0	0	3	0	11	0	0	0	0	5	11	10	12	0	3	0	0
hsa-miR-4700-3p	13	14	10	15	6	0	6	10	0	13	5	11	10	14	20	11	14	11	7	0	10	6	14	8	6	6	17	20	13	14	10	16	16	8	8	24	13	5	14	5	13	12	14	11	10	15	10	9	7
hsa-miR-4700-5p	47	56	18	47	36	18	33	18	39	39	35	34	22	38	42	34	24	29	28	20	32	35	74	29	44	20	68	41	50	50	29	43	27	44	54	61	59	27	29	19	45	47	56	35	62	46	31	30	41
hsa-miR-4701-3p	18	23	13	13	9	8	12	9	12	26	14	12	18	22	11	20	33	10	7	15	18	28	10	18	29	11	11	36	22	27	0	9	11	18	32	17	24	33	6	2	102	11	11	11	15	18	12	9	14
hsa-miR-4701-5p	48	101	52	24	14	36	49	12	16	56	14	18	29	59	77	30	18	47	23	21	18	69	108	13	59	5	103	59	17	28	42	17	37	28	61	44	53	10	17	17	20	40	28	31	19	21	7	104	11
hsa-miR-4703-3p	16	0	0	10	0	0	0	1	0	0	0	0	0	0	0	0	0	0	3	0	6	0	10	5	0	2	13	8	18	12	0	0	3	12	14	16	19	5	0	2	0	15	8	0	11	0	1	4	11
hsa-miR-4703-5p	15	10	7	0	0	0	0	0	0	0	10	0	0	6	0	0	0	0	0	0	2	13	17	3	12	0	0	12	11	0	5	0	4	0	12	24	14	0	4	0	10	16	0	0	0	0	0	0	0
hsa-miR-4704-3p	34	0	5	5	0	0	11	2	0	32	0	12	10	0	36	0	0	0	10	0	0	47	16	0	0	0	0	6	18	6	5	5	3	19	17	26	10	3	0	11	0	12	12	0	0	7	0	120	0
hsa-miR-4704-5p	0	0	0	0	5	0	1	0	0	0	7	0	4	15	13	14	0	0	0	2	4	0	18	13	0	0	0	13	8	0	4	0	9	0	16	21	7	0	0	0	0	19	15	0	8	0	12	0	11
hsa-miR-4705	8	10	10	0	0	0	0	10	0	0	0	0	0	0	0	0	10	0	0	0	2	10	21	0	12	7	13	10	0	15	0	0	0	8	13	10	12	3	8	0	0	18	16	11	3	0	15	2	11
hsa-miR-4706	38	55	27	33	33	21	23	13	20	24	27	33	34	28	37	29	28	23	24	21	18	32	36	20	32	24	20	23	44	29	23	41	23	29	39	46	30	29	20	21	31	41	39	43	48	44	31	29	19
hsa-miR-4707-3p	48	72	27	48	36	34	26	39	39	30	51	39	52	32	43	40	38	28	20	27	23	30	50	36	38	22	56	43	62	45	54	34	39	60	62	51	65	39	44	36	67	59	59	52	51	41	43	32	25
hsa-miR-4707-5p	25	44	16	30	34	20	28	21	30	13	26	21	35	23	26	37	31	23	18	25	19	27	33	34	26	20	32	33	36	33	25	34	22	22	24	47	39	22	24	12	29	36	45	24	44	32	24	26	18
hsa-miR-4708-3p	7	15	11	0	0	6	11	11	10	5	15	3	0	14	7	0	0	0	0	0	3	6	11	10	14	7	12	10	16	12	11	11	7	20	14	21	16	9	13	0	18	14	12	0	0	11	0	3	15
hsa-miR-4709-3p	18	15	8	7	0	5	9	0	12	17	9	10	10	24	23	0	16	39	10	7	6	14	21	0	17	9	18	12	16	15	18	14	12	0	28	21	21	14	4	0	21	14	13	12	11	14	10	26	6
hsa-miR-4709-5p	46	33	54	33	23	8	19	9	16	47	19	19	28	32	73	17	13	32	22	23	25	58	298	10	29	13	111	68	21	36	29	26	16	33	38	41	39	14	18	16	25	36	54	19	19	22	20	51	33
hsa-miR-4710	7	12	12	0	10	0	12	4	0	6	15	10	7	15	9	14	8	10	0	12	10	17	14	19	13	13	19	9	15	22	0	7	7	10	12	6	13	11	7	13	4	9	16	19	12	13	9	17	16
hsa-miR-4711-3p	191	151	110	106	103	49	61	85	101	73	97	90	106	106	169	105	139	89	53	59	84	116	226	107	106	87	236	169	224	212	107	192	96	170	222	245	245	93	77	51	157	172	205	86	152	114	116	79	97
hsa-miR-4711-5p	12	14	10	4	0	0	0	0	0	6	0	5	12	0	0	0	0	10	20	1	7	12	0	12	0	4	84	10	0	27	13	14	0	0	14	19	0	9	0	2	15	0	10	0	16	15	10	5	5
hsa-miR-4712-3p	11	12	0	0	0	0	0	0	0	0	0	3	4	0	0	0	0	0	0	10	5	0	18	0	0	2	18	10	6	7	4	0	7	0	14	14	14	8	0	4	11	16	21	0	0	10	0	14	0
hsa-miR-4712-5p	31	76	9	12	15	10	22	10	8	17	10	4	12	18	51	13	20	36	11	20	4	37	43	10	24	6	26	13	30	18	15	19	32	28	38	41	22	8	15	15	33	19	21	12	25	18	11	54	7
hsa-miR-4713-3p	39	61	24	27	16	15	22	15	13	36	19	12	22	36	40	25	28	28	31	25	15	31	57	22	35	21	23	73	27	41	18	38	34	22	38	29	40	28	27	18	40	116	36	23	20	21	28	45	33
hsa-miR-4713-5p	30	28	19	26	26	18	25	13	20	18	16	16	15	21	19	32	19	9	24	21	17	15	117	28	30	14	34	38	31	28	23	30	20	20	44	57	28	32	18	16	20	32	41	14	17	20	27	30	20
hsa-miR-4714-3p	26	35	19	27	16	17	13	12	17	18	15	16	19	12	22	18	29	15	12	11	15	21	35	26	29	18	35	27	19	40	29	32	15	22	22	41	26	14	13	21	25	28	37	18	25	23	16	33	30
hsa-miR-4714-5p	18	17	4	16	0	0	21	4	0	13	0	4	11	0	9	0	7	0	0	0	12	17	18	8	17	6	19	19	14	12	17	13	11	12	22	34	9	11	5	0	25	17	20	19	9	14	12	4	15
hsa-miR-4715-3p	0	0	0	0	0	0	0	0	0	5	3	4	0	10	0	0	13	0	0	0	0	0	13	6	0	5	13	10	12	15	0	10	1	0	13	8	9	0	0	0	0	12	11	14	0	12	0	9	2
hsa-miR-4715-5p	12	23	14	0	0	0	15	0	0	5	4	5	7	22	8	0	21	0	0	0	12	4	18	17	0	8	20	16	15	20	13	14	6	0	14	21	22	4	0	0	14	24	16	16	15	16	12	7	0
hsa-miR-4716-3p	16	11	0	0	0	0	5	7	0	0	0	8	12	0	13	0	0	0	0	10	0	0	0	5	10	0	0	8	10	16	0	0	7	11	14	17	11	3	10	9	6	11	15	0	0	17	0	9	8
hsa-miR-4716-5p	31	18	11	30	12	13	5	14	20	15	25	15	24	23	31	13	35	12	14	15	17	19	24	25	17	13	36	24	30	20	15	33	21	19	40	55	31	15	30	7	29	34	47	11	27	28	22	27	11
hsa-miR-4717-5p	9	46	8	0	7	0	13	0	0	4	0	7	9	0	7	12	23	0	0	10	6	10	0	7	6	16	207	13	13	10	8	12	8	0	16	9	9	14	11	13	87	16	10	8	9	20	12	7	12
hsa-miR-4718	23	21	50	18	22	10	18	10	17	45	17	15	9	9	51	14	24	15	17	17	9	21	21	14	11	9	45	22	26	24	14	24	8	19	31	50	22	8	11	16	18	26	28	16	20	16	15	41	17
hsa-miR-4719	0	0	0	0	0	0	0	8	0	4	10	0	8	3	0	0	0	0	0	13	0	0	16	0	0	0	0	5	8	4	0	12	12	17	16	13	14	0	0	10	10	11	12	0	10	0	9	11	0
hsa-miR-4720-3p	11	17	0	0	0	0	0	2	0	4	5	0	0	10	0	0	0	0	0	0	0	0	7	0	10	11	14	13	0	0	2	13	0	11	9	0	8	0	7	0	0	12	0	0	0	0	0	0	0
hsa-miR-4720-5p	0	40	0	0	0	0	6	0	0	0	7	0	0	11	10	0	10	0	0	11	1	0	19	0	10	4	26	16	13	0	0	0	22	0	7	16	13	0	7	0	0	14	0	15	0	0	0	0	0
hsa-miR-4721	16	24	0	12	25	8	23	12	13	15	20	11	27	7	15	17	24	19	9	25	15	0	23	14	10	7	36	16	21	35	16	16	15	14	23	25	21	14	5	17	30	24	24	26	18	16	18	6	12
hsa-miR-4722-3p	20	19	0	8	10	10	14	12	11	12	17	9	19	15	14	11	13	10	10	7	15	0	18	12	15	5	22	17	14	23	15	12	9	11	14	18	18	10	9	5	19	10	10	12	25	18	12	16	20
hsa-miR-4722-5p	9	16	0	0	5	0	14	0	0	3	4	0	4	10	5	11	0	0	0	3	0	0	0	5	12	0	0	6	11	12	7	10	8	0	6	12	0	7	2	0	0	0	0	0	0	0	0	4	12
hsa-miR-4723-3p	22	18	19	16	11	6	7	15	16	28	6	13	11	11	36	12	26	0	3	18	12	16	19	7	0	11	11	26	19	13	14	13	23	12	23	20	16	8	0	2	19	15	15	19	16	14	8	47	11
hsa-miR-4723-5p	22	31	10	20	7	0	10	0	0	8	10	12	21	10	21	12	13	11	15	10	3	2	18	7	21	0	0	13	21	24	19	16	16	0	29	20	28	23	22	8	26	18	18	11	37	20	11	16	22
hsa-miR-4724-3p	32	31	10	15	8	12	12	5	6	14	10	15	19	16	14	21	8	17	13	14	7	17	34	15	22	8	57	30	17	19	16	27	11	29	24	23	31	9	2	14	18	27	31	17	17	9	10	30	8
hsa-miR-4724-5p	29	22	13	12	18	9	10	13	13	12	13	4	17	16	14	16	17	17	7	18	6	9	30	19	10	7	23	18	14	17	21	33	16	24	22	31	28	8	13	14	20	25	25	12	18	15	19	16	21
hsa-miR-4725-3p	59	52	43	38	58	28	38	32	45	31	42	34	35	48	42	47	58	44	23	29	37	33	60	31	34	30	76	69	43	54	50	60	60	42	69	63	60	32	26	27	48	60	76	43	59	76	39	35	36
hsa-miR-4725-5p	21	31	15	14	24	10	22	17	20	9	9	18	15	14	17	15	19	14	18	9	13	8	21	14	16	8	34	17	24	21	12	18	11	10	38	28	24	9	10	14	20	13	24	16	12	23	20	9	15
hsa-miR-4726-3p	33	45	27	33	23	23	22	17	26	17	20	11	23	40	13	29	34	23	17	20	19	24	59	30	30	24	77	53	33	53	29	42	26	35	51	52	54	32	25	14	35	32	63	36	45	33	29	34	50
hsa-miR-4726-5p	22	32	15	13	10	0	15	12	0	11	11	16	13	20	10	12	16	7	15	5	9	11	64	14	10	11	36	10	21	20	12	13	17	8	22	29	16	26	13	11	51	21	27	14	7	13	12	8	7
hsa-miR-4727-3p	19	29	8	18	9	5	18	13	18	11	23	22	15	16	11	13	11	7	3	12	9	10	19	10	21	7	16	27	12	32	16	30	7	17	22	19	15	14	6	9	16	26	31	10	22	13	12	13	12
hsa-miR-4727-5p	183	181	81	115	60	62	53	72	101	104	102	126	84	96	98	105	142	97	81	93	105	100	169	103	140	63	169	159	146	171	129	138	97	182	228	188	159	113	92	76	159	185	198	129	122	126	107	90	159
hsa-miR-4728-3p	13	19	12	9	11	7	14	9	15	15	16	6	14	16	8	16	20	9	13	5	16	14	13	10	15	9	16	16	14	14	19	19	10	15	11	19	30	22	13	15	23	25	15	7	15	13	17	9	12
hsa-miR-4728-5p	0	0	0	0	0	0	0	0	0	0	0	0	0	0	0	0	0	0	0	0	0	0	83	0	0	0	0	0	0	0	0	0	0	0	0	0	0	0	0	0	0	0	0	0	0	0	0	0	0
hsa-miR-4729	40	35	13	17	10	12	12	8	22	23	19	6	15	22	45	17	19	22	15	14	16	28	27	18	0	14	30	40	26	34	28	18	11	20	51	38	47	20	0	10	35	32	35	19	19	18	16	27	16
hsa-miR-4730	15	17	12	28	12	13	5	11	16	20	21	18	16	17	16	33	14	20	9	20	8	13	15	10	18	8	31	19	20	23	22	16	12	16	35	19	13	14	15	15	30	26	20	26	13	16	12	20	15
hsa-miR-4731-3p	45	123	54	39	23	18	77	18	18	49	18	29	26	47	57	28	19	36	25	36	16	45	161	14	42	17	67	44	22	45	30	35	68	45	25	55	48	16	18	31	35	52	67	47	34	35	27	56	9
hsa-miR-4731-5p	0	0	0	0	0	0	0	0	0	0	0	0	0	0	0	0	0	0	0	0	0	0	10	0	0	0	0	0	0	0	0	0	0	0	0	0	0	0	0	0	0	0	4	0	12	0	5	0	0
hsa-miR-4732-3p	88	109	210	133	101	140	76	107	116	103	271	248	131	123	179	115	81	444	37	121	46	141	86	50	96	464	96	95	60	55	228	157	194	90	75	105	69	89	111	186	76	105	117	131	128	142	88	113	122
hsa-miR-4732-5p	118	140	235	159	147	235	71	123	271	172	409	564	410	145	289	184	93	736	42	105	113	164	85	40	95	658	89	87	67	62	272	195	236	77	145	120	120	115	67	211	88	132	144	160	229	163	88	193	218
hsa-miR-4733-3p	16	21	0	0	11	0	0	6	0	2	12	0	8	16	0	8	14	0	0	0	6	0	12	0	13	6	10	7	20	10	3	12	6	14	13	19	17	4	15	0	10	17	7	10	0	0	0	13	15
hsa-miR-4733-5p	14	14	0	0	0	0	10	11	0	10	16	10	4	11	5	0	12	0	0	2	13	0	16	7	16	2	18	11	20	19	6	15	5	11	18	16	16	5	9	11	16	15	15	13	20	9	22	8	0
hsa-miR-4734	21	26	14	17	14	9	12	15	22	15	19	20	21	19	12	16	21	21	10	10	8	16	25	14	8	7	171	14	19	25	15	15	23	15	51	24	22	11	13	11	19	18	21	14	22	19	18	19	20
hsa-miR-4735-3p	0	11	0	0	0	0	0	0	0	0	0	0	4	0	0	0	0	0	0	0	0	0	10	0	0	0	0	0	12	0	0	0	2	0	0	0	6	0	0	0	10	11	0	0	0	0	0	0	0
hsa-miR-4735-5p	15	20	15	11	7	10	0	10	11	9	11	10	4	15	0	12	10	10	6	11	14	10	19	9	16	7	40	22	35	21	17	24	14	19	26	27	20	20	8	8	21	32	26	12	18	22	11	11	16
hsa-miR-4736	9	0	11	0	10	0	0	0	0	6	0	10	4	0	0	11	0	0	0	0	8	9	14	12	6	3	11	14	12	0	11	17	4	0	9	0	11	2	10	0	24	18	14	0	6	11	10	0	0
hsa-miR-4737	18	24	12	22	13	0	9	5	0	0	13	7	12	9	22	9	17	0	5	17	10	8	17	8	20	11	29	20	21	9	15	0	43	21	16	25	18	6	12	14	10	24	14	9	11	15	8	10	9
hsa-miR-4738-3p	11	17	4	19	11	5	0	8	10	16	14	21	12	14	0	11	13	16	9	0	7	12	18	9	11	13	13	22	11	0	18	3	4	17	24	14	14	2	9	7	18	16	28	21	13	19	9	0	7
hsa-miR-4738-5p	24	30	16	0	11	7	16	12	15	24	17	11	15	15	24	17	21	23	0	10	22	35	62	27	21	10	40	18	28	28	22	29	15	23	22	51	35	10	37	7	25	36	26	24	19	18	12	23	18
hsa-miR-4739	84	69	44	67	50	35	61	29	19	52	33	32	29	68	64	60	69	35	31	70	40	53	96	63	63	25	69	99	87	89	54	49	63	85	70	98	67	43	38	28	56	72	93	42	85	90	67	43	66
hsa-miR-4740-3p	37	35	16	19	20	13	12	11	16	14	16	20	16	16	18	17	21	14	10	20	22	14	23	17	20	18	24	24	29	27	13	34	25	29	27	46	24	16	27	12	20	40	28	14	21	33	24	20	19
hsa-miR-4740-5p	20	19	8	10	15	0	9	13	0	11	12	7	23	16	17	16	59	12	6	27	7	18	24	8	10	16	68	25	11	32	20	30	8	27	23	42	19	13	7	7	11	19	18	14	17	19	13	9	11
hsa-miR-4741	88	62	81	40	39	26	58	27	32	38	60	20	33	35	46	46	73	44	32	43	31	48	59	36	38	29	43	74	54	73	52	42	58	64	59	78	71	48	35	11	52	61	55	63	56	63	44	41	41
hsa-miR-4742-3p	0	8	15	0	0	0	0	0	0	0	0	0	8	0	0	0	0	0	0	0	0	6	0	0	0	11	9	0	0	0	0	0	0	0	0	11	0	0	0	4	0	0	11	0	0	0	0	0	0
hsa-miR-4742-5p	0	12	0	0	0	0	0	0	0	0	0	0	0	0	0	0	0	0	0	0	0	0	0	0	0	0	0	12	0	0	0	0	0	0	15	0	0	0	0	0	0	0	0	0	23	0	4	0	0
hsa-miR-4743-3p	25	13	9	21	11	0	12	8	0	11	4	10	7	12	18	5	11	0	6	0	8	14	15	6	9	5	15	11	23	12	14	24	6	14	17	24	15	12	10	13	0	19	13	3	17	6	5	6	11
hsa-miR-4743-5p	16	20	8	21	14	11	10	0	8	10	19	6	5	11	10	7	9	11	2	15	0	15	24	16	17	4	18	15	10	23	13	14	14	0	16	15	11	13	13	5	14	13	14	14	21	14	17	10	7
hsa-miR-4744	22	28	12	0	10	0	12	8	0	20	0	5	1	0	18	9	11	0	0	9	12	19	29	7	15	4	15	13	0	22	12	13	0	13	11	27	23	6	3	0	16	16	18	8	12	14	11	17	12
hsa-miR-4745-3p	110	148	79	84	108	62	103	84	92	58	106	75	96	109	93	91	114	80	52	78	72	67	186	92	66	56	131	128	154	121	132	73	86	89	130	131	137	60	76	63	171	103	156	92	113	110	87	76	113
hsa-miR-4745-5p	13	17	15	23	6	6	14	13	12	4	7	12	12	31	16	11	20	11	16	16	11	24	25	13	16	10	12	24	18	16	8	22	19	12	19	22	23	17	12	10	20	24	17	16	20	14	19	14	13
hsa-miR-4746-3p	24	37	15	17	20	12	17	10	15	14	15	17	17	18	23	15	21	19	17	12	10	14	42	8	19	13	27	32	18	16	13	12	34	11	45	34	26	13	16	6	18	32	20	18	18	18	13	13	16
hsa-miR-4746-5p	25	24	18	7	19	4	11	11	12	14	25	18	25	16	14	20	17	12	13	15	8	11	33	18	14	15	16	24	16	15	10	13	22	13	22	20	16	13	17	9	20	15	19	19	4	17	14	14	15
hsa-miR-4747-3p	17	21	15	14	3	10	16	9	12	9	16	7	9	15	15	17	16	8	13	13	9	30	40	16	14	6	48	19	17	15	9	32	14	17	27	17	15	0	13	16	29	21	24	12	16	17	19	12	22
hsa-miR-4747-5p	0	0	0	0	0	0	0	0	0	5	14	0	0	10	0	0	0	10	0	0	3	0	0	0	16	24	9	9	0	14	14	10	0	0	13	17	0	3	5	4	0	0	0	0	0	0	0	6	4
hsa-miR-4748	186	52	25	42	101	54	36	18	17	101	23	30	33	40	268	30	34	53	53	65	32	179	83	30	20	19	39	42	36	43	40	37	110	65	61	128	29	24	28	16	47	45	50	18	38	29	32	268	18
hsa-miR-4749-3p	0	6	0	0	0	0	0	0	0	0	6	0	0	10	0	0	0	0	0	0	0	0	8	0	0	5	74	0	0	0	0	0	0	0	0	0	0	0	0	6	0	0	8	0	14	0	7	0	0
hsa-miR-4749-5p	37	39	34	23	12	19	7	15	11	20	25	15	14	37	27	17	42	23	22	20	20	41	48	22	29	15	37	40	39	32	20	41	27	34	35	44	43	21	23	12	33	37	45	23	34	52	26	19	22
hsa-miR-4750-3p	20	12	11	17	20	8	12	0	13	9	10	16	7	12	30	19	20	0	12	11	11	14	15	18	13	5	14	11	15	13	4	10	10	0	15	13	11	6	20	6	11	28	20	17	14	15	10	11	11
hsa-miR-4750-5p	22	28	19	25	19	20	18	6	23	30	18	14	14	35	20	10	29	10	17	19	10	25	33	13	27	18	29	31	30	29	16	20	24	26	29	25	32	16	18	20	33	26	20	21	26	22	21	39	16
hsa-miR-4751	14	18	18	16	11	8	14	13	14	10	33	23	13	21	14	13	24	8	17	10	13	9	25	11	19	3	49	17	41	17	6	19	25	9	23	17	21	15	2	10	21	13	13	6	22	13	19	10	12
hsa-miR-4752	38	22	8	12	12	0	0	10	0	7	13	0	9	13	0	8	6	0	7	0	7	13	11	7	16	7	19	11	32	10	11	15	3	10	21	36	12	5	8	7	12	21	13	18	7	0	12	34	0
hsa-miR-4753-3p	24	16	17	11	0	8	6	6	13	10	6	13	27	65	37	0	11	15	26	43	10	10	35	7	10	20	12	37	210	10	39	19	11	17	36	15	15	11	22	7	17	37	21	11	28	10	9	84	14
hsa-miR-4753-5p	18	28	18	11	5	0	11	16	0	8	12	11	15	59	10	16	12	14	8	9	36	16	18	0	0	9	22	35	30	24	8	18	11	17	24	14	16	9	0	0	33	44	27	16	12	19	7	11	20
hsa-miR-4754	71	62	42	38	39	32	37	32	58	33	70	39	52	44	35	44	59	69	22	47	45	29	91	38	48	27	96	71	98	79	48	79	48	62	71	75	65	47	31	36	61	86	105	39	60	55	40	52	63
hsa-miR-4755-3p	15	14	10	16	0	6	5	5	11	5	11	3	15	4	14	0	13	0	5	0	6	9	0	0	12	18	11	8	10	28	12	15	2	16	16	22	7	11	8	5	6	23	13	15	14	10	14	6	11
hsa-miR-4755-5p	12	74	15	25	10	0	16	11	0	14	8	8	5	11	7	9	21	18	4	0	8	12	17	22	11	9	26	13	13	22	14	19	7	20	27	19	25	11	7	9	23	17	20	30	21	14	11	6	10
hsa-miR-4756-3p	14	0	0	0	0	3	0	0	11	0	0	0	0	0	0	0	0	0	0	5	21	0	10	0	0	0	0	18	0	0	2	0	0	0	2	16	6	0	0	0	12	17	0	0	10	0	4	0	0
hsa-miR-4756-5p	11	48	0	44	13	20	5	0	11	13	7	15	10	14	10	14	8	37	8	0	5	0	14	12	0	8	105	10	12	14	8	14	9	0	8	17	12	0	0	44	10	48	18	12	10	11	8	6	10
hsa-miR-4757-3p	46	42	11	19	15	12	17	9	10	29	26	9	32	34	20	20	34	25	13	20	9	28	32	22	36	20	43	18	37	37	20	44	20	28	41	75	39	16	114	9	25	40	26	20	20	23	17	24	14
hsa-miR-4757-5p	17	16	14	0	10	0	10	10	0	9	6	3	11	11	10	10	14	0	0	7	8	6	8	0	19	4	15	12	13	0	15	19	5	5	13	20	13	3	14	0	10	14	6	8	0	12	0	0	14
hsa-miR-4758-3p	19	18	0	0	6	0	0	8	0	0	13	6	10	9	0	11	0	5	0	11	9	0	18	13	13	9	23	10	12	28	9	0	7	14	12	11	16	6	4	7	16	9	19	0	12	11	7	7	16
hsa-miR-4758-5p	74	46	20	39	10	23	34	11	16	35	31	11	26	32	19	26	54	27	8	24	19	22	33	40	24	23	58	31	43	81	23	31	26	15	34	67	49	23	85	25	76	48	37	23	21	18	22	39	18
hsa-miR-4759	29	22	12	17	4	12	9	6	9	6	13	13	11	16	11	10	13	18	3	6	6	13	36	10	15	10	20	23	34	20	17	9	23	10	21	32	13	9	5	10	7	23	25	6	17	15	15	7	12
hsa-miR-4760-3p	12	14	5	0	0	0	10	3	0	4	6	12	12	12	5	0	15	0	0	13	3	13	23	13	0	3	17	12	0	12	5	13	0	10	13	17	21	5	0	0	6	6	14	6	15	11	4	8	9
hsa-miR-4760-5p	24	19	17	25	11	10	11	12	11	5	20	6	9	22	8	29	25	19	7	8	39	18	18	12	10	12	28	18	40	23	36	19	10	15	26	32	31	14	5	8	15	24	26	5	10	29	12	10	6
hsa-miR-4761-3p	0	16	9	0	0	0	0	0	0	5	11	10	9	18	0	0	4	8	0	0	9	10	0	12	10	7	10	17	16	12	3	16	4	0	18	14	4	10	5	0	14	19	10	10	6	7	12	12	8
hsa-miR-4761-5p	12	16	17	0	11	9	8	3	15	13	18	4	6	6	10	6	19	4	0	6	7	11	19	16	5	13	23	18	23	23	13	13	12	17	19	16	13	7	10	8	0	20	22	20	9	15	11	13	0
hsa-miR-4762-3p	10	0	0	0	2	0	6	0	0	5	0	8	6	0	11	10	0	11	0	0	10	0	20	11	7	6	15	6	10	10	0	10	7	0	14	18	11	0	11	11	10	12	10	0	0	12	0	8	0
hsa-miR-4762-5p	9	21	11	21	0	0	0	0	0	7	0	10	10	0	0	0	0	0	3	0	4	8	37	0	0	4	23	12	15	25	10	14	5	0	30	5	16	4	0	3	25	8	22	0	0	10	0	9	3
hsa-miR-4763-3p	0	49	2	0	9	10	13	7	3	0	0	5	0	0	7	10	0	0	0	11	0	12	0	7	8	6	13	0	0	13	0	0	0	11	0	14	8	6	11	0	15	13	11	0	10	14	12	11	8
hsa-miR-4763-5p	29	41	19	22	11	17	18	8	24	23	17	23	36	21	19	15	21	15	9	23	15	11	19	19	32	15	21	18	22	26	13	27	22	18	26	41	30	20	26	17	10	44	40	21	25	27	21	30	16
hsa-miR-4764-3p	29	25	21	17	30	12	14	18	18	24	27	15	16	22	19	18	24	25	15	17	25	29	28	18	16	18	51	36	30	41	20	38	16	26	33	53	29	14	21	13	25	34	44	20	19	22	26	19	18
hsa-miR-4764-5p	18	23	19	17	15	10	19	5	16	10	19	10	13	34	33	11	16	18	13	10	22	14	28	5	36	8	23	32	19	21	21	25	15	21	34	29	21	13	13	13	34	21	31	12	18	17	20	35	14
hsa-miR-4765	34	27	15	21	9	9	7	18	11	9	18	19	11	22	17	13	21	18	10	21	10	7	23	14	17	14	30	29	26	28	13	23	12	24	36	40	33	10	9	13	23	29	24	15	19	24	17	18	15
hsa-miR-4766-3p	9	13	13	12	7	12	11	1	14	11	12	11	10	10	8	11	6	18	11	9	3	19	34	12	13	6	14	23	13	15	7	16	9	17	21	27	16	14	8	1	10	15	19	12	12	11	5	15	5
hsa-miR-4766-5p	13	26	12	0	6	0	0	9	0	8	6	10	12	19	0	12	0	10	0	8	9	8	14	15	11	2	21	18	26	23	7	20	11	10	31	21	22	8	13	1	9	18	18	0	14	14	9	5	8
hsa-miR-4767	24	23	18	15	19	6	22	24	23	20	14	17	19	13	19	20	32	15	14	15	9	24	23	24	25	21	21	35	25	24	18	33	18	21	25	37	23	13	15	15	25	28	28	29	36	38	15	18	14
hsa-miR-4768-3p	15	21	11	17	0	5	14	1	12	7	10	7	6	8	13	0	16	0	11	0	3	6	12	14	10	4	17	14	10	22	8	28	13	23	22	25	23	5	8	2	13	12	23	7	15	14	13	14	0
hsa-miR-4768-5p	0	11	0	0	0	0	10	0	0	3	3	11	10	12	6	0	6	5	0	0	0	0	12	0	12	0	0	16	12	12	11	11	8	0	6	6	14	4	7	3	10	10	18	14	16	5	10	8	0
hsa-miR-4769-3p	44	54	43	43	43	24	49	31	46	31	41	33	45	55	44	36	51	49	29	33	36	26	51	69	43	41	66	55	55	50	69	46	71	63	89	78	59	44	39	31	65	53	83	39	47	58	50	52	50
hsa-miR-4769-5p	17	16	14	0	10	12	11	16	7	8	2	12	0	11	8	10	12	0	0	10	7	16	12	6	14	9	16	13	23	15	10	17	7	14	12	15	15	6	10	10	9	28	16	11	19	12	9	9	9
hsa-miR-4770	24	18	54	12	0	10	9	9	9	118	9	13	12	10	12	0	12	7	7	5	11	4	20	12	15	7	18	25	23	36	15	24	12	20	27	39	20	14	10	6	14	14	34	7	17	17	8	7	12
hsa-miR-4771	28	36	43	18	14	7	12	10	19	20	10	11	14	11	17	10	18	16	26	20	13	35	36	11	25	16	288	37	31	26	20	42	14	19	30	38	42	4	18	14	25	38	32	17	25	23	10	15	19
hsa-miR-4772-3p	58	66	179	48	48	34	31	26	33	25	18	32	77	104	26	111	18	140	46	97	28	138	56	26	122	12	147	47	60	71	126	42	31	51	177	57	140	46	27	25	62	162	61	40	51	47	25	30	57
hsa-miR-4772-5p	159	241	146	24	36	54	76	11	6	162	1	9	0	89	278	37	23	25	69	88	4	201	4	3	60	5	52	9	17	12	47	13	83	77	43	151	21	12	20	17	107	34	19	37	31	12	4	460	6
hsa-miR-4773	10	12	16	0	0	0	5	4	0	9	0	6	13	0	10	0	16	0	0	19	6	9	22	2	10	0	0	11	0	0	18	9	0	17	7	10	5	5	5	0	0	18	18	15	29	14	3	0	0
hsa-miR-4774-3p	11	5	0	0	0	0	0	1	0	7	0	4	0	0	0	0	0	0	0	0	0	0	0	2	0	9	11	11	10	11	0	10	3	15	8	11	8	0	0	0	10	11	11	0	10	10	8	6	0
hsa-miR-4774-5p	11	14	0	14	0	0	0	1	0	15	9	10	14	12	0	0	10	0	8	8	16	0	14	0	0	1	15	10	18	12	14	9	7	11	17	18	10	9	0	0	13	17	13	12	15	13	11	4	0
hsa-miR-4775	20	33	15	13	14	11	13	5	13	6	10	31	19	17	15	12	17	9	8	7	10	11	33	12	11	5	18	34	17	34	12	30	13	25	46	30	46	10	11	9	19	23	20	19	26	9	16	11	18
hsa-miR-4776-3p	11	16	0	11	17	0	11	7	0	13	0	17	11	0	22	10	15	14	4	13	15	0	16	15	10	6	29	10	12	20	8	15	18	14	18	27	33	5	7	7	20	23	22	10	13	9	14	12	13
hsa-miR-4776-5p	26	21	16	13	4	8	11	4	13	10	10	14	20	7	14	22	20	0	14	14	13	4	16	7	15	5	18	16	19	9	14	16	15	10	9	24	15	15	8	7	15	16	13	7	13	17	13	11	14
hsa-miR-4777-3p	0	0	0	0	0	0	0	10	0	0	0	0	0	0	0	0	0	0	0	0	2	0	4	0	0	3	10	7	18	0	0	0	10	6	11	15	8	0	0	3	0	11	10	0	0	0	0	0	0
hsa-miR-4777-5p	0	0	0	0	0	0	0	0	0	0	0	0	0	0	0	0	0	0	0	0	0	0	32	0	0	0	0	0	0	0	0	0	0	0	0	0	0	0	0	0	0	0	0	0	0	0	0	0	0
hsa-miR-4778-3p	17	38	15	16	11	15	0	8	10	7	19	8	14	18	0	4	21	8	12	12	11	17	21	16	15	8	23	17	18	19	13	23	11	22	23	23	24	9	16	13	24	26	20	23	24	16	11	7	9
hsa-miR-4778-5p	36	68	15	23	41	22	27	26	40	20	46	25	32	38	19	30	36	34	19	17	25	29	129	53	23	32	45	74	53	61	67	31	45	57	67	70	60	35	28	22	64	87	80	38	44	65	48	34	36
hsa-miR-4779	0	0	0	0	10	0	0	0	0	1	0	0	6	0	0	7	0	0	0	0	0	0	12	0	21	1	10	7	0	0	0	10	0	0	14	9	0	4	2	0	0	0	11	0	0	0	0	0	0
hsa-miR-4780	61	87	52	37	41	19	38	36	36	37	52	48	45	53	41	47	48	33	24	34	34	47	85	43	29	20	61	69	75	65	58	51	68	51	77	95	81	38	32	35	90	79	104	39	51	60	46	50	40
hsa-miR-4781-3p	78	76	28	68	40	23	38	15	48	56	50	34	42	53	45	42	57	40	33	47	140	46	83	35	65	28	79	97	84	76	58	76	50	75	99	148	105	41	44	39	51	90	96	61	54	75	34	58	71
hsa-miR-4781-5p	58	67	74	52	51	19	43	40	51	37	61	48	34	51	52	38	30	72	33	34	35	49	65	60	29	26	81	62	73	56	67	46	98	73	90	64	90	31	45	62	66	68	73	51	57	59	55	50	45
hsa-miR-4782-3p	0	0	0	0	0	0	0	0	0	0	1	0	0	13	0	0	0	0	0	0	0	0	0	0	0	0	0	0	0	0	0	0	0	0	0	0	0	0	0	0	0	0	0	0	0	0	0	0	0
hsa-miR-4782-5p	55	83	49	42	10	10	27	13	10	38	13	17	30	16	52	17	32	25	33	20	30	58	58	15	27	21	34	52	67	44	38	34	28	49	56	83	54	24	26	17	50	44	56	29	30	25	17	61	28
hsa-miR-4783-3p	16	21	18	25	13	11	15	12	8	8	10	16	13	9	15	16	10	17	15	14	9	7	16	18	17	7	16	18	16	11	16	17	6	16	17	27	11	9	12	11	48	20	20	24	14	16	9	11	12
hsa-miR-4783-5p	18	32	12	23	10	11	23	14	18	13	23	16	27	13	12	15	18	13	12	15	12	15	25	8	22	11	26	15	19	19	19	16	19	11	23	32	22	16	12	14	23	25	18	12	36	25	10	13	16
hsa-miR-4784	37	15	22	18	22	11	12	15	157	25	48	53	182	32	17	25	26	61	10	23	11	28	25	20	17	13	146	34	34	32	297	40	17	17	313	51	38	14	16	117	29	41	36	39	22	28	34	16	22
hsa-miR-4785	45	53	35	30	32	35	33	24	33	26	34	44	35	28	26	36	49	45	24	22	25	29	39	47	28	27	80	52	49	52	37	34	33	37	65	62	56	24	33	19	37	56	42	33	47	52	47	35	39
hsa-miR-4786-3p	5	19	0	13	11	4	0	4	20	9	0	6	6	0	0	9	17	18	18	4	4	0	28	15	4	4	13	11	11	22	3	10	14	10	9	10	16	11	12	5	14	11	29	4	0	10	0	15	43
hsa-miR-4786-5p	8	22	0	12	0	9	10	8	16	0	10	5	8	8	5	0	0	7	8	11	3	0	24	9	16	7	19	18	8	15	11	0	14	11	21	19	7	5	3	0	0	26	14	0	0	12	0	7	4
hsa-miR-4787-3p	36	37	34	41	25	25	32	24	23	16	36	22	24	25	23	18	33	33	15	24	21	21	43	13	28	13	53	41	34	39	34	46	35	47	44	52	34	34	26	19	39	45	38	37	29	44	40	21	25
hsa-miR-4787-5p	22	40	28	37	23	22	21	26	20	17	26	13	16	13	36	27	30	25	14	23	16	23	40	19	47	18	32	29	31	35	20	36	25	31	40	38	24	20	24	5	25	33	29	34	32	35	23	18	27
hsa-miR-4788	33	84	33	19	14	6	22	7	20	31	26	18	32	22	24	22	21	21	11	17	11	25	74	12	16	23	53	37	44	38	24	20	31	21	41	27	44	16	27	19	45	73	52	30	28	18	26	22	26
hsa-miR-4789-3p	20	23	20	15	6	5	13	11	22	9	21	18	18	18	8	13	17	5	9	12	10	6	24	8	11	9	31	15	13	28	20	16	25	19	32	27	27	4	16	7	24	23	26	15	26	16	16	11	14
hsa-miR-4789-5p	17	10	17	0	0	5	12	10	13	11	11	6	17	6	4	0	10	15	0	13	10	12	9	13	5	2	28	17	15	25	13	14	11	15	19	21	20	8	18	7	20	32	19	9	17	17	8	10	11
hsa-miR-4790-3p	0	10	0	0	0	0	0	0	0	0	0	0	0	0	0	0	0	0	0	0	0	0	0	0	0	0	0	0	0	0	0	0	0	0	0	0	4	2	0	0	0	18	0	0	0	0	0	0	0
hsa-miR-4790-5p	0	0	0	0	0	0	0	0	0	0	0	0	0	0	0	0	0	0	0	0	0	0	13	0	0	0	0	0	0	10	0	4	0	0	0	10	0	0	0	0	0	0	10	0	0	0	0	5	0
hsa-miR-4791	22	48	16	0	0	0	17	6	0	28	0	0	13	0	52	0	23	10	0	17	0	35	13	1	18	0	0	14	8	4	0	6	33	12	10	32	8	2	5	0	11	11	9	12	5	0	11	28	13
hsa-miR-4792	5	14	7	16	10	0	19	13	0	9	13	7	15	9	8	15	17	0	10	7	6	11	13	0	9	0	0	18	17	10	5	25	13	11	17	16	8	13	13	7	13	10	13	12	15	18	10	4	18
hsa-miR-4793-3p	17	25	15	20	22	14	21	6	12	13	17	14	13	9	19	8	15	13	13	16	10	22	17	16	7	13	50	12	19	15	9	19	12	28	34	37	37	17	18	8	14	16	26	11	10	10	8	33	11
hsa-miR-4793-5p	69	89	65	50	50	36	58	64	54	48	47	63	69	59	72	51	60	49	35	56	36	47	67	61	60	50	97	81	117	84	62	65	58	72	80	108	79	44	52	45	95	107	125	70	77	90	56	49	63
hsa-miR-4794	0	16	0	0	10	0	0	4	0	6	13	6	8	3	0	8	0	0	0	0	9	0	12	9	7	11	11	16	0	10	0	11	0	13	16	16	14	10	11	0	13	10	10	0	0	11	0	8	10
hsa-miR-4795-3p	23	27	23	18	13	18	24	16	20	17	10	18	17	16	22	15	14	15	14	23	13	16	54	9	9	7	38	34	37	38	28	42	32	27	46	48	31	14	16	8	43	44	35	18	28	44	23	19	25
hsa-miR-4796-3p	27	23	15	29	17	14	18	26	31	21	29	17	25	23	20	18	20	24	18	19	12	28	38	13	23	16	31	35	30	31	19	20	31	30	36	45	39	12	19	28	25	41	45	23	26	25	23	17	17
hsa-miR-4796-5p	10	16	0	0	0	0	0	3	0	0	10	4	0	4	0	0	14	0	0	0	0	0	13	0	0	0	0	9	0	13	2	0	0	11	10	13	14	0	0	0	0	17	16	7	0	13	0	7	7
hsa-miR-4797-3p	16	16	14	0	6	0	3	3	0	6	27	4	12	27	22	20	0	10	0	0	6	10	36	0	38	0	0	37	11	38	13	6	8	10	15	25	10	6	14	8	15	37	18	0	8	18	13	8	0
hsa-miR-4798-3p	13	12	12	0	0	0	5	0	0	7	0	12	14	0	11	0	4	12	0	12	3	4	18	13	0	8	11	13	18	16	10	19	5	0	12	25	14	13	0	16	11	9	26	10	0	24	0	4	14
hsa-miR-4798-5p	42	47	42	21	18	14	11	7	6	36	16	10	30	47	49	20	20	20	11	16	20	58	221	9	25	6	39	18	22	27	17	23	24	29	19	57	32	9	16	4	23	31	27	16	63	14	13	63	9
hsa-miR-4799-3p	0	0	0	0	0	0	0	0	0	3	0	0	0	0	0	0	2	4	0	0	3	0	0	0	0	0	0	16	0	0	0	12	0	0	20	13	10	0	0	0	0	9	0	11	0	0	0	0	0
hsa-miR-4799-5p	0	0	0	0	0	0	0	0	0	0	0	0	0	0	0	0	4	10	0	0	0	0	0	4	0	5	11	7	13	0	4	0	3	0	11	11	0	0	0	0	24	0	17	10	12	0	9	0	11
hsa-miR-4800-3p	17	28	7	13	17	15	16	13	13	9	22	8	18	16	14	10	18	15	14	20	14	11	24	16	16	11	36	30	40	32	35	19	15	35	30	24	24	13	23	10	40	23	30	19	17	25	17	19	20
hsa-miR-4800-5p	26	45	17	26	28	13	22	22	27	15	26	19	20	27	38	46	27	29	30	29	27	30	44	20	25	20	36	30	22	34	26	35	23	20	33	45	44	23	19	11	25	30	50	27	29	31	30	27	30
hsa-miR-4801	0	0	70	0	0	0	11	0	0	7	0	0	5	0	8	0	13	0	0	0	1	4	26	0	0	5	14	13	10	0	10	9	4	11	12	0	4	0	0	3	0	15	8	2	0	0	0	0	0
hsa-miR-4802-3p	18	20	16	14	6	7	7	9	15	9	13	15	13	13	13	10	16	15	13	15	7	18	23	19	16	10	20	21	26	26	22	24	8	13	23	19	15	13	13	6	30	21	43	11	19	28	18	6	10
hsa-miR-4802-5p	0	0	0	0	0	0	0	0	0	0	0	0	5	0	0	0	0	0	0	0	2	0	12	6	0	9	10	28	0	0	4	0	0	0	11	14	5	0	0	0	12	13	9	0	13	0	3	0	10
hsa-miR-4803	41	34	15	13	16	12	14	27	28	21	11	17	21	24	21	23	31	17	6	11	31	16	24	2	21	7	22	25	32	39	21	15	12	27	32	44	38	17	9	8	51	37	42	15	30	13	14	22	28
hsa-miR-4804-3p	23	31	15	29	30	5	9	8	15	21	17	15	16	16	16	13	23	23	17	19	22	42	30	21	12	17	226	16	22	22	15	37	28	27	30	35	31	14	13	7	23	39	54	21	49	32	21	26	18
hsa-miR-4804-5p	38	40	12	25	13	9	20	10	30	20	18	20	21	21	29	17	21	18	19	16	25	33	23	25	19	17	167	30	34	34	22	46	27	33	34	39	34	22	21	22	29	29	34	17	38	40	18	27	21
hsa-miR-483-3p	104	161	134	141	194	102	70	82	78	248	74	111	45	106	207	141	114	93	79	164	119	252	99	72	140	61	104	98	94	124	168	82	97	147	72	116	124	96	106	44	107	90	106	143	122	151	107	99	120
hsa-miR-483-5p	137	327	157	288	1186	231	157	218	845	1046	164	517	516	208	476	290	189	216	100	267	205	457	231	180	238	159	172	104	172	107	3891	232	80	400	193	228	154	172	212	423	175	174	169	418	269	154	174	197	189
hsa-miR-484	373	421	717	421	297	446	272	226	405	332	905	832	540	440	646	350	287	1182	104	255	250	389	261	155	324	1385	308	327	199	205	466	379	538	215	322	380	334	259	230	614	280	403	452	494	497	494	296	443	573
hsa-miR-485-3p	22	75	18	19	19	14	32	14	13	17	18	14	29	19	32	11	20	26	13	14	8	33	18	14	20	6	29	19	16	20	43	15	25	21	68	23	19	22	20	139	75	50	57	87	24	26	8	24	24
hsa-miR-485-5p	15	19	9	13	9	15	0	12	7	17	11	12	17	14	0	13	14	10	11	12	4	16	20	9	0	6	17	16	12	16	17	14	15	16	13	18	16	0	0	35	16	16	22	20	10	7	8	21	14
hsa-miR-486-3p	5502	3826	14114	8135	7367	15617	5485	7295	9437	4988	15782	15472	8775	9801	9915	7377	4759	22073	3192	7013	4644	9398	1715	2449	5063	26057	1870	4124	1081	1696	8313	5830	10097	1631	2635	2623	2783	5915	5525	16826	3962	4644	4398	7993	7322	7973	4546	3839	11768
hsa-miR-486-5p	48970	43062	102183	54703	43458	81608	28582	32035	65870	48031	125115	135294	98817	68784	108116	55172	39896	253942	19860	52615	32034	75673	21881	14028	37855	224333	21128	47767	12472	14936	81629	53772	84521	20001	30090	29719	30492	32909	35215	127784	39049	45454	47180	71662	67573	72835	31306	50733	87413
hsa-miR-487a-3p	14	10	0	0	0	0	12	0	0	7	0	0	5	0	8	0	8	0	0	0	3	0	11	0	0	0	0	10	0	0	5	10	0	0	19	14	8	0	0	9	8	14	10	17	0	0	0	0	0
hsa-miR-487a-5p	38	37	22	20	11	6	5	13	21	16	29	7	25	16	27	22	30	24	15	15	6	33	22	28	23	14	148	20	30	30	25	40	9	23	37	51	39	19	30	9	18	37	31	22	21	20	16	13	21
hsa-miR-487b-3p	0	11	0	0	4	0	11	0	0	10	4	0	16	10	9	11	0	0	0	0	0	0	0	0	0	0	0	0	8	0	5	14	10	0	0	10	0	0	0	17	10	0	13	0	0	0	0	0	2
hsa-miR-487b-5p	52	30	32	23	14	8	15	9	20	12	32	11	16	35	25	57	12	45	18	29	15	32	46	17	64	20	74	33	43	46	33	29	16	29	112	34	38	20	21	16	29	47	36	25	20	28	21	21	26
hsa-miR-488-3p	14	26	7	10	0	0	1	4	0	11	5	0	19	20	10	0	14	15	5	11	7	11	15	12	0	4	11	13	21	10	0	23	13	13	20	22	12	7	0	5	16	11	15	9	10	0	8	21	7
hsa-miR-488-5p	68	46	28	57	17	24	23	18	16	41	43	27	45	58	54	42	37	36	23	28	23	48	39	28	46	32	59	48	45	52	36	80	39	31	50	81	62	31	36	26	63	67	55	47	49	62	16	46	34
hsa-miR-489-3p	0	16	0	0	0	0	6	0	0	4	0	0	10	0	18	0	0	0	0	0	0	0	13	0	11	9	10	4	0	0	10	13	0	0	13	16	8	7	2	4	0	14	14	0	0	0	0	0	11
hsa-miR-489-5p	21	60	19	17	0	13	17	2	4	4	14	6	9	9	14	0	0	0	4	0	9	11	60	7	13	6	19	23	11	8	5	7	10	15	9	17	13	1	7	5	5	29	19	0	0	12	0	18	5
hsa-miR-490-3p	29	26	23	21	22	11	24	24	13	16	22	26	18	26	20	23	16	16	17	19	16	14	16	14	9	13	29	24	21	37	20	32	11	37	28	36	20	18	10	10	24	32	20	15	24	24	15	12	25
hsa-miR-490-5p	26	43	9	6	8	0	11	9	0	9	15	15	11	10	18	15	30	21	11	12	11	23	23	24	19	8	49	13	17	28	21	18	17	18	20	26	21	8	16	9	6	20	22	22	22	19	10	7	18
hsa-miR-491-3p	21	28	10	24	9	8	11	15	13	24	7	10	14	11	31	15	9	19	6	21	50	14	13	14	25	7	27	26	20	19	23	18	32	22	27	41	30	16	7	7	31	25	28	24	15	28	17	10	18
hsa-miR-491-5p	25	143	16	27	23	18	34	16	20	32	12	17	38	17	71	18	36	35	29	15	7	19	34	26	21	26	21	28	28	12	38	26	17	30	48	33	25	21	18	51	32	45	50	36	29	46	23	29	39
hsa-miR-492	18	17	14	13	11	0	9	7	0	4	9	9	10	12	13	4	10	8	4	5	5	7	17	17	0	3	14	13	17	28	0	11	9	26	22	27	18	7	0	11	10	25	16	5	16	16	8	7	6
hsa-miR-493-3p	16	19	11	0	0	0	10	0	0	7	10	13	10	2	7	0	12	13	0	0	6	9	12	0	12	6	23	15	19	11	15	7	3	0	10	21	11	0	3	21	15	11	19	7	0	13	0	6	0
hsa-miR-493-5p	32	26	24	13	11	12	23	7	9	16	10	16	25	11	19	16	11	11	17	13	11	17	30	10	11	8	21	29	25	25	7	13	19	13	24	20	17	11	11	12	0	32	24	24	13	19	14	23	15
hsa-miR-494-3p	41	34	24	22	25	15	22	23	37	28	33	23	33	23	28	21	28	28	11	25	11	23	29	16	24	12	32	31	34	29	28	23	30	27	56	47	45	18	28	20	38	43	51	18	32	31	20	39	31
hsa-miR-494-5p	13	16	35	0	14	5	7	1	12	0	11	9	16	7	17	9	18	0	0	11	8	19	16	8	7	4	22	14	0	16	14	0	0	12	14	25	14	5	10	7	8	26	11	8	11	13	18	7	12
hsa-miR-495-3p	72	19	21	16	9	20	17	2	10	38	9	12	20	20	65	27	9	28	29	54	6	30	517	7	30	4	17	49	20	35	12	11	22	30	20	38	28	11	6	14	11	37	26	10	5	10	14	71	6
hsa-miR-495-5p	0	19	17	0	11	0	6	2	0	13	0	0	11	0	12	3	12	0	0	0	7	4	23	4	0	0	0	7	17	0	8	12	5	13	12	21	7	0	0	0	11	14	14	7	16	0	4	0	15
hsa-miR-496	29	18	9	15	9	10	11	5	10	7	15	18	17	10	16	15	23	15	12	8	15	14	27	0	9	9	10	18	23	20	20	24	9	21	25	44	36	14	13	8	20	31	46	18	15	15	19	17	14
hsa-miR-497-3p	47	63	46	16	9	11	19	15	6	49	3	12	27	37	43	41	12	22	15	13	12	46	358	10	32	4	40	26	19	17	37	14	9	21	34	38	26	23	7	16	15	30	25	16	11	12	11	44	17
hsa-miR-497-5p	14	15	0	0	20	16	11	11	10	11	8	11	23	11	7	3	7	0	0	0	6	0	11	8	11	20	19	6	11	0	15	16	8	9	30	18	4	8	6	7	12	17	16	14	24	11	5	0	13
hsa-miR-498	18	27	19	0	11	5	8	5	10	11	11	12	14	11	11	6	16	10	0	15	14	21	26	11	17	4	22	16	26	10	10	21	18	19	24	29	17	5	17	6	12	13	11	13	16	10	10	11	13
hsa-miR-4999-3p	23	60	11	24	13	7	14	10	14	21	35	18	20	14	28	13	40	26	23	17	13	20	51	20	17	20	91	17	38	24	28	24	8	16	36	34	27	16	31	14	31	34	38	30	45	34	21	37	17
hsa-miR-4999-5p	10	0	0	0	0	0	0	0	0	0	0	0	10	0	0	0	0	0	0	0	0	0	12	0	0	0	0	0	0	0	4	0	0	0	0	10	0	0	0	6	0	0	0	0	0	0	0	0	0
hsa-miR-499a-3p	0	0	5	0	0	0	0	0	0	5	0	16	16	0	0	0	0	0	0	0	0	10	0	0	0	0	0	0	19	0	0	10	2	0	0	12	0	0	0	0	0	0	13	0	0	4	0	0	0
hsa-miR-499a-5p	0	0	0	0	0	0	0	0	0	0	0	0	10	0	0	0	0	0	0	0	0	0	0	0	0	0	24	0	0	0	0	0	0	0	0	0	0	0	0	0	0	0	10	0	0	0	0	0	0
hsa-miR-499b-3p	10	21	8	11	0	0	0	9	0	22	12	10	19	6	0	0	12	10	6	12	7	19	18	4	0	7	12	25	15	14	12	23	7	14	12	23	9	3	0	7	0	13	16	11	10	7	5	14	12
hsa-miR-499b-5p	0	0	0	0	0	0	0	0	0	0	0	0	0	0	0	0	0	0	0	3	0	0	13	0	0	0	0	0	12	0	0	0	5	0	0	0	9	0	0	0	0	11	0	0	0	0	0	0	0
hsa-miR-5000-3p	0	45	38	14	10	0	10	0	0	14	5	0	8	24	15	6	3	12	4	0	6	10	104	3	17	2	11	8	13	10	0	4	8	10	12	14	14	3	7	0	0	17	14	13	21	0	2	19	8
hsa-miR-5000-5p	13	16	11	0	11	0	0	5	0	6	16	0	13	14	0	6	13	0	0	12	0	7	20	16	0	6	50	20	17	12	0	14	16	13	22	18	21	14	0	0	0	19	17	7	12	0	10	10	13
hsa-miR-5001-3p	12	30	13	6	10	6	0	3	10	11	13	10	18	16	0	7	12	14	20	6	10	15	19	6	0	8	55	20	19	19	14	15	6	10	13	23	11	9	0	13	24	20	21	16	17	15	11	13	16
hsa-miR-5001-5p	54	84	37	61	39	30	44	40	34	40	52	43	39	46	66	49	39	54	38	30	35	48	116	51	27	25	70	65	54	80	32	51	50	50	63	54	70	48	33	35	79	58	128	57	64	65	47	33	62
hsa-miR-5002-3p	21	42	13	21	9	4	13	12	20	14	13	5	15	11	14	10	14	12	12	14	8	13	42	15	13	6	31	10	16	20	26	23	15	32	43	23	26	19	7	0	25	16	21	9	9	15	18	6	13
hsa-miR-5002-5p	8	18	14	0	0	0	0	0	0	0	9	1	11	14	0	0	10	0	0	0	5	8	16	12	0	0	0	12	16	11	5	0	2	0	16	19	11	7	0	0	17	41	14	3	11	16	11	11	10
hsa-miR-5003-3p	22	29	14	10	10	0	13	11	0	7	11	7	10	13	12	10	17	16	9	0	8	11	10	16	11	7	31	23	13	44	13	22	9	14	19	29	18	6	20	8	19	17	21	9	14	13	26	3	28
hsa-miR-5003-5p	41	24	20	36	17	12	31	13	16	40	28	17	25	20	29	29	39	35	8	17	17	17	25	22	26	18	27	34	55	46	19	48	32	21	39	65	40	21	58	9	38	63	46	18	31	33	13	19	18
hsa-miR-5004-3p	153	206	85	73	65	42	67	56	73	74	111	54	92	67	134	75	84	103	76	64	58	91	113	69	63	53	139	127	150	125	98	106	97	142	175	174	149	82	65	73	195	189	168	106	81	126	98	124	93
hsa-miR-5004-5p	7	10	0	0	0	0	0	0	0	0	0	0	29	0	0	0	0	0	0	6	0	0	20	0	0	2	10	0	0	0	4	0	0	0	0	10	0	0	0	4	0	0	14	0	37	0	3	0	17
hsa-miR-5006-3p	47	62	35	33	43	26	41	26	51	25	35	48	36	39	31	42	40	38	28	27	50	44	52	40	33	18	71	63	76	43	36	59	45	54	54	72	58	25	28	32	56	55	86	51	51	77	24	30	34
hsa-miR-5006-5p	16	21	18	13	22	10	20	7	10	10	16	12	20	18	26	19	20	18	13	13	10	11	13	17	16	22	29	20	26	31	19	22	18	21	21	30	28	17	9	14	25	20	40	11	15	23	12	14	18
hsa-miR-5007-3p	169	158	91	83	43	60	67	70	82	54	114	112	108	130	131	93	121	83	66	95	104	107	184	117	159	76	225	164	147	212	151	152	132	187	241	212	173	122	92	55	182	191	189	118	144	122	99	88	111
hsa-miR-5007-5p	15	22	8	6	0	0	10	20	0	15	0	7	22	0	10	0	15	0	12	11	12	19	37	16	10	9	19	15	15	12	0	23	16	11	16	17	15	12	9	0	13	16	20	12	7	17	14	13	15
hsa-miR-5008-3p	20	26	22	19	20	11	20	21	14	12	17	19	27	30	19	18	13	25	12	10	5	20	24	21	16	17	16	25	20	21	27	13	22	24	35	41	46	13	21	19	33	29	36	20	28	16	16	21	45
hsa-miR-5008-5p	13	20	317	0	10	16	20	6	9	127	9	5	0	12	6	11	24	0	0	3	9	6	11	0	13	4	26	14	14	11	6	9	13	21	15	24	0	7	8	8	17	0	32	5	10	10	11	25	0
hsa-miR-5009-3p	24	26	26	87	20	13	18	5	18	18	14	18	19	15	21	12	18	17	11	28	18	16	40	17	27	26	37	43	47	33	17	31	21	35	50	52	48	17	8	17	48	40	41	18	34	20	16	20	22
hsa-miR-5009-5p	44	32	18	27	17	16	22	16	21	25	16	24	37	23	34	27	21	23	11	27	17	26	33	25	38	17	31	49	51	34	24	34	31	29	56	54	24	17	25	7	37	54	51	22	32	32	19	26	33
hsa-miR-500a-3p	28	35	17	23	13	11	9	14	22	20	18	52	92	16	26	26	17	41	12	24	18	22	9	11	24	55	11	17	20	21	47	22	21	19	23	37	18	11	16	47	22	25	22	19	18	22	21	13	23
hsa-miR-500a-5p	0	12	0	10	0	0	11	0	0	0	0	4	0	0	5	0	0	0	6	0	2	0	0	0	0	2	13	0	11	0	0	0	13	0	0	12	12	0	0	0	0	7	0	0	0	18	0	0	0
hsa-miR-500b-3p	0	0	0	0	0	0	6	0	0	8	0	0	0	0	20	0	0	0	0	0	3	0	10	0	1	0	0	7	0	26	0	6	0	0	13	13	11	9	12	0	0	4	0	0	0	0	0	10	13
hsa-miR-500b-5p	0	0	0	0	0	0	0	0	0	0	0	0	0	0	0	0	0	0	0	0	0	0	0	0	0	0	0	0	0	0	0	0	0	0	0	0	0	2	0	0	0	0	0	0	0	0	0	0	0
hsa-miR-501-3p	53	69	61	69	68	48	42	23	79	42	68	89	153	53	68	55	50	125	20	41	28	48	35	29	37	107	55	39	36	44	116	67	70	42	54	55	50	36	28	119	40	62	64	65	56	72	35	50	39
hsa-miR-501-5p	14	28	11	18	10	16	0	11	20	13	16	11	51	11	0	11	12	17	21	12	11	22	31	14	12	7	38	17	20	15	33	21	8	18	27	29	26	17	11	28	15	25	19	14	25	36	14	9	14
hsa-miR-5010-3p	23	49	25	30	20	5	16	6	15	34	24	18	11	24	26	32	23	18	11	26	12	19	45	18	19	18	45	39	26	24	21	23	20	23	23	43	19	19	13	19	24	28	20	29	19	24	11	29	21
hsa-miR-5010-5p	42	37	33	39	23	12	27	17	28	21	100	35	46	47	44	22	31	37	25	34	26	70	33	25	34	41	33	41	51	39	41	28	28	52	42	62	49	24	35	37	37	50	53	33	33	43	29	38	23
hsa-miR-5011-3p	7	16	0	0	0	0	10	1	0	0	0	0	0	0	2	0	0	0	0	0	0	0	3	1	13	0	0	0	4	0	0	0	21	11	0	0	10	0	6	0	0	5	10	0	0	0	0	0	0
hsa-miR-5011-5p	26	42	25	15	16	22	18	18	23	19	42	14	19	23	18	25	20	26	12	31	24	30	38	17	27	17	83	39	27	61	30	31	26	30	44	47	30	27	24	14	41	34	42	21	36	36	19	25	21
hsa-miR-502-3p	22	26	10	17	18	7	7	0	22	13	34	16	34	35	25	7	3	42	13	11	14	12	15	3	16	29	24	22	20	12	19	18	9	0	24	16	7	7	11	31	17	24	15	23	27	18	7	26	14
hsa-miR-502-5p	0	0	0	0	0	0	0	0	0	0	0	0	0	0	0	0	0	0	0	0	0	0	6	0	0	7	38	5	3	10	12	0	11	0	10	11	15	0	0	0	16	11	10	0	12	0	7	6	0
hsa-miR-503-3p	10	26	0	0	0	0	12	5	0	7	0	9	8	0	13	0	4	7	0	12	0	0	25	6	19	14	15	26	10	19	10	13	10	15	11	20	20	6	7	14	15	13	18	17	0	22	0	13	16
hsa-miR-503-5p	63	65	48	45	31	22	21	24	38	47	36	52	65	41	56	28	39	72	22	26	24	29	49	18	40	99	62	53	47	48	59	52	61	44	63	62	58	27	10	79	43	78	76	37	70	44	32	47	41
hsa-miR-504-3p	13	10	0	14	0	0	0	4	0	0	16	0	7	7	0	0	0	4	6	2	6	0	0	0	0	10	10	5	13	0	9	0	7	11	19	13	16	11	0	0	11	15	13	0	10	0	7	0	0
hsa-miR-504-5p	0	11	0	0	0	0	0	0	0	6	0	0	23	0	0	0	6	13	0	6	2	0	17	0	0	5	13	11	0	15	0	7	0	0	17	12	15	5	0	3	0	18	12	10	0	0	0	8	0
hsa-miR-5047	18	43	20	14	16	12	15	10	17	13	11	20	28	14	19	15	11	14	9	17	11	18	25	11	11	9	42	19	25	35	19	28	8	16	38	26	16	12	20	9	80	34	27	10	29	16	18	11	16
hsa-miR-505-3p	18	44	16	23	18	13	13	10	26	16	5	28	95	10	11	11	14	30	6	10	11	24	41	14	24	24	20	21	27	15	21	33	21	19	34	23	13	11	25	41	23	20	29	17	30	21	15	26	10
hsa-miR-505-5p	14	10	10	13	14	15	8	12	7	25	17	16	26	15	17	18	10	34	6	0	12	14	12	7	18	34	8	14	10	15	14	12	16	14	16	12	9	15	5	40	5	15	16	23	11	11	9	16	10
hsa-miR-506-3p	0	0	0	0	0	0	8	3	0	0	0	0	0	0	16	0	10	6	0	0	0	0	0	1	0	2	12	10	0	8	3	0	0	10	7	0	0	0	0	0	0	0	0	1	0	0	0	16	1
hsa-miR-506-5p	0	11	0	11	0	0	0	0	0	3	0	0	8	0	0	0	0	16	2	0	4	0	555	4	25	0	0	13	12	0	0	19	3	0	16	8	18	13	5	0	0	13	7	0	0	0	0	0	12
hsa-miR-507	10	10	0	0	0	0	7	0	0	4	10	1	0	5	12	0	13	7	0	0	4	0	12	0	0	0	13	10	10	0	0	15	8	0	12	13	14	0	0	4	29	9	11	10	0	13	0	0	0
hsa-miR-508-3p	16	37	16	23	7	12	11	9	13	7	11	11	4	17	11	12	11	16	17	11	7	9	25	4	22	12	14	14	15	22	16	25	21	22	22	22	22	10	10	10	22	39	21	14	0	9	0	15	16
hsa-miR-508-5p	41	53	25	30	29	18	30	15	29	21	20	26	23	18	33	26	36	30	21	20	23	22	74	32	21	16	73	43	35	46	29	42	21	34	76	56	49	21	17	18	38	51	56	32	19	38	25	23	28
hsa-miR-5087	33	79	79	29	11	8	19	20	13	50	16	16	22	23	77	10	30	26	26	22	8	33	36	23	23	13	37	45	29	34	11	18	29	34	27	43	25	26	30	18	23	56	38	21	39	27	15	49	26
hsa-miR-5088-3p	14	26	17	22	13	18	13	9	9	13	14	9	15	13	23	14	20	12	16	13	16	10	17	9	21	8	22	22	17	22	15	26	14	17	20	29	19	13	15	8	24	21	25	15	14	17	14	18	12
hsa-miR-5088-5p	22	34	25	25	13	11	10	18	25	9	12	25	10	24	29	16	27	17	16	8	10	13	29	12	26	24	27	14	37	27	24	25	19	27	28	32	32	26	13	17	33	19	30	31	18	25	13	25	23
hsa-miR-5089-3p	60	86	38	36	44	24	36	28	35	19	48	34	42	29	44	36	46	39	24	31	31	41	69	22	41	31	104	46	56	56	44	63	42	46	70	73	75	26	24	36	91	84	79	42	54	57	48	36	42
hsa-miR-5089-5p	29	27	22	17	13	13	16	4	23	8	27	23	21	16	15	14	22	8	17	11	18	18	51	18	28	14	36	33	32	32	17	26	22	24	29	36	37	13	7	20	23	23	42	18	31	33	14	13	15
hsa-miR-509-3p	34	39	13	22	17	15	12	7	17	12	17	17	19	17	17	8	27	17	22	10	13	20	29	24	23	10	21	33	24	18	22	18	16	27	34	43	36	16	7	12	23	29	44	29	19	32	22	15	20
hsa-miR-509-5p	18	19	15	0	5	0	2	5	0	7	0	12	12	0	10	12	12	0	0	10	4	9	15	14	0	9	39	16	14	18	6	15	6	12	11	16	13	11	0	0	0	16	15	10	13	13	12	7	13
hsa-miR-5090	47	58	29	29	35	20	45	20	18	29	49	16	33	20	58	40	38	29	32	28	36	27	56	34	39	20	55	68	52	32	33	44	38	39	55	68	47	32	27	33	64	57	80	47	62	59	48	42	28
hsa-miR-5091	31	26	23	16	13	16	17	19	16	7	16	18	15	23	18	12	27	23	11	15	11	16	101	11	17	5	53	24	21	35	19	27	14	13	29	46	33	14	11	14	16	31	46	17	73	29	25	12	10
hsa-miR-5092	7	34	0	12	6	8	8	0	13	12	12	3	18	32	13	13	16	0	12	10	5	0	15	14	10	6	57	18	36	18	12	18	13	0	30	18	13	6	12	7	0	16	16	14	12	19	6	10	10
hsa-miR-5093	31	34	15	19	11	0	14	6	0	9	17	29	18	18	17	16	18	22	17	16	28	15	32	14	24	13	26	20	15	20	21	24	17	18	36	18	23	12	9	21	11	27	17	18	16	24	13	7	14
hsa-miR-5094	11	11	0	0	0	0	0	0	0	0	0	0	0	0	0	0	0	0	0	0	42	0	11	0	11	0	0	16	0	11	10	0	0	0	11	10	0	0	8	0	0	0	0	0	0	0	0	4	0
hsa-miR-5095	28	36	27	46	16	29	30	16	41	15	28	31	34	22	36	34	36	23	14	21	28	34	42	12	31	14	42	32	25	46	21	41	16	32	46	37	39	20	16	22	33	31	41	21	31	37	34	23	21
hsa-miR-5096	16	27	14	20	0	11	0	0	14	4	13	6	14	12	0	0	11	0	8	6	7	7	17	9	11	5	27	28	28	11	10	30	21	0	23	27	24	12	19	3	15	18	28	19	9	10	13	10	15
hsa-miR-510-3p	48	46	47	22	31	12	22	15	31	47	18	16	49	25	81	17	13	30	17	40	14	42	127	27	30	18	55	21	33	35	31	35	50	28	52	42	49	17	18	20	27	64	28	22	32	32	10	47	11
hsa-miR-510-5p	6	21	0	0	0	0	11	0	0	11	0	5	17	0	6	0	7	0	0	7	3	0	15	4	0	0	0	12	0	0	6	11	0	0	13	17	14	8	0	0	7	8	68	12	0	10	0	0	6
hsa-miR-5100	41	39	29	18	27	13	16	18	31	18	28	17	37	23	31	25	26	29	18	24	25	19	29	17	29	12	56	22	46	45	32	48	26	33	49	43	36	9	11	23	33	39	46	30	35	41	26	22	26
hsa-miR-511-3p	15	17	0	0	0	0	0	3	0	8	8	8	4	14	0	0	0	10	0	10	9	0	10	10	0	6	24	9	23	18	13	6	8	16	13	19	12	0	0	0	0	13	20	0	14	22	6	10	0
hsa-miR-511-5p	0	0	10	0	0	0	7	0	0	7	15	0	12	10	12	0	0	0	0	0	9	9	11	0	0	0	0	9	10	11	0	7	14	0	10	6	0	7	0	6	12	0	11	0	0	0	0	14	0
hsa-miR-512-3p	0	38	0	0	0	0	0	1	0	6	0	0	0	0	0	0	12	0	0	0	0	0	10	0	0	0	0	0	0	15	0	11	0	11	0	0	11	0	0	0	0	7	13	12	0	0	0	6	0
hsa-miR-512-5p	72	111	60	69	53	26	44	65	64	41	68	47	81	56	50	52	56	51	39	39	51	53	102	54	43	57	116	95	115	103	93	114	97	100	162	128	117	48	54	37	103	106	124	49	97	90	64	62	63
hsa-miR-513a-3p	17	16	36	10	15	0	3	0	0	34	0	0	0	0	26	6	5	14	5	0	4	30	17	4	12	2	17	3	6	6	11	14	13	0	24	0	19	0	7	0	0	23	11	11	14	0	3	22	2
hsa-miR-513a-5p	24	24	10	29	12	16	18	16	37	10	46	13	6	22	18	10	35	7	14	15	39	26	25	11	18	7	22	22	12	23	18	21	12	18	26	36	28	17	13	12	21	35	25	23	27	30	19	19	19
hsa-miR-513b-3p	7	29	19	10	0	14	10	5	10	21	5	4	36	19	6	0	0	0	43	0	14	7	62	6	19	10	9	102	7	0	7	6	10	14	13	0	19	9	14	6	17	147	29	0	5	13	28	0	20
hsa-miR-513b-5p	84	6	39	3	28	31	1	0	3	158	0	7	12	0	225	2	0	6	32	12	0	135	17	0	4	1	16	0	12	6	5	7	2	27	0	49	0	4	14	0	18	0	7	0	0	64	0	250	0
hsa-miR-513c-3p	0	29	47	0	0	0	13	1	0	33	0	0	0	0	19	0	0	0	0	0	0	28	72	4	0	2	12	4	2	9	0	9	15	12	10	11	12	7	0	0	0	8	6	0	0	0	0	21	0
hsa-miR-513c-5p	13	18	5	12	0	0	17	5	0	4	4	13	14	15	8	0	7	14	14	0	8	12	25	9	16	4	46	13	13	17	15	25	19	12	22	27	13	2	5	10	19	22	25	13	12	18	12	21	20
hsa-miR-514a-3p	8	0	0	0	0	0	0	0	15	7	10	7	10	7	0	0	0	0	0	0	2	0	11	0	0	0	0	0	12	22	1	12	3	0	0	11	12	12	0	8	12	8	21	0	20	10	6	6	0
hsa-miR-514a-5p	18	59	31	33	146	68	55	40	186	375	13	190	121	36	104	39	24	24	12	28	43	92	35	9	30	19	35	14	38	23	109	37	6	39	26	47	25	30	33	73	24	27	35	59	35	31	19	35	14
hsa-miR-514b-3p	9	26	4	0	0	13	0	0	4	14	0	2	9	0	0	0	0	0	0	0	9	48	22	0	0	6	10	7	82	0	0	8	2	0	10	11	10	0	0	0	0	31	0	0	0	12	0	0	0
hsa-miR-514b-5p	14	12	20	19	0	0	14	0	0	15	7	1	9	19	18	0	3	0	5	0	6	11	30	8	0	3	34	18	20	12	10	15	8	0	20	71	13	3	0	0	15	21	11	12	25	18	9	23	6
hsa-miR-515-3p	13	26	12	15	1	6	10	8	18	5	12	13	17	17	14	11	18	13	8	16	7	9	41	13	9	12	25	22	25	20	11	24	10	15	18	35	12	13	12	8	17	13	26	3	11	5	4	11	12
hsa-miR-515-5p	24	24	28	4	0	0	6	3	0	21	7	0	16	12	29	0	10	12	13	0	3	19	57	4	0	2	13	35	16	24	5	4	7	12	10	21	20	2	0	0	0	7	20	7	26	0	0	33	12
hsa-miR-516a-3p	4	10	0	0	0	0	6	5	0	5	5	5	4	12	11	0	12	0	0	0	4	0	19	4	16	5	31	18	8	0	0	12	9	25	14	15	11	4	5	0	36	14	19	2	14	11	12	0	11
hsa-miR-516a-5p	7	10	0	13	0	0	0	0	0	5	0	9	6	0	0	0	10	0	7	16	9	0	9	0	0	1	11	11	12	11	0	10	14	0	13	20	7	0	0	0	0	16	10	15	0	11	0	9	0
hsa-miR-516b-3p	14	18	13	0	0	0	8	5	0	7	6	6	5	11	10	0	13	5	0	4	8	8	17	11	13	4	26	21	12	0	6	8	5	51	15	19	24	11	5	0	11	30	19	13	34	13	12	0	7
hsa-miR-516b-5p	23	0	4	0	14	0	5	5	0	24	0	0	3	0	90	4	0	0	0	0	0	41	0	0	0	0	0	5	0	10	10	5	0	11	17	18	0	2	0	3	0	0	6	0	0	0	0	54	0
hsa-miR-517-5p	0	0	0	0	0	0	0	0	0	0	0	0	0	0	0	0	0	0	0	0	0	0	5	0	0	0	0	0	0	0	0	0	0	0	0	11	0	0	0	0	0	0	0	0	0	0	0	0	0
hsa-miR-517a-3p	0	8	0	0	1	0	0	0	0	0	0	0	0	0	0	19	0	0	0	0	0	0	1	0	12	0	14	0	1	0	0	0	3	0	0	0	10	0	10	0	0	11	0	0	0	0	0	0	1
hsa-miR-517b-3p	0	111	0	15	6	0	14	0	0	0	2	0	11	54	1	19	1	29	2	10	0	0	2	0	18	1	52	0	7	0	0	0	37	0	0	1	14	1	8	0	10	18	12	27	10	0	0	0	2
hsa-miR-517c-3p	7	0	0	10	0	0	0	0	0	0	0	0	0	0	0	0	0	0	6	0	4	0	0	0	0	0	0	10	12	3	0	0	3	0	6	0	0	2	0	0	0	0	0	0	0	0	0	12	0
hsa-miR-5186	23	22	10	16	14	12	15	10	11	5	16	11	13	23	24	8	32	17	30	21	16	22	31	16	21	15	47	20	38	31	29	40	33	11	21	28	29	14	13	6	29	21	30	18	21	19	28	26	14
hsa-miR-5187-3p	9	18	14	18	10	11	8	6	14	8	7	3	10	17	17	5	0	20	8	10	12	20	23	8	16	3	10	20	21	27	12	11	11	22	23	19	31	13	11	12	31	17	35	0	18	17	16	8	22
hsa-miR-5187-5p	87	118	40	56	50	66	44	32	58	79	52	51	80	95	78	65	85	52	70	72	79	51	92	45	67	60	123	61	78	101	82	67	89	64	113	141	126	48	62	84	78	96	97	73	119	81	44	90	78
hsa-miR-5188	24	41	15	15	0	2	15	18	12	15	20	18	23	16	13	0	17	7	14	17	16	14	25	4	16	9	11	21	29	23	17	24	11	19	43	35	28	10	11	15	16	28	40	16	30	15	6	10	11
hsa-miR-5189-3p	119	154	124	102	82	64	77	44	109	80	85	64	94	78	92	66	86	78	59	59	190	78	110	55	84	76	187	113	106	106	87	82	74	92	107	156	99	75	66	63	133	135	139	81	81	121	64	95	59
hsa-miR-5189-5p	21	24	21	13	16	14	22	15	12	16	12	12	14	16	11	18	20	21	11	27	20	19	32	5	15	6	36	31	26	24	14	13	8	32	26	38	22	21	16	20	21	25	33	24	10	23	18	16	10
hsa-miR-518a-3p	89	111	65	45	45	24	39	48	43	73	30	21	55	31	143	41	33	33	39	37	16	70	41	30	28	26	52	65	55	43	54	37	54	74	69	91	57	19	25	25	62	60	67	51	47	49	32	85	37
hsa-miR-518a-5p	0	13	0	0	0	0	11	2	0	2	0	0	13	0	6	0	0	0	0	6	9	0	0	0	0	0	0	8	10	16	6	12	3	16	10	18	12	0	0	0	0	7	19	0	0	0	0	1	14
hsa-miR-518b	63	72	44	66	48	36	35	39	40	62	73	41	45	38	55	61	56	50	57	37	40	53	60	55	53	34	58	61	62	51	55	78	54	56	61	67	54	55	47	27	67	64	77	56	64	57	54	20	43
hsa-miR-518c-3p	22	61	15	34	17	0	29	5	0	20	2	0	5	37	41	11	12	10	5	0	1	17	21	5	17	5	18	11	9	7	10	14	39	16	6	16	18	5	7	0	0	27	13	15	0	0	0	39	7
hsa-miR-518c-5p	0	0	0	0	0	0	0	0	0	0	0	0	0	0	0	0	0	0	0	0	0	0	10	0	0	0	0	0	0	0	0	0	0	0	0	0	0	0	0	0	0	0	0	0	0	0	0	0	0
hsa-miR-518d-3p	64	35	17	25	20	11	22	17	18	18	20	19	19	20	18	20	24	16	13	15	14	24	30	14	12	19	30	30	32	23	31	23	23	22	32	32	34	11	15	11	33	40	48	29	25	24	21	21	32
hsa-miR-518e-3p	42	58	29	20	23	14	29	24	26	26	31	16	24	28	33	28	25	26	12	22	15	24	53	26	24	19	44	30	33	31	29	33	26	42	42	80	54	17	25	19	50	60	50	26	25	30	28	30	26
hsa-miR-518f-3p	0	0	0	0	0	0	0	0	0	0	0	0	0	0	0	0	0	0	0	0	0	0	0	0	0	0	0	6	0	10	0	0	0	0	10	0	0	0	0	0	0	0	0	0	0	0	0	3	0
hsa-miR-5190	10	22	8	12	0	8	12	14	13	7	3	11	14	11	13	0	16	17	10	5	10	12	9	0	0	10	25	14	17	17	10	17	8	15	23	24	14	6	0	0	12	17	20	15	14	24	2	17	18
hsa-miR-5191	63	63	36	49	27	21	38	43	52	37	46	43	67	207	33	27	48	27	22	28	33	40	71	37	58	26	59	52	197	67	38	64	35	46	219	81	58	43	42	23	67	68	74	29	63	36	42	29	44
hsa-miR-5192	17	20	5	12	14	8	12	9	12	18	12	8	17	13	15	18	21	17	23	0	6	12	28	18	10	9	19	11	17	22	0	14	15	13	23	25	14	7	6	5	16	23	25	11	13	15	13	17	7
hsa-miR-5193	54	82	52	58	53	24	36	27	36	39	47	40	54	94	27	37	61	42	38	30	30	41	106	23	28	31	81	64	63	99	43	66	62	76	89	80	67	46	31	43	94	80	70	58	50	72	36	36	46
hsa-miR-5194	21	67	34	29	56	16	22	15	13	47	24	43	64	53	23	25	21	29	30	13	19	19	71	20	22	29	27	128	35	19	36	28	23	14	32	33	32	33	37	27	39	192	77	40	38	22	55	18	47
hsa-miR-5195-3p	17	37	18	42	12	10	20	16	23	21	17	22	46	18	23	24	27	27	21	21	11	25	81	17	25	14	32	23	36	59	32	40	30	35	45	38	38	19	22	16	39	25	38	25	29	34	20	20	19
hsa-miR-5195-5p	24	54	25	24	16	10	16	19	28	17	18	22	26	19	14	26	23	23	18	13	19	6	28	11	12	12	42	21	32	31	40	22	37	27	47	43	27	15	16	21	40	29	39	19	20	22	23	21	15
hsa-miR-5196-3p	60	117	99	37	46	24	44	22	23	124	51	40	59	85	82	63	71	51	30	71	45	70	79	64	84	30	148	129	96	100	56	59	60	86	102	71	99	46	37	27	62	87	82	56	57	73	67	80	47
hsa-miR-5196-5p	60	64	55	53	45	31	42	39	36	42	44	29	36	55	58	39	68	30	33	41	33	58	78	54	44	36	62	60	52	69	47	37	53	42	57	76	59	37	40	26	63	66	73	35	60	44	56	49	41
hsa-miR-5197-3p	23	13	23	12	9	14	16	10	16	23	18	17	30	14	13	13	18	14	10	11	14	18	19	6	18	8	43	20	16	34	22	21	11	19	39	27	25	13	9	17	26	35	33	20	16	20	12	9	14
hsa-miR-5197-5p	20	21	19	14	12	11	6	7	13	12	12	9	20	13	24	12	22	14	10	13	9	15	53	19	15	11	34	39	27	24	23	29	25	26	54	41	34	9	13	8	31	35	30	12	21	16	10	12	13
hsa-miR-519b-5p	0	0	0	0	0	0	0	0	0	0	0	0	0	0	0	0	0	0	0	0	0	0	10	0	0	0	0	0	0	0	0	0	0	0	0	0	0	0	0	0	0	0	0	0	0	0	0	0	0
hsa-miR-519c-3p	0	0	0	0	0	0	0	0	0	0	0	0	0	0	0	0	0	0	0	0	0	0	0	0	0	0	0	13	0	0	0	0	0	0	2	13	0	0	0	0	0	0	0	0	0	0	0	0	0
hsa-miR-519d-3p	9	13	13	0	14	9	0	7	11	10	21	0	3	4	0	7	14	4	0	9	8	12	15	15	11	0	15	12	6	12	6	12	8	14	13	12	12	6	8	1	9	20	22	4	16	0	7	3	11
hsa-miR-519d-5p	0	11	0	0	0	0	0	3	0	4	0	5	13	0	0	0	0	0	0	0	7	0	14	0	0	0	0	12	16	0	12	14	6	16	10	0	8	0	0	0	7	12	27	0	14	10	3	0	0
hsa-miR-519e-5p	16	42	23	24	18	13	6	18	9	29	29	11	12	25	24	21	32	19	17	12	4	16	54	12	27	11	40	21	25	49	25	23	20	29	27	34	36	16	18	5	27	25	40	20	16	27	8	17	20
hsa-miR-520a-3p	25	22	15	12	15	0	23	4	0	15	13	17	36	17	14	8	17	14	8	13	6	15	184	14	16	0	0	9	27	14	16	31	11	19	33	50	27	9	16	4	15	24	64	12	17	21	10	22	22
hsa-miR-520a-5p	0	0	0	0	0	0	0	0	0	8	0	0	0	0	0	0	0	0	0	0	0	0	0	0	0	0	0	0	2	11	0	11	10	0	0	8	5	0	0	0	10	15	0	0	0	0	0	2	0
hsa-miR-520d-3p	21	20	16	18	15	0	15	9	0	14	2	16	16	18	20	18	14	9	6	11	13	14	20	5	15	6	17	18	30	33	16	27	10	31	24	27	40	11	12	5	21	20	33	18	30	22	18	12	13
hsa-miR-520d-5p	0	0	0	0	0	0	0	0	0	0	0	0	0	0	0	0	0	0	0	10	0	0	0	0	0	0	0	8	11	0	0	0	3	0	16	0	3	0	0	0	0	10	0	0	0	0	0	0	0
hsa-miR-520e	16	14	20	0	0	0	0	0	0	18	0	0	0	0	0	0	0	0	0	14	0	10	0	0	0	1	12	0	0	3	0	7	0	16	0	13	0	0	0	0	0	0	10	0	0	0	0	13	0
hsa-miR-520f-3p	0	0	0	0	0	0	0	0	0	0	0	0	0	0	0	0	0	0	0	0	0	0	11	0	0	0	0	0	0	0	0	0	0	0	0	0	0	0	0	0	0	0	11	0	0	0	0	0	0
hsa-miR-520f-5p	0	0	0	0	0	0	0	0	0	0	0	0	0	0	0	0	0	0	0	0	0	0	0	0	0	0	0	0	0	0	0	0	0	0	0	0	0	0	0	0	0	0	0	0	0	0	0	0	0
hsa-miR-520g-3p	0	0	0	0	0	0	0	0	0	0	0	0	0	0	0	0	0	0	0	0	0	0	0	0	3	0	0	0	0	0	0	0	0	0	0	0	0	0	10	0	0	0	0	0	0	0	0	0	0
hsa-miR-520g-5p	90	79	38	64	29	25	44	41	48	32	57	50	58	61	52	53	77	52	30	60	64	72	71	84	80	54	77	74	41	50	61	61	76	59	52	72	84	62	60	45	59	85	99	63	69	62	67	64	85
hsa-miR-520h	14	17	0	0	0	1	17	14	13	6	0	4	10	0	11	0	8	0	0	2	9	0	20	11	0	3	20	19	22	18	21	15	20	16	17	32	35	3	0	0	17	19	24	10	18	29	13	11	8
hsa-miR-521	74	109	26	61	60	148	80	33	186	33	55	83	77	78	26	32	70	37	24	38	102	63	69	39	40	38	99	60	286	20	40	67	127	137	117	173	121	30	34	50	254	105	166	43	92	46	45	35	25
hsa-miR-522-3p	0	14	0	0	10	0	0	0	0	5	0	0	0	0	0	6	0	13	0	0	4	0	10	0	0	2	10	10	12	15	4	12	14	0	3	12	13	0	0	0	11	20	11	0	23	0	2	5	0
hsa-miR-522-5p	0	0	0	0	0	0	0	0	0	0	0	0	0	0	0	0	0	0	0	0	0	0	0	0	0	0	0	0	0	0	0	0	0	0	0	12	0	0	0	0	0	0	0	0	0	0	0	0	0
hsa-miR-523-3p	8	11	0	0	0	0	0	0	0	9	0	0	0	0	0	0	0	0	0	0	8	0	5	0	0	8	13	0	11	14	10	10	4	0	0	0	21	0	0	0	15	10	21	0	0	0	0	3	0
hsa-miR-524-3p	50	50	20	27	19	38	25	36	32	11	37	24	12	34	11	11	43	19	11	20	54	23	19	8	16	10	19	20	77	15	17	26	22	11	42	48	27	20	18	12	108	37	48	14	23	25	27	16	31
hsa-miR-524-5p	7	0	12	0	0	0	0	0	0	1	0	0	0	0	0	0	0	0	0	0	0	6	0	0	0	0	0	15	0	0	0	10	0	0	10	11	0	0	0	0	0	0	10	0	0	0	0	0	11
hsa-miR-525-3p	13	0	0	0	0	0	0	0	0	0	0	0	0	0	0	0	0	0	0	11	4	0	9	0	0	5	32	11	0	10	10	0	0	0	7	0	0	0	0	0	10	0	11	0	16	0	2	4	0
hsa-miR-525-5p	6	13	12	10	0	0	0	3	0	7	16	4	11	7	0	0	0	0	5	3	7	7	15	0	0	3	12	12	14	0	12	10	11	13	17	16	15	4	0	4	6	6	8	0	0	11	0	0	10
hsa-miR-526b-5p	10	0	0	0	0	0	0	0	0	0	0	0	0	0	0	0	0	0	0	0	0	0	0	0	0	0	0	0	0	0	0	0	0	0	0	0	0	0	0	0	0	0	0	0	0	0	0	0	0
hsa-miR-532-3p	106	114	93	93	132	124	72	67	165	109	152	222	198	94	131	120	74	197	51	52	55	66	94	77	96	246	64	97	79	95	205	158	104	69	123	123	100	51	42	133	71	122	117	87	133	99	64	76	78
hsa-miR-532-5p	156	142	141	168	95	168	67	73	177	126	200	261	442	106	214	130	75	440	37	58	60	131	71	43	110	512	85	86	58	66	162	195	107	68	118	157	96	51	85	375	113	122	149	144	173	111	62	141	125
hsa-miR-539-3p	0	0	0	0	0	0	0	10	0	5	0	0	0	0	0	0	0	0	0	0	0	0	0	0	0	0	0	4	15	12	0	14	6	6	12	12	5	3	0	0	10	13	0	0	18	0	5	2	2
hsa-miR-539-5p	14	6	10	14	7	0	0	8	0	4	7	8	3	20	0	11	9	17	11	10	0	12	20	8	13	3	11	18	21	16	10	17	17	17	17	19	16	13	22	5	19	11	18	10	13	15	10	10	5
hsa-miR-541-3p	0	0	0	0	0	0	0	4	0	4	0	0	7	0	0	0	13	0	0	0	6	0	11	10	0	0	0	11	5	0	0	10	10	11	9	13	12	0	0	0	0	13	10	11	0	0	0	0	0
hsa-miR-541-5p	36	40	25	21	14	14	21	11	11	11	17	29	21	24	29	24	28	17	17	20	14	18	47	27	30	11	28	42	30	26	27	35	13	29	21	31	36	20	16	15	28	42	36	20	23	30	26	28	21
hsa-miR-542-3p	55	76	51	16	14	14	15	1	15	56	12	14	57	16	79	22	7	23	11	21	3	32	131	8	12	14	21	23	26	21	8	16	18	29	29	27	23	21	13	15	23	32	27	14	19	9	6	46	20
hsa-miR-542-5p	67	38	24	27	27	14	19	10	22	37	29	24	80	32	64	17	32	22	27	22	21	56	62	33	35	27	53	32	35	42	27	46	31	35	49	81	41	15	21	15	38	58	48	27	58	34	29	86	27
hsa-miR-543	11	21	7	0	0	0	4	0	0	6	0	0	0	0	16	0	14	0	0	0	0	14	11	0	0	0	0	0	0	6	7	10	0	0	0	0	5	13	0	11	0	12	5	7	10	0	7	20	11
hsa-miR-544a	22	36	17	0	10	3	8	5	15	12	10	6	18	6	10	12	12	21	0	0	6	2	22	6	8	10	14	19	29	14	14	18	10	20	32	28	24	9	11	0	17	32	23	11	13	17	14	16	15
hsa-miR-544b	14	0	0	0	0	0	0	0	0	0	0	0	0	0	0	0	0	0	0	0	0	0	18	4	0	0	0	6	0	0	0	0	0	0	21	0	6	6	0	0	0	10	0	0	0	0	0	0	0
hsa-miR-545-3p	0	0	0	0	0	0	0	0	0	0	0	0	0	0	0	0	0	0	0	0	0	0	0	0	0	0	0	0	0	0	0	0	0	0	0	7	0	0	0	0	0	0	0	0	0	0	0	0	0
hsa-miR-545-5p	10	11	10	0	5	0	27	5	0	9	5	0	0	11	13	15	0	12	0	0	7	13	27	3	13	8	17	17	20	16	8	11	11	12	14	9	10	6	0	0	18	28	22	0	11	0	7	6	10
hsa-miR-548-3p	0	0	47	0	0	0	0	0	0	13	1	0	3	11	0	0	0	21	0	0	2	17	112	0	0	1	18	17	6	0	0	1	0	0	10	2	10	0	0	0	0	12	4	0	0	0	0	0	0
hsa-miR-548a-3p	0	11	0	0	0	0	0	3	0	9	0	0	12	0	0	0	1	0	0	0	0	0	0	0	0	0	0	12	0	0	0	6	0	11	5	13	7	1	0	0	0	13	0	10	0	0	0	0	0
hsa-miR-548a-5p	0	10	0	0	0	0	0	0	0	0	10	0	0	4	0	0	9	10	0	0	10	11	10	0	0	3	11	7	8	16	0	0	10	0	11	0	13	0	0	1	0	7	8	10	0	0	0	7	0
hsa-miR-548ab	43	37	35	13	5	0	9	0	0	47	3	0	0	15	48	11	0	12	18	10	2	22	54	0	8	6	25	10	7	15	8	6	9	0	5	0	10	5	11	9	0	13	6	0	0	0	0	76	0
hsa-miR-548ac	27	34	29	26	14	23	20	22	23	15	21	14	17	21	26	19	17	32	14	20	16	29	41	8	26	17	148	32	40	39	17	57	21	26	43	46	41	14	11	10	43	32	49	22	32	28	34	20	15
hsa-miR-548ad-3p	28	37	7	15	11	0	15	8	0	15	22	7	11	17	8	8	19	13	8	12	7	12	17	10	0	16	80	16	34	17	21	32	19	12	13	32	18	8	0	9	22	25	24	10	20	21	11	11	10
hsa-miR-548ad-5p	203	243	38	19	11	36	10	14	10	13	7	17	30	12	19	14	15	17	100	0	7	10	20	8	16	7	63	19	28	14	22	23	19	43	14	146	29	4	33	8	18	60	32	51	27	22	12	662	6
hsa-miR-548ae-3p	12	18	0	0	14	0	14	5	0	5	13	0	11	8	7	7	8	10	0	11	7	0	18	7	13	3	17	9	17	13	0	15	2	13	21	23	11	5	8	7	23	13	26	12	10	0	9	2	0
hsa-miR-548ae-5p	0	11	0	0	0	0	0	16	0	0	0	0	0	0	0	0	0	0	0	0	0	0	0	0	0	0	0	0	0	0	0	0	0	1	0	0	0	0	0	0	0	0	0	0	18	0	0	0	0
hsa-miR-548ag	0	32	3	0	0	0	13	0	0	5	7	0	10	11	4	0	0	0	0	0	0	10	11	0	0	10	7	0	0	0	0	11	0	0	0	11	7	2	0	0	0	11	0	0	10	0	6	0	0
hsa-miR-548ah-5p	0	0	0	0	0	0	0	0	0	0	2	0	0	10	0	0	0	0	0	0	0	0	0	0	0	0	0	0	0	0	0	0	0	0	0	0	0	0	0	0	0	0	0	0	0	0	0	0	0
hsa-miR-548aj-5p	0	12	0	0	0	0	0	0	0	2	0	0	0	0	0	0	0	0	0	0	0	0	0	0	0	0	0	10	0	0	8	12	0	0	23	12	15	0	0	0	10	28	16	0	0	0	0	0	0
hsa-miR-548ak	0	0	0	0	0	0	0	0	0	3	0	0	3	0	0	0	0	0	0	0	4	0	0	0	0	0	0	0	0	0	0	10	0	0	0	15	0	0	0	0	12	0	0	0	0	0	0	0	0
hsa-miR-548al	12	11	0	0	4	0	0	0	0	3	0	0	7	0	0	10	0	13	0	0	8	0	8	0	0	3	18	7	13	11	11	11	5	0	16	17	11	0	0	0	0	8	0	0	0	0	0	2	0
hsa-miR-548an	0	0	0	0	0	0	0	0	0	0	0	0	0	0	0	0	0	0	0	0	0	0	0	0	0	0	0	0	0	0	0	0	0	0	0	0	11	0	0	0	0	4	0	0	0	0	0	0	0
hsa-miR-548ao-3p	11	18	0	0	0	0	10	0	0	0	13	15	13	12	8	0	12	12	0	0	0	0	11	7	0	6	17	16	16	16	17	0	15	0	7	13	6	12	0	8	35	11	14	5	0	8	0	11	11
hsa-miR-548ao-5p	10	15	7	14	0	0	5	5	0	5	9	0	16	11	11	0	9	17	8	0	5	18	15	0	9	6	18	10	9	19	0	36	19	10	22	13	24	0	11	7	17	20	13	14	0	0	0	12	9
hsa-miR-548ap-3p/548t-3p/548aa	57	62	7	21	13	14	10	7	20	13	29	8	25	32	11	8	15	26	22	6	12	12	25	8	17	21	33	21	26	20	16	24	13	19	30	24	21	6	23	12	32	21	26	18	33	16	4	51	9
hsa-miR-548ap-5p/548j-5p	11	23	13	25	5	0	15	19	15	10	20	24	73	10	10	17	15	17	13	13	6	10	21	4	0	9	19	20	25	13	14	11	4	17	33	21	14	8	0	48	9	26	20	26	24	15	12	15	6
hsa-miR-548aq-3p	0	0	0	0	0	0	0	0	0	0	0	0	0	0	0	0	0	0	0	0	0	0	0	0	0	0	0	0	0	0	0	0	0	0	0	0	0	0	0	0	0	0	0	0	0	0	0	0	0
hsa-miR-548aq-5p	0	0	0	0	0	0	0	0	0	0	0	0	0	0	0	0	0	0	0	0	0	0	0	0	0	0	0	0	0	0	0	0	0	0	0	10	0	0	0	0	0	0	0	0	0	0	0	0	0
hsa-miR-548ar-3p	0	0	4	0	0	0	2	0	0	10	0	0	0	0	18	0	0	0	0	0	0	10	0	0	0	0	0	0	5	8	0	5	0	0	0	0	0	0	0	0	0	0	0	0	0	0	0	15	0
hsa-miR-548ar-5p	11	11	0	0	0	0	0	1	0	3	0	0	9	0	0	0	0	0	0	0	0	0	0	0	0	0	0	8	0	0	0	11	0	11	12	10	4	5	0	0	11	21	5	0	0	0	0	0	0
hsa-miR-548as-3p	50	59	8	18	5	0	11	10	0	9	8	10	18	13	13	14	4	0	13	0	7	14	16	8	10	12	23	6	0	30	11	18	0	7	18	35	8	11	14	0	14	10	16	11	11	2	5	70	5
hsa-miR-548as-5p	0	0	0	0	0	0	0	0	0	0	0	0	0	0	0	0	0	0	0	0	0	0	10	0	0	5	10	0	0	0	0	0	0	0	0	0	0	0	0	0	0	0	10	0	0	0	0	0	0
hsa-miR-548at-3p	20	29	12	22	0	0	10	11	0	3	22	0	13	6	5	0	21	11	9	4	7	11	15	13	10	0	0	43	12	13	16	20	9	6	29	33	28	0	15	2	10	52	43	27	12	0	28	8	9
hsa-miR-548at-5p	10	15	7	0	7	10	0	6	7	5	9	0	0	14	0	11	0	0	0	0	6	14	16	0	11	2	22	10	10	24	13	15	8	10	19	14	14	0	2	14	18	15	13	0	10	0	5	6	5
hsa-miR-548au-3p	0	0	0	0	0	0	0	0	0	0	0	0	0	0	0	0	0	0	0	0	0	0	0	0	0	5	10	0	0	0	0	0	0	0	0	12	0	0	0	0	0	0	0	0	0	0	0	0	0
hsa-miR-548au-5p/548c-5p/548o-5p/548am-5p	10	7	4	0	7	3	0	0	12	4	12	0	20	21	0	10	12	15	0	0	8	11	0	0	0	16	8	8	0	0	11	14	0	0	17	12	0	8	0	0	0	0	0	11	0	0	0	0	0
hsa-miR-548av-5p/548k	21	16	8	12	7	0	11	6	0	12	8	4	10	12	14	15	6	5	1	5	18	13	12	11	10	10	19	18	16	14	15	20	6	16	29	31	14	0	6	5	20	21	15	10	7	10	12	11	0
hsa-miR-548aw	8	17	11	18	4	10	0	0	6	4	14	0	9	7	0	11	0	0	6	0	9	4	20	12	0	2	21	16	11	14	8	16	10	0	11	13	14	0	0	0	0	6	11	0	11	0	3	8	9
hsa-miR-548ay-3p	18	34	34	12	6	10	15	3	9	26	23	10	16	16	28	21	18	21	12	11	17	18	26	9	26	13	50	23	14	22	19	13	12	14	24	33	24	10	12	8	0	32	34	13	19	10	16	43	14
hsa-miR-548az-3p	0	0	0	0	0	0	0	0	0	0	0	0	0	0	0	0	0	0	0	0	0	0	0	0	0	0	0	3	0	0	0	0	0	0	4	0	0	3	0	0	0	0	0	0	0	0	0	0	0
hsa-miR-548az-5p	14	18	0	14	7	0	10	6	0	6	8	0	18	13	11	13	0	11	1	0	3	0	14	8	10	6	17	13	20	0	0	22	13	10	18	12	17	6	7	5	14	10	12	0	16	0	9	0	6
hsa-miR-548b-3p	8	0	0	0	0	0	0	0	0	0	10	3	4	4	0	0	9	10	0	11	5	0	13	0	0	2	14	5	0	13	0	0	0	0	12	0	0	7	0	10	11	0	13	12	0	11	0	6	0
hsa-miR-548b-5p	0	0	0	0	0	0	0	6	0	1	0	0	0	0	0	0	0	0	0	0	0	0	11	0	0	0	0	0	0	0	0	18	0	10	0	0	12	0	0	0	0	3	14	0	0	0	0	0	10
hsa-miR-548ba	0	15	0	0	0	0	0	0	0	0	0	0	0	0	0	0	0	0	0	0	0	0	22	10	0	2	11	9	11	11	1	0	4	0	16	17	19	0	0	0	0	10	17	0	0	0	0	1	0
hsa-miR-548bb-3p	0	0	0	0	0	0	2	0	0	0	0	0	0	0	11	0	0	0	0	0	0	0	0	0	0	0	0	0	0	0	0	0	0	0	0	0	0	0	0	0	0	0	0	0	0	0	0	0	0
hsa-miR-548c-3p	0	15	0	0	0	0	0	0	0	0	0	0	0	0	0	0	0	0	0	0	0	0	19	0	0	0	0	9	0	0	0	0	0	0	11	9	0	0	0	0	0	0	0	0	0	0	0	0	0
hsa-miR-548d-3p	0	14	0	0	10	0	10	7	0	3	0	0	15	0	9	5	13	14	0	0	10	0	15	0	10	3	16	10	20	26	7	19	4	18	66	18	12	6	4	2	0	11	12	4	17	0	3	8	8
hsa-miR-548d-5p	0	0	10	0	0	0	0	0	0	0	0	0	21	0	0	0	0	18	0	0	0	1	0	0	0	18	2	0	0	0	0	0	0	0	0	0	0	0	0	0	0	0	0	0	0	0	0	0	0
hsa-miR-548e-3p	21	12	0	0	11	0	0	1	0	9	0	6	10	0	0	6	14	0	0	10	6	0	62	0	20	5	14	11	16	22	10	14	9	10	15	22	16	8	17	9	28	24	18	5	14	17	9	11	16
hsa-miR-548e-5p	16	10	0	0	8	0	6	4	0	5	4	0	15	12	15	11	0	10	0	0	9	0	0	0	0	12	17	10	10	0	0	10	6	16	11	12	3	2	0	0	0	10	13	0	9	0	10	0	8
hsa-miR-548f-3p	28	37	9	18	8	7	6	30	12	15	20	14	13	14	47	16	19	19	12	14	12	36	16	14	12	9	39	36	23	38	21	24	18	29	34	55	38	17	8	18	37	34	30	17	15	19	20	32	9
hsa-miR-548f-5p	12	20	0	0	0	2	7	7	13	8	6	13	17	17	17	0	0	12	0	0	5	0	8	4	0	10	13	12	11	15	13	21	9	16	14	24	12	6	0	12	10	8	14	0	0	12	0	9	3
hsa-miR-548h-5p	10	17	16	4	14	0	0	3	0	5	4	0	13	31	0	6	6	6	16	0	7	9	46	0	10	11	13	27	11	12	11	10	8	12	12	0	19	7	10	0	22	51	25	11	0	0	0	4	11
hsa-miR-548i	0	21	0	0	0	0	0	0	0	11	0	0	12	0	0	0	0	0	0	16	0	0	13	0	8	6	10	19	21	6	0	8	12	0	13	15	8	2	14	0	0	22	0	0	5	0	10	12	3
hsa-miR-548l	38	38	31	22	15	25	15	15	19	15	28	27	35	34	24	29	28	25	18	21	18	25	28	30	11	22	47	38	39	44	36	24	26	30	30	35	34	22	16	28	54	45	31	27	44	33	32	20	25
hsa-miR-548m	13	11	0	0	0	0	0	1	0	4	0	0	5	0	0	0	7	0	0	0	0	0	14	0	0	2	16	10	4	0	10	10	11	10	14	0	14	0	0	0	10	14	0	12	10	0	8	0	8
hsa-miR-548n	23	25	0	13	0	5	0	4	19	8	9	4	0	10	0	0	0	0	5	15	2	0	15	6	7	7	17	9	7	14	12	8	4	10	18	25	10	4	14	15	11	19	26	0	0	14	0	25	10
hsa-miR-548o-3p	0	0	0	0	0	0	0	0	0	0	0	0	0	0	0	0	0	0	0	0	0	0	0	0	0	0	0	1	0	0	0	0	0	0	4	0	0	0	0	0	0	0	0	0	0	0	0	0	0
hsa-miR-548p	10	0	0	0	0	0	0	0	0	0	0	0	0	0	0	0	0	0	0	0	0	0	0	0	0	0	0	0	0	11	0	0	0	0	0	10	0	0	0	0	0	0	0	0	0	0	0	5	0
hsa-miR-548q	39	47	49	21	16	0	18	3	0	61	8	0	23	29	45	27	6	36	7	0	4	28	193	3	17	11	27	61	3	18	26	5	34	14	16	38	12	16	9	11	12	20	28	25	0	0	0	55	12
hsa-miR-548s	0	0	0	0	0	0	0	0	0	0	0	0	0	0	0	0	0	0	0	0	0	0	0	0	14	0	0	0	0	0	0	0	0	0	0	0	0	0	2	0	0	0	0	0	0	0	0	0	0
hsa-miR-548t-5p	26	28	14	26	13	10	17	15	10	15	20	8	15	17	35	22	23	21	13	18	9	16	30	13	30	9	43	21	18	21	9	26	19	43	33	41	22	23	14	14	17	23	30	14	15	33	12	29	26
hsa-miR-548u	12	0	0	0	0	0	0	0	0	5	0	0	11	0	0	0	0	3	0	0	0	0	0	0	0	0	0	8	11	0	0	12	4	0	10	11	10	0	0	0	0	9	9	0	0	0	0	0	0
hsa-miR-548v	19	12	0	0	0	0	8	11	0	11	0	4	6	0	10	0	9	0	0	10	21	0	21	20	13	6	16	18	15	12	0	13	15	20	11	26	14	4	2	0	3	14	10	11	14	15	4	7	13
hsa-miR-548w	17	30	16	13	3	6	9	11	16	17	14	10	6	18	15	11	18	17	6	8	24	19	21	12	19	12	34	20	13	17	12	23	28	16	22	22	19	8	13	7	11	22	21	13	26	8	9	18	14
hsa-miR-548y	5	0	0	0	0	0	0	9	0	10	4	10	21	13	0	0	11	0	0	0	17	0	21	0	11	10	12	7	0	10	7	24	0	12	15	18	10	0	4	4	0	9	12	1	14	10	10	13	12
hsa-miR-549a	25	38	26	20	16	13	9	9	15	14	13	18	13	25	17	14	15	15	15	12	18	21	33	11	11	5	13	19	17	38	26	17	32	15	41	37	28	16	12	12	17	32	34	17	18	17	19	19	20
hsa-miR-550a-3-5p	8	14	0	13	0	0	0	0	0	5	0	5	10	0	0	0	0	0	2	0	4	0	20	3	5	10	14	8	0	14	10	10	0	0	11	11	14	2	13	0	15	6	12	0	13	11	7	4	11
hsa-miR-550a-3p	10	15	9	14	11	12	14	4	10	8	12	14	16	29	15	8	13	30	5	4	13	19	14	0	18	25	47	9	28	18	11	19	9	15	26	17	11	11	4	17	12	25	21	12	16	11	9	8	6
hsa-miR-550a-5p	28	33	12	15	11	4	11	0	11	13	17	9	9	17	15	13	20	19	5	6	6	23	42	22	30	11	29	18	25	28	26	16	20	0	20	26	23	10	19	4	18	37	34	20	18	18	7	7	16
hsa-miR-550b-2-5p	0	0	0	0	0	0	0	0	0	0	0	0	7	0	0	0	0	0	0	0	0	0	0	0	0	0	0	2	0	0	10	0	0	0	11	0	0	0	0	0	0	0	0	0	9	0	11	0	0
hsa-miR-550b-3p	31	33	26	27	25	39	95	40	34	17	26	18	28	43	18	25	27	16	39	31	26	36	20	37	33	21	36	23	21	35	33	33	24	16	27	45	27	43	32	21	23	31	32	24	22	24	23	10	25
hsa-miR-551a	18	32	10	20	11	4	11	6	17	11	15	9	31	21	31	11	22	18	15	11	15	13	32	23	15	16	31	26	31	25	22	25	11	16	37	24	27	7	18	12	22	29	32	19	18	16	14	18	9
hsa-miR-551b-3p	0	18	0	0	0	11	0	6	5	4	0	0	8	0	0	0	0	0	0	0	0	0	0	0	0	0	0	0	0	0	0	14	0	10	0	13	0	0	0	0	0	0	10	0	0	0	0	0	0
hsa-miR-551b-5p	41	98	47	33	28	15	30	20	14	36	30	12	49	24	87	17	24	17	22	27	26	92	61	18	28	16	37	47	28	35	26	27	55	45	38	76	51	24	39	20	45	27	46	25	16	42	16	95	20
hsa-miR-552-3p	18	17	0	0	14	0	12	7	0	11	6	8	13	15	8	8	18	13	0	0	5	0	12	12	10	7	26	10	9	11	12	12	8	27	20	19	16	8	16	0	11	14	11	12	21	10	11	8	9
hsa-miR-552-5p	22	15	0	16	5	10	11	0	7	8	8	0	24	23	4	12	19	5	3	11	6	0	21	8	0	0	0	14	28	16	12	4	10	0	25	24	13	8	0	5	20	10	8	8	36	0	8	8	11
hsa-miR-553	23	42	22	22	18	8	14	4	17	20	21	16	15	38	23	17	26	21	16	8	14	16	36	17	25	10	26	31	41	29	16	33	19	32	44	27	44	12	10	8	26	31	31	25	15	19	10	5	19
hsa-miR-554	42	21	12	23	8	8	8	6	14	7	32	14	25	18	19	19	15	23	5	12	7	12	32	4	28	9	25	26	28	34	19	16	14	11	41	27	33	15	14	8	19	16	27	13	20	20	10	16	18
hsa-miR-555	21	27	12	23	10	8	10	4	12	10	27	15	11	15	15	6	16	11	7	11	17	11	16	0	12	9	11	16	26	11	18	18	5	18	11	16	12	12	8	10	36	24	29	19	11	19	13	23	15
hsa-miR-556-3p	14	12	4	0	3	4	0	3	11	11	0	4	12	0	0	10	17	0	0	11	0	12	22	6	0	4	10	11	0	21	13	12	0	12	13	12	16	7	0	0	0	30	16	6	0	11	0	8	0
hsa-miR-556-5p	0	18	0	0	0	0	6	0	0	0	0	0	0	0	10	0	0	0	0	0	0	0	10	0	0	3	11	10	13	0	0	0	16	0	7	16	0	0	0	0	11	0	13	0	0	0	0	0	0
hsa-miR-557	20	7	17	14	5	6	0	5	16	7	8	17	10	17	0	10	10	21	9	13	1	5	13	15	14	6	13	18	16	11	10	9	12	11	8	19	17	12	6	0	30	19	21	14	9	7	10	8	13
hsa-miR-5571-3p	20	20	14	15	5	0	0	12	0	6	9	10	18	12	0	10	14	12	6	4	9	11	20	0	9	7	12	14	15	13	7	7	10	17	23	18	10	9	10	9	12	25	22	9	0	21	0	13	17
hsa-miR-5571-5p	8	0	10	12	11	0	0	0	0	7	0	0	6	0	0	6	0	12	8	9	0	5	16	0	0	7	14	13	9	18	0	12	7	0	5	14	9	0	0	0	0	12	23	0	10	0	6	7	0
hsa-miR-5572	14	27	22	33	15	17	27	14	15	5	31	18	16	19	27	16	19	16	9	10	12	10	22	12	17	21	21	28	29	27	21	14	23	24	23	33	29	18	18	12	21	17	23	19	12	24	10	36	32
hsa-miR-5579-3p	20	13	0	0	0	0	3	0	0	0	0	0	0	0	13	0	0	0	0	0	0	0	12	0	0	2	11	0	0	8	0	0	0	0	0	0	0	2	0	0	0	0	0	0	0	0	0	19	0
hsa-miR-5579-5p	2	0	0	0	0	0	0	0	0	0	0	0	0	0	0	0	0	0	0	0	0	0	20	0	0	4	11	11	0	3	0	0	0	0	5	0	0	0	0	0	0	0	0	0	0	0	0	10	0
hsa-miR-558	18	19	15	13	10	0	0	10	0	0	4	10	8	10	0	8	7	10	5	10	4	5	24	9	16	8	12	22	17	15	12	0	7	5	26	37	16	10	6	0	12	10	17	13	12	12	17	6	12
hsa-miR-5580-3p	20	20	11	12	0	0	1	2	0	8	6	9	4	13	20	0	15	0	2	0	4	12	19	2	12	7	15	19	15	9	13	17	8	14	8	24	17	0	9	0	12	19	17	16	18	11	8	22	0
hsa-miR-5580-5p	0	0	0	0	0	0	0	0	0	0	7	0	1	10	0	0	0	0	0	0	4	0	0	0	0	0	0	15	0	12	6	0	0	0	15	13	9	3	0	0	10	12	17	0	0	0	0	3	11
hsa-miR-5581-3p	6	19	0	13	0	0	5	1	0	14	0	0	0	0	10	0	0	0	8	0	0	0	11	0	0	0	0	10	0	10	10	5	0	10	10	14	7	4	0	0	10	11	0	0	12	0	9	7	3
hsa-miR-5581-5p	6	0	0	0	0	0	0	3	0	0	0	0	6	0	0	0	0	0	0	0	0	0	0	0	0	0	0	4	17	0	2	0	4	11	11	13	10	7	0	0	0	3	0	0	0	0	0	0	0
hsa-miR-5582-3p	0	0	0	0	0	0	0	0	0	0	0	0	0	0	0	0	0	0	0	0	0	0	295	0	0	0	0	0	0	5	0	0	0	0	0	0	0	0	0	0	0	0	0	0	0	0	0	14	0
hsa-miR-5583-3p	0	0	0	0	0	0	0	0	0	4	0	0	0	0	0	0	0	0	0	0	0	0	0	0	0	3	10	0	0	0	0	1	0	0	0	0	12	0	0	0	0	2	0	0	0	0	0	0	2
hsa-miR-5583-5p	13	22	0	13	8	0	7	9	0	4	12	0	13	11	14	10	11	11	6	11	15	0	23	8	0	13	9	12	16	13	11	18	15	17	17	16	18	9	0	2	20	16	23	4	16	0	7	7	19
hsa-miR-5584-3p	18	18	19	18	5	5	7	16	11	17	11	3	11	11	24	17	20	18	17	0	10	25	13	16	18	12	95	19	25	26	7	14	20	14	17	22	21	9	8	7	13	27	18	7	12	16	17	22	10
hsa-miR-5584-5p	131	86	64	76	34	33	43	31	57	52	63	52	72	62	72	54	73	86	41	35	81	56	117	51	71	35	122	96	128	136	53	112	69	91	118	126	74	43	60	38	127	150	122	81	85	103	59	44	73
hsa-miR-5585-3p	32	36	22	20	0	9	11	8	10	27	16	10	11	18	25	0	17	16	10	17	4	14	25	15	10	7	37	21	21	16	15	10	11	21	16	25	22	13	18	8	14	14	18	19	19	13	13	25	0
hsa-miR-5585-5p	26	20	27	20	10	0	12	2	0	7	18	12	15	9	16	14	16	10	13	0	7	15	25	13	39	15	32	25	20	22	13	14	16	19	29	37	23	33	10	10	115	20	33	22	18	6	13	14	12
hsa-miR-5586-3p	10	0	0	0	12	0	5	0	0	2	0	0	10	0	10	5	3	0	0	0	0	0	23	0	0	0	0	7	0	12	0	15	0	0	12	14	6	0	0	0	0	17	0	10	0	0	0	7	0
hsa-miR-5586-5p	26	59	16	15	17	14	12	22	28	15	21	13	14	25	27	13	29	21	9	19	11	13	56	22	32	8	46	30	45	40	32	27	28	38	46	53	39	19	15	15	42	44	56	31	29	36	15	13	26
hsa-miR-5587-3p	27	17	13	15	9	5	16	15	10	10	14	16	10	11	10	20	19	10	8	13	3	18	25	9	19	6	24	18	22	21	12	19	20	14	26	28	12	9	11	8	24	18	23	4	17	28	11	9	13
hsa-miR-5587-5p	25	23	20	23	16	15	18	14	9	16	28	15	31	11	21	18	22	15	5	18	18	12	29	28	16	16	22	38	23	30	21	17	23	34	22	28	30	15	11	14	29	28	34	19	20	21	24	17	20
hsa-miR-5588-5p	34	36	13	27	5	12	21	15	19	25	21	28	15	21	16	21	30	21	11	17	18	22	69	10	18	25	32	29	18	43	22	30	21	28	39	33	34	43	10	14	89	32	42	32	50	28	14	23	25
hsa-miR-5589-3p	0	0	0	0	0	0	0	9	0	0	11	0	0	1	0	0	0	0	0	0	0	0	6	0	0	1	21	0	0	10	0	0	0	12	0	13	0	0	0	6	0	0	13	0	0	0	0	2	8
hsa-miR-5589-5p	18	24	0	9	12	10	9	11	18	9	12	18	12	15	10	18	17	14	17	12	11	0	23	8	10	14	20	12	24	21	5	13	9	16	22	20	22	11	15	13	12	22	21	11	16	7	10	2	10
hsa-miR-559	0	0	0	0	0	0	0	0	0	0	0	0	10	0	0	0	0	0	0	0	0	0	0	0	0	0	0	0	0	0	0	0	0	0	0	0	0	0	0	0	0	0	0	0	0	0	0	0	0
hsa-miR-5590-3p	0	0	0	0	0	0	0	0	0	0	0	0	0	0	0	0	0	0	0	0	0	0	21	0	13	0	0	0	1	0	0	0	2	0	0	15	0	3	2	0	13	0	0	0	0	0	0	0	0
hsa-miR-5590-5p	11	16	0	0	0	0	3	0	0	0	0	0	0	0	22	0	0	0	0	0	0	0	0	5	0	2	10	0	0	3	0	0	0	11	0	12	0	0	0	0	0	0	0	0	0	0	0	26	0
hsa-miR-5591-3p	11	15	10	14	0	0	9	2	0	6	0	12	10	0	12	0	0	14	6	0	8	12	34	4	0	5	17	2	7	0	11	13	16	17	17	24	16	12	0	9	8	11	19	0	0	8	0	0	12
hsa-miR-5591-5p	19	13	10	0	3	0	0	8	0	12	7	0	3	10	0	16	12	11	0	11	3	13	78	0	16	6	16	10	9	19	10	12	10	11	16	13	15	15	3	0	7	18	13	9	13	0	4	22	8
hsa-miR-561-3p	34	54	40	11	14	7	23	17	13	23	21	9	16	7	48	11	12	13	21	26	7	22	49	8	19	7	34	25	25	23	19	18	8	21	21	39	19	5	8	10	19	28	28	6	30	23	6	32	12
hsa-miR-561-5p	4	16	11	0	0	0	10	7	0	7	4	0	6	12	10	0	12	0	0	0	6	7	30	0	0	1	31	13	9	26	10	11	12	10	13	22	11	9	0	8	13	10	15	9	12	0	8	11	6
hsa-miR-562	12	13	0	0	6	0	0	6	0	11	5	5	0	11	0	12	11	14	0	0	12	0	16	6	0	0	0	17	21	21	19	9	7	12	21	18	26	3	0	6	0	15	15	5	13	11	6	6	0
hsa-miR-563	0	10	0	0	0	0	0	0	0	0	7	10	0	40	0	0	0	0	0	0	0	0	16	0	0	0	0	4	10	0	0	0	8	0	11	0	4	0	0	0	0	14	0	0	0	5	0	0	0
hsa-miR-564	13	8	0	14	8	10	3	0	11	5	0	11	6	0	10	10	13	0	3	0	8	0	0	4	10	4	28	11	17	0	0	13	15	0	16	15	14	6	7	5	13	12	11	8	16	13	5	0	0
hsa-miR-566	35	37	21	29	26	17	20	11	20	22	20	28	28	24	31	21	27	21	23	22	17	29	41	29	28	27	34	38	32	23	20	36	43	27	31	39	33	30	16	20	26	39	46	17	32	35	25	28	18
hsa-miR-567	19	41	11	18	0	0	4	11	0	5	10	4	18	13	11	0	14	7	19	3	8	15	16	10	17	11	36	26	21	21	11	30	9	13	25	28	33	8	7	5	15	25	22	6	21	19	10	16	10
hsa-miR-568	7	24	8	0	0	13	9	4	3	9	8	9	0	16	10	0	0	0	0	2	9	16	27	9	0	7	18	10	26	25	8	16	11	16	19	23	15	12	0	0	16	10	21	0	0	12	0	9	12
hsa-miR-5680	82	120	61	81	59	56	86	57	73	56	79	64	106	76	82	58	68	60	62	46	46	58	100	81	63	44	109	105	117	137	125	82	73	109	152	114	105	56	61	72	174	151	154	87	132	115	68	56	86
hsa-miR-5681a	22	100	25	12	14	0	22	0	0	43	10	7	22	25	53	13	10	13	18	20	12	28	20	4	15	2	25	36	20	15	13	9	35	25	15	28	14	10	14	13	14	45	19	22	8	10	18	40	11
hsa-miR-5681b	37	29	19	13	9	4	9	7	10	9	19	14	16	40	26	27	18	14	5	16	19	24	17	26	19	11	17	21	27	33	16	24	14	17	36	33	36	8	9	12	23	33	29	26	13	21	6	21	22
hsa-miR-5682	28	22	28	13	7	11	8	12	14	15	16	12	18	24	20	16	18	25	10	12	10	29	38	0	17	13	31	40	19	30	21	18	14	14	42	24	20	17	20	9	29	45	26	20	12	10	18	12	23
hsa-miR-5683	25	39	21	22	0	0	13	6	0	28	12	13	24	9	45	0	28	12	11	14	11	37	41	14	9	6	70	36	27	22	12	32	19	28	24	45	25	15	14	7	21	30	39	23	24	10	16	40	18
hsa-miR-5684	18	17	0	14	9	7	11	7	12	12	0	6	14	0	11	12	19	12	5	0	3	0	11	10	8	7	13	18	12	11	10	12	16	20	20	18	16	6	11	10	13	16	25	10	14	10	5	11	12
hsa-miR-5685	29	28	11	18	11	12	16	10	11	23	23	9	22	16	46	15	15	12	13	14	15	49	41	13	11	15	281	18	23	34	19	28	36	18	29	39	26	14	14	9	22	45	38	17	17	20	21	31	19
hsa-miR-5687	0	0	12	0	0	0	2	0	0	0	7	10	4	52	11	0	15	0	0	5	6	8	0	0	0	0	0	12	37	0	13	0	6	0	34	17	18	6	0	10	0	10	12	6	0	14	0	0	8
hsa-miR-5688	0	19	4	0	0	0	3	11	0	15	0	0	10	0	16	0	26	8	0	0	0	11	10	0	0	4	15	12	0	12	14	4	0	10	24	24	6	6	0	4	0	18	10	2	12	0	4	20	4
hsa-miR-5689	42	19	10	15	9	9	10	9	18	10	9	26	15	20	21	21	17	18	12	11	15	27	18	21	19	5	62	24	33	31	15	23	18	16	30	35	25	16	14	11	31	29	34	18	27	28	8	11	20
hsa-miR-569	30	47	16	15	21	0	13	7	0	15	20	17	10	23	19	29	29	16	19	12	10	15	22	12	18	10	17	23	18	26	9	16	24	20	27	24	34	6	18	14	16	80	26	23	21	31	9	16	14
hsa-miR-5690	22	25	14	16	11	11	12	7	10	17	0	7	13	0	11	12	18	17	17	0	9	30	46	6	25	9	32	26	18	27	26	16	15	18	25	31	27	13	9	6	28	33	30	12	14	23	17	16	15
hsa-miR-5691	35	35	27	26	22	18	17	11	17	14	30	23	27	20	19	22	34	25	45	26	16	33	36	24	26	16	237	36	50	43	23	74	26	41	36	51	39	25	15	21	25	33	58	31	32	48	32	31	25
hsa-miR-5692a	80	102	65	47	58	39	54	32	66	50	56	38	77	78	56	64	74	54	43	39	46	64	86	49	59	32	99	87	72	99	71	81	63	79	117	119	77	49	39	36	106	77	90	92	84	78	52	50	50
hsa-miR-5692b	0	0	0	0	0	0	0	0	0	0	0	0	0	0	0	0	0	0	0	0	0	0	0	0	0	0	0	0	0	0	0	0	0	0	0	10	0	0	0	0	0	0	0	0	0	0	0	0	0
hsa-miR-5692c	0	0	0	0	0	0	0	0	0	0	0	0	0	0	0	0	0	0	0	0	0	0	0	0	0	0	0	0	0	0	0	0	0	0	0	0	5	0	0	0	0	10	0	0	0	0	0	0	0
hsa-miR-5693	16	23	15	0	6	0	8	5	0	13	14	5	15	11	11	11	14	0	0	7	0	10	13	0	0	2	14	11	20	12	18	15	9	11	13	24	18	7	0	4	0	29	16	3	22	10	6	5	10
hsa-miR-5694	16	22	16	20	12	14	11	10	22	17	19	11	11	20	25	9	23	13	7	8	10	20	36	10	10	6	30	13	14	21	26	28	8	11	23	39	19	8	13	9	11	16	36	16	14	20	15	21	22
hsa-miR-5695	53	77	72	24	5	17	30	10	5	41	12	16	19	31	92	25	30	48	19	24	7	72	193	15	27	6	24	78	25	41	33	23	26	33	52	58	46	9	23	6	31	44	38	24	21	8	5	85	23
hsa-miR-5696	14	14	17	16	9	0	0	2	0	14	15	11	15	9	0	24	12	20	6	7	19	15	25	12	0	4	27	31	22	18	19	9	18	12	21	21	21	9	0	10	34	24	18	17	14	13	12	10	12
hsa-miR-5697	13	27	9	11	13	10	13	12	21	4	10	12	10	15	19	14	20	11	12	18	20	16	27	0	20	11	111	20	23	29	10	29	9	28	26	32	27	9	5	11	26	31	29	19	19	16	5	11	12
hsa-miR-5698	216	374	318	42	72	54	180	11	20	237	10	28	39	35	266	52	20	25	86	125	13	130	13	17	92	6	30	24	22	20	18	16	206	87	11	118	14	5	27	12	28	28	34	87	50	39	6	348	9
hsa-miR-5699-3p	7	34	11	14	10	9	8	8	15	6	8	16	11	17	18	14	13	7	11	11	6	13	22	10	22	10	18	22	14	16	20	19	16	13	31	16	15	7	7	14	16	16	33	14	23	29	5	9	14
hsa-miR-5699-5p	22	33	12	17	18	7	20	9	14	10	19	12	14	28	27	32	25	20	13	12	28	38	33	12	42	8	27	33	27	23	18	40	27	30	37	42	19	18	16	7	28	49	51	27	31	29	15	11	12
hsa-miR-570-3p	10	10	13	7	0	0	4	5	0	7	17	0	12	3	13	0	10	8	10	3	0	11	11	0	12	5	71	19	11	12	0	12	6	15	15	21	15	0	8	0	0	17	12	6	21	0	6	11	0
hsa-miR-5700	16	23	51	0	0	0	10	3	0	53	10	0	18	3	8	0	22	14	0	10	15	11	15	0	0	7	21	30	14	24	11	21	8	15	25	25	11	11	0	0	15	23	19	7	16	0	10	11	10
hsa-miR-5701	109	24	18	22	16	25	11	9	14	65	7	10	21	22	184	18	7	0	21	40	15	159	16	4	16	4	14	75	38	28	15	14	24	31	31	114	16	4	4	8	16	29	17	12	20	6	4	347	19
hsa-miR-5702	48	32	28	22	28	12	13	15	22	28	21	20	35	36	47	22	24	26	14	19	12	32	70	18	26	16	32	40	51	38	24	40	28	46	71	59	44	21	23	27	71	46	60	30	27	35	24	37	29
hsa-miR-5703	45	38	32	36	25	25	19	9	27	20	31	29	40	40	54	28	24	33	20	18	33	24	57	24	32	34	48	43	23	36	40	34	23	42	54	77	48	30	29	20	43	30	53	30	46	27	23	36	33
hsa-miR-5704	26	43	22	21	24	5	23	19	23	13	31	23	32	20	26	36	45	17	11	17	28	19	270	28	18	11	43	36	30	50	38	39	29	24	53	28	46	21	15	25	52	37	45	34	30	42	30	16	25
hsa-miR-5705	26	38	13	25	28	11	23	18	18	27	23	19	30	26	27	26	23	22	17	9	12	16	44	24	30	12	50	40	22	41	20	23	16	34	39	40	34	5	15	21	24	41	33	25	27	19	14	24	21
hsa-miR-5706	16	20	21	16	20	6	21	6	18	21	18	17	19	17	20	16	23	17	6	9	15	31	25	23	13	9	41	20	40	27	8	36	22	29	26	28	32	16	8	7	19	31	31	15	30	24	15	21	10
hsa-miR-5707	14	14	4	10	0	0	0	0	0	4	13	11	0	1	0	0	6	10	5	0	6	10	104	5	0	8	20	15	0	13	8	12	0	0	16	17	18	0	0	0	0	12	14	16	20	11	6	14	2
hsa-miR-5708	0	16	11	0	0	0	0	0	0	1	10	3	6	6	0	0	0	0	0	0	8	6	34	0	12	3	11	15	6	17	6	15	8	0	13	12	0	13	4	3	0	0	11	0	10	10	6	4	11
hsa-miR-571	12	30	21	11	11	0	5	3	0	57	6	0	0	14	22	5	10	0	5	0	5	49	10	8	11	4	17	0	10	11	0	3	11	13	0	19	14	9	15	0	0	8	3	12	16	0	8	17	5
hsa-miR-572	40	31	28	29	43	11	30	29	16	21	27	27	20	30	27	21	32	23	18	21	14	34	31	23	24	16	38	38	53	39	20	41	25	30	70	35	32	16	9	25	27	33	30	23	30	24	31	16	45
hsa-miR-573	36	23	25	0	10	13	14	5	13	19	16	13	24	15	18	18	22	5	0	8	14	10	40	19	25	14	23	39	19	48	26	33	19	18	33	46	38	15	16	5	22	42	35	34	16	13	25	13	22
hsa-miR-5739	36	27	18	26	20	8	11	28	22	17	22	18	22	19	17	25	22	14	16	18	22	38	24	27	32	10	139	28	17	23	25	18	14	12	33	34	23	13	16	15	26	31	33	28	31	25	13	20	18
hsa-miR-574-3p	50	83	36	57	79	29	60	17	57	64	51	86	119	64	82	41	51	66	15	30	41	65	39	21	47	42	62	33	41	46	65	66	49	34	47	51	42	22	30	194	40	86	61	94	46	43	34	42	37
hsa-miR-574-5p	28	28	15	17	22	14	16	16	24	22	24	14	27	40	11	13	13	24	12	13	17	17	116	17	18	31	20	24	28	27	19	25	14	19	37	31	17	10	12	30	18	26	30	15	27	35	15	8	25
hsa-miR-575	27	24	19	19	18	11	9	12	13	13	15	15	26	49	23	18	23	22	35	21	14	43	27	12	19	15	263	26	37	34	22	63	23	18	21	18	36	14	16	14	35	41	40	15	39	23	20	12	26
hsa-miR-576-3p	103	116	54	74	55	32	48	48	49	49	47	67	75	52	68	50	82	64	34	37	47	64	96	61	65	54	133	88	115	105	58	96	46	84	111	139	85	43	63	28	111	80	123	62	89	87	47	47	55
hsa-miR-576-5p	90	92	87	55	45	69	58	21	84	46	94	110	222	71	102	63	60	262	11	27	41	39	53	26	45	254	80	71	43	36	57	111	40	33	52	95	62	27	29	159	71	104	99	82	98	78	47	85	66
hsa-miR-577	0	11	0	0	0	0	0	0	0	0	0	0	0	0	0	0	0	0	0	0	0	0	0	0	0	0	0	8	0	0	0	0	0	0	12	0	2	0	0	0	0	12	0	0	0	0	0	0	0
hsa-miR-578	24	53	6	19	12	8	0	7	22	21	23	8	19	29	0	10	17	19	10	13	8	27	34	8	12	28	46	34	41	32	24	26	9	23	32	33	39	11	22	15	46	45	32	17	23	26	13	20	19
hsa-miR-5787	10	11	14	20	4	1	11	9	10	10	17	10	14	9	14	14	18	12	13	8	10	10	13	19	16	10	10	19	15	13	0	19	12	20	12	18	14	8	18	8	13	18	19	8	21	13	7	9	9
hsa-miR-579-3p	21	37	21	33	21	20	22	12	14	15	15	13	22	21	38	19	19	18	15	22	8	22	56	18	10	15	33	25	34	31	37	19	24	37	51	39	35	16	18	16	35	41	37	23	38	24	14	34	20
hsa-miR-579-5p	19	13	18	0	5	7	9	6	15	12	15	13	15	16	26	16	16	13	0	0	10	12	30	8	13	10	11	17	13	21	11	12	12	15	26	13	10	9	3	0	16	22	10	16	11	32	15	16	12
hsa-miR-580-3p	13	52	12	11	0	6	12	6	15	0	19	0	11	13	12	0	17	11	4	7	15	13	19	8	12	12	14	20	16	13	9	0	5	15	17	25	28	12	9	4	22	22	19	15	19	0	11	9	14
hsa-miR-580-5p	19	23	31	13	8	0	7	3	0	20	3	12	0	13	41	28	0	45	10	15	11	46	40	11	20	5	28	20	11	11	9	10	6	11	35	26	32	5	5	0	17	18	12	0	13	2	8	27	7
hsa-miR-581	24	30	13	8	5	12	12	4	4	25	10	6	16	14	23	12	12	11	17	10	5	14	277	14	14	4	34	24	25	15	10	22	12	18	15	31	17	19	15	7	29	27	22	4	16	14	13	19	6
hsa-miR-582-3p	28	35	20	24	19	12	26	10	18	13	25	23	47	14	21	23	27	24	15	20	12	23	26	28	23	17	76	34	32	26	27	47	16	36	33	34	20	20	18	10	25	34	49	7	29	33	21	11	21
hsa-miR-582-5p	56	48	44	30	18	24	28	14	30	27	29	40	45	39	45	26	39	34	36	25	34	29	55	30	44	14	61	70	67	45	49	63	39	65	93	72	48	18	20	22	49	66	57	24	59	37	30	26	38
hsa-miR-583	13	17	15	20	8	0	6	10	0	5	14	17	0	4	12	18	24	16	8	3	5	14	12	2	0	12	14	11	21	23	3	19	4	18	17	18	23	4	0	4	12	18	21	11	12	14	8	2	16
hsa-miR-584-3p	16	18	23	13	13	8	23	13	18	14	6	14	10	26	8	15	17	0	12	11	12	17	19	5	0	16	59	14	31	17	14	31	13	18	28	35	13	7	0	11	24	18	23	14	16	13	14	6	12
hsa-miR-584-5p	94	410	102	103	99	113	324	87	221	147	208	321	627	86	153	137	109	484	50	57	101	95	45	59	160	616	95	71	85	69	234	170	94	34	321	152	66	74	45	1516	265	297	265	891	107	129	102	105	143
hsa-miR-585-3p	14	10	4	0	0	0	3	4	0	4	0	12	10	0	18	0	0	0	0	3	14	14	10	0	11	3	23	10	8	10	3	18	15	19	15	10	14	3	8	0	0	9	15	0	13	19	3	2	1
hsa-miR-585-5p	0	16	11	0	0	0	0	2	0	5	0	8	7	0	0	0	10	0	0	0	2	8	17	14	10	0	0	15	10	8	6	10	2	11	7	9	7	7	6	0	4	12	13	14	10	11	8	11	11
hsa-miR-586	9	24	0	0	7	0	0	0	0	8	0	0	7	0	0	10	11	13	0	4	2	0	10	5	11	2	17	5	12	18	5	11	10	0	12	13	20	3	22	0	10	11	14	2	6	0	13	10	0
hsa-miR-587	0	19	0	0	5	0	5	0	0	0	12	10	8	5	30	10	0	13	0	0	4	0	18	2	15	5	51	18	13	23	0	0	3	0	18	13	12	4	2	0	10	23	13	0	10	10	4	11	0
hsa-miR-588	29	25	15	0	4	4	11	7	18	18	18	5	7	22	11	10	13	16	0	0	9	9	13	19	5	2	25	9	18	21	15	17	7	14	25	53	20	0	39	6	17	31	16	15	0	11	0	13	18
hsa-miR-589-3p	23	21	11	11	5	7	15	5	10	10	0	17	18	0	14	16	27	14	8	13	5	11	17	10	19	0	0	9	21	15	15	15	13	14	15	16	22	5	4	11	7	24	15	24	11	12	6	11	8
hsa-miR-589-5p	72	105	61	51	57	42	44	41	71	49	97	60	228	71	41	33	54	96	22	38	33	23	69	63	37	69	73	58	71	59	95	56	73	57	105	72	75	29	42	127	96	73	101	80	70	58	53	37	47
hsa-miR-590-3p	11	20	0	0	0	0	0	0	0	5	0	11	18	0	0	0	0	0	0	0	2	0	65	6	0	13	6	7	0	10	6	6	0	0	25	10	17	6	0	16	11	17	9	0	0	9	0	8	0
hsa-miR-590-5p	0	13	0	10	0	0	0	0	0	0	0	0	0	0	0	0	0	0	6	0	4	0	19	0	0	0	0	0	0	0	0	0	0	0	0	12	0	0	0	0	10	0	10	0	16	0	2	0	0
hsa-miR-591	83	120	26	23	23	38	20	19	26	20	26	28	31	40	36	31	32	30	33	15	32	22	84	23	24	31	65	35	52	67	19	49	32	69	60	98	63	17	38	29	28	55	74	37	32	44	31	85	18
hsa-miR-592	21	30	8	18	16	12	11	6	12	21	21	17	16	21	12	19	25	13	17	10	25	14	41	8	19	13	43	28	29	35	18	33	23	26	29	36	28	11	8	15	19	32	35	24	22	16	8	13	17
hsa-miR-593-3p	122	69	60	72	45	60	80	53	72	69	59	67	54	93	85	58	101	35	80	81	65	116	48	103	96	44	61	58	49	83	73	93	82	38	74	74	81	95	90	55	59	70	75	53	82	67	70	94	65
hsa-miR-593-5p	39	48	26	31	16	18	19	21	16	25	51	14	43	25	27	21	36	22	16	31	13	23	39	35	34	18	42	55	30	45	27	47	68	19	51	76	58	19	42	18	26	58	65	56	32	33	35	24	26
hsa-miR-595	0	22	19	17	0	8	0	7	13	11	13	10	16	14	0	0	14	8	11	3	7	11	17	5	0	1	17	8	15	14	19	9	5	10	14	10	15	0	0	5	0	15	10	4	11	9	13	10	0
hsa-miR-596	28	51	14	31	16	18	24	19	29	20	25	28	18	23	30	20	31	17	10	23	16	27	32	28	37	20	30	42	30	21	28	23	26	22	43	27	36	23	31	16	48	31	23	29	31	48	30	18	34
hsa-miR-597-3p	46	54	37	49	24	36	28	30	33	37	26	38	45	39	42	25	47	43	23	29	21	38	82	29	40	21	68	42	65	75	42	44	30	65	73	47	47	24	22	16	45	49	57	45	46	58	35	42	30
hsa-miR-597-5p	43	52	25	40	15	14	18	16	22	20	17	24	17	28	35	23	38	19	24	26	21	32	48	15	35	11	27	43	44	47	22	61	29	37	83	58	53	12	19	23	35	52	57	24	38	36	24	28	33
hsa-miR-598-3p	124	146	91	86	57	66	58	60	77	81	125	114	185	75	128	99	120	145	71	91	72	80	149	75	121	136	173	153	144	166	154	144	138	158	196	227	153	59	74	170	148	174	225	116	151	137	79	87	83
hsa-miR-598-5p	32	46	22	23	18	8	14	27	24	17	37	36	16	29	37	19	41	24	10	26	27	31	35	28	25	29	33	68	38	59	29	45	45	41	48	70	49	42	15	18	36	50	49	29	44	39	44	28	37
hsa-miR-599	0	25	9	13	0	0	0	0	0	7	5	12	14	10	0	0	16	12	16	40	0	23	15	7	18	13	14	8	24	14	6	9	17	13	11	19	17	4	10	0	11	15	22	8	0	17	0	9	11
hsa-miR-600	0	11	10	0	0	0	0	12	0	0	0	0	0	0	0	0	0	0	0	0	0	5	0	0	0	2	44	7	0	0	0	0	0	9	11	0	9	0	0	0	0	12	13	0	0	0	0	0	0
hsa-miR-601	18	22	13	16	8	2	11	10	16	17	12	14	15	17	30	10	22	13	4	18	8	15	37	5	21	9	26	25	24	41	26	49	11	33	21	35	23	8	21	13	25	37	29	13	20	16	16	13	9
hsa-miR-602	61	21	15	13	29	15	27	15	19	58	29	23	14	18	97	13	20	7	33	48	17	40	27	24	22	15	21	30	22	25	17	24	48	35	26	61	20	12	14	13	43	24	22	13	22	14	7	99	16
hsa-miR-603	0	0	0	0	0	0	0	0	0	0	0	0	0	0	0	0	0	0	0	0	0	0	19	0	0	0	0	0	0	11	0	0	0	0	0	0	3	0	0	0	0	14	0	0	0	0	0	4	0
hsa-miR-604	11	16	0	0	4	0	11	0	0	1	0	0	7	0	8	14	0	0	0	9	0	0	15	7	10	0	0	7	18	13	0	12	4	0	11	0	23	0	2	0	17	12	0	0	0	0	0	8	8
hsa-miR-605-3p	17	27	8	0	0	0	23	0	0	15	0	0	0	0	35	0	0	10	0	12	0	12	24	3	11	2	25	0	11	5	0	10	13	0	0	18	13	3	6	4	0	2	6	0	0	0	0	21	2
hsa-miR-605-5p	13	16	5	10	0	0	7	10	0	6	14	6	5	10	12	0	11	10	4	3	8	11	22	13	11	11	23	7	12	16	10	17	6	13	19	16	11	12	10	8	10	31	13	14	17	11	11	8	9
hsa-miR-606	76	69	53	32	13	15	23	16	14	52	29	12	26	31	82	25	33	26	25	21	11	50	116	22	17	23	42	43	37	44	42	50	33	35	68	66	61	5	21	7	34	41	61	21	26	28	23	96	27
hsa-miR-6068	54	39	23	31	38	27	28	17	39	21	31	40	36	29	44	23	35	31	15	35	23	22	51	34	32	23	30	48	45	42	42	36	35	46	43	65	51	24	37	17	34	59	44	30	40	44	32	27	28
hsa-miR-6069	0	0	10	0	0	2	0	0	22	0	0	4	47	0	0	0	0	0	0	0	0	4	10	12	0	3	15	0	0	0	0	0	0	0	0	13	0	0	0	0	14	0	0	0	0	10	0	0	0
hsa-miR-607	22	64	15	67	8	29	16	9	16	19	22	29	22	25	26	21	26	58	11	11	12	16	42	8	19	5	68	26	29	28	21	23	24	36	30	45	34	8	13	73	34	68	36	30	19	39	11	19	14
hsa-miR-6070	19	75	25	8	12	14	14	7	8	18	21	20	17	22	17	12	18	19	22	16	12	18	20	13	27	11	62	20	17	28	15	14	21	29	37	27	37	15	12	16	21	25	24	11	20	22	25	14	22
hsa-miR-6071	14	20	0	0	6	4	1	0	12	0	5	0	11	13	11	14	13	0	0	0	5	0	12	0	0	4	22	7	14	0	0	0	7	0	15	14	0	0	0	0	0	0	21	11	9	0	11	0	0
hsa-miR-6072	26	37	24	22	11	13	8	7	6	23	12	7	23	19	41	15	14	24	16	11	6	26	66	16	10	8	28	37	27	18	19	11	20	15	27	32	25	6	5	13	17	16	29	12	33	12	11	28	27
hsa-miR-6073	12	0	13	0	7	4	0	2	12	5	10	9	17	6	0	17	0	0	0	0	7	6	19	3	19	4	18	21	14	26	11	9	4	10	15	14	11	8	6	8	0	32	20	0	13	13	11	8	0
hsa-miR-6074	23	20	18	13	5	7	0	12	19	11	5	17	9	10	0	25	16	0	10	16	12	10	14	3	24	43	124	19	28	11	10	16	11	11	28	23	16	10	7	15	6	26	32	21	9	11	13	6	8
hsa-miR-6075	4	14	0	0	0	0	0	0	0	5	0	0	4	0	0	0	4	0	0	0	11	0	0	16	0	7	25	11	3	19	0	14	10	0	9	10	16	0	0	4	12	18	7	10	10	0	2	6	15
hsa-miR-6076	24	168	19	11	7	10	12	14	15	8	6	0	24	19	13	26	28	18	9	15	9	23	16	9	16	4	15	17	16	12	20	13	8	10	25	27	15	12	11	15	16	36	25	30	10	0	5	9	16
hsa-miR-6077	11	16	16	11	11	0	0	0	0	3	0	14	10	0	0	10	12	0	4	0	0	10	7	11	0	12	25	6	17	14	13	19	7	0	11	0	14	10	0	9	11	11	15	5	0	4	0	6	0
hsa-miR-6078	42	64	22	28	41	22	20	20	20	21	25	25	42	35	20	25	26	17	13	25	23	15	63	26	25	28	56	42	47	49	22	33	33	23	52	45	37	25	28	17	49	48	53	32	39	33	19	17	22
hsa-miR-6079	35	41	19	23	13	6	22	20	23	21	14	15	24	27	36	36	27	26	21	31	9	30	27	11	18	21	38	42	25	28	22	36	26	30	29	54	46	10	25	12	34	29	48	27	31	26	30	29	17
hsa-miR-608	30	40	22	24	24	16	17	20	21	18	36	16	17	22	43	28	29	19	19	24	20	23	29	20	23	17	49	46	36	35	22	44	13	28	28	35	34	26	15	11	28	19	21	22	21	14	20	28	12
hsa-miR-6080	26	23	19	20	10	11	12	14	14	10	15	16	15	14	21	22	31	19	12	12	25	18	29	20	18	16	28	21	23	28	20	22	14	23	38	51	41	16	15	12	29	48	49	30	24	37	28	28	25
hsa-miR-6081	27	42	12	12	20	14	13	21	15	19	15	22	19	28	22	23	23	21	7	13	19	14	19	23	21	13	31	30	43	34	34	17	15	27	49	36	28	23	12	20	47	32	28	27	21	39	21	22	21
hsa-miR-6082	19	31	29	29	10	7	17	12	13	11	12	11	13	23	24	21	14	20	11	16	5	22	36	5	22	11	28	19	21	17	8	14	16	23	30	31	26	11	11	16	8	31	26	15	20	28	24	16	11
hsa-miR-6083	77	61	27	64	19	27	31	15	30	32	36	35	30	45	60	27	39	41	38	30	22	60	54	18	38	23	64	36	81	81	32	63	44	38	42	93	22	46	34	23	51	85	46	38	44	83	24	66	36
hsa-miR-6084	27	20	9	17	21	8	11	13	15	18	12	12	7	16	8	12	19	12	6	12	13	11	5	13	20	11	21	13	15	20	25	16	13	23	28	18	27	6	14	9	22	24	28	14	24	12	10	22	21
hsa-miR-6085	8	19	16	10	9	10	14	10	9	11	14	7	5	15	6	19	9	7	10	12	10	6	22	15	20	9	10	12	17	14	15	12	12	15	10	29	17	7	11	7	12	11	22	16	13	12	12	14	10
hsa-miR-6086	14	18	10	11	5	11	14	4	5	7	13	7	13	11	6	15	0	0	7	11	7	14	12	12	17	0	0	18	12	15	12	11	12	16	17	17	18	9	14	11	6	33	15	0	15	13	10	15	7
hsa-miR-6087	17	32	17	18	17	9	0	21	22	23	19	21	34	13	0	19	21	25	9	18	5	9	36	9	16	18	22	22	31	25	31	33	23	30	22	32	26	9	29	19	30	24	20	13	17	39	12	16	24
hsa-miR-6088	34	46	17	31	26	11	16	33	26	26	29	20	21	21	41	21	23	24	20	17	14	17	45	34	19	10	57	27	24	48	40	23	30	36	53	62	39	31	16	18	69	60	64	31	28	29	19	34	28
hsa-miR-6089	16	23	11	14	13	9	15	16	10	7	16	11	12	15	10	15	19	14	3	15	18	20	26	14	11	4	15	13	17	20	14	17	15	19	20	18	19	8	8	5	6	18	27	11	26	28	9	14	11
hsa-miR-609	8	25	5	15	10	4	7	4	13	22	12	12	24	5	12	8	21	0	17	12	22	11	14	5	13	13	50	14	11	17	12	19	13	30	27	70	22	16	9	4	28	38	19	12	13	28	6	9	13
hsa-miR-6090	55	88	43	32	39	21	47	19	20	53	23	20	19	35	83	34	29	27	34	37	20	28	24	42	27	14	38	68	35	43	24	22	57	28	32	40	43	40	36	12	53	50	30	34	48	36	30	88	35
hsa-miR-610	36	51	25	10	11	10	16	18	23	14	15	15	18	21	24	11	36	28	10	13	25	14	44	19	27	14	26	24	28	31	31	30	24	33	36	31	42	7	14	7	15	31	44	32	23	19	16	16	27
hsa-miR-611	29	37	18	19	16	9	15	16	14	7	14	13	17	30	28	17	18	14	10	15	25	18	28	14	26	11	21	48	29	35	32	14	23	27	35	22	38	13	10	9	34	38	37	28	15	26	20	24	15
hsa-miR-612	15	24	19	16	9	6	17	6	10	9	11	6	14	19	12	19	17	17	7	8	11	13	22	9	25	10	55	18	17	24	14	11	10	14	26	25	15	5	5	13	16	21	25	13	26	19	6	6	19
hsa-miR-6124	103	112	53	58	56	48	67	45	74	47	59	65	51	94	58	68	86	63	63	52	70	74	93	56	72	45	121	85	117	113	81	112	59	105	121	118	105	52	55	32	146	118	137	67	92	87	58	79	62
hsa-miR-6125	24	49	77	19	23	17	16	17	19	47	26	23	21	33	20	32	27	23	11	19	11	19	240	28	23	24	37	27	29	46	27	40	28	28	40	32	27	39	26	18	21	37	33	25	37	19	16	21	24
hsa-miR-6126	29	41	21	20	21	12	19	25	187	10	32	29	681	15	29	17	33	26	16	31	21	17	38	21	28	12	43	23	26	36	135	17	7	19	131	36	40	15	19	90	18	29	32	13	25	29	24	17	23
hsa-miR-6127	18	25	10	23	11	13	16	8	18	15	12	13	9	11	32	12	11	19	8	11	10	10	17	11	18	13	14	17	18	24	15	32	17	24	24	17	24	7	12	9	18	31	18	7	23	17	15	10	18
hsa-miR-6128	17	29	24	15	7	4	10	5	10	28	10	3	12	13	42	19	12	0	9	0	11	16	626	3	10	13	24	15	21	9	8	15	6	17	17	21	10	16	4	6	8	16	39	16	16	14	11	26	8
hsa-miR-6129	23	29	19	18	13	12	19	12	19	17	17	13	16	20	15	28	20	20	13	12	22	22	122	16	24	19	16	21	14	17	18	26	25	16	29	28	20	15	6	4	28	23	29	10	24	17	19	15	15
hsa-miR-613	21	27	13	22	20	9	8	12	14	8	25	17	9	28	11	7	34	20	22	23	20	23	15	15	19	11	26	20	18	38	14	28	19	15	24	37	23	24	10	12	30	24	31	8	26	23	12	20	23
hsa-miR-6130	20	38	25	27	10	11	18	7	12	16	16	16	23	18	15	20	25	17	7	9	8	17	28	15	15	11	22	15	16	24	18	15	16	21	12	26	23	10	8	16	18	29	34	16	189	14	12	11	26
hsa-miR-6131	22	103	9	21	2	11	13	1	12	4	10	9	30	31	7	49	12	24	8	14	9	27	18	2	45	4	35	45	16	26	22	16	11	13	16	30	17	8	11	13	14	23	20	26	10	12	11	9	17
hsa-miR-6132	17	14	18	13	17	3	22	10	23	9	12	5	8	19	8	17	29	15	11	9	12	7	22	7	14	9	32	14	11	18	6	10	13	23	13	27	11	7	7	9	19	9	23	10	13	14	6	14	7
hsa-miR-6133	44	24	12	29	24	16	17	14	21	11	15	16	34	15	24	23	28	22	10	17	18	28	47	22	20	21	42	40	19	33	17	46	18	19	30	47	31	15	12	20	27	46	41	23	35	27	15	22	13
hsa-miR-6134	40	27	14	35	28	19	15	16	23	19	20	22	41	17	39	30	30	18	11	11	16	11	31	18	31	21	30	28	24	25	18	28	21	22	24	25	37	16	14	26	24	34	26	28	46	27	19	14	15
hsa-miR-614	17	33	10	11	13	11	12	11	10	14	13	12	11	24	15	6	15	11	5	17	10	13	46	14	11	6	29	27	24	21	19	26	25	27	19	24	27	9	14	11	23	24	49	17	18	22	17	14	15
hsa-miR-615-3p	19	29	12	14	24	7	22	13	14	3	9	7	18	28	18	24	14	5	14	14	12	18	25	14	11	6	25	23	26	17	10	19	13	16	17	26	12	15	14	0	18	19	26	12	15	15	13	21	15
hsa-miR-615-5p	13	23	18	10	12	6	9	1	16	18	11	16	24	10	16	2	15	14	8	0	8	14	12	15	32	14	10	15	25	13	13	9	6	22	13	12	19	35	28	14	15	15	15	17	16	9	16	5	10
hsa-miR-616-3p	27	24	17	26	14	12	9	11	15	12	15	13	13	11	18	15	18	13	7	17	11	17	29	18	23	12	64	46	29	21	20	25	21	14	32	45	44	13	14	17	33	38	35	26	23	20	14	18	13
hsa-miR-616-5p	50	54	26	27	15	12	15	17	21	33	21	14	33	20	52	23	43	28	16	17	8	17	36	17	19	10	42	18	37	40	20	23	23	24	35	52	41	12	36	13	19	35	23	29	21	15	16	44	17
hsa-miR-6165	15	10	0	10	0	0	0	7	0	7	6	10	11	20	0	0	9	10	4	16	8	0	14	12	0	11	16	16	13	20	0	14	15	16	11	18	18	0	0	0	8	11	17	10	10	9	16	18	8
hsa-miR-617	18	36	16	28	13	6	5	15	14	17	22	16	17	24	17	10	21	21	14	11	13	18	40	6	11	13	30	26	30	25	25	21	24	28	34	36	33	17	28	3	24	37	30	16	21	19	14	9	10
hsa-miR-618	22	45	23	21	11	13	13	19	25	11	14	10	25	37	24	17	16	24	26	21	29	26	33	12	19	12	38	48	48	46	13	31	27	43	49	31	44	41	18	13	68	39	49	17	23	34	20	14	31
hsa-miR-619-3p	11	16	17	14	0	11	6	10	13	8	13	7	11	16	14	0	10	7	8	21	12	9	16	11	19	7	22	12	27	18	15	16	15	18	27	24	21	19	12	6	18	17	21	9	20	13	10	9	12
hsa-miR-619-5p	20	14	3	10	0	0	8	2	0	11	11	8	11	10	41	0	8	11	6	13	4	19	13	0	10	9	11	12	14	7	8	17	11	17	14	47	11	10	2	8	46	17	12	15	0	14	0	53	0
hsa-miR-620	0	3	13	0	0	0	0	0	0	0	0	0	0	0	0	0	0	0	0	0	0	3	0	0	0	0	0	0	0	0	0	0	0	0	0	0	0	0	0	5	0	0	0	0	0	0	0	0	0
hsa-miR-621	118	234	108	128	97	84	109	79	152	81	170	103	144	131	133	129	154	141	71	94	80	116	230	156	132	90	219	167	139	212	127	157	149	174	222	214	155	89	100	119	176	225	288	163	135	167	156	124	119
hsa-miR-622	24	11	18	15	11	23	8	8	13	17	9	8	13	18	16	8	18	15	11	16	12	11	28	15	11	10	16	11	17	16	17	13	16	15	18	18	20	19	10	7	23	21	23	10	28	22	22	14	12
hsa-miR-623	28	29	18	25	29	17	16	10	21	24	19	21	24	35	57	24	26	26	15	27	14	39	31	23	26	17	25	29	19	27	27	19	15	22	36	59	27	16	2	8	34	26	23	12	33	13	15	37	19
hsa-miR-624-3p	25	24	13	15	9	10	6	12	22	13	12	14	9	21	23	12	9	17	14	21	11	11	21	8	24	21	28	18	19	22	18	21	17	21	29	37	23	13	11	4	10	30	29	15	12	18	11	17	19
hsa-miR-624-5p	16	61	13	10	11	0	10	3	0	13	8	5	12	16	12	5	11	14	10	10	2	11	19	7	6	8	22	9	16	15	11	13	24	13	23	39	13	6	19	0	14	7	18	12	18	16	11	17	17
hsa-miR-625-3p	68	133	74	56	44	65	79	33	155	140	132	193	491	79	98	97	70	250	19	43	102	93	86	29	123	208	60	44	59	51	361	97	81	29	340	48	47	60	43	1383	142	117	135	408	72	60	69	95	104
hsa-miR-625-5p	21	28	19	0	14	24	31	16	47	36	29	54	123	26	26	30	22	57	0	15	27	27	14	5	38	47	17	14	14	8	86	30	23	5	77	23	20	22	11	385	49	31	36	104	14	19	24	16	23
hsa-miR-626	189	264	89	108	103	58	94	80	137	115	128	114	175	108	144	119	141	143	89	78	107	82	180	121	97	83	178	156	205	200	168	203	129	201	247	168	159	59	98	66	208	211	260	112	149	144	96	80	99
hsa-miR-627-3p	17	21	17	15	0	13	15	6	5	56	6	5	4	33	41	0	10	0	12	13	3	29	15	8	15	0	0	15	24	17	7	12	16	11	21	11	20	11	11	0	10	21	15	7	13	15	11	50	0
hsa-miR-627-5p	6	30	13	11	0	15	0	0	10	9	10	6	17	14	0	0	0	11	5	0	8	10	13	1	0	21	15	20	8	10	11	17	13	13	17	18	13	0	0	6	14	15	7	0	6	15	11	8	10
hsa-miR-628-3p	47	44	26	27	15	12	25	14	24	22	24	28	99	20	32	14	22	42	11	11	13	28	40	22	38	33	33	20	25	27	27	30	32	18	34	23	28	25	24	98	49	48	44	63	22	24	20	25	25
hsa-miR-628-5p	22	14	0	0	0	1	0	2	10	4	10	6	21	3	0	0	12	17	0	0	0	0	0	3	0	10	9	9	16	16	11	10	3	14	15	14	16	2	0	19	0	10	16	12	0	11	0	6	8
hsa-miR-629-3p	9	23	26	14	18	14	10	12	20	14	23	13	51	23	13	11	14	22	7	9	12	9	53	10	8	15	22	9	21	26	14	19	13	17	19	25	22	10	26	26	33	22	14	14	13	13	24	14	12
hsa-miR-629-5p	107	102	154	125	96	152	75	69	276	60	243	156	1148	115	152	83	95	309	32	51	60	54	63	41	59	349	69	84	50	52	195	108	95	61	146	112	88	35	37	294	99	128	124	122	113	104	73	95	65
hsa-miR-630	15	12	10	0	0	0	0	7	0	8	12	11	17	14	0	0	17	9	0	9	6	9	5	6	10	6	18	15	17	18	10	18	14	15	17	13	7	7	11	0	15	18	16	6	12	17	12	7	8
hsa-miR-631	23	24	22	15	26	6	13	0	13	17	13	14	11	6	15	16	29	19	27	8	19	30	22	13	16	7	582	14	26	21	9	55	10	0	29	24	33	11	13	6	14	26	19	6	26	30	12	16	11
hsa-miR-632	0	11	0	0	0	5	0	0	11	11	0	0	6	0	0	0	0	0	0	0	0	0	14	0	11	0	0	9	18	0	0	8	9	0	16	15	14	0	6	0	0	11	10	0	12	0	7	0	7
hsa-miR-633	0	0	0	10	0	2	0	0	10	0	0	0	0	0	0	0	0	0	4	0	0	0	12	0	0	0	0	0	0	0	0	0	0	0	0	11	0	0	0	0	0	0	0	0	0	0	0	0	7
hsa-miR-634	14	21	10	8	4	10	24	10	11	11	7	18	20	10	12	14	15	10	10	0	11	3	24	7	27	11	18	14	19	19	10	9	7	15	11	19	17	12	8	4	19	30	39	10	13	14	10	17	17
hsa-miR-635	40	38	18	39	16	16	19	25	17	21	27	26	28	23	25	40	26	31	18	32	34	28	82	29	34	26	63	40	32	36	33	40	23	39	42	29	46	25	20	15	37	39	48	19	32	28	40	20	26
hsa-miR-636	31	25	19	34	22	17	24	33	23	22	24	31	12	24	42	19	17	44	17	28	12	25	22	19	20	41	34	28	22	43	39	21	22	28	34	43	36	23	17	13	24	23	45	17	35	31	22	20	34
hsa-miR-637	37	73	35	36	19	18	29	17	18	13	29	29	25	29	26	53	25	32	15	36	15	45	48	22	24	16	47	43	53	46	37	70	29	34	51	55	54	28	25	22	37	43	61	30	30	41	28	25	40
hsa-miR-638	22	29	20	16	27	11	27	23	17	18	24	13	24	22	37	20	37	24	16	20	22	27	34	19	22	20	91	29	32	45	34	29	26	29	41	47	37	25	14	21	41	24	35	31	33	50	34	33	26
hsa-miR-639	37	31	17	24	10	9	19	12	22	15	22	17	15	18	28	24	17	29	9	16	11	18	27	13	21	21	29	27	25	43	23	25	18	30	38	46	32	13	21	10	34	32	48	17	14	23	18	20	18
hsa-miR-640	9	0	0	0	0	0	0	5	0	3	0	0	0	0	0	0	0	6	0	0	0	0	0	0	0	2	12	12	15	10	0	6	2	10	16	21	8	0	0	0	0	10	11	0	0	0	0	3	0
hsa-miR-641	31	46	17	21	14	7	27	8	16	26	23	9	31	26	44	22	15	17	9	9	9	29	100	12	18	18	391	30	27	31	28	24	27	18	35	49	30	18	19	8	42	55	41	22	20	32	13	26	29
hsa-miR-642a-3p	0	6	12	0	0	0	0	0	0	0	0	0	10	0	0	0	0	0	0	0	0	4	17	0	0	0	0	0	0	0	12	0	0	0	0	10	0	0	0	0	0	0	0	0	0	0	0	0	0
hsa-miR-642a-5p	15	17	10	18	8	12	11	5	15	11	7	11	16	13	16	12	10	12	8	0	5	12	10	6	17	14	24	9	18	0	12	15	9	17	24	24	27	7	9	11	20	20	15	12	47	16	14	0	7
hsa-miR-642b-3p	0	0	0	0	0	0	0	0	0	0	12	0	0	7	0	0	0	0	0	0	0	0	0	0	0	2	12	0	0	0	17	0	0	0	0	0	0	2	0	0	0	0	0	0	5	0	10	0	0
hsa-miR-642b-5p	12	25	15	25	7	0	6	6	0	10	11	14	12	7	12	21	17	8	18	10	8	17	16	19	12	6	15	24	16	16	11	14	4	10	23	27	27	8	14	8	19	53	17	37	22	14	21	14	11
hsa-miR-643	13	25	13	11	10	0	8	12	0	16	10	10	7	6	23	9	24	13	9	9	8	22	48	8	12	11	19	15	9	10	4	15	17	18	10	12	29	4	8	6	13	17	14	10	20	13	12	10	9
hsa-miR-644a	0	30	0	0	0	0	0	4	0	0	0	5	0	0	0	0	0	10	0	0	5	0	11	0	0	8	11	0	10	0	3	0	5	10	0	15	13	0	0	0	0	12	21	0	0	10	0	0	0
hsa-miR-645	0	11	0	0	0	0	0	0	0	0	2	0	0	12	0	0	0	0	0	0	0	0	0	4	0	0	0	8	25	0	0	0	8	0	17	6	0	0	0	0	0	0	0	0	0	0	0	0	0
hsa-miR-646	12	25	10	9	0	0	0	0	0	7	10	0	0	11	0	0	10	10	10	5	0	10	10	11	12	15	71	21	20	15	10	15	11	0	10	10	12	6	10	0	0	14	15	13	18	0	12	6	10
hsa-miR-647	21	25	10	19	10	0	10	0	0	7	19	10	15	17	14	17	14	6	8	13	10	12	18	4	13	10	86	32	22	19	11	15	16	0	19	25	11	13	9	0	16	20	27	9	18	12	10	16	13
hsa-miR-648	10	12	16	0	0	0	12	9	0	8	8	13	11	12	3	0	10	3	0	13	4	8	18	0	12	10	15	6	16	6	0	15	5	22	20	20	16	5	15	7	0	12	25	10	12	18	14	14	0
hsa-miR-649	24	22	32	20	14	6	12	7	14	23	11	9	10	23	30	16	24	12	18	12	12	20	30	19	18	16	52	25	15	32	22	30	14	17	21	35	21	17	12	11	9	21	26	10	15	18	8	19	10
hsa-miR-6499-3p	0	0	0	0	0	0	0	0	0	0	0	0	0	0	0	0	0	0	0	0	0	0	12	0	0	3	10	0	0	0	0	0	0	0	0	18	0	0	0	0	0	0	0	0	0	0	0	0	0
hsa-miR-6499-5p	11	113	14	10	0	1	16	9	11	11	0	0	5	0	17	0	14	0	6	4	0	12	19	0	13	0	0	12	12	7	8	6	10	11	24	19	12	0	12	4	10	17	19	13	0	0	0	26	4
hsa-miR-650	18	18	13	16	16	3	5	10	17	4	13	10	17	13	18	6	11	10	2	5	7	6	12	11	17	4	10	24	14	20	8	9	11	18	27	28	18	12	8	11	7	25	15	19	10	17	14	13	11
hsa-miR-6500-3p	34	33	19	19	23	10	14	6	17	23	21	8	18	17	73	15	15	11	14	22	11	63	28	13	24	14	18	22	28	23	20	17	14	26	34	54	13	10	13	13	21	22	20	17	9	18	13	69	10
hsa-miR-6500-5p	18	29	11	11	13	0	6	4	0	13	9	9	9	14	14	7	15	15	9	7	3	20	25	12	12	9	23	22	22	12	19	16	12	21	18	26	24	5	10	13	29	29	18	17	14	26	13	14	10
hsa-miR-6501-3p	0	5	0	0	0	2	0	6	10	4	0	0	0	0	0	0	4	0	0	0	0	0	14	6	0	6	11	8	0	11	0	7	0	10	10	9	0	0	0	1	0	0	10	17	16	0	8	4	0
hsa-miR-6501-5p	22	20	18	17	18	10	32	28	9	8	38	11	13	6	13	11	13	16	7	11	16	7	16	21	11	11	20	20	20	12	24	12	16	19	33	29	32	15	11	5	23	22	21	28	19	8	15	9	17
hsa-miR-6502-3p	14	10	0	0	0	0	0	0	0	2	0	0	0	0	0	0	11	0	0	5	0	0	15	0	13	4	44	12	14	17	7	12	5	0	17	14	15	0	9	4	0	16	11	7	13	0	5	9	2
hsa-miR-6502-5p	20	30	10	0	0	0	16	10	0	15	16	15	12	9	9	0	20	5	0	11	18	12	20	15	14	6	16	10	22	19	13	17	4	13	23	17	11	9	7	6	21	14	12	16	0	12	0	12	6
hsa-miR-6503-3p	17	14	0	12	0	1	7	9	12	19	7	10	27	10	20	0	10	0	3	0	8	0	18	0	0	0	0	7	10	10	10	9	5	10	15	17	13	0	0	0	0	13	9	6	0	4	0	3	7
hsa-miR-6503-5p	46	75	32	18	33	15	26	16	28	10	32	19	24	30	33	31	45	24	24	18	15	28	43	26	22	21	35	42	58	36	25	50	27	27	53	53	33	23	24	15	65	98	40	42	29	31	34	65	14
hsa-miR-6504-3p	0	10	0	0	0	6	0	0	10	0	0	10	34	0	0	0	12	0	0	0	0	0	0	0	10	0	0	3	15	0	0	0	5	0	13	0	5	0	5	4	0	11	11	1	0	5	0	0	0
hsa-miR-6504-5p	0	0	0	0	10	0	0	0	0	0	0	0	0	0	0	1	0	6	0	0	0	0	46	0	0	0	0	3	0	0	0	0	0	0	10	0	0	0	0	0	0	0	0	0	0	0	0	0	0
hsa-miR-6505-3p	31	59	27	19	36	19	17	25	22	36	47	26	30	28	24	30	38	22	88	25	27	65	65	32	31	13	62	21	27	32	30	64	25	32	54	62	49	13	23	16	112	40	55	32	67	38	28	36	34
hsa-miR-6505-5p	17	13	12	15	11	3	11	3	10	4	9	12	17	11	10	19	0	12	8	0	11	15	39	4	10	16	14	9	8	15	10	17	2	12	21	30	22	11	12	5	9	19	20	0	0	16	0	11	14
hsa-miR-6506-3p	0	8	0	0	0	0	11	0	0	0	10	0	0	5	4	0	0	0	0	0	0	0	12	0	14	0	0	3	0	0	10	0	0	0	9	0	10	0	1	0	18	15	0	0	0	0	0	0	0
hsa-miR-6506-5p	23	23	15	10	8	3	11	6	13	8	15	19	12	20	16	13	17	21	14	18	18	16	72	7	10	9	14	19	34	17	25	10	30	19	17	31	19	12	8	6	18	21	37	14	17	15	5	13	13
hsa-miR-6507-3p	12	16	8	0	0	6	5	8	16	6	6	15	13	65	11	0	10	0	0	7	4	11	0	14	16	12	19	16	11	14	10	18	10	11	33	9	13	9	6	7	18	26	23	16	20	12	8	8	13
hsa-miR-6507-5p	54	88	27	57	33	36	54	33	45	45	37	38	53	45	55	52	49	55	28	33	35	56	50	44	51	22	88	63	62	88	41	50	49	49	74	96	72	80	90	40	320	86	95	34	67	58	35	51	26
hsa-miR-6508-3p	0	0	0	0	0	0	0	0	0	4	0	0	0	0	0	0	0	0	0	0	0	0	0	0	0	0	0	0	0	0	0	12	0	0	0	0	11	0	0	0	0	4	0	0	0	0	0	0	0
hsa-miR-6508-5p	5	20	0	0	6	0	3	3	0	2	8	3	10	10	17	11	16	6	0	0	3	0	17	0	10	2	10	18	0	0	12	10	0	16	30	14	11	9	3	10	7	34	20	18	22	10	12	0	10
hsa-miR-6509-3p	44	65	41	33	15	18	34	22	23	23	28	24	23	34	25	16	62	33	33	23	29	23	51	31	32	21	110	52	50	40	26	55	26	48	54	54	48	21	20	13	48	53	46	31	27	29	35	23	33
hsa-miR-651-3p	10	14	14	0	0	0	7	4	0	3	9	4	12	13	10	0	11	0	0	6	3	3	43	9	0	2	24	7	18	11	5	17	7	10	12	26	14	0	0	2	0	8	13	4	0	12	0	12	5
hsa-miR-651-5p	25	35	37	18	9	8	30	16	20	31	24	9	40	22	15	26	12	23	18	8	27	15	827	13	19	25	18	59	15	32	17	22	19	32	33	18	23	17	18	13	38	124	36	14	32	20	25	12	15
hsa-miR-6510-3p	12	11	4	11	0	0	0	0	0	0	0	0	6	0	0	0	0	0	4	0	0	10	11	0	0	6	13	6	0	0	0	0	0	0	15	15	10	1	0	0	0	6	10	0	0	0	0	0	0
hsa-miR-6510-5p	13	20	21	20	10	0	5	0	0	12	10	8	9	10	12	5	0	11	7	14	15	17	17	20	15	8	13	17	14	16	15	8	6	0	15	25	20	6	18	5	11	17	23	0	12	15	8	8	17
hsa-miR-6511a-3p	0	14	6	0	7	0	0	0	0	3	0	0	0	0	0	10	1	0	0	0	5	13	7	0	0	0	0	0	10	8	0	10	6	0	0	13	15	0	0	0	10	7	0	10	10	0	4	12	0
hsa-miR-6511a-5p	16	38	20	13	10	6	26	9	10	11	17	18	15	27	16	17	22	28	12	16	18	13	22	25	19	15	21	29	26	35	6	16	18	18	22	26	16	15	15	10	20	20	24	19	22	24	20	26	19
hsa-miR-6511b-3p	21	19	14	14	12	8	8	12	11	20	8	10	8	21	16	9	21	19	13	10	11	18	10	7	23	20	60	14	15	9	13	30	13	16	26	17	20	11	8	17	12	18	27	21	17	14	18	15	24
hsa-miR-6511b-5p	27	30	21	20	16	11	18	19	18	16	18	11	19	13	24	33	28	15	14	32	19	23	35	30	16	6	26	34	21	17	21	32	27	32	31	18	42	15	17	12	21	34	29	21	28	42	29	11	15
hsa-miR-6512-3p	18	44	24	11	16	6	7	5	11	11	14	12	13	15	12	23	21	11	16	8	6	16	78	10	16	9	44	14	19	16	15	21	17	12	24	33	20	8	14	3	24	28	25	20	23	18	10	6	0
hsa-miR-6512-5p	0	13	9	7	4	0	13	3	0	6	11	11	7	9	11	10	0	0	13	0	0	13	22	0	0	5	25	6	5	8	16	14	13	17	14	10	21	4	0	2	9	14	15	0	16	15	11	15	10
hsa-miR-6513-3p	44	40	25	33	7	11	24	17	15	20	34	24	31	17	17	18	40	31	19	22	46	28	35	14	24	34	229	21	42	38	27	32	19	17	39	77	44	10	51	20	34	31	50	15	31	33	13	34	30
hsa-miR-6513-5p	23	20	16	12	13	0	6	9	0	11	20	11	19	11	26	13	29	16	7	0	8	14	57	8	14	9	13	10	21	12	11	18	15	18	24	17	18	8	4	15	21	14	15	13	29	15	10	15	14
hsa-miR-6514-3p	54	95	48	36	33	25	55	39	60	31	56	43	42	67	68	60	69	63	38	31	43	48	92	79	54	38	130	82	93	80	91	58	67	82	114	129	69	32	47	39	150	126	134	70	92	96	74	54	52
hsa-miR-6514-5p	123	143	98	46	49	25	64	8	9	134	15	22	30	57	187	34	21	34	39	48	12	105	14	12	52	15	48	32	18	24	18	21	78	62	21	80	33	6	28	14	40	29	25	63	25	25	13	194	18
hsa-miR-6515-3p	22	32	16	17	20	10	12	4	12	22	21	18	25	15	24	27	22	14	8	20	13	18	30	15	19	11	33	17	36	19	26	27	14	22	46	34	32	13	20	15	24	27	59	30	24	28	24	19	11
hsa-miR-6515-5p	128	126	82	102	91	62	70	70	95	75	78	78	98	92	100	81	90	78	65	78	81	97	136	90	135	94	119	139	132	136	115	132	111	119	158	172	126	91	59	77	141	136	145	94	116	136	73	55	85
hsa-miR-6516-3p	12	22	0	0	0	0	5	9	0	0	0	7	0	0	15	0	0	0	0	4	0	0	14	5	0	0	0	12	14	11	0	0	10	10	21	13	4	6	0	0	11	14	0	0	0	10	0	4	0
hsa-miR-6516-5p	28	15	7	0	11	15	8	5	5	16	5	0	11	21	45	19	13	0	0	12	8	18	11	0	12	10	17	9	22	22	0	9	20	22	20	32	9	8	8	6	12	22	17	4	11	0	8	26	9
hsa-miR-652-3p	23	23	23	16	22	11	34	15	26	20	22	19	68	16	26	11	25	42	7	14	11	14	16	10	22	37	25	27	14	0	35	21	3	11	22	20	15	8	5	82	29	26	28	28	21	14	19	0	10
hsa-miR-652-5p	20	0	15	8	6	4	2	0	11	19	0	0	7	0	13	12	4	15	11	9	14	8	17	11	11	1	24	16	9	12	0	12	6	0	17	8	12	0	10	0	0	9	14	16	14	0	8	10	6
hsa-miR-653-3p	22	24	78	0	9	0	11	8	0	10	0	0	13	0	6	13	15	6	0	0	9	2	48	9	12	5	13	22	25	12	6	13	6	22	14	15	23	9	2	2	0	27	10	11	12	0	5	10	8
hsa-miR-653-5p	9	14	0	12	8	6	0	0	11	7	10	10	9	6	0	12	17	0	2	0	13	0	0	4	0	5	12	9	10	21	7	10	7	0	18	15	26	4	0	9	10	11	17	7	0	11	0	3	0
hsa-miR-654-3p	131	172	68	102	65	53	109	52	103	82	84	111	147	91	136	97	116	87	33	71	61	97	168	77	106	53	206	199	181	197	139	135	87	145	222	183	175	85	53	242	156	196	181	124	117	123	84	119	72
hsa-miR-654-5p	20	30	15	0	0	0	0	10	0	3	4	12	0	111	0	0	11	0	0	12	5	6	17	12	9	2	18	17	25	23	11	8	4	13	59	16	13	16	11	3	0	16	16	9	0	14	0	11	6
hsa-miR-655-3p	0	0	0	0	4	0	0	0	0	0	0	0	0	0	0	14	0	0	0	0	0	0	30	0	0	0	0	15	0	0	0	0	0	0	8	0	0	0	0	0	7	0	7	0	13	0	3	0	6
hsa-miR-655-5p	17	12	0	0	0	0	0	0	0	11	0	0	0	0	0	0	0	0	0	0	0	0	13	0	9	0	0	9	0	0	7	7	0	0	18	12	15	2	10	0	0	17	10	0	0	0	0	0	0
hsa-miR-656-3p	15	13	16	14	12	8	8	5	12	15	10	17	20	24	17	22	16	11	12	16	9	30	63	20	21	9	32	21	11	20	0	37	12	16	21	22	18	16	12	14	16	17	16	10	14	19	6	17	8
hsa-miR-656-5p	16	18	11	11	8	15	0	2	16	11	8	6	11	10	0	11	17	14	5	10	14	9	17	7	14	3	29	15	12	19	9	23	18	14	22	27	18	11	5	3	12	21	22	11	14	13	10	12	15
hsa-miR-657	25	21	27	7	17	13	11	14	5	8	17	15	11	36	13	22	30	17	18	22	19	16	28	13	15	16	66	21	24	23	21	27	20	23	32	32	23	19	19	11	27	35	40	12	10	24	21	25	19
hsa-miR-658	44	61	46	54	21	24	46	49	51	31	43	41	42	45	59	69	62	44	25	48	35	30	63	39	54	27	59	62	76	69	52	52	44	90	52	57	58	42	33	35	63	86	58	66	59	82	33	46	59
hsa-miR-659-3p	23	16	14	25	0	0	0	0	0	11	7	0	70	138	0	0	0	0	1	10	0	2	43	11	0	0	0	11	123	17	6	13	3	0	140	7	10	22	0	3	0	16	12	0	104	0	4	5	26
hsa-miR-659-5p	16	23	13	16	16	2	0	3	16	15	11	16	6	11	0	13	11	11	17	8	8	5	40	11	20	7	21	21	29	12	310	19	20	23	67	21	30	14	18	18	17	16	24	20	17	17	12	17	10
hsa-miR-660-3p	17	14	3	13	0	8	9	5	12	7	8	14	5	13	18	0	18	9	5	9	15	10	18	7	0	8	13	13	7	11	9	13	9	12	27	32	17	9	0	0	13	25	26	8	12	15	12	7	1
hsa-miR-660-5p	201	182	167	201	201	285	95	74	239	188	341	451	704	148	253	105	129	896	59	69	100	187	134	27	153	1256	105	113	71	60	743	480	197	147	152	145	113	69	58	442	118	148	147	173	217	137	47	148	153
hsa-miR-661	9	11	18	0	0	0	12	6	0	5	0	10	10	0	7	0	19	0	0	6	9	7	26	17	10	0	0	17	8	22	14	13	12	11	23	26	22	4	6	10	0	17	18	14	19	9	21	13	13
hsa-miR-662	57	83	105	49	45	14	49	35	34	57	64	38	35	38	52	52	54	52	19	45	45	49	92	46	45	21	86	63	75	100	48	62	36	68	53	91	59	42	39	28	54	86	91	38	35	39	35	59	77
hsa-miR-663a	19	15	13	7	9	4	12	3	10	8	7	0	12	14	13	12	10	19	10	13	4	11	14	10	6	6	17	16	20	12	13	14	14	19	14	14	10	6	10	0	11	13	14	6	18	0	12	11	0
hsa-miR-663b	17	39	16	23	0	0	8	14	0	7	16	0	14	3	13	0	10	18	7	8	11	3	0	5	17	6	13	12	14	15	7	11	7	9	24	22	13	5	19	4	34	27	20	12	12	0	12	14	8
hsa-miR-664a-3p	38	42	23	25	15	7	32	19	29	23	23	29	34	33	33	17	26	29	21	36	20	24	149	21	32	22	47	28	42	59	26	40	20	44	51	71	48	41	29	20	62	54	61	26	41	41	29	26	26
hsa-miR-664a-5p	62	125	45	55	59	69	69	43	138	85	69	93	341	66	96	55	88	92	22	31	81	49	67	30	55	109	93	51	60	54	97	135	42	71	104	97	70	47	39	313	86	100	93	89	69	69	40	73	60
hsa-miR-664b-3p	15	72	0	0	1	0	0	0	0	5	13	0	0	8	0	11	7	19	0	0	2	0	0	4	13	1	16	5	6	12	18	5	6	0	12	7	10	3	2	7	10	15	18	37	0	0	0	8	10
hsa-miR-664b-5p	27	39	28	19	20	32	33	10	31	23	38	25	42	17	27	31	32	25	23	23	25	23	35	22	30	24	38	50	50	45	37	39	32	43	40	46	47	30	28	43	72	54	51	26	32	21	27	26	28
hsa-miR-665	0	0	0	0	11	7	0	0	10	0	4	0	0	14	0	6	0	10	0	0	0	0	6	0	0	5	11	5	12	0	12	0	4	0	12	0	11	6	0	0	10	6	10	0	10	0	7	0	5
hsa-miR-668-3p	23	48	30	22	17	19	19	25	31	22	22	14	17	24	22	20	30	19	23	22	16	28	37	25	10	14	47	27	28	26	27	20	25	25	51	48	39	20	17	11	32	24	47	17	21	30	25	28	15
hsa-miR-668-5p	0	8	10	11	0	0	8	0	0	7	0	7	0	0	11	0	16	0	7	0	5	4	8	10	0	0	0	5	8	10	0	5	4	0	16	14	11	5	0	5	0	12	0	6	4	10	10	2	2
hsa-miR-670-3p	0	20	21	10	0	9	0	0	12	10	0	7	8	0	0	0	10	0	12	5	2	12	39	0	0	8	15	33	12	13	10	14	16	0	8	22	13	6	0	0	14	24	15	7	0	22	0	7	6
hsa-miR-670-5p	27	27	16	21	12	10	12	7	28	18	12	14	16	24	27	36	22	21	11	20	21	14	155	19	17	18	42	20	30	23	15	25	24	20	35	23	27	15	11	15	25	15	41	16	19	31	25	16	10
hsa-miR-671-3p	12	36	16	0	16	6	20	0	36	11	27	18	97	8	19	11	20	12	0	10	8	20	12	11	17	9	21	19	14	15	29	21	10	0	37	34	21	15	13	145	32	27	23	45	11	10	9	9	10
hsa-miR-671-5p	21	34	23	32	22	13	46	24	42	21	41	29	61	22	14	23	19	31	10	12	11	14	29	17	24	15	27	27	30	35	30	27	14	19	48	36	23	17	23	54	42	30	54	49	21	32	20	22	11
hsa-miR-6715a-3p	0	0	0	0	0	0	0	0	0	4	10	0	0	1	0	0	0	0	0	0	0	0	17	3	0	6	10	4	0	0	0	10	0	0	22	0	0	0	0	0	0	0	0	0	0	0	0	0	0
hsa-miR-6715b-3p	11	16	0	4	10	13	8	0	6	14	0	11	8	0	20	13	0	0	10	5	4	0	14	4	0	5	23	18	13	13	0	20	10	0	15	26	13	9	0	0	12	9	15	0	17	11	6	9	7
hsa-miR-6715b-5p	56	70	69	35	30	22	24	22	18	69	28	29	29	32	59	29	31	36	11	40	18	42	111	20	43	16	45	58	61	39	24	44	32	36	67	80	48	23	28	37	32	62	50	23	46	61	17	83	33
hsa-miR-6716-3p	41	112	24	29	26	21	22	27	14	24	21	11	30	32	28	26	32	18	55	14	18	74	37	23	31	22	348	36	41	30	23	33	22	23	35	35	41	26	18	12	41	39	87	44	59	31	27	24	40
hsa-miR-6716-5p	17	33	29	13	13	13	12	16	21	13	15	20	19	35	10	28	25	9	10	18	16	23	24	11	22	12	38	30	33	30	16	25	14	31	35	35	34	14	18	10	17	31	37	15	26	39	19	13	17
hsa-miR-6717-5p	186	193	124	157	117	89	144	117	107	121	115	106	96	166	146	161	165	149	96	107	93	126	202	138	153	115	187	161	195	180	139	136	156	178	200	214	180	125	141	83	149	220	226	146	222	187	128	128	188
hsa-miR-6718-5p	14	16	15	11	0	0	16	1	0	0	15	0	11	10	11	0	0	0	11	0	1	7	12	7	11	0	19	11	0	11	0	0	0	15	31	12	10	0	1	0	0	5	5	0	0	0	0	21	0
hsa-miR-6719-3p	9	14	5	0	7	0	0	7	0	7	0	2	0	0	0	10	0	11	0	6	7	14	15	12	5	5	18	8	13	11	18	8	8	18	25	23	19	8	10	0	0	15	18	0	0	10	0	12	12
hsa-miR-6720-3p	22	36	13	15	21	0	16	12	0	14	10	10	10	22	60	13	16	14	8	8	9	14	28	13	12	10	977	34	14	25	14	20	11	29	25	20	15	13	3	6	16	17	31	17	24	19	11	16	14
hsa-miR-6720-5p	30	21	18	23	23	13	10	11	14	20	16	12	13	18	37	18	16	24	10	14	10	23	22	13	15	8	26	19	15	30	21	24	21	26	22	28	37	21	24	16	21	33	19	18	36	29	15	19	17
hsa-miR-6721-5p	43	52	31	39	26	41	36	30	38	48	33	25	47	32	27	39	40	41	31	42	45	42	57	41	52	32	62	47	43	67	49	63	31	49	71	76	89	43	54	75	41	83	60	50	45	63	37	38	45
hsa-miR-6722-3p	10	21	14	15	13	0	18	5	0	10	7	0	10	14	13	18	16	0	9	10	0	10	14	12	20	10	15	20	12	23	17	13	16	13	16	29	14	11	10	9	0	11	16	17	13	0	4	14	21
hsa-miR-6722-5p	16	11	11	5	11	8	12	14	15	11	10	11	5	19	18	10	17	10	17	14	14	11	27	8	13	5	28	27	30	27	18	16	10	25	24	29	21	12	4	11	32	21	29	10	14	23	12	18	20
hsa-miR-6723-5p	24	15	20	10	13	0	8	8	0	10	10	0	7	18	11	5	0	7	9	0	8	10	52	15	11	4	21	12	15	16	8	11	7	13	15	12	12	8	9	4	11	17	20	0	13	0	15	12	8
hsa-miR-6724-5p	33	33	32	27	36	24	30	32	25	20	27	21	34	44	27	29	25	45	19	15	24	27	31	43	29	23	37	28	48	33	32	37	20	51	45	53	28	29	16	28	48	41	35	38	38	33	36	34	23
hsa-miR-6726-3p	35	49	29	36	21	16	21	22	32	21	33	28	27	37	33	43	40	25	17	25	47	25	51	32	44	23	74	51	50	63	37	28	37	35	53	49	50	13	20	23	52	64	46	32	45	51	33	27	37
hsa-miR-6726-5p	17	13	12	15	10	0	12	3	0	12	8	11	11	19	16	8	10	8	10	11	8	12	16	3	9	10	21	17	20	14	15	16	5	17	13	25	25	8	13	6	21	22	21	10	20	22	14	13	13
hsa-miR-6727-3p	14	29	18	28	22	18	21	29	16	18	30	18	21	13	16	19	21	20	29	17	18	28	23	18	20	14	264	32	22	23	21	31	17	16	31	43	23	16	13	11	37	34	30	16	41	18	19	16	15
hsa-miR-6727-5p	14	23	10	25	15	10	12	11	10	11	15	10	12	12	18	25	23	16	13	14	22	16	18	12	17	9	28	28	19	21	12	18	21	10	24	24	27	14	14	9	30	27	35	17	10	22	15	12	15
hsa-miR-6728-3p	13	24	0	11	0	0	0	0	0	21	13	0	8	8	0	0	17	0	5	0	7	0	21	11	9	5	19	24	16	16	15	9	9	0	15	38	22	6	28	9	14	20	12	7	13	0	9	10	15
hsa-miR-6728-5p	182	264	140	98	74	70	103	45	79	106	68	91	94	123	214	71	106	83	96	114	77	163	194	74	100	61	246	190	170	127	97	133	82	160	137	241	162	74	68	70	123	195	168	86	120	94	89	204	88
hsa-miR-6729-3p	128	134	105	66	80	41	67	54	40	111	60	50	41	70	77	83	90	54	40	102	48	60	95	62	87	41	99	92	84	95	51	54	90	109	78	131	110	51	54	35	73	124	114	78	97	82	87	86	80
hsa-miR-6729-5p	23	21	24	19	26	16	22	26	14	12	24	11	22	23	17	21	19	13	17	23	12	25	27	22	27	9	20	20	27	41	20	25	24	26	17	26	33	15	16	8	28	31	46	23	30	38	22	20	39
hsa-miR-6730-3p	0	14	0	11	5	0	0	0	0	5	0	9	10	0	0	16	7	0	5	0	0	0	11	0	0	5	11	0	14	0	8	4	6	0	0	8	10	6	0	0	0	12	0	11	0	13	0	0	5
hsa-miR-6730-5p	21	23	36	28	20	29	15	15	32	24	19	31	34	41	25	15	40	27	26	17	16	23	27	32	19	24	37	41	32	33	27	39	21	30	45	32	47	21	13	19	54	68	38	14	42	31	15	12	17
hsa-miR-6731-3p	71	99	61	68	52	32	58	57	78	54	70	61	82	66	58	61	73	68	45	55	44	42	59	73	41	51	96	127	95	88	97	48	76	79	102	101	102	53	64	61	144	109	134	88	86	97	69	59	68
hsa-miR-6731-5p	62	40	34	42	26	26	28	14	45	32	28	48	36	34	37	37	42	37	24	43	32	47	92	31	41	24	73	38	51	56	34	59	33	41	68	90	55	30	19	25	54	59	80	41	71	39	36	46	28
hsa-miR-6732-3p	62	76	66	46	34	25	54	25	69	48	42	40	52	53	59	55	84	46	28	36	54	59	76	41	53	24	172	49	54	64	49	60	38	49	68	101	68	47	64	44	81	108	74	54	67	48	37	53	42
hsa-miR-6732-5p	0	5	13	0	0	0	0	0	0	0	0	0	0	0	0	0	0	0	0	0	0	5	0	0	0	0	0	0	0	0	7	0	0	0	0	12	0	7	0	0	0	0	12	0	10	0	2	0	0
hsa-miR-6733-3p	32	22	25	16	9	10	8	11	18	9	16	24	6	545	24	17	26	20	13	8	15	33	11	23	16	11	19	25	226	27	18	24	22	17	158	39	29	10	8	13	17	30	31	16	15	21	16	17	7
hsa-miR-6733-5p	0	37	12	0	10	0	0	9	0	2	6	6	3	11	0	2	13	3	0	0	10	9	15	6	12	0	0	15	12	16	12	21	7	19	29	14	16	0	6	10	0	10	15	12	7	10	12	9	3
hsa-miR-6734-3p	17	32	12	27	16	13	17	14	13	18	16	23	14	23	18	17	26	17	9	21	19	17	20	19	21	14	26	22	17	21	11	16	23	29	21	40	30	24	17	10	21	25	32	22	28	30	28	20	19
hsa-miR-6734-5p	58	66	70	48	29	31	57	51	57	49	55	43	38	60	48	40	62	57	67	44	35	46	70	33	54	73	54	80	74	87	44	64	53	47	110	87	59	43	41	62	69	82	108	71	60	42	50	54	56
hsa-miR-6735-3p	50	61	22	37	27	14	49	35	38	28	41	25	42	25	33	28	37	39	23	32	12	16	42	25	19	27	45	46	38	36	49	36	40	28	42	43	30	18	26	19	53	33	63	42	42	48	37	33	28
hsa-miR-6735-5p	18	19	12	14	5	0	12	5	0	8	7	12	12	10	11	11	29	10	6	12	9	10	14	8	14	13	17	14	15	16	10	17	12	15	31	26	13	8	9	5	10	11	17	23	13	12	13	9	11
hsa-miR-6736-3p	34	27	0	13	12	0	17	14	0	25	9	12	19	12	12	21	30	25	7	8	12	0	16	27	14	10	145	21	21	27	16	30	8	10	19	63	35	10	97	13	17	38	12	20	22	11	14	9	19
[truncated: 664 more rows]
[truncated: 15 more columns]
