# Supplementary material for: Plasma miR-203a-3p as a Novel Predictor of Dementia in Patients with Parkinson’s Disease
Source: Int J Mol Sci. 2024 Mar 21;25(6):3554. doi: 10.3390/ijms25063554 (PMC10970771; doi:10.3390/ijms25063554)
Supplement: Supplementary file 1 [file ijms-25-03554-s001.zip › Table S5.csv]

	PDND_21	PDD_19	PD-MCI_06	HC_22	HC_23	PD-MCI_07	PD-MCI_08	PDND_22	PD-MCI_09	PDD_20	PDND_23	PD-MCI_10	PD-MCI_11	PD-MCI_12	PDND_24	PD-MCI_13	PDND_25	PDND_26	PDND_27	PDND_28	PD-MCI_14	PDND_29	HC_24	PDD_21	PDD_22	PD-MCI_15	PD-MCI_16	PD-MCI_17	PD-MCI_18	HC_25	HC_26	PD-MCI_19	PD-MCI_20	PD-MCI_21	PDND_30	PDND_31	HC_27	HC_28	HC_29	HC_30	HC_31	HC_32	HC_33	HC_34	HC_35	HC_36	PDND_32	PD-MCI_22	PDND_33
hsa-let-7a-2-3p	21	23	18	24	29	25	61	33	34	26	33	42	36	30	32	30	37	46	32	18	28	28	44	33	28	31	30	25	31	35	25	29	31	38	29	26	27	39	28	22	17	21	32	31	27	32	22	41	26
hsa-let-7a-3p	11	19	20	22	16	25	24	26	24	27	28	19	17	21	27	21	21	17	21	27	13	29	22	19	26	32	15	15	16	14	12	17	15	17	10	20	10	16	7	21	21	18	20	18	25	24	14	13	20
hsa-let-7a-5p	48797	6665	4689	6087	5098	13637	6215	9106	8793	9138	9687	6814	21314	3625	4849	7484	4962	13124	5417	14660	8035	6317	14773	23852	4786	14900	16627	13061	10549	7562	7606	12335	20168	16694	11824	6723	21171	5513	10220	12471	6315	23285	33487	23177	20203	21477	57340	16093	11820
hsa-let-7b-3p	79	14	5	11	15	20	16	20	18	13	29	24	43	16	15	18	17	30	21	28	18	24	34	41	14	43	37	32	28	22	18	30	40	33	25	14	41	21	29	33	18	30	40	52	34	30	72	40	27
hsa-let-7b-5p	49710	6166	5348	8953	7251	9792	7546	11101	9359	10198	11292	10114	29440	4491	7332	9906	4907	15924	9184	14389	8522	7870	24605	24261	6656	20743	22812	16392	23298	10951	10776	21106	34017	29495	21650	11500	36292	6972	18039	20816	10754	38387	51885	46415	33316	34272	85968	29027	16234
hsa-let-7c-3p	72	70	68	92	48	58	74	69	91	90	116	84	75	67	97	86	64	68	66	73	66	74	55	57	90	57	53	71	53	71	63	34	46	78	65	64	44	49	27	67	51	53	71	56	58	66	38	43	56
hsa-let-7c-5p	760	96	151	124	121	157	101	164	141	125	195	220	302	80	87	329	199	244	147	216	107	160	251	364	104	293	275	272	182	171	148	219	364	276	178	119	267	116	239	212	142	274	504	358	271	351	630	408	150
hsa-let-7d-3p	300	99	61	113	71	103	153	122	96	97	141	121	140	60	105	100	101	113	73	138	98	73	174	158	94	132	115	97	83	158	90	108	158	156	144	90	131	137	97	185	93	168	225	237	124	189	224	141	76
hsa-let-7d-5p	2621	599	249	417	296	864	615	684	797	729	728	404	1524	284	574	563	287	957	380	1137	602	391	1140	1751	405	788	1016	677	803	470	477	768	1332	897	819	329	1663	323	643	748	420	1279	2274	1481	1129	1308	3088	657	691
hsa-let-7e-3p	11	9	8	19	6	14	13	14	17	10	13	11	9	6	12	14	10	6	12	10	6	10	7	8	7	16	15	16	8	5	13	7	11	7	13	0	0	0	0	0	0	7	13	19	8	6	10	11	4
hsa-let-7e-5p	126	39	46	43	40	58	68	102	73	69	108	90	83	58	64	46	62	71	46	75	48	41	69	82	40	130	121	175	65	79	57	59	93	101	69	84	80	75	99	117	49	62	114	102	100	136	139	163	58
hsa-let-7f-1-3p	100	90	123	148	71	122	88	99	140	112	114	136	68	94	142	126	102	108	123	79	75	114	82	110	68	85	77	75	94	95	70	70	91	84	97	65	79	76	39	70	83	97	83	77	74	78	65	67	51
hsa-let-7f-2-3p	0	0	0	5	5	10	14	8	8	7	10	7	3	0	0	0	0	3	8	5	10	5	12	11	5	10	4	9	10	12	7	1	10	6	8	6	10	5	7	4	3	0	0	0	0	0	0	0	5
hsa-let-7f-5p	13497	2069	2122	1879	1427	3413	2448	3106	3173	2840	3186	2254	6601	1081	1656	2369	1552	4025	1955	4003	2694	2035	3887	7020	1536	3993	4638	4476	2962	1768	2415	3758	6292	4755	3877	1682	6010	2144	3532	3549	2144	5923	10775	6524	6011	7268	12379	6012	2344
hsa-let-7g-3p	71	94	69	101	50	60	68	83	89	91	136	91	52	62	104	73	73	82	68	89	80	92	68	66	79	64	45	59	61	73	64	69	55	64	93	56	42	55	35	51	62	52	70	67	58	50	55	54	46
hsa-let-7g-5p	5405	368	432	766	304	1263	515	755	636	677	765	861	3060	249	414	715	433	962	853	1435	679	656	1607	2180	365	1080	1534	1072	1373	569	701	1641	2540	1801	1187	663	1917	394	1175	1052	589	2320	4415	2872	1996	2678	6329	1876	664
hsa-let-7i-3p	13	11	7	8	7	13	8	10	9	12	25	10	6	10	10	8	14	10	16	10	12	8	9	10	19	10	0	13	9	5	6	10	11	9	7	12	4	8	12	12	8	7	13	13	14	16	10	10	5
hsa-let-7i-5p	24761	3495	2285	3023	3134	4740	4866	5249	5533	4350	4966	3410	10833	2110	4384	3948	1958	6163	3700	7821	4423	2757	9272	12490	3349	6992	10597	6666	7982	4091	4777	8518	13843	10080	7507	3485	16453	3581	7659	8785	3884	11374	20964	15655	10509	13666	23856	8410	4734
hsa-miR-1-3p	45	32	32	23	157	111	362	157	103	205	56	189	193	148	43	27	264	112	122	59	79	27	214	27	71	129	59	63	115	64	44	125	107	149	37	34	52	39	66	44	30	252	142	60	28	142	22	165	129
hsa-miR-1-5p	10	6	5	0	4	15	6	3	10	6	12	10	6	0	0	0	0	5	1	5	4	6	4	11	5	8	5	3	2	6	9	5	8	11	6	0	0	0	0	0	0	6	6	7	2	3	5	18	0
hsa-miR-100-3p	1	8	12	0	0	0	12	7	5	9	7	4	2	0	0	0	0	6	3	9	3	0	0	0	0	0	0	0	0	0	0	0	0	0	0	0	0	0	0	0	0	0	0	0	0	0	0	0	4
hsa-miR-100-5p	32	36	35	34	43	36	35	47	39	41	62	49	35	19	42	46	192	36	34	38	29	35	28	39	24	34	31	44	29	37	16	25	15	27	27	20	37	26	18	17	29	28	39	29	38	38	43	46	39
hsa-miR-101-3p	2018	348	248	339	210	560	929	510	642	597	693	461	1210	206	774	610	296	605	566	1266	596	432	1600	2167	343	612	1534	646	893	464	348	1505	1169	1177	758	504	2056	333	637	1102	463	842	2999	2777	1011	1936	4847	636	526
hsa-miR-101-5p	38	43	36	43	37	29	34	49	69	41	57	57	35	35	56	53	36	48	34	45	41	52	32	43	37	38	37	44	40	58	42	31	36	45	20	38	35	33	28	28	24	34	68	57	47	53	42	47	39
hsa-miR-103a-2-5p	39	17	32	14	26	9	18	14	10	17	45	12	34	8	27	28	12	15	6	18	13	16	26	4	61	26	35	11	29	70	25	34	10	41	72	13	7	20	17	115	29	49	48	38	7	10	16	10	8
hsa-miR-103a-3p	1602	328	272	334	232	646	457	615	592	457	601	383	1600	220	416	400	274	591	458	928	501	339	778	1079	243	510	814	677	552	363	379	869	1191	696	697	259	973	308	562	750	550	1010	2699	1597	1003	1774	3293	1206	573
hsa-miR-103b	84	26	26	21	17	33	31	31	28	15	33	26	75	13	18	20	15	37	22	42	28	29	35	60	10	37	56	33	23	21	23	30	49	51	40	10	46	25	48	36	40	45	121	88	41	63	138	60	27
hsa-miR-105-3p	64	106	107	163	73	61	108	105	117	107	117	142	74	85	105	109	133	80	102	137	97	91	109	110	119	120	54	97	64	101	84	67	82	118	73	83	61	113	53	108	69	74	93	64	82	126	96	88	64
hsa-miR-105-5p	30	37	55	55	34	31	42	46	64	59	41	45	50	50	42	36	47	40	40	46	60	44	42	59	48	53	26	40	42	46	41	32	36	42	42	38	35	38	22	49	37	45	48	32	49	39	29	30	37
hsa-miR-106a-3p	31	18	23	15	14	9	33	16	17	14	23	25	30	10	16	17	23	16	16	19	22	10	39	19	22	24	18	13	14	35	13	24	20	22	21	17	15	16	8	36	17	24	22	21	14	15	21	11	22
hsa-miR-106a-5p	21	4	7	6	2	17	10	16	8	8	9	13	20	24	2	10	6	8	8	13	8	7	19	11	6	12	10	4	8	7	4	7	17	17	6	5	12	5	8	7	3	10	31	12	14	27	24	18	6
hsa-miR-106b-3p	497	43	59	90	58	122	113	94	106	67	103	82	257	33	92	87	37	103	78	235	93	84	193	276	41	145	152	123	217	85	66	197	286	192	148	80	345	47	66	140	72	315	692	824	212	386	894	151	119
hsa-miR-106b-5p	73	31	43	29	22	32	41	41	39	47	57	47	70	22	35	33	45	38	27	33	39	36	61	76	34	42	52	52	37	43	32	50	72	68	55	27	36	42	51	54	41	31	103	57	52	38	83	43	43
hsa-miR-107	740	187	181	209	149	283	275	306	311	251	384	270	481	199	238	247	201	274	223	380	259	209	327	424	201	276	326	340	260	254	214	323	402	351	257	184	372	193	253	310	238	372	902	613	394	603	880	433	196
hsa-miR-10a-3p	9	12	4	0	10	2	8	11	10	0	0	0	0	7	10	14	5	0	0	0	0	3	7	10	0	0	0	0	0	7	7	10	4	6	4	8	8	7	11	9	5	0	0	0	0	0	0	0	12
hsa-miR-10a-5p	349	318	287	409	196	246	270	263	361	306	402	320	273	225	320	259	317	255	246	372	306	305	269	306	279	317	222	332	201	253	193	215	235	231	231	282	257	303	213	297	263	216	336	357	300	297	259	225	166
hsa-miR-10b-3p	385	451	492	445	329	466	425	528	522	436	592	610	376	388	491	501	400	419	517	414	411	431	361	531	294	421	388	381	361	484	315	295	316	428	336	310	274	282	204	322	339	360	335	385	316	361	363	418	365
hsa-miR-10b-5p	315	99	165	128	70	84	112	172	154	143	254	183	157	87	159	128	152	132	118	207	114	113	144	325	122	164	152	178	127	149	120	125	102	133	196	94	90	132	100	242	111	157	259	256	197	150	193	102	92
hsa-miR-1178-3p	25	37	43	46	32	35	63	49	46	46	54	48	39	29	44	54	48	37	46	45	29	42	51	38	54	44	41	43	44	70	54	32	42	51	55	36	31	33	39	75	50	39	47	46	28	32	26	32	34
hsa-miR-1178-5p	11	17	19	26	11	14	23	10	24	16	25	28	14	14	17	20	17	17	29	18	16	27	14	13	23	29	13	23	17	15	18	17	14	17	15	12	10	14	7	19	11	13	11	20	19	13	16	16	14
hsa-miR-1179	17	27	18	54	17	16	20	28	34	19	35	29	25	22	26	30	39	29	19	36	22	18	28	20	35	48	26	26	14	42	28	22	21	20	33	62	25	35	10	35	27	23	25	19	24	20	20	28	24
hsa-miR-1180-3p	195	30	31	52	35	48	57	46	48	57	64	50	87	30	59	43	33	51	40	87	48	42	142	114	44	69	72	42	63	41	46	59	98	58	50	34	152	38	30	67	35	93	172	194	73	105	251	57	64
hsa-miR-1180-5p	19	37	27	35	22	34	34	32	49	35	28	46	32	26	41	39	29	41	38	43	26	38	35	32	31	28	20	42	19	34	26	25	30	32	25	25	18	40	28	27	32	30	31	27	29	17	29	33	38
hsa-miR-1181	71	149	93	274	73	114	104	85	119	148	179	125	148	90	114	112	185	114	89	189	170	89	139	107	183	153	83	114	79	158	55	66	64	83	80	163	117	144	53	138	126	76	106	92	77	96	109	93	90
hsa-miR-1182	45	49	48	38	32	44	61	46	57	37	79	61	63	43	73	55	46	45	42	38	34	40	61	43	54	37	54	38	33	57	45	52	37	75	72	31	27	36	13	73	45	52	60	50	32	33	41	41	34
hsa-miR-1183	20	30	27	39	23	28	35	37	33	46	51	27	29	35	34	45	31	35	37	33	27	29	25	41	49	55	30	39	15	27	21	28	25	34	18	33	14	33	20	31	25	24	37	22	25	30	35	28	25
hsa-miR-1184	13	17	12	12	7	5	15	8	5	6	16	16	13	10	13	14	13	0	0	0	0	7	11	7	14	13	10	10	6	11	4	8	6	15	13	7	11	14	9	11	13	11	13	9	7	9	10	5	8
hsa-miR-1185-1-3p	0	0	0	0	0	0	0	0	0	8	13	3	1	0	0	0	0	0	0	0	0	0	0	0	0	0	0	0	0	0	0	0	0	0	0	0	0	0	0	0	0	0	0	0	0	0	0	0	0
hsa-miR-1185-2-3p	6	9	7	0	10	6	21	6	12	5	22	8	11	10	7	13	9	7	2	14	4	5	12	14	2	7	8	14	4	6	5	4	6	11	7	10	4	8	8	9	5	7	8	5	6	8	3	12	12
hsa-miR-1185-5p	15	11	15	6	14	9	20	15	13	11	26	25	12	12	19	12	11	11	5	15	16	12	14	13	34	15	8	20	13	27	13	13	8	15	16	9	9	11	15	21	18	20	13	9	10	9	6	10	4
hsa-miR-1193	16	5	16	26	12	18	47	27	38	24	39	33	37	25	31	27	18	33	21	16	22	10	19	24	19	26	18	26	15	33	11	18	21	35	21	20	12	21	18	21	24	20	16	20	28	25	15	33	28
hsa-miR-1197	69	108	85	83	56	88	87	102	118	100	119	128	97	80	102	116	94	71	76	102	81	87	70	83	61	101	65	74	74	81	68	46	72	76	58	69	50	57	40	71	76	60	62	80	72	72	79	73	67
hsa-miR-1199-3p	48	46	56	57	46	47	54	64	66	52	75	65	50	35	74	58	48	54	52	50	48	59	53	56	50	57	49	57	31	57	45	38	42	49	49	34	36	29	31	32	42	41	46	47	38	42	39	36	48
hsa-miR-1199-5p	39	50	52	54	39	77	85	63	65	62	67	77	93	55	57	52	67	79	45	63	54	55	61	60	45	57	53	38	44	79	28	45	48	72	61	40	43	56	25	85	45	56	58	75	37	56	38	63	56
hsa-miR-1200	187	305	277	378	181	228	276	306	302	337	430	321	226	258	276	272	288	307	279	292	275	269	245	233	274	306	180	238	219	238	163	152	180	274	195	240	220	206	112	226	215	204	219	211	190	219	203	233	208
hsa-miR-1202	27	92	36	193	33	38	28	35	43	78	72	48	56	49	37	53	106	51	50	109	63	24	68	42	97	99	22	53	16	80	30	29	32	30	24	126	86	90	28	73	68	31	59	24	23	33	38	22	40
hsa-miR-1203	971	1465	1759	1716	1110	1407	2027	2076	2566	1702	1799	1978	1432	1358	1870	1980	1664	1638	1516	1521	1427	1874	1195	1527	1330	1712	985	1627	1371	856	1267	1134	1233	1626	1186	1183	756	1137	721	1301	1055	1246	1312	1318	1405	1309	969	1171	1372
hsa-miR-1204	0	0	0	4	3	8	0	0	0	6	12	9	5	0	0	0	0	8	3	13	12	7	0	0	0	0	0	0	0	0	0	0	0	0	0	3	2	8	7	11	4	0	0	0	0	0	0	0	0
hsa-miR-1205	10	18	16	26	19	15	21	17	20	19	25	31	19	11	20	23	24	19	20	22	12	17	19	16	29	26	18	14	17	25	20	17	14	25	20	20	13	9	4	21	14	20	22	17	8	8	11	19	21
hsa-miR-1206	24	25	23	16	13	16	18	20	30	14	28	29	13	14	20	19	24	19	10	12	21	16	22	13	22	17	8	15	14	19	13	17	9	12	26	15	12	9	13	18	18	22	19	17	9	10	13	16	14
hsa-miR-1207-3p	28	19	30	36	14	29	25	23	40	24	27	29	20	25	22	27	24	27	8	14	17	26	18	25	32	52	18	31	19	39	17	28	24	36	20	27	19	27	30	17	22	19	23	15	35	20	21	18	36
hsa-miR-1207-5p	0	0	0	10	9	10	9	10	9	6	13	9	11	5	14	11	7	12	4	9	1	11	9	11	6	5	11	7	8	12	8	10	4	11	7	13	3	12	5	11	4	9	8	8	10	6	10	5	6
hsa-miR-1208	11	14	8	14	11	21	15	32	8	28	10	41	30	59	10	14	23	25	18	18	14	16	29	12	163	18	8	12	8	21	14	13	26	27	7	13	31	10	11	14	9	23	12	12	9	69	7	48	22
hsa-miR-122-3p	22	16	28	28	10	27	29	27	29	23	30	18	23	18	13	27	37	29	21	26	18	16	16	36	25	19	13	15	14	30	27	11	23	38	18	18	22	17	15	28	21	32	29	11	13	26	10	21	15
hsa-miR-122-5p	4471	4377	2675	2370	2475	6677	2260	9403	6242	3512	9218	14100	5354	3515	5680	26539	11868	11980	4606	5642	9682	5082	10307	9080	1583	4681	6844	5038	17771	27002	6805	6220	8379	14487	9190	3384	5170	4115	11381	3026	4032	3525	25291	12563	3459	7988	3530	7290	8365
hsa-miR-1224-3p	17	10	12	26	9	22	19	16	20	18	16	27	17	14	8	17	15	17	17	7	19	18	21	18	22	11	17	15	7	21	23	28	13	29	12	13	9	7	12	13	20	15	21	9	12	23	29	19	9
hsa-miR-1224-5p	535	911	723	1272	497	664	1027	967	1170	1131	1105	1085	812	852	840	895	1037	820	754	1014	938	829	802	722	1095	1094	559	816	615	800	672	556	501	781	585	1035	671	866	399	824	668	479	693	583	541	533	543	555	562
hsa-miR-1225-3p	29	30	31	37	15	23	35	34	28	40	55	27	28	18	23	23	40	33	24	30	29	32	25	34	31	42	21	27	28	38	22	25	27	36	26	38	22	34	17	42	19	18	33	19	24	23	21	25	29
hsa-miR-1225-5p	9	13	15	10	10	10	11	11	14	7	12	8	6	14	8	8	8	19	7	16	11	8	11	13	8	10	16	11	8	23	5	3	6	9	8	0	0	0	0	0	0	7	15	7	8	13	9	19	12
hsa-miR-1226-3p	15	19	12	18	7	17	16	19	21	10	19	10	12	18	23	7	19	18	19	12	16	15	18	18	13	15	14	20	11	17	20	11	17	15	15	15	21	22	15	15	14	14	16	17	20	15	11	24	18
hsa-miR-1226-5p	23	29	29	59	24	27	36	28	44	64	42	34	33	28	49	36	40	33	46	38	36	42	34	28	30	29	16	40	21	32	11	24	23	23	22	35	24	25	12	22	33	19	36	27	30	17	22	21	27
hsa-miR-1227-3p	21	18	21	22	10	12	15	19	20	23	19	12	17	13	18	20	13	11	13	8	20	16	23	19	19	20	9	20	13	21	6	31	19	19	18	17	20	13	50	13	14	11	16	21	8	9	18	18	11
hsa-miR-1227-5p	20	22	31	19	17	17	23	20	27	30	38	37	14	19	18	20	14	20	21	25	23	26	17	27	20	19	14	13	10	23	23	15	15	22	26	19	13	7	8	35	19	15	23	15	17	21	17	16	22
hsa-miR-1228-3p	8	18	7	37	10	9	13	8	16	29	17	8	18	12	10	9	19	9	21	18	14	12	17	6	34	28	9	17	13	27	11	6	8	17	6	37	17	17	14	28	12	7	9	7	7	9	19	9	10
hsa-miR-1228-5p	14	7	12	9	6	11	10	7	14	10	11	9	4	9	12	4	5	10	4	13	5	7	0	0	0	0	0	0	0	13	8	8	6	13	11	11	6	7	10	10	8	3	14	5	6	6	5	9	9
hsa-miR-1229-3p	19	24	17	53	10	26	33	21	30	32	25	27	26	21	37	24	38	35	32	31	27	27	32	22	38	39	14	28	16	25	18	19	17	27	15	27	28	33	18	32	23	23	13	22	21	17	23	20	26
hsa-miR-1229-5p	163	388	183	945	126	165	179	184	252	477	425	247	341	288	180	219	619	196	223	447	572	166	471	194	659	663	143	267	125	499	139	127	142	199	129	917	402	563	108	534	319	144	275	131	124	168	258	154	183
hsa-miR-1231	33	55	56	79	43	49	46	49	53	61	58	55	37	42	48	64	63	53	61	61	55	48	52	44	85	49	32	48	43	54	24	37	32	29	31	48	52	41	24	51	40	49	57	34	38	48	40	45	38
hsa-miR-1233-3p	14	11	17	21	10	11	28	24	28	21	24	31	11	21	23	18	16	19	15	21	19	24	18	18	16	18	16	24	11	20	21	14	18	18	17	15	14	17	11	13	22	13	18	17	17	21	16	19	16
hsa-miR-1233-5p	15	17	12	20	6	10	10	19	23	13	23	16	7	14	11	6	12	15	10	13	10	6	12	9	22	14	8	9	7	16	8	9	12	10	5	10	15	12	4	13	8	6	15	11	6	13	16	13	5
hsa-miR-1234-3p	20	56	45	135	33	46	65	57	55	80	63	61	43	38	84	55	86	45	64	74	61	57	53	41	55	65	25	46	31	48	29	29	24	42	27	47	37	41	12	57	43	39	50	50	38	31	44	33	46
hsa-miR-1236-3p	24	24	41	34	16	34	45	57	50	68	59	53	28	37	54	40	32	45	33	31	44	32	37	38	31	49	25	58	24	44	31	22	22	52	28	34	33	28	21	32	29	21	33	32	27	22	19	40	43
hsa-miR-1236-5p	11	30	29	26	25	19	56	20	32	34	32	28	32	26	24	21	30	46	22	21	23	28	28	41	28	44	20	26	9	33	20	21	27	30	24	21	18	29	33	20	33	22	19	31	31	22	22	29	29
hsa-miR-1237-3p	135	131	155	148	126	149	207	194	231	195	240	223	154	167	239	194	134	174	182	149	177	161	146	212	130	126	136	154	147	166	138	120	104	205	144	132	110	104	84	115	121	135	153	111	123	125	99	139	160
hsa-miR-1237-5p	49	75	54	76	59	70	108	81	76	87	86	111	91	58	73	67	80	92	52	76	68	50	101	88	63	65	52	73	53	63	48	47	36	91	65	61	41	67	33	67	64	50	41	69	46	57	45	87	62
hsa-miR-1238-3p	24	32	35	65	24	37	39	39	46	45	49	48	31	28	43	37	40	26	33	40	32	40	42	27	39	39	24	32	24	30	26	24	17	20	23	32	23	29	16	33	21	22	31	32	29	31	25	26	27
hsa-miR-1238-5p	79	48	67	54	36	83	87	66	71	71	79	67	48	50	66	60	42	64	50	57	58	69	54	56	48	54	57	76	45	64	50	60	56	78	74	67	53	50	44	37	44	55	78	53	50	61	60	53	36
hsa-miR-124-3p	35	31	41	30	22	24	26	32	32	46	41	30	18	25	32	31	31	36	26	19	29	30	26	42	40	23	29	32	22	28	36	18	23	34	28	23	20	27	25	24	19	21	26	25	30	31	25	23	24
hsa-miR-124-5p	17	23	25	27	19	13	19	35	34	23	39	32	16	16	23	18	29	35	24	25	14	15	23	25	28	30	20	23	14	29	23	17	22	22	13	14	15	26	13	20	29	24	21	16	21	16	7	13	15
hsa-miR-1243	20	19	50	36	14	32	46	30	39	48	53	52	32	43	35	33	29	42	31	28	29	38	29	36	35	50	31	36	31	34	31	39	36	39	39	26	32	28	24	31	20	25	33	24	26	24	27	37	22
hsa-miR-1244	75	42	60	34	37	44	59	40	53	53	99	80	78	42	55	59	84	63	38	42	34	55	57	45	71	74	66	51	53	103	71	64	38	95	85	46	37	61	75	110	65	72	76	46	37	52	57	65	61
hsa-miR-1245a	9	9	10	7	5	8	12	5	10	10	13	14	4	5	15	12	10	12	2	8	9	6	10	9	5	7	10	13	15	19	7	11	12	10	8	8	7	7	5	17	14	7	13	8	5	12	6	18	6
hsa-miR-1245b-3p	24	20	11	15	10	13	29	13	22	17	14	6	10	15	16	12	22	16	15	24	9	15	13	9	12	14	13	14	16	7	9	15	10	18	16	5	11	11	12	10	19	16	14	11	7	23	8	19	8
hsa-miR-1245b-5p	7	13	19	18	5	9	10	11	18	9	16	7	19	8	11	17	10	3	12	16	10	10	15	15	10	10	15	11	10	23	12	7	7	15	11	3	6	11	13	12	13	19	17	10	9	9	8	15	8
hsa-miR-1246	26	13	35	19	22	33	33	37	29	38	36	35	22	25	23	27	25	24	21	25	17	22	20	22	18	23	19	17	16	27	20	19	27	31	26	26	16	18	21	30	12	20	30	12	17	16	11	22	23
hsa-miR-1247-3p	47	76	54	56	84	61	89	72	123	68	77	90	53	55	83	53	61	51	65	63	61	60	44	76	124	61	37	40	52	65	41	39	62	80	52	56	44	51	38	58	60	35	45	69	52	71	46	57	53
hsa-miR-1247-5p	102	94	87	95	87	107	95	114	117	83	122	157	67	80	109	105	97	112	84	101	83	121	83	112	88	78	74	78	85	109	80	69	65	85	85	78	63	81	56	87	70	72	80	78	60	76	70	94	71
hsa-miR-1248	45	74	79	87	60	86	106	90	127	152	112	89	65	77	114	91	79	86	94	122	121	87	80	131	79	82	67	73	66	75	51	68	64	60	51	84	73	46	25	73	73	63	65	58	61	56	58	52	86
hsa-miR-1249-3p	72	69	91	65	57	83	104	98	121	93	141	115	86	81	106	100	75	96	64	81	64	88	73	105	61	74	67	76	65	79	64	55	40	83	56	81	46	58	41	72	62	52	70	59	59	61	65	63	79
hsa-miR-1249-5p	30	45	43	47	33	46	54	47	59	34	57	66	28	33	51	41	39	36	32	32	27	40	42	49	29	40	24	37	42	47	32	26	24	35	30	24	26	29	12	32	27	27	37	41	20	33	25	31	36
hsa-miR-1250-3p	68	124	105	193	89	92	137	131	180	169	165	150	93	114	135	115	138	102	119	137	102	123	94	117	141	161	74	126	90	121	95	89	73	95	68	121	100	107	58	121	105	68	116	81	69	86	74	109	89
hsa-miR-1250-5p	40	28	60	63	44	43	66	64	60	57	61	69	46	52	62	57	59	67	55	52	53	51	33	44	34	38	34	43	39	56	43	44	23	58	40	41	29	42	21	37	37	48	50	41	39	49	49	46	38
hsa-miR-1251-3p	11	36	10	71	10	13	36	18	28	34	31	36	37	28	36	20	57	26	24	43	29	17	47	21	58	35	15	18	8	55	16	14	10	20	17	43	35	41	19	36	18	13	24	20	12	19	19	25	19
hsa-miR-1251-5p	83	74	70	102	58	63	89	94	89	105	115	87	68	75	88	80	70	94	100	98	74	82	75	73	65	86	42	71	65	91	54	61	76	59	61	97	58	74	24	57	80	83	65	78	67	60	58	78	55
hsa-miR-1252-3p	7	8	7	11	6	18	15	12	18	11	12	15	15	11	12	15	9	13	13	10	15	16	15	15	8	11	6	7	10	4	7	10	11	17	9	11	12	10	5	11	2	6	21	11	8	27	10	7	5
hsa-miR-1252-5p	38	35	39	45	20	34	52	43	45	34	57	42	27	29	40	63	42	41	41	40	47	39	48	44	41	44	29	43	31	46	34	30	39	32	33	40	32	38	33	35	38	28	37	28	30	37	23	34	26
hsa-miR-1253	100	257	218	233	160	240	313	262	343	286	330	298	218	176	297	227	225	228	253	315	238	258	199	232	209	206	170	217	190	250	171	144	118	217	172	220	118	149	94	180	169	146	193	193	158	177	166	192	242
hsa-miR-1254	64	85	71	77	88	69	98	97	114	114	111	133	65	79	115	104	78	71	84	90	76	88	82	66	84	61	66	90	78	83	65	62	46	83	73	68	47	52	32	78	54	73	87	70	70	76	61	64	75
hsa-miR-1255a	17	8	19	13	4	10	12	18	16	9	10	22	7	10	12	15	12	7	14	6	8	10	23	13	5	7	10	14	12	11	9	19	17	14	10	5	5	10	11	15	10	12	15	7	9	8	12	10	13
hsa-miR-1255b-5p	81	13	16	12	18	28	30	25	16	28	29	30	47	38	27	22	24	31	27	34	31	15	50	67	16	23	32	25	37	26	14	28	33	27	30	19	62	25	23	33	17	61	78	49	36	57	66	47	27
hsa-miR-1256	20	29	35	56	45	31	47	52	46	54	47	49	41	37	62	58	43	48	46	47	43	40	49	35	44	58	28	43	31	42	28	30	29	45	31	34	33	42	15	29	29	26	28	34	28	36	29	24	22
hsa-miR-1257	16	24	30	32	14	21	35	38	33	33	32	27	18	17	30	23	44	33	28	29	33	26	31	24	20	30	14	18	20	30	22	19	16	31	19	27	20	20	23	20	20	16	26	14	16	18	14	30	16
hsa-miR-1258	73	112	90	157	80	58	109	117	137	130	151	110	85	94	109	107	123	77	97	134	85	74	91	88	122	112	61	106	88	123	82	70	74	96	86	106	85	90	50	101	75	69	110	80	66	69	51	92	56
hsa-miR-125a-3p	48	48	73	56	54	43	59	63	62	69	97	71	45	56	64	59	63	67	48	44	54	51	66	69	40	60	46	52	56	64	75	52	40	64	63	50	45	56	44	57	55	43	51	45	51	47	44	52	42
hsa-miR-125a-5p	1234	293	364	281	234	272	321	483	410	335	800	548	564	222	286	308	551	325	289	560	321	421	427	1152	239	670	680	866	318	403	380	442	529	464	508	349	386	333	370	589	360	440	826	900	650	860	837	913	315
hsa-miR-125b-1-3p	1088	1601	1514	2211	948	1302	1390	1530	1614	1540	1656	1694	1168	1250	1541	1416	1671	1322	1297	1508	1505	1452	1253	1487	1442	1618	937	1246	1184	1385	990	1014	929	1339	1101	1562	1147	1174	623	1310	1249	1086	1163	1024	1077	959	1048	1081	931
hsa-miR-125b-2-3p	11	16	17	27	11	16	29	18	29	12	32	24	16	24	22	22	15	22	12	22	17	15	17	23	32	25	18	18	12	20	14	24	12	13	11	19	12	14	8	17	16	18	30	16	16	17	16	15	16
hsa-miR-125b-5p	456	83	132	88	95	111	89	146	125	116	156	173	183	72	102	228	183	121	112	154	126	105	142	249	121	154	153	205	138	162	97	144	285	182	118	92	201	88	143	95	75	177	401	319	166	332	382	290	69
hsa-miR-126-3p	2089	1714	1621	1516	1579	1412	2171	2638	2209	1968	4034	2310	3940	1328	1537	1177	1599	1990	1803	2960	1758	1517	1976	2772	990	3348	4697	4660	1675	1755	1624	1607	2156	2567	2384	1654	1754	2073	2808	4172	2208	1423	4307	3593	3385	3792	4653	3736	1489
hsa-miR-126-5p	862	233	303	330	235	304	337	384	316	309	507	352	659	188	223	282	288	340	291	475	329	267	353	761	188	424	771	640	249	296	276	310	483	474	429	243	523	342	534	593	440	343	844	702	636	683	1062	599	265
hsa-miR-1260a	13	9	16	25	13	18	18	10	22	30	34	21	14	16	24	10	23	23	21	18	13	22	27	18	57	37	20	23	9	36	10	10	17	21	20	20	14	17	18	18	11	16	19	10	17	15	22	20	16
hsa-miR-1260b	28	9	15	24	11	9	10	16	13	20	28	14	12	12	23	7	17	22	14	11	19	13	19	15	111	26	28	18	10	21	9	14	11	19	19	9	8	10	16	17	21	15	16	14	11	17	22	28	12
hsa-miR-1261	9	9	4	9	11	12	8	8	15	4	13	15	13	12	8	11	13	14	7	6	9	15	8	12	6	13	7	13	12	13	9	12	19	20	18	12	7	18	9	17	17	5	9	12	17	4	11	10	12
hsa-miR-1262	37	25	43	37	21	23	51	26	46	37	48	41	36	26	39	35	32	44	32	38	31	27	31	38	40	47	26	27	43	34	45	23	31	50	27	29	35	56	32	28	31	35	45	21	25	32	31	32	35
hsa-miR-1263	0	0	0	6	5	10	8	13	14	14	7	4	4	0	0	0	0	14	8	12	7	10	5	15	13	15	9	7	9	9	8	11	5	13	8	9	2	9	4	5	13	10	10	9	7	3	8	13	4
hsa-miR-1264	17	20	13	16	9	14	16	20	27	16	26	22	14	17	16	25	30	15	20	19	13	20	16	17	33	12	13	14	13	25	11	12	20	18	17	16	13	10	18	11	7	18	11	18	19	9	12	13	14
hsa-miR-1265	89	82	86	83	66	75	90	85	101	78	106	103	62	65	91	59	79	122	80	82	92	77	71	92	58	61	49	60	69	79	69	68	52	73	55	46	61	59	38	55	67	56	62	48	54	79	51	62	49
hsa-miR-1266-3p	17	22	21	22	20	11	19	13	33	20	28	35	16	17	22	26	25	16	18	22	12	30	22	22	13	15	17	17	14	17	14	11	11	17	18	10	8	13	11	13	15	12	11	21	12	20	10	11	12
hsa-miR-1266-5p	39	43	58	59	56	49	85	65	80	57	85	73	45	40	61	69	55	49	46	48	58	62	56	66	46	60	48	41	47	30	43	42	24	55	36	48	39	48	26	43	43	51	60	52	50	45	57	43	50
hsa-miR-1267	63	61	60	57	59	85	93	67	91	56	80	84	68	65	38	102	79	80	77	57	69	72	65	67	61	103	78	62	60	103	52	92	73	65	58	57	64	64	45	69	71	42	128	51	70	67	58	67	63
hsa-miR-1268a	13	11	17	17	4	16	17	18	18	14	28	21	16	9	12	16	27	16	10	17	18	17	15	15	14	21	15	12	12	17	18	10	14	22	14	15	8	9	13	13	15	15	15	13	19	16	11	16	10
hsa-miR-1268b	14	11	9	19	6	9	8	11	13	6	25	9	15	18	10	13	13	15	10	17	16	21	12	13	16	19	13	18	9	12	8	10	5	12	7	18	9	16	10	14	14	8	16	17	10	11	14	8	11
hsa-miR-1269a	15	18	18	35	34	22	21	44	36	22	38	29	24	22	46	34	27	22	21	22	34	27	28	21	22	34	12	20	23	30	14	19	20	19	18	23	22	16	10	14	13	16	20	14	18	24	14	26	18
hsa-miR-1269b	18	13	18	16	15	23	25	10	15	20	26	26	12	19	23	13	18	17	18	19	13	9	18	15	16	22	11	20	21	20	17	17	13	21	12	10	15	11	9	11	16	11	14	25	11	18	11	19	10
hsa-miR-127-3p	37	99	63	170	73	101	99	91	103	135	108	107	74	60	118	72	118	67	99	131	94	79	114	61	103	99	71	97	78	122	56	61	63	59	57	85	71	82	55	78	85	62	88	65	59	60	81	89	63
hsa-miR-127-5p	8	49	26	106	9	14	20	20	32	59	30	21	40	33	23	31	70	16	27	60	46	23	38	12	66	75	12	36	8	48	7	13	14	15	9	80	38	67	23	45	32	16	40	12	13	13	24	17	7
hsa-miR-1270	100	49	80	69	83	72	88	92	82	86	100	104	87	81	78	86	87	121	62	76	63	77	95	110	59	97	78	78	62	79	84	76	85	105	64	61	73	89	87	96	72	86	95	107	66	104	80	114	95
hsa-miR-1271-3p	10	14	16	19	12	15	8	18	16	17	17	25	10	16	15	25	20	19	17	21	16	20	14	23	26	19	15	21	5	10	9	17	11	26	11	15	4	5	12	9	13	11	9	12	11	19	17	11	9
hsa-miR-1271-5p	8	7	2	5	12	4	10	6	15	4	8	14	4	11	8	10	9	0	0	0	0	6	0	0	5	8	3	11	10	9	3	3	7	10	8	0	0	0	0	0	0	7	6	10	10	2	13	9	7
hsa-miR-1272	53	90	90	83	55	71	77	67	111	82	105	128	69	60	95	80	94	65	68	72	77	75	66	82	81	77	51	77	54	91	45	58	51	82	50	77	61	54	42	61	51	46	81	76	76	63	43	54	55
hsa-miR-1273a	7	12	12	12	7	6	7	7	12	8	13	16	8	7	10	6	7	0	0	0	0	10	7	12	5	6	8	18	8	11	12	11	10	10	3	0	0	0	0	0	0	11	19	4	7	8	12	11	6
hsa-miR-1273c	11	7	8	12	11	10	6	13	10	18	14	10	4	8	14	12	10	12	4	12	17	7	6	7	8	12	14	6	12	9	3	12	5	11	2	8	7	5	7	9	12	4	14	10	7	12	6	5	13
hsa-miR-1273d	77	99	99	95	89	109	145	131	133	118	164	151	107	109	141	123	125	134	95	98	85	103	72	102	96	98	76	90	72	102	81	62	60	112	72	100	66	76	47	99	88	63	70	63	64	114	77	92	92
hsa-miR-1273e	85	84	111	72	47	71	68	90	89	87	86	108	69	70	91	68	76	72	57	65	76	84	61	102	78	80	72	64	57	78	64	48	65	73	68	54	57	46	34	53	50	72	71	61	53	71	50	75	61
hsa-miR-1273f	4	11	7	8	8	10	9	8	11	9	15	13	13	8	5	12	6	11	4	11	8	7	11	8	3	11	7	13	7	13	7	7	12	11	7	0	0	0	0	0	0	9	11	11	3	11	5	10	7
hsa-miR-1273g-3p	131	172	139	223	139	155	184	207	253	191	239	224	145	176	244	161	179	215	194	201	159	182	145	177	175	148	145	141	140	169	123	122	102	175	130	153	118	104	78	131	134	130	170	174	125	137	132	133	153
hsa-miR-1273g-5p	17	15	17	26	11	19	18	22	17	21	41	24	19	17	23	26	20	24	28	31	18	21	19	21	11	23	28	29	19	17	9	24	26	23	19	15	20	20	17	23	26	20	21	27	28	36	30	25	19
hsa-miR-1273h-3p	12	14	14	15	13	12	24	16	19	15	24	24	31	11	11	11	18	16	19	15	18	7	12	11	11	22	24	9	10	17	8	11	22	16	14	10	10	19	8	16	15	16	14	11	15	25	5	29	10
hsa-miR-1273h-5p	24	25	33	33	18	24	31	33	27	41	33	30	23	28	30	26	25	31	27	11	32	19	26	28	18	29	17	22	18	24	22	18	22	17	23	25	6	15	11	20	20	17	25	16	18	13	17	29	25
hsa-miR-1275	0	0	0	10	0	0	9	9	6	7	16	7	10	5	8	7	8	10	7	3	5	8	10	6	0	0	0	0	0	0	0	0	0	0	0	0	0	0	0	0	0	3	4	9	6	8	2	11	0
hsa-miR-1276	180	300	285	355	203	304	360	307	310	318	382	419	280	257	294	292	298	293	283	259	303	288	281	356	263	310	215	268	199	323	178	221	216	285	225	269	168	241	116	239	241	200	238	232	270	288	202	286	253
hsa-miR-1277-3p	12	18	11	16	7	13	14	10	19	17	23	17	17	10	22	14	14	14	13	9	12	12	15	9	11	13	11	16	14	12	17	13	15	17	15	14	13	12	16	13	8	15	14	11	8	17	14	9	16
hsa-miR-1277-5p	0	0	0	0	0	0	0	0	0	0	0	0	0	0	0	0	0	0	0	0	0	0	0	0	0	0	0	0	0	0	0	0	0	0	0	0	0	0	0	0	0	0	0	0	0	0	0	0	0
hsa-miR-1278	0	0	0	0	6	3	0	0	0	0	0	0	0	13	5	5	5	9	3	5	7	7	0	0	0	0	0	0	0	11	8	2	7	10	4	3	10	3	6	2	3	5	5	7	10	6	3	8	0
hsa-miR-1279	0	0	0	2	0	0	16	2	10	8	17	4	6	0	0	0	0	7	3	12	5	0	0	0	0	0	0	0	0	0	0	0	0	0	0	11	1	6	6	6	5	0	0	0	0	0	0	0	0
hsa-miR-128-1-5p	103	133	136	108	86	112	127	163	161	123	174	165	103	117	154	117	142	129	123	139	135	124	86	114	107	104	94	123	88	127	95	97	86	117	80	112	93	91	53	86	69	85	111	85	90	121	110	83	119
hsa-miR-128-2-5p	53	65	69	108	74	67	85	88	84	69	91	91	66	49	73	73	81	69	60	60	72	71	53	72	44	73	53	67	57	68	50	60	55	73	43	61	47	48	36	67	46	53	51	56	53	40	52	54	47
hsa-miR-128-3p	369	64	67	62	65	102	100	110	118	64	108	91	145	43	71	67	54	79	60	143	81	59	144	213	51	109	145	158	86	70	66	145	190	147	78	63	212	68	118	132	83	145	381	379	148	212	319	138	71
hsa-miR-1281	30	36	31	48	35	42	46	34	44	44	53	48	33	42	43	52	36	42	41	45	32	33	31	46	42	48	40	38	39	44	23	35	27	48	22	46	22	29	25	34	21	26	51	23	23	33	25	38	49
hsa-miR-1282	11	6	15	11	7	11	13	16	12	21	16	17	13	16	11	8	14	14	10	7	18	18	16	6	15	12	8	9	9	11	17	14	12	18	14	18	12	9	11	7	7	14	14	18	11	11	9	16	8
hsa-miR-1283	10	9	11	12	9	12	8	16	17	10	21	14	5	7	12	11	15	12	12	12	13	14	8	18	10	10	18	15	8	6	6	5	12	8	16	13	8	14	5	8	7	8	16	12	8	13	11	6	10
hsa-miR-1284	15	12	6	7	15	5	10	14	19	10	13	19	11	8	12	15	8	14	14	5	14	10	10	15	7	8	11	12	6	6	10	10	11	10	3	8	6	9	5	13	15	8	13	11	8	7	8	9	13
hsa-miR-1285-3p	16	6	12	13	6	5	11	8	10	11	16	20	14	15	13	19	19	17	8	12	9	21	7	13	11	9	16	8	13	12	17	12	14	23	16	6	14	13	6	11	23	11	15	13	7	15	13	14	13
hsa-miR-1286	172	149	162	175	123	163	193	198	211	173	221	241	153	158	192	173	198	205	148	190	153	180	148	185	153	171	131	183	135	168	149	123	147	196	141	147	104	121	77	160	121	161	153	154	125	121	133	161	144
hsa-miR-1287-3p	44	70	32	57	51	66	185	82	91	48	129	132	131	65	66	65	107	178	57	64	84	51	110	97	44	67	71	54	51	83	40	57	78	161	104	71	56	125	53	84	86	31	48	78	106	115	34	138	78
hsa-miR-1287-5p	489	829	642	1419	524	661	650	753	885	938	949	944	677	630	661	676	889	682	669	857	785	643	690	677	920	1067	497	670	540	915	494	479	449	694	469	1098	616	718	315	804	581	495	639	487	512	492	541	607	596
hsa-miR-1288-3p	0	0	0	12	4	6	6	13	8	5	9	19	13	0	0	0	0	0	0	0	0	10	21	6	4	3	13	18	4	5	2	15	2	10	4	0	0	0	0	0	0	4	13	9	9	5	5	6	7
hsa-miR-1288-5p	222	204	199	259	145	197	192	252	250	223	270	253	181	195	252	245	230	182	188	213	233	229	169	268	207	235	153	162	169	238	162	129	165	166	176	203	205	167	101	190	174	171	174	193	135	191	129	155	114
hsa-miR-1289	19	17	26	15	17	24	29	19	21	12	38	25	16	14	23	21	17	13	21	25	21	20	21	16	23	20	19	17	18	30	27	18	10	28	30	10	10	12	7	28	21	26	35	18	16	20	16	16	19
hsa-miR-129-1-3p	5	19	20	17	12	12	22	12	15	15	21	25	9	13	22	21	12	12	16	22	25	11	13	10	10	15	9	11	14	17	7	11	11	9	9	10	10	13	3	8	11	3	15	11	6	12	9	11	18
hsa-miR-129-2-3p	30	34	30	34	24	29	27	43	50	39	44	46	18	33	35	28	28	23	27	26	28	38	15	16	29	27	28	37	18	34	22	24	21	32	29	18	17	22	16	26	17	22	40	23	20	26	26	24	24
hsa-miR-129-5p	43	43	33	51	38	41	49	36	69	64	60	61	31	39	66	43	39	38	40	35	35	46	35	42	42	46	33	29	34	54	39	35	38	30	29	21	26	44	46	32	33	41	47	40	39	37	32	49	39
hsa-miR-1290	907	1163	986	1592	845	1017	947	1101	1200	1189	1351	1383	955	1052	842	1080	1469	1013	888	1282	1179	1028	995	1070	1335	1592	750	1028	773	1402	941	697	740	1096	766	1605	1054	1248	647	1216	1010	818	990	765	762	794	846	962	845
hsa-miR-1291	62	82	66	77	53	68	74	81	107	104	111	92	60	78	79	75	83	81	62	91	67	76	71	72	103	92	58	67	44	63	66	58	50	67	58	75	66	51	30	85	68	47	67	39	58	54	56	71	59
hsa-miR-1292-3p	162	274	223	396	161	206	321	273	323	335	335	302	266	290	293	301	278	307	230	254	256	254	221	272	250	280	140	222	171	227	166	131	146	226	179	231	183	189	94	183	190	174	203	162	165	172	181	194	199
hsa-miR-1292-5p	150	143	178	176	104	173	167	141	222	151	220	188	115	126	151	150	146	145	125	156	131	164	150	203	151	181	136	209	125	213	118	142	173	180	131	128	108	120	88	162	120	115	210	122	153	122	134	159	187
hsa-miR-1293	92	55	75	69	36	60	72	50	78	52	99	65	43	45	61	81	52	62	33	47	63	54	63	76	59	103	95	87	51	106	64	71	85	83	59	54	44	66	59	66	45	51	102	36	70	69	41	57	56
hsa-miR-1294	127	22	24	23	22	31	40	30	26	25	31	26	52	13	20	32	18	33	16	32	31	23	46	61	20	51	31	22	32	30	28	41	62	69	37	20	56	27	23	50	36	44	70	68	40	47	98	26	28
hsa-miR-1295a	11	13	8	14	8	13	13	7	16	21	16	17	16	9	11	9	12	9	10	13	12	13	9	13	14	12	13	17	11	12	5	15	10	13	7	10	16	9	11	11	11	11	12	12	16	15	16	14	11
hsa-miR-1295b-3p	10	16	18	9	0	10	12	18	23	12	15	15	8	6	11	13	11	14	9	7	12	22	13	12	17	13	12	14	9	17	8	11	6	15	5	10	8	12	11	10	7	12	9	12	4	6	15	12	11
hsa-miR-1296-3p	28	37	38	46	19	40	32	24	50	37	63	35	39	26	35	27	46	44	36	42	33	34	33	29	36	49	31	46	37	54	20	33	40	44	35	33	21	38	18	34	28	29	60	25	20	22	33	38	23
hsa-miR-1296-5p	10	2	2	0	4	12	6	5	10	2	7	11	9	0	0	0	0	0	0	0	0	0	0	0	0	0	0	0	0	3	7	3	5	10	4	5	3	13	8	5	4	0	0	0	0	0	0	0	4
hsa-miR-1297	4	8	13	9	11	10	15	10	5	7	12	12	9	10	8	5	13	8	7	13	8	11	0	0	11	8	4	15	15	8	6	10	8	12	7	9	8	5	2	6	10	5	17	3	7	5	5	6	10
hsa-miR-1298-3p	14	18	20	24	13	33	20	42	16	35	34	37	31	36	14	25	34	36	26	21	15	29	29	15	38	22	9	20	17	26	27	18	23	49	13	18	26	17	13	13	12	26	21	21	20	49	5	37	32
hsa-miR-1298-5p	26	28	11	13	15	19	71	26	24	31	42	52	50	16	34	30	41	39	21	31	30	23	33	32	40	35	17	18	21	41	20	21	32	43	39	17	19	39	21	36	18	20	19	27	23	28	11	32	21
hsa-miR-1299	19	13	21	13	23	13	31	27	24	19	22	16	13	12	12	25	39	46	15	26	18	12	28	14	15	17	17	26	20	25	21	14	10	26	14	14	17	22	20	18	10	15	16	5	9	13	11	14	18
hsa-miR-1301-3p	31	26	26	17	23	12	25	27	10	18	52	42	37	20	33	37	19	21	25	27	17	23	31	19	35	47	44	27	48	56	32	29	18	44	46	27	17	28	28	115	54	64	54	36	14	21	21	42	24
hsa-miR-1301-5p	0	0	0	0	0	0	6	8	4	0	0	0	0	0	0	0	0	0	0	0	0	0	0	0	0	0	0	0	0	0	0	0	0	0	0	0	0	0	0	0	0	0	0	0	0	0	0	0	5
hsa-miR-1302	8	14	5	0	3	5	14	5	7	18	10	12	6	5	6	11	9	7	9	3	5	7	12	10	9	13	4	14	14	15	7	11	12	12	6	7	8	5	6	12	11	11	13	12	5	10	4	3	7
hsa-miR-1303	128	267	225	401	211	250	272	301	262	343	264	299	196	252	367	298	259	278	328	277	218	253	242	255	262	235	183	200	195	178	171	187	157	197	172	192	167	121	75	179	204	201	164	176	200	180	156	212	222
hsa-miR-1304-3p	22	23	31	15	28	24	20	28	28	15	44	30	34	14	27	28	23	21	25	24	20	21	34	21	37	32	20	22	27	34	21	25	11	34	52	18	18	25	11	34	15	45	33	37	17	21	19	25	17
hsa-miR-1304-5p	29	22	28	27	22	20	43	28	49	28	32	33	28	17	31	40	32	30	17	22	25	29	32	35	37	32	29	31	32	36	27	16	37	46	35	18	21	23	21	24	23	25	40	21	31	36	35	32	25
hsa-miR-1305	16	17	13	23	5	10	10	12	19	17	13	6	24	23	10	17	28	8	5	20	15	14	16	12	29	18	8	12	7	18	6	9	8	20	6	16	10	16	11	28	15	16	16	6	11	8	9	11	8
hsa-miR-1306-3p	48	46	47	45	35	47	67	42	69	43	76	58	33	29	58	60	48	47	47	46	46	57	34	47	36	45	51	32	45	35	41	45	41	38	44	30	29	25	21	37	41	32	56	50	36	36	52	49	58
hsa-miR-1306-5p	98	32	33	33	30	27	41	32	24	24	59	35	55	17	37	37	29	40	24	42	35	49	54	46	27	43	58	52	44	55	43	44	61	60	47	38	44	37	39	76	26	65	86	75	41	57	72	50	28
hsa-miR-1307-3p	313	209	237	260	230	257	261	338	272	234	337	329	310	191	294	265	219	280	252	269	211	225	229	284	167	253	350	289	210	245	182	176	229	239	176	171	227	183	323	276	282	197	293	272	228	378	310	417	179
hsa-miR-1307-5p	27	19	24	22	16	28	24	17	26	25	43	21	25	23	35	19	27	27	27	38	32	25	29	33	23	30	26	40	26	32	28	19	21	27	26	16	31	10	16	30	21	22	26	26	20	31	26	35	18
hsa-miR-130a-3p	69	22	37	22	20	36	27	37	23	30	34	28	47	21	25	21	21	28	22	42	32	12	53	45	24	42	59	55	26	34	22	39	50	36	34	24	69	29	53	49	30	40	73	55	32	51	116	36	21
hsa-miR-130a-5p	17	21	22	20	21	25	22	27	32	29	19	35	31	30	32	21	20	26	21	25	23	22	34	22	50	17	17	24	19	31	12	15	26	20	37	17	27	16	11	18	17	28	26	17	26	16	20	17	34
hsa-miR-130b-3p	81	103	105	142	63	95	130	108	139	134	148	143	92	102	119	108	103	133	119	128	116	104	101	111	89	106	88	110	95	93	82	87	94	124	99	88	58	88	61	103	71	96	129	116	94	100	100	103	114
hsa-miR-130b-5p	16	94	13	218	10	15	26	21	40	130	30	31	48	71	14	36	114	19	49	118	97	14	104	15	161	107	11	50	21	123	23	18	22	16	14	149	106	97	41	60	57	13	62	17	17	31	56	24	9
hsa-miR-132-3p	17	20	17	18	16	23	27	21	22	24	36	24	20	16	25	26	43	17	28	22	26	28	16	16	29	27	15	16	17	19	20	12	21	25	24	20	16	14	12	14	15	15	30	24	26	21	25	26	21
hsa-miR-132-5p	23	25	27	55	17	9	16	12	27	19	29	25	21	12	27	24	34	19	20	37	31	11	25	17	38	33	17	24	18	36	16	20	13	20	14	26	29	35	15	34	23	11	27	14	16	9	16	25	7
hsa-miR-1321	19	17	16	21	13	9	24	13	31	17	20	29	19	22	12	20	26	22	20	21	21	17	24	18	15	15	11	19	17	23	11	15	19	16	14	13	14	14	11	17	11	12	18	10	17	17	13	28	11
hsa-miR-1322	114	113	144	149	92	146	132	140	176	129	184	183	123	132	161	177	131	140	116	136	128	156	120	138	124	115	109	123	109	132	99	110	99	117	144	112	91	97	68	112	121	127	98	105	105	105	95	112	98
hsa-miR-1323	14	9	7	17	11	9	12	9	16	12	15	21	8	15	4	12	8	17	8	12	13	9	9	10	14	9	14	11	7	14	4	6	9	10	11	6	4	11	7	21	4	7	6	5	7	15	9	4	11
hsa-miR-1324	21	23	28	32	15	11	30	24	20	28	18	29	17	20	25	31	33	34	27	26	16	32	22	22	22	16	18	24	21	23	17	19	13	25	17	14	14	16	14	17	17	19	20	19	18	14	12	19	17
hsa-miR-133a-3p	29	26	28	11	20	21	21	32	33	22	23	34	22	20	22	12	26	32	16	22	18	20	19	13	13	30	21	29	17	26	16	12	24	35	20	18	25	22	17	22	28	13	13	25	19	28	18	36	16
hsa-miR-133a-5p	62	59	71	55	43	57	67	76	84	65	94	79	48	39	91	70	57	59	67	57	67	69	54	66	49	48	35	54	56	60	36	33	53	53	57	42	38	42	38	46	43	47	71	55	53	52	33	58	49
hsa-miR-133b	20	22	22	18	18	21	33	34	35	21	39	30	25	36	25	44	22	36	19	28	21	22	19	18	24	28	34	28	34	25	27	21	30	26	21	30	13	24	23	20	19	17	28	30	16	29	21	26	28
hsa-miR-134-3p	34	24	26	25	23	21	37	27	29	24	37	32	33	20	24	23	25	29	17	34	23	26	22	35	12	16	20	26	22	31	17	22	23	30	31	19	13	19	21	21	25	24	24	30	23	14	16	41	20
hsa-miR-134-5p	71	71	71	78	72	70	79	113	78	69	90	81	56	49	57	68	54	65	73	65	51	53	70	79	49	65	66	85	55	60	53	39	51	68	56	59	39	72	68	85	89	62	62	69	61	62	46	90	64
hsa-miR-1343-3p	47	47	41	49	40	39	64	45	66	45	71	60	50	58	65	60	33	61	43	55	33	42	37	58	37	48	25	35	30	48	29	29	44	60	32	32	26	35	25	47	36	41	33	41	39	46	34	51	45
hsa-miR-1343-5p	192	320	268	471	235	335	331	311	296	337	372	390	264	277	320	275	360	245	293	357	335	246	293	286	349	335	206	270	227	308	214	217	194	308	187	371	212	274	138	286	278	214	218	209	241	229	244	271	261
hsa-miR-135a-3p	251	351	344	510	226	316	397	441	458	414	537	468	345	339	361	421	465	339	342	425	360	361	349	360	385	433	258	362	293	374	323	248	235	424	240	406	275	293	184	322	319	259	330	270	271	244	235	322	315
hsa-miR-135a-5p	0	0	0	0	0	0	0	0	0	0	0	0	0	0	0	0	0	0	0	0	0	0	0	0	0	0	0	0	0	0	0	0	0	0	0	0	0	0	0	0	0	0	0	0	0	0	0	0	0
hsa-miR-135b-3p	15	15	28	19	22	11	15	14	20	16	21	25	22	9	19	13	22	9	13	21	26	11	25	11	11	9	14	16	5	13	3	30	11	8	18	13	11	5	5	12	9	8	19	9	9	17	26	6	16
hsa-miR-135b-5p	28	28	33	38	18	29	83	36	23	42	62	42	39	37	52	41	40	35	41	38	32	46	27	29	48	46	23	29	36	54	30	25	24	55	53	26	25	23	26	56	36	30	38	41	29	24	28	34	20
hsa-miR-136-3p	34	36	37	37	30	32	55	39	36	45	47	53	46	41	37	38	35	39	29	34	40	30	40	29	44	44	24	38	33	45	30	36	30	47	38	24	27	26	17	51	37	42	43	32	33	25	33	39	34
hsa-miR-136-5p	0	0	0	13	9	16	12	22	11	13	9	19	12	13	15	19	13	16	10	14	11	10	16	12	17	9	12	13	11	21	8	20	11	17	14	12	9	14	7	17	9	11	19	8	13	12	12	19	11
hsa-miR-137	34	42	41	51	31	31	44	30	32	32	74	65	51	23	42	39	49	48	41	41	52	35	48	36	46	40	35	37	45	79	30	35	29	46	51	32	33	40	35	79	26	40	46	36	30	36	37	45	26
hsa-miR-138-1-3p	20	18	19	20	11	17	25	13	18	22	26	32	12	14	20	25	22	26	16	22	18	11	19	26	10	29	21	29	14	25	19	9	21	33	17	15	20	21	21	11	16	15	15	16	16	13	17	26	20
hsa-miR-138-2-3p	219	551	373	1131	319	347	463	518	586	632	536	484	477	422	499	468	730	384	552	631	735	481	591	355	622	598	308	423	329	517	286	274	260	360	275	724	292	444	173	589	490	294	384	262	296	297	367	337	349
hsa-miR-138-5p	45	47	75	72	33	54	61	52	74	60	89	74	48	48	93	60	71	55	61	67	67	52	75	60	49	55	52	50	42	66	49	71	44	52	35	46	40	42	39	49	35	44	40	43	39	51	43	58	38
hsa-miR-139-3p	134	392	276	483	250	192	287	255	209	357	326	349	271	236	298	316	410	243	334	370	356	274	319	262	298	422	232	336	214	377	196	204	180	286	170	348	162	322	185	337	251	172	222	154	237	232	215	322	279
hsa-miR-139-5p	20	19	17	16	23	17	18	15	15	14	27	19	9	9	11	9	14	12	12	21	11	19	16	24	11	20	19	33	11	11	11	16	11	18	17	18	16	9	14	13	11	13	24	15	17	15	9	12	14
hsa-miR-140-3p	840	149	127	143	213	296	305	279	283	225	380	233	573	123	328	218	130	336	165	568	275	146	588	594	137	336	528	448	351	187	211	342	486	494	311	150	802	180	297	442	273	542	1178	998	415	700	1525	452	306
hsa-miR-140-5p	87	79	71	95	42	57	80	79	77	88	110	91	93	60	92	69	89	72	68	79	75	81	84	92	105	105	69	85	73	87	81	64	87	112	88	79	65	91	54	76	62	63	108	103	58	77	122	69	39
hsa-miR-141-3p	24	15	24	18	19	36	26	26	51	14	39	39	33	18	21	33	18	25	19	34	20	15	25	22	24	41	25	49	10	20	19	22	25	35	16	28	10	21	19	15	24	25	50	43	27	21	47	32	28
hsa-miR-141-5p	71	92	123	101	86	97	95	102	125	113	136	137	95	83	119	113	116	102	103	120	82	89	101	101	84	106	75	111	101	125	79	110	84	112	126	90	57	85	74	125	82	113	122	111	77	99	77	73	93
hsa-miR-142-3p	557	332	425	195	201	438	470	579	522	446	649	508	708	205	252	308	384	574	226	521	514	352	522	680	238	755	683	1195	373	321	407	295	532	659	371	209	365	406	421	575	358	292	915	546	434	829	574	709	233
hsa-miR-142-5p	2541	424	327	403	320	729	593	613	805	590	732	511	1323	251	489	567	274	592	420	1254	707	431	1245	1405	376	685	1126	850	670	409	465	899	1307	1078	697	345	1574	387	869	1014	428	959	2898	2148	1092	1468	3402	683	554
hsa-miR-143-3p	1266	107	392	186	156	187	206	396	242	185	384	385	472	113	185	219	522	404	308	308	267	277	267	936	191	320	412	505	248	167	182	542	1138	661	257	457	391	213	383	381	276	196	641	474	387	919	906	1003	143
hsa-miR-143-5p	26	28	32	33	23	40	32	29	42	34	38	41	41	26	45	27	35	38	28	24	30	35	28	37	25	32	25	20	29	32	31	33	35	39	32	31	24	25	25	29	26	27	31	29	36	36	29	26	18
hsa-miR-144-3p	207	53	46	41	34	70	89	64	74	61	82	65	134	43	73	74	42	63	66	85	66	51	102	111	60	67	83	53	72	50	51	98	121	90	94	49	107	50	53	96	52	108	218	184	101	159	318	73	50
hsa-miR-144-5p	169	80	75	74	46	64	137	79	149	103	102	71	101	57	71	90	83	76	72	100	100	66	111	104	57	79	72	97	66	52	68	96	91	101	64	68	90	62	51	69	66	52	139	116	70	124	170	63	51
hsa-miR-145-3p	15	12	19	19	8	17	19	19	21	16	27	11	13	12	13	14	18	19	13	22	12	13	19	19	19	16	9	11	13	32	19	9	11	25	18	9	10	15	9	29	9	13	14	19	7	12	13	12	12
hsa-miR-145-5p	90	83	81	110	81	97	106	126	120	92	124	129	72	71	109	112	98	78	90	92	85	93	79	112	95	95	88	83	60	101	76	78	75	98	54	78	65	57	46	84	67	61	84	73	85	97	99	83	81
hsa-miR-1468-3p	12	13	11	5	8	11	8	16	13	17	16	12	11	12	13	20	8	14	11	16	7	11	7	10	16	14	10	7	11	16	10	9	15	18	18	4	5	12	4	18	6	7	13	10	8	4	5	14	6
hsa-miR-1468-5p	22	29	23	30	13	20	28	35	35	24	39	28	18	19	34	26	24	26	26	31	34	22	26	30	21	37	30	20	20	26	29	20	16	21	19	18	12	19	15	17	21	14	33	19	23	25	24	31	17
hsa-miR-1469	188	339	286	501	241	298	330	298	369	412	414	366	304	277	350	339	385	264	327	396	372	267	277	278	361	313	194	248	202	359	181	176	166	255	188	346	218	236	80	292	239	187	270	213	217	219	221	222	254
hsa-miR-146a-3p	26	36	30	33	26	29	27	30	53	26	41	51	27	27	39	46	37	32	27	36	18	18	26	31	34	31	16	30	31	29	20	17	24	27	21	14	13	33	19	23	16	20	32	16	29	38	28	26	31
hsa-miR-146a-5p	1096	465	674	775	1025	468	576	1277	827	515	1077	798	1442	373	676	609	507	704	558	1004	1195	399	511	529	546	849	1532	1906	393	549	648	413	1013	841	939	502	774	1350	2334	1526	1759	657	1723	1062	1107	1626	1316	1719	397
hsa-miR-146b-3p	36	42	43	34	31	55	25	48	50	32	55	45	43	32	47	42	51	43	34	35	34	40	30	31	40	58	24	31	43	49	28	44	33	38	29	23	25	25	17	31	45	44	39	32	32	49	25	40	36
hsa-miR-146b-5p	75	90	83	100	60	84	112	173	164	109	200	165	165	82	117	103	100	100	88	176	124	101	104	84	76	115	150	204	98	99	91	76	93	91	98	92	73	73	124	104	114	93	172	133	140	118	123	205	88
hsa-miR-1470	14	10	6	13	11	4	13	14	12	17	14	13	9	19	12	20	17	17	9	18	14	15	14	18	15	14	15	14	11	11	8	6	9	16	9	15	4	9	10	19	13	10	14	14	11	17	9	12	13
hsa-miR-1471	26	13	20	33	21	16	22	26	33	21	22	35	23	18	30	33	15	23	19	25	20	26	12	30	22	29	13	23	23	20	22	21	21	27	23	10	15	14	15	17	23	21	26	18	18	15	19	17	17
hsa-miR-147a	50	75	91	80	63	83	98	105	113	114	114	130	67	72	132	88	72	85	84	87	80	87	51	72	71	59	68	68	64	72	59	63	51	85	69	44	53	48	26	69	50	61	65	63	58	63	57	56	71
hsa-miR-147b	10	7	15	17	16	16	12	21	18	22	23	18	12	13	11	15	17	10	8	20	22	12	16	16	12	11	16	16	13	25	10	12	15	15	14	13	16	13	6	12	14	11	14	12	13	14	7	19	18
hsa-miR-148a-3p	1505	336	406	362	272	614	639	631	737	463	812	548	753	325	566	668	559	749	359	1035	673	361	956	1099	301	657	729	702	748	808	367	703	853	1102	622	389	997	454	701	742	528	572	1563	1173	653	875	1830	754	493
hsa-miR-148a-5p	55	54	73	44	48	54	61	36	57	53	103	71	57	52	67	66	56	61	49	44	46	46	45	33	66	56	69	39	48	102	55	65	47	59	82	30	34	50	34	132	44	83	86	63	43	49	44	38	51
hsa-miR-148b-3p	311	72	72	94	115	109	122	131	113	91	164	112	215	54	101	95	68	105	71	165	114	68	178	207	68	158	225	194	114	86	90	186	202	155	131	55	264	127	201	220	124	127	389	310	178	220	431	158	75
hsa-miR-148b-5p	19	9	13	6	9	10	8	15	13	4	12	10	13	5	7	10	6	9	8	10	6	8	9	13	3	10	9	6	10	9	7	18	13	10	7	7	9	10	5	9	9	6	15	13	19	6	21	6	11
hsa-miR-149-3p	156	155	170	144	150	189	143	181	165	189	185	251	134	145	174	149	137	157	186	149	148	142	150	198	83	132	122	121	131	152	128	126	107	157	132	143	114	101	78	116	121	126	98	116	122	109	112	140	160
hsa-miR-149-5p	63	59	75	81	51	75	82	58	74	58	80	60	56	54	57	80	76	64	48	72	60	73	54	74	61	79	55	80	55	79	56	54	33	68	47	60	47	54	33	65	47	49	80	55	61	46	52	51	45
hsa-miR-150-3p	22	33	17	29	18	37	45	36	43	30	44	31	24	24	30	34	26	32	21	33	40	25	28	32	29	20	23	23	27	47	26	24	21	22	32	31	17	17	13	25	17	27	20	26	21	26	27	23	23
hsa-miR-150-5p	737	492	335	459	206	561	350	738	726	495	770	750	538	255	407	312	431	401	262	1210	591	462	636	499	384	682	844	1010	519	399	465	261	318	382	425	362	370	337	493	524	339	874	1024	793	922	786	839	572	447
hsa-miR-151a-3p	884	154	205	299	336	256	237	566	266	193	370	322	748	145	192	221	195	282	327	510	286	206	379	384	129	384	964	732	251	193	257	325	546	570	364	201	538	362	551	741	520	373	825	690	455	713	1022	862	304
hsa-miR-151b/151a-5p	59	15	24	40	20	25	41	40	46	32	45	34	36	27	27	41	28	39	31	43	30	41	37	29	30	47	45	42	29	39	31	28	27	47	29	25	48	26	25	46	39	46	49	23	42	49	63	57	30
hsa-miR-152-3p	39	19	24	30	19	20	31	22	37	20	36	31	27	21	18	25	30	27	19	28	26	24	22	23	36	20	24	28	21	21	19	15	29	17	13	15	27	27	29	35	18	24	41	31	26	37	39	35	26
hsa-miR-152-5p	112	161	152	220	113	129	158	155	154	155	210	183	146	131	171	148	151	148	109	170	183	109	160	156	156	161	128	112	112	215	108	114	83	167	140	192	118	150	79	183	122	146	120	137	104	133	127	160	119
hsa-miR-153-3p	0	0	0	0	7	7	0	0	0	0	0	0	0	0	0	0	0	2	4	6	10	9	10	4	6	4	4	7	11	9	3	10	6	11	3	4	6	3	7	11	6	4	6	6	10	5	5	1	0
hsa-miR-153-5p	6	8	12	10	10	13	10	5	16	14	8	21	7	11	14	11	16	13	14	16	7	15	7	9	9	17	13	7	13	10	6	12	6	18	8	7	13	9	6	10	12	10	10	9	5	12	6	13	14
hsa-miR-1537-3p	0	0	0	15	0	0	0	0	0	6	12	12	3	10	5	6	9	5	5	14	8	7	4	10	4	4	2	8	6	0	0	0	0	0	0	5	10	4	2	4	2	7	6	5	5	7	6	13	0
hsa-miR-1537-5p	17	19	14	26	3	14	9	9	25	15	16	20	19	12	11	19	9	18	17	19	17	15	17	20	13	15	48	17	11	13	18	16	19	10	13	12	12	14	7	16	14	15	15	10	9	18	6	22	19
hsa-miR-1538	103	287	195	449	173	165	202	200	218	332	216	226	208	215	230	209	405	150	282	326	287	207	235	205	249	245	130	175	135	262	101	123	107	156	101	346	129	217	62	213	183	117	164	119	153	131	176	154	142
hsa-miR-1539	11	15	13	9	10	11	18	9	15	6	14	16	13	10	11	14	13	16	12	11	11	14	11	17	11	17	11	9	12	14	12	6	7	13	8	6	7	16	7	13	9	5	13	7	10	4	10	8	10
hsa-miR-154-3p	7	7	9	8	9	7	19	13	10	14	11	7	15	13	15	7	9	12	6	8	8	15	11	12	5	11	8	8	8	20	3	10	14	25	13	8	12	9	6	9	8	7	12	9	11	14	8	6	6
hsa-miR-154-5p	23	19	34	29	28	34	36	36	53	30	55	59	43	31	38	37	26	25	36	30	37	35	38	26	43	27	39	31	30	45	24	35	24	26	52	28	20	21	20	55	25	37	44	45	33	29	23	33	33
hsa-miR-155-3p	0	0	0	0	5	5	2	3	11	0	0	0	0	0	0	0	0	10	3	5	3	0	0	0	0	0	0	0	0	0	0	0	0	0	0	8	7	4	6	10	7	0	0	0	0	0	0	0	0
hsa-miR-155-5p	230	214	246	253	168	223	241	308	305	263	341	343	292	212	196	266	251	295	224	308	256	260	245	277	216	329	239	341	205	261	214	173	192	269	208	239	184	232	194	289	232	226	360	274	235	278	284	279	189
hsa-miR-1587	11	8	17	13	13	5	7	8	10	12	19	9	17	10	8	9	5	11	6	13	11	13	10	7	18	19	16	6	14	30	15	14	6	19	20	15	9	14	5	37	14	25	20	14	6	10	6	7	15
hsa-miR-15a-3p	0	0	0	8	3	6	0	0	0	0	0	0	0	0	0	0	0	5	10	11	8	6	8	6	0	0	0	0	0	10	6	5	2	4	11	0	0	0	0	0	0	7	10	7	6	3	6	5	1
hsa-miR-15a-5p	653	141	73	97	77	199	165	156	237	226	215	100	320	81	176	128	68	198	89	281	158	92	325	471	111	192	230	154	199	126	117	280	398	237	240	75	533	92	149	168	119	312	679	514	310	361	915	137	137
hsa-miR-15b-3p	180	118	108	119	96	130	131	140	129	113	160	158	120	103	121	132	116	123	103	126	116	116	115	154	90	104	110	98	83	114	93	109	93	129	100	98	112	87	65	123	93	137	151	166	93	119	175	113	95
hsa-miR-15b-5p	752	158	78	206	74	255	151	211	284	241	230	142	470	119	197	173	153	222	128	420	237	101	441	475	183	249	295	236	151	170	149	291	479	276	233	171	535	126	187	257	151	404	903	628	320	605	1450	210	220
hsa-miR-16-1-3p	12	12	13	21	11	9	11	13	7	10	31	15	23	14	19	16	14	14	16	18	13	11	16	11	19	21	9	18	23	30	19	22	15	31	29	10	16	13	10	20	18	25	30	14	13	12	12	16	6
hsa-miR-16-2-3p	503	90	60	72	71	173	138	138	165	94	170	119	287	64	99	117	74	139	91	243	130	76	271	390	70	181	263	193	184	145	102	222	251	303	143	95	441	75	193	246	96	230	617	472	234	337	858	163	188
hsa-miR-16-5p	383072	64758	39638	49528	37454	115950	102781	95090	111259	87877	106123	69572	227166	35089	76868	82627	39688	100352	69856	194427	99001	56714	203086	270050	52084	126929	191765	117019	123590	80394	59638	170445	202078	185602	106485	58944	299219	48356	110000	141840	57190	166743	432444	385985	177702	240610	612823	103150	118182
hsa-miR-17-3p	10	7	12	7	5	5	12	11	6	11	15	9	7	4	8	5	6	11	6	11	8	9	15	6	6	5	8	12	7	4	3	12	8	12	6	11	3	9	10	4	10	6	19	6	10	11	18	8	2
hsa-miR-17-5p	350	17	25	47	36	85	45	65	37	43	52	68	186	23	33	52	28	64	70	111	52	48	131	151	22	58	116	68	99	42	34	102	154	127	69	33	164	28	77	104	55	143	406	324	119	175	549	110	51
hsa-miR-181a-2-3p	18	15	19	25	14	14	28	21	15	10	26	23	22	12	23	18	21	19	23	19	23	16	34	28	16	19	22	25	20	20	15	12	21	23	40	19	32	17	19	25	13	20	29	26	26	18	35	20	19
hsa-miR-181a-3p	13	15	12	18	14	11	27	22	29	13	27	30	25	9	18	12	23	27	14	22	11	13	21	23	15	14	15	26	9	21	9	24	12	20	18	10	14	15	10	20	11	17	34	11	13	13	34	31	17
hsa-miR-181a-5p	261	185	147	196	107	188	178	250	235	216	262	192	251	143	266	205	141	195	191	340	209	154	303	304	142	185	270	255	192	171	116	159	129	234	166	119	243	122	112	220	154	231	315	287	211	206	438	184	252
hsa-miR-181b-2-3p	78	127	151	198	94	103	113	116	157	170	161	176	106	122	180	153	146	103	144	129	141	134	107	98	123	137	75	119	94	118	78	103	106	114	91	119	74	108	55	120	101	98	97	95	90	113	97	82	93
hsa-miR-181b-3p	14	23	31	15	22	24	19	25	25	33	42	34	33	19	25	14	14	20	22	30	17	26	35	16	33	13	36	18	26	36	28	30	14	48	36	23	16	12	11	51	23	45	39	28	12	18	24	13	21
hsa-miR-181b-5p	76	33	38	47	25	31	45	43	56	34	81	37	47	43	64	39	38	47	50	69	48	31	70	68	50	51	74	74	39	53	42	49	58	86	47	25	50	39	47	76	39	70	85	69	61	56	92	43	65
hsa-miR-181c-3p	28	19	25	25	14	21	41	23	17	18	30	25	29	20	29	30	14	19	18	31	22	21	38	26	29	20	22	29	15	30	16	27	12	17	20	17	17	26	11	20	23	20	33	14	18	26	31	23	23
hsa-miR-181c-5p	34	43	51	48	29	28	48	38	55	44	64	44	32	36	46	35	48	49	34	47	40	41	49	29	50	42	23	45	28	39	39	36	38	51	46	31	35	35	23	34	25	28	47	27	29	32	40	31	34
hsa-miR-181d-3p	27	28	23	36	22	36	60	34	39	31	56	65	52	37	42	39	33	62	20	47	35	32	39	53	27	39	25	33	38	47	25	54	27	55	38	26	27	50	31	54	34	33	25	40	30	34	22	57	36
hsa-miR-181d-5p	23	16	17	17	11	9	20	21	18	26	29	10	13	13	17	18	20	21	13	16	22	19	20	21	11	22	22	34	21	23	16	17	13	16	12	19	6	23	17	21	20	11	19	18	23	17	23	25	11
hsa-miR-182-3p	14	19	26	33	23	16	39	47	32	32	40	47	22	22	24	21	33	21	24	29	16	31	28	36	20	28	21	37	17	27	25	21	20	24	19	21	15	24	9	15	22	26	15	37	32	28	33	19	25
hsa-miR-182-5p	564	74	40	72	43	158	101	117	184	178	211	104	578	50	90	173	70	219	221	168	175	162	214	417	64	99	248	146	153	92	86	338	223	198	164	87	342	60	160	195	74	394	618	318	238	348	1428	408	177
hsa-miR-1825	16	29	23	29	15	24	33	19	35	19	32	38	27	26	29	30	27	24	22	35	19	24	28	22	17	29	24	21	12	18	15	23	20	20	13	20	12	12	13	21	11	10	24	16	16	25	19	16	24
hsa-miR-1827	15	16	11	20	5	14	12	8	16	10	24	12	4	11	13	12	14	19	8	15	19	12	11	14	18	9	12	23	17	19	12	15	17	13	8	9	19	14	11	8	11	13	23	24	14	16	22	20	12
hsa-miR-183-3p	14	26	22	30	26	26	29	21	13	28	27	27	18	16	32	27	26	32	14	29	20	19	21	31	17	23	10	25	26	21	20	20	21	21	18	15	14	24	13	27	24	22	16	21	15	18	19	23	13
hsa-miR-183-5p	625	74	66	77	62	158	78	87	181	119	208	101	334	58	94	149	66	154	142	159	118	162	234	393	56	99	203	141	126	117	119	334	234	181	129	100	378	55	112	189	74	380	563	409	194	306	970	250	117
hsa-miR-184	43	40	46	62	38	113	234	152	151	173	114	175	192	127	66	57	118	101	116	89	103	66	178	54	136	133	59	184	94	113	82	93	95	199	53	47	54	55	46	51	47	185	109	57	34	123	43	157	141
hsa-miR-185-3p	38	26	26	26	14	21	23	28	19	27	57	25	32	18	38	30	25	35	34	43	33	25	29	25	31	30	31	29	23	34	21	33	29	37	23	28	26	29	17	31	19	24	49	42	23	34	44	32	17
hsa-miR-185-5p	2064	161	141	296	215	427	856	435	444	434	765	334	1676	269	576	449	167	630	367	905	428	346	1489	1551	295	557	1133	527	814	281	511	968	1377	1132	692	309	1513	283	394	643	350	911	2643	2074	559	1439	2935	565	481
hsa-miR-186-3p	149	225	165	316	171	162	171	210	268	259	294	275	184	175	215	194	275	218	178	266	213	202	175	194	263	249	142	188	184	221	180	158	133	190	171	267	181	168	117	274	167	152	197	176	158	137	156	154	128
hsa-miR-186-5p	336	63	68	100	57	109	114	112	125	105	132	91	206	58	126	87	66	107	96	202	121	65	183	262	70	95	181	122	136	66	83	130	245	166	96	60	234	74	88	133	98	171	408	342	167	240	506	145	94
hsa-miR-187-3p	47	51	66	100	53	73	67	74	87	72	110	89	64	55	90	76	75	66	81	77	60	71	62	50	48	62	54	73	61	49	49	51	42	70	67	62	42	45	26	53	62	56	75	48	58	57	77	50	62
hsa-miR-187-5p	36	28	27	44	17	24	31	42	31	21	53	26	19	26	35	37	29	41	27	41	39	42	34	50	35	45	32	37	18	41	20	18	46	34	29	19	21	24	15	24	37	34	32	23	36	24	22	58	36
hsa-miR-188-3p	15	27	26	38	13	27	23	45	25	41	38	25	30	20	31	21	14	22	21	32	23	28	21	20	29	24	14	21	20	32	23	17	22	20	18	23	19	21	13	24	13	13	27	17	25	17	24	24	15
hsa-miR-188-5p	23	16	22	24	18	15	15	17	23	15	33	27	19	13	20	12	18	15	18	21	18	15	12	12	15	24	15	15	15	19	12	12	11	16	13	10	15	12	9	16	10	7	15	12	14	20	12	19	13
hsa-miR-18a-3p	50	8	14	23	17	18	16	15	22	22	22	20	21	21	17	14	13	29	14	25	18	14	30	23	12	18	17	21	25	14	14	19	17	21	11	12	15	18	5	21	16	23	38	49	17	29	52	28	16
hsa-miR-18a-5p	111	54	59	58	50	66	80	54	81	75	98	78	106	41	66	79	65	76	59	70	62	69	79	96	65	77	70	66	74	86	56	84	92	101	65	48	67	77	73	87	54	60	150	120	57	83	151	86	55
hsa-miR-18b-3p	26	18	15	8	14	10	17	16	16	15	14	18	17	16	14	12	17	16	14	12	11	16	15	17	17	9	9	10	10	13	5	13	11	14	14	15	17	11	12	11	19	13	20	12	10	12	17	10	16
hsa-miR-18b-5p	35	53	43	44	25	30	50	37	54	39	53	41	51	38	46	38	38	61	26	44	30	35	27	34	47	39	25	26	33	27	24	34	36	56	38	27	22	37	27	32	27	23	35	28	41	48	30	21	14
hsa-miR-1908-3p	29	31	24	83	23	27	28	29	39	48	48	35	20	36	20	38	58	33	31	58	36	39	46	30	75	45	28	39	23	51	29	24	21	20	24	57	23	42	22	42	47	27	43	20	22	24	31	34	37
hsa-miR-1908-5p	37	19	21	28	16	22	20	28	25	21	38	21	26	21	23	23	21	25	23	29	25	18	24	37	14	26	39	21	19	42	22	29	24	28	21	18	17	19	22	24	45	38	45	27	35	28	32	37	31
hsa-miR-1909-3p	51	62	65	77	64	64	82	81	91	79	93	78	47	56	92	74	69	62	79	71	67	81	67	86	66	81	55	73	50	71	41	41	48	46	53	51	45	39	27	58	52	58	64	61	53	59	46	55	51
hsa-miR-1909-5p	1	9	17	13	12	5	13	12	13	16	18	11	9	10	9	6	10	12	14	14	9	15	14	7	6	10	11	18	7	17	5	5	9	12	9	7	3	15	4	6	9	8	11	25	10	6	6	15	3
hsa-miR-190a-3p	9	28	19	49	9	15	15	17	12	43	17	19	31	20	15	13	39	15	20	26	32	9	20	23	35	17	14	13	10	27	11	14	19	20	15	29	31	26	19	27	30	18	24	9	6	22	12	13	10
hsa-miR-190a-5p	80	50	42	90	49	40	74	60	84	79	73	61	82	54	59	48	82	72	61	70	86	38	64	68	63	83	49	66	49	53	47	49	60	54	38	74	60	65	36	64	65	61	92	54	45	67	84	83	41
hsa-miR-190b	1035	1536	1305	2287	938	1091	1270	1396	1621	1698	1775	1589	1291	1232	1160	1356	2024	1176	1188	1666	1572	1199	1359	1222	1835	2039	865	1261	973	1660	1114	892	844	1287	977	2202	1281	1662	724	1602	1289	951	1370	1047	943	944	1020	1207	970
hsa-miR-191-3p	36	28	29	40	31	35	45	43	39	28	54	42	32	33	46	41	38	40	33	44	22	34	26	36	27	26	31	49	39	43	19	22	30	34	29	16	23	24	25	31	47	36	34	34	31	22	34	32	29
hsa-miR-191-5p	1978	522	519	652	461	1026	630	1071	875	673	1016	918	1924	448	657	722	570	910	722	1295	803	688	1008	1258	420	816	1393	1367	686	656	600	838	1231	989	917	455	1231	513	1004	942	753	1276	2664	1982	1090	1888	3441	2222	683
hsa-miR-1910-3p	13	10	15	13	6	18	19	19	20	10	18	26	18	18	21	22	15	34	14	16	18	11	12	21	23	23	10	32	16	17	12	16	10	13	11	8	21	19	20	13	14	21	16	16	10	18	9	20	21
hsa-miR-1910-5p	18	11	9	15	15	15	51	23	12	16	27	25	68	22	18	7	21	38	10	20	18	13	29	21	17	13	16	14	18	28	7	6	11	36	19	20	14	30	13	14	19	9	10	24	14	26	14	29	21
hsa-miR-1911-3p	86	89	109	134	86	99	113	89	122	116	129	128	84	76	111	96	86	103	100	100	82	92	76	96	76	70	51	81	68	87	53	60	80	80	65	63	53	72	40	76	60	76	90	83	70	79	77	69	73
hsa-miR-1911-5p	130	296	280	427	165	205	235	284	308	343	303	339	229	263	258	251	314	254	264	321	250	219	228	223	278	248	184	220	202	260	178	177	154	181	192	275	202	218	79	214	225	192	202	198	165	181	197	153	198
hsa-miR-1912	5	6	5	0	0	0	10	10	19	2	12	12	4	0	0	0	0	0	0	0	0	5	10	2	9	8	5	1	11	7	2	7	10	8	5	4	7	3	3	10	6	5	6	4	8	19	6	3	8
hsa-miR-1913	27	17	21	22	13	16	30	21	25	18	26	18	24	24	20	18	10	27	16	14	23	28	30	20	19	38	19	31	19	18	9	16	11	37	20	13	16	19	13	13	16	13	19	18	29	23	17	14	19
hsa-miR-1914-3p	31	38	41	53	35	41	101	40	70	48	63	47	57	46	59	53	50	59	39	54	32	37	47	49	55	46	43	44	38	58	42	41	31	57	43	32	31	46	25	36	44	43	48	64	42	36	36	33	41
hsa-miR-1914-5p	689	929	795	1294	587	855	1171	1420	1466	1396	1652	1512	1082	1177	1309	1183	1227	1114	933	1121	1031	1144	1004	962	1058	1271	647	1051	753	927	913	630	588	1172	807	1070	773	912	484	989	922	742	780	737	629	740	685	833	971
hsa-miR-1915-3p	558	889	1086	1123	844	991	1290	1221	1248	1146	1232	1268	856	951	1328	1105	962	1007	1104	980	803	1046	784	1029	726	807	635	864	779	884	614	630	572	883	688	678	491	566	408	750	656	731	725	763	729	760	727	814	882
hsa-miR-1915-5p	11	27	21	44	20	24	18	28	21	29	24	25	20	28	22	22	38	16	21	31	26	35	30	18	45	25	20	23	17	41	9	15	22	17	15	35	16	21	17	30	32	17	21	14	18	12	20	27	19
hsa-miR-192-3p	27	39	32	41	31	27	31	29	46	49	59	52	28	29	37	51	47	37	44	27	38	34	35	40	35	26	34	31	28	42	21	44	27	26	24	35	22	26	27	26	32	19	37	27	28	35	27	26	26
hsa-miR-192-5p	564	68	80	131	33	164	130	160	166	103	168	203	348	51	155	544	150	230	149	232	203	114	401	459	65	154	242	174	305	171	125	289	368	320	188	101	336	90	166	163	96	295	994	733	234	443	844	206	146
hsa-miR-193a-3p	61	52	42	68	40	44	50	68	59	50	78	64	54	46	57	64	48	58	57	46	39	55	57	51	41	44	33	49	48	73	46	49	38	49	49	51	36	35	33	44	38	43	53	46	47	37	44	49	47
hsa-miR-193a-5p	41	33	33	30	12	36	34	49	47	42	77	35	37	22	53	46	50	51	35	40	57	25	61	53	30	46	43	32	55	62	34	33	55	55	41	26	71	30	45	39	37	50	56	59	30	34	45	54	35
hsa-miR-193b-3p	14	19	19	25	13	16	19	16	21	22	26	32	15	15	13	26	24	23	26	26	15	21	30	30	18	21	17	22	18	28	20	32	18	20	12	19	19	16	16	15	9	16	21	15	11	19	24	15	34
hsa-miR-193b-5p	22	29	24	26	18	23	18	31	28	24	53	27	26	15	25	34	20	22	24	26	30	30	36	28	27	37	24	27	36	31	28	22	23	23	21	19	16	23	34	27	34	24	25	25	26	22	22	22	32
hsa-miR-194-3p	11	17	18	18	11	15	12	16	20	15	21	15	22	19	21	22	16	20	10	18	13	14	15	16	15	12	18	11	17	18	8	11	19	20	14	12	14	20	15	12	11	12	10	19	12	11	10	9	16
hsa-miR-194-5p	414	70	45	89	37	118	96	115	111	93	118	110	151	48	151	160	69	131	66	141	160	65	190	252	49	93	121	108	141	135	105	130	222	156	119	45	195	65	128	102	69	137	425	315	139	271	368	90	105
hsa-miR-195-3p	0	0	0	10	0	0	11	5	9	9	17	9	7	11	8	7	6	11	9	3	7	10	6	13	15	13	8	7	7	11	11	5	3	11	9	9	6	10	7	9	5	8	11	9	5	6	7	7	6
hsa-miR-195-5p	267	57	29	42	26	73	63	71	82	53	109	64	143	25	60	67	34	68	67	126	80	46	124	170	37	117	129	89	103	68	43	100	139	135	70	30	158	42	90	112	45	114	265	234	119	146	335	100	85
hsa-miR-196a-3p	70	88	87	118	60	74	92	93	134	118	124	122	64	87	107	92	91	103	100	80	87	86	84	103	77	91	84	84	73	108	56	55	53	69	67	82	65	81	34	82	57	48	97	71	47	74	66	67	48
hsa-miR-196a-5p	21	18	22	27	20	24	31	35	29	39	36	43	23	8	19	27	23	23	20	22	29	16	29	28	23	29	27	31	24	35	21	25	26	37	25	25	15	34	23	31	25	33	29	23	28	43	21	31	30
hsa-miR-196b-3p	26	24	12	9	16	16	41	23	28	26	29	30	30	18	25	15	23	55	14	14	21	26	16	23	37	23	30	23	26	39	15	13	23	30	21	24	30	20	12	24	19	15	18	19	14	24	9	35	24
hsa-miR-196b-5p	354	134	118	191	116	169	177	170	224	195	162	186	149	107	188	159	166	141	161	206	168	175	217	214	102	196	146	158	142	128	108	130	106	154	133	131	217	91	76	140	115	154	350	248	181	217	337	147	131
hsa-miR-197-3p	193	141	167	188	128	175	160	169	208	168	282	191	161	135	152	170	157	183	145	169	132	155	163	219	121	209	190	222	146	191	158	128	143	183	151	132	157	124	147	153	140	169	209	148	164	189	147	224	169
hsa-miR-197-5p	58	78	78	55	42	67	72	104	103	91	132	127	68	67	88	71	71	54	73	69	64	62	81	73	66	78	62	66	48	80	68	49	47	71	57	57	51	36	37	67	44	52	74	79	56	66	55	75	60
hsa-miR-1972	0	0	0	8	2	5	5	11	6	0	0	0	0	0	0	0	0	3	5	12	7	8	0	0	3	7	7	9	6	4	4	5	2	10	11	5	8	11	3	3	8	5	11	8	9	6	5	9	6
hsa-miR-1973	21	25	19	21	12	21	21	21	24	19	32	23	16	28	15	22	21	22	17	17	17	15	25	15	15	19	17	15	16	16	9	13	14	19	13	15	20	7	9	17	8	17	16	14	9	30	12	23	14
hsa-miR-1976	41	18	14	22	11	18	24	20	19	20	31	27	21	20	25	25	19	13	14	22	19	13	29	31	25	32	24	25	20	16	11	23	27	23	9	12	23	16	24	18	25	25	39	26	29	21	39	20	26
hsa-miR-198	51	108	79	111	58	61	116	104	122	118	114	119	68	97	134	108	113	91	76	91	65	96	93	107	66	96	58	71	52	80	64	65	57	64	61	72	45	58	34	75	71	62	59	52	66	64	58	61	62
hsa-miR-199a-3p	700	174	396	454	576	335	256	620	258	393	620	470	706	187	386	304	363	396	525	576	438	279	407	416	196	552	982	1208	240	248	407	239	806	603	453	274	471	506	894	918	690	306	900	500	551	1110	793	1080	275
hsa-miR-199a-5p	15	18	27	23	22	30	21	22	23	18	31	37	19	9	24	20	18	27	25	23	25	27	22	20	20	27	29	40	21	25	17	14	26	33	27	27	16	18	14	45	22	28	33	28	28	26	19	25	13
hsa-miR-199b-3p	65	42	52	77	49	36	51	59	52	58	69	55	99	33	61	38	51	64	61	83	69	35	57	55	54	79	83	121	29	53	39	32	74	79	52	47	56	82	104	109	69	38	92	57	59	85	94	90	43
hsa-miR-199b-5p	20	31	32	24	25	31	42	31	39	28	46	44	27	30	45	41	35	43	28	31	37	27	40	43	32	30	37	42	20	29	20	28	28	30	25	27	29	25	24	21	20	25	31	36	31	29	26	38	16
hsa-miR-19a-3p	174	37	30	31	20	39	52	53	47	37	37	35	69	16	45	39	24	36	37	68	41	35	78	108	33	37	81	47	52	30	42	76	101	82	38	31	141	33	54	61	30	61	188	183	59	112	197	41	24
hsa-miR-19a-5p	31	29	36	39	21	47	36	40	39	28	33	48	42	19	29	115	33	19	26	25	43	55	37	20	19	38	19	39	34	61	78	64	37	20	39	29	26	39	10	22	25	29	43	27	64	27	46	26	15
hsa-miR-19b-2-5p	12	14	21	17	16	16	30	17	21	11	20	26	13	15	24	17	14	10	20	18	19	15	15	23	14	14	19	20	12	12	20	16	10	28	13	20	13	18	14	22	15	21	15	9	15	12	17	14	10
hsa-miR-19b-3p	767	114	96	123	81	145	187	145	185	136	183	145	302	64	152	141	84	138	120	268	175	107	304	384	100	163	231	166	215	109	102	281	364	297	199	86	464	113	153	220	93	254	801	620	263	363	781	145	80
hsa-miR-200a-3p	27	16	12	16	14	18	15	20	25	17	23	25	19	21	9	26	16	24	15	16	14	11	25	21	8	25	15	19	13	27	17	23	15	20	20	21	7	11	9	14	19	15	27	22	14	20	33	19	13
hsa-miR-200a-5p	57	107	112	70	79	107	107	134	143	107	144	172	94	85	123	99	99	99	95	109	108	120	81	102	103	86	81	116	91	98	85	80	50	113	70	88	45	78	60	73	45	68	102	70	93	75	58	68	107
hsa-miR-200b-3p	17	6	8	13	9	13	8	12	8	13	14	11	12	10	9	13	17	14	15	13	10	17	16	15	8	9	13	10	9	10	11	12	11	11	12	9	6	15	13	13	11	9	18	13	10	12	18	16	11
hsa-miR-200b-5p	12	8	14	14	4	9	11	18	17	9	10	13	10	12	16	17	12	11	8	16	11	14	5	8	11	16	12	13	12	17	9	13	5	11	6	10	10	11	7	10	9	10	13	10	9	6	15	14	10
hsa-miR-200c-3p	67	75	67	74	58	63	90	86	92	91	95	87	69	60	80	68	77	69	71	71	67	71	74	72	63	67	56	72	68	52	71	56	48	83	53	53	48	48	36	67	55	63	79	84	53	62	69	60	68
hsa-miR-200c-5p	99	124	143	130	128	125	144	155	166	105	189	176	137	127	172	166	162	132	126	121	138	111	131	136	127	127	111	109	163	180	125	116	81	168	175	90	92	97	42	176	136	199	134	144	104	72	90	90	107
hsa-miR-202-3p	53	61	51	63	40	44	64	57	70	55	70	97	61	54	61	71	42	59	55	57	66	60	62	71	48	56	48	52	38	69	60	50	45	69	59	43	29	44	26	31	42	37	63	41	49	51	54	38	57
hsa-miR-202-5p	21	10	15	14	13	16	11	16	9	23	19	18	22	24	17	19	14	11	14	11	13	10	28	8	27	10	17	15	9	26	22	12	22	19	16	9	7	13	2	41	13	28	12	23	6	17	9	20	10
hsa-miR-203a-3p	16	8	8	11	12	27	17	11	113	10	12	17	12	11	7	10	5	18	13	14	15	14	24	18	16	25	14	17	30	23	8	12	23	16	6	7	7	9	11	13	15	14	21	9	11	21	18	18	12
hsa-miR-203a-5p	23	19	20	20	22	26	18	17	33	12	31	34	24	18	19	25	35	17	25	28	16	24	23	18	15	31	16	17	23	30	12	16	27	29	22	17	15	25	14	23	20	21	24	20	22	46	22	19	14
hsa-miR-203b-3p	89	140	146	124	107	112	177	157	171	178	158	182	121	101	181	149	122	120	150	119	129	137	101	127	104	115	101	116	110	97	91	111	99	116	114	64	88	84	51	116	87	90	107	118	112	135	96	108	102
hsa-miR-203b-5p	284	494	445	584	339	401	542	518	658	581	569	566	437	467	553	527	578	381	409	518	509	488	364	384	516	525	316	485	370	425	391	344	351	473	342	522	348	454	263	476	346	309	409	388	353	392	289	305	347
hsa-miR-204-3p	10	7	13	15	15	12	5	14	19	27	13	10	19	13	12	9	15	13	11	7	15	15	19	10	14	11	16	8	15	16	9	12	7	18	16	10	7	9	15	20	10	11	17	8	12	12	12	9	14
hsa-miR-204-5p	10	12	10	9	7	5	15	15	7	14	15	15	18	6	13	14	9	8	6	16	9	10	8	16	11	15	15	23	13	15	5	15	12	6	11	2	6	5	5	12	14	8	10	8	4	9	7	15	6
hsa-miR-205-3p	47	62	69	77	41	59	74	74	90	73	77	72	44	55	88	78	60	78	74	72	63	67	40	55	59	51	54	50	48	49	58	47	61	71	44	63	39	34	32	55	43	45	76	49	57	52	36	49	60
hsa-miR-205-5p	33	21	17	41	14	86	22	21	192	35	29	38	28	20	27	27	27	27	26	32	36	25	24	22	22	28	15	45	20	19	19	27	29	15	29	11	25	21	18	14	14	16	36	32	18	23	23	25	28
hsa-miR-2052	0	0	0	0	5	4	0	0	0	0	0	0	0	0	0	0	0	0	0	0	0	4	0	0	0	0	0	0	0	5	2	3	4	11	6	0	0	0	0	0	0	6	4	2	4	4	4	11	2
hsa-miR-2053	18	11	14	15	7	13	10	28	9	9	12	17	7	8	11	9	17	10	14	19	12	9	6	13	10	12	9	3	8	16	12	15	9	25	8	11	3	31	8	14	13	6	15	19	8	14	9	11	5
hsa-miR-2054	0	0	0	0	0	0	0	0	0	5	9	9	3	0	0	0	0	0	0	0	0	4	0	0	0	0	0	0	0	0	0	0	0	0	0	6	4	7	5	12	4	0	0	0	0	0	0	0	0
hsa-miR-206	51	114	125	120	65	109	101	108	90	210	109	192	114	132	99	71	107	127	96	98	100	68	184	99	165	238	70	125	146	95	86	73	195	121	80	132	177	100	80	90	74	89	190	120	89	134	105	144	82
hsa-miR-208a-3p	19	25	23	21	14	21	30	19	23	21	32	32	17	24	21	27	23	25	21	16	18	9	12	20	19	32	22	17	17	29	13	19	11	17	25	16	13	20	18	21	19	14	21	16	17	15	11	14	18
hsa-miR-208a-5p	46	57	70	88	47	62	82	61	77	90	54	83	50	54	74	64	83	57	61	71	68	59	62	62	61	59	38	50	31	60	42	32	42	40	47	65	55	38	15	54	54	51	51	55	38	54	46	41	59
hsa-miR-208b-3p	99	103	104	107	68	71	98	95	98	78	126	113	84	84	111	122	86	103	93	100	84	97	104	84	86	133	93	81	85	99	80	99	56	115	103	67	83	87	87	120	85	90	98	72	76	79	86	61	59
hsa-miR-208b-5p	15	7	8	9	5	12	2	10	10	11	15	10	4	0	0	0	0	9	4	11	6	11	6	1	7	14	6	7	4	10	5	11	5	9	6	0	0	0	0	0	0	0	0	0	0	0	0	0	0
hsa-miR-20a-3p	12	18	40	29	14	12	16	20	23	33	28	27	18	22	21	22	28	25	24	26	22	12	19	18	25	26	13	19	22	22	19	14	18	27	14	16	9	16	8	16	25	20	20	15	19	22	21	7	12
hsa-miR-20a-5p	1272	128	146	193	99	288	263	257	198	153	243	207	553	107	185	234	138	255	225	420	230	204	516	613	154	296	431	266	383	190	176	452	616	493	336	178	742	168	304	341	197	505	1364	1127	475	595	1541	335	199
hsa-miR-20b-3p	109	143	131	149	91	101	106	109	139	116	144	147	90	108	138	137	131	97	102	102	114	114	105	139	119	118	93	100	112	107	76	84	103	97	79	96	112	71	46	89	93	89	109	89	79	95	74	75	58
hsa-miR-20b-5p	511	75	46	80	45	97	91	106	105	78	121	97	201	49	109	84	49	87	77	153	91	78	161	208	57	90	142	88	135	62	58	189	227	202	93	65	227	42	79	117	68	185	551	412	167	212	533	104	65
hsa-miR-21-3p	29	27	37	30	29	36	29	35	35	33	36	36	34	23	38	41	26	33	41	38	26	39	29	33	34	28	36	33	29	30	27	15	30	21	19	28	28	26	21	26	30	35	38	31	34	39	23	32	15
hsa-miR-21-5p	3178	1263	881	1062	553	1084	1510	1461	1934	1659	1647	1019	1851	681	1930	1431	708	2062	1001	1920	2280	800	1789	3106	1342	1418	1884	1599	1581	1112	1075	1413	2104	1797	1852	855	2804	1394	1438	2262	1227	1551	3949	2782	1934	2070	3759	1148	735
hsa-miR-210-3p	34	12	25	22	19	24	16	23	25	19	30	21	20	18	23	22	24	26	14	19	13	28	24	41	17	22	20	15	17	23	13	16	26	30	18	21	23	17	21	22	10	17	42	37	22	27	47	12	18
hsa-miR-210-5p	22	41	29	41	18	47	31	34	43	33	35	47	23	26	38	34	33	37	27	27	37	31	37	41	31	36	36	42	23	40	24	28	24	36	22	25	21	29	27	30	21	28	22	24	28	25	25	25	24
hsa-miR-211-3p	18	41	28	42	23	31	54	40	48	44	40	46	61	28	34	49	30	48	33	32	30	34	30	31	29	50	28	31	25	31	23	26	34	54	38	27	31	35	23	24	22	21	34	36	38	30	25	33	25
hsa-miR-211-5p	68	117	104	141	79	94	234	179	191	141	206	176	134	131	156	168	129	143	131	136	102	157	124	121	102	112	89	126	92	91	86	90	90	109	107	84	44	87	43	100	87	104	100	113	112	109	100	122	136
hsa-miR-2110	198	279	212	372	213	208	282	260	276	277	282	316	202	236	351	259	279	238	296	239	228	218	242	253	182	241	193	213	216	218	167	171	181	190	169	181	174	190	106	182	180	191	213	204	192	252	205	216	193
hsa-miR-2113	77	145	102	278	56	124	125	102	160	185	150	154	108	103	153	132	182	101	180	187	136	115	168	111	153	145	87	128	109	153	86	78	65	122	80	140	117	123	43	136	118	99	102	72	80	90	112	98	126
hsa-miR-2114-3p	102	133	111	134	71	109	118	119	153	109	150	153	90	93	130	126	111	119	105	134	105	119	86	147	91	106	81	116	91	99	79	78	72	120	91	120	80	102	52	95	94	61	110	110	76	84	93	99	90
hsa-miR-2114-5p	117	146	165	184	111	173	192	226	217	201	266	209	159	177	170	184	156	178	164	151	144	183	168	189	137	210	113	157	121	151	126	130	97	180	125	151	122	178	93	192	145	125	129	134	109	111	132	162	166
hsa-miR-2115-3p	231	306	298	463	213	269	398	375	420	358	435	374	293	269	407	336	340	355	321	356	300	290	296	407	347	343	239	305	274	318	241	226	206	350	289	240	226	232	126	266	267	277	289	251	244	211	224	256	252
hsa-miR-2115-5p	72	67	74	155	45	58	75	64	97	109	119	69	50	81	84	59	85	87	67	83	83	65	65	66	76	74	43	74	50	78	53	49	48	73	39	61	51	65	49	68	68	57	69	54	57	39	56	49	57
hsa-miR-2116-3p	25	19	26	34	27	38	22	30	30	34	84	33	29	35	21	34	17	44	25	19	21	36	23	30	16	18	43	44	11	49	29	27	35	29	39	20	18	25	26	23	31	42	60	31	23	43	22	48	24
hsa-miR-2116-5p	196	243	230	332	123	239	206	238	257	225	251	277	187	202	228	242	290	181	208	212	251	221	174	231	238	330	154	199	171	224	202	151	210	207	195	265	173	263	135	238	191	173	176	159	161	181	148	173	118
hsa-miR-2117	28	24	34	36	16	26	32	34	49	29	38	31	22	27	47	24	23	38	25	35	36	37	23	35	27	32	32	21	33	41	22	32	25	39	22	15	20	26	25	38	24	25	28	22	23	16	22	23	28
hsa-miR-212-3p	25	19	24	27	22	14	12	18	23	13	26	27	22	23	21	21	20	18	13	24	18	16	20	19	24	22	15	21	16	21	13	18	26	19	18	19	21	14	12	21	15	9	14	18	17	17	14	21	16
hsa-miR-212-5p	203	433	384	665	229	398	488	468	566	612	537	554	351	365	581	430	532	301	497	570	470	442	408	412	518	473	289	389	335	390	254	228	252	310	231	399	277	294	131	355	350	302	370	340	318	313	365	303	385
hsa-miR-214-3p	16	32	29	39	15	9	30	32	20	34	36	22	31	19	31	22	24	16	27	32	32	20	26	31	35	32	24	38	20	19	21	17	20	42	21	29	20	21	15	14	12	20	26	19	15	22	28	27	33
hsa-miR-214-5p	8	9	12	0	0	0	0	0	0	0	0	0	0	0	0	0	0	0	0	0	0	0	0	0	7	11	1	4	2	0	0	0	0	0	0	0	0	0	0	0	0	0	0	0	0	0	0	0	0
hsa-miR-215-3p	10	12	4	8	6	3	14	12	8	4	9	17	11	18	4	10	6	13	9	8	10	6	7	5	15	8	5	4	9	14	5	14	12	17	15	9	13	11	6	19	6	9	7	9	5	9	8	11	6
hsa-miR-215-5p	52	36	45	78	24	33	46	58	54	49	58	54	44	28	60	79	49	54	46	52	49	46	48	50	47	57	34	56	31	45	41	39	47	47	37	39	41	57	40	45	36	40	74	50	33	48	48	44	33
hsa-miR-216a-3p	19	25	24	29	17	22	29	26	30	24	32	42	23	23	31	24	29	27	13	26	27	29	30	27	22	29	25	24	17	22	39	14	23	35	19	22	28	23	7	25	19	18	23	23	20	23	21	15	21
hsa-miR-216a-5p	26	15	21	17	20	14	39	29	22	14	35	28	23	19	36	31	23	22	9	21	29	22	19	22	20	18	16	22	12	25	19	16	17	25	21	20	9	23	15	11	17	9	23	12	22	19	8	22	13
hsa-miR-216b-3p	80	109	140	136	75	121	134	141	166	128	152	163	90	112	143	132	101	119	134	127	133	134	102	123	106	117	91	107	89	104	86	89	75	120	95	92	66	80	60	97	101	98	108	120	99	110	87	90	97
hsa-miR-216b-5p	0	0	0	0	0	0	0	0	0	0	0	0	0	0	0	0	0	0	0	0	0	0	0	0	0	0	0	0	0	0	0	0	0	0	0	0	0	0	0	0	0	0	0	0	0	0	0	0	0
hsa-miR-217	11	11	15	11	13	18	20	19	11	23	30	31	15	20	14	15	18	17	12	14	18	22	8	16	21	18	6	14	15	15	21	15	13	25	15	7	17	17	12	17	9	24	18	14	11	25	8	23	13
hsa-miR-218-1-3p	27	28	22	22	18	22	42	37	44	29	41	32	24	41	47	37	28	29	18	20	33	36	34	25	31	23	27	31	25	35	24	24	18	34	22	19	20	21	8	20	32	24	30	19	25	19	19	27	31
hsa-miR-218-2-3p	35	24	18	29	23	30	39	39	27	27	43	51	36	26	27	32	32	45	29	23	28	26	27	30	17	27	23	35	30	32	19	27	32	33	38	21	33	28	20	27	21	24	22	21	20	39	32	27	31
hsa-miR-218-5p	109	121	130	129	105	135	124	139	148	98	200	171	117	110	173	133	140	164	118	118	107	133	118	134	97	130	97	100	121	137	130	122	110	152	131	121	85	102	78	127	115	119	126	121	89	98	77	116	101
hsa-miR-219a-1-3p	49	47	55	67	44	37	85	41	60	34	72	71	75	40	49	55	47	67	52	71	40	64	46	38	50	70	36	61	45	76	35	50	40	103	51	38	37	53	40	60	46	46	53	39	42	38	39	58	70
hsa-miR-219a-2-3p	0	0	0	0	4	5	16	14	6	10	15	11	5	7	15	8	6	9	7	4	11	11	5	5	0	0	0	0	0	15	8	6	7	5	10	0	0	0	0	0	0	6	4	10	8	11	4	9	7
hsa-miR-219a-5p	101	122	148	250	76	138	186	141	145	179	192	192	110	109	173	177	154	109	188	192	169	133	153	122	112	122	105	135	110	190	96	101	82	134	89	103	93	96	68	123	118	129	135	109	139	99	114	103	117
hsa-miR-219b-3p	36	42	37	29	32	27	62	34	36	59	48	50	33	39	58	33	42	35	35	50	38	41	30	46	29	15	33	35	22	33	15	34	23	33	30	28	20	27	35	47	23	39	24	32	18	34	21	22	34
hsa-miR-219b-5p	28	25	32	29	24	20	19	26	32	24	35	33	26	16	28	24	37	27	20	30	26	28	21	21	24	35	21	23	20	29	28	24	15	38	20	22	14	35	13	26	17	21	21	27	25	13	14	19	25
hsa-miR-22-3p	777	239	183	165	190	307	348	260	322	265	300	229	406	169	313	251	181	286	166	395	215	204	432	421	147	285	421	288	303	258	202	328	361	359	233	145	418	157	186	378	204	402	709	691	340	488	818	215	213
hsa-miR-22-5p	19	8	16	13	19	20	32	9	16	17	20	18	23	16	11	10	13	18	22	16	19	15	17	19	14	20	16	20	12	15	9	15	15	20	11	13	15	19	7	14	20	8	10	20	19	14	13	16	19
hsa-miR-221-3p	486	271	242	352	246	300	356	487	389	386	480	351	559	256	384	267	284	404	306	496	393	247	390	402	260	394	460	583	307	367	246	278	387	355	351	236	436	364	313	474	385	347	628	580	437	551	646	577	282
hsa-miR-221-5p	10	6	6	10	9	12	12	7	10	5	16	15	13	7	7	15	11	8	13	5	9	8	18	4	14	7	8	7	10	16	9	11	7	23	9	6	10	6	8	10	7	12	11	7	13	9	5	16	11
hsa-miR-222-3p	171	189	165	159	119	137	185	236	255	187	248	208	164	159	227	180	176	182	173	224	166	162	142	209	145	175	168	197	148	158	132	146	135	172	147	126	134	131	98	150	115	162	228	242	145	192	222	156	162
hsa-miR-222-5p	25	35	46	38	28	40	52	58	73	52	60	72	38	36	63	44	57	38	50	48	55	48	49	36	40	49	29	40	45	42	26	30	29	41	30	39	27	27	18	43	30	31	37	40	58	46	30	39	38
hsa-miR-223-3p	3921	644	915	1400	1077	2960	794	2127	1438	938	1946	1451	2479	494	630	842	1101	1042	1161	2718	1754	1280	1021	2246	421	1245	3109	4706	782	754	1081	650	1511	1787	1208	740	1318	1261	3015	1946	2016	1114	4591	2272	2181	2955	2443	3843	763
hsa-miR-223-5p	113	21	31	37	43	59	42	59	43	49	85	30	67	28	38	33	36	52	55	64	54	39	38	59	30	46	77	108	38	32	37	35	49	77	40	36	51	61	92	74	60	39	107	62	86	76	43	82	34
hsa-miR-224-3p	16	13	16	17	7	16	16	21	16	17	19	21	16	9	16	17	17	17	17	16	16	21	9	12	21	36	11	18	17	16	17	8	17	21	21	14	8	18	6	16	15	21	16	13	15	18	8	19	18
hsa-miR-224-5p	137	194	217	185	154	208	233	268	272	223	269	308	209	161	236	221	189	200	205	210	166	186	149	172	142	197	200	201	150	173	150	116	136	201	130	136	114	167	168	148	183	140	220	182	156	204	196	201	187
hsa-miR-2276-3p	41	41	23	64	27	41	89	44	60	52	105	79	96	37	45	46	50	69	33	76	56	28	50	55	64	69	20	36	38	74	37	33	39	82	49	116	29	52	26	61	48	25	48	31	35	46	35	53	29
hsa-miR-2276-5p	26	66	53	113	27	51	60	63	78	72	102	91	49	60	59	58	75	38	59	75	64	47	63	62	70	69	42	78	50	69	30	39	32	46	39	62	47	39	24	69	53	50	69	60	40	35	41	38	44
hsa-miR-2277-3p	38	58	47	62	31	59	67	67	84	54	87	80	47	58	67	64	63	47	60	42	58	47	51	52	54	54	47	53	35	55	38	35	47	58	45	41	48	36	20	54	49	37	65	45	43	45	34	73	46
hsa-miR-2277-5p	13	10	21	21	11	7	12	16	29	24	17	12	15	12	21	20	15	18	21	14	10	18	25	16	17	21	5	15	16	24	4	10	11	15	5	21	8	14	15	13	10	10	18	10	10	15	11	12	14
hsa-miR-2278	20	67	64	80	37	41	53	46	32	41	59	62	35	55	47	55	48	49	66	43	61	61	44	34	37	33	27	37	31	73	37	27	34	48	31	49	12	35	14	37	44	22	26	17	37	33	33	46	52
hsa-miR-2355-3p	10	18	10	21	11	13	13	20	17	22	28	23	12	16	19	14	21	12	9	28	11	15	13	19	14	21	22	14	12	7	19	9	16	13	16	16	6	6	10	12	11	12	15	11	6	19	13	7	9
hsa-miR-2355-5p	141	159	186	139	112	153	272	217	261	203	268	286	188	187	206	192	188	214	170	191	186	180	178	195	184	169	143	165	147	204	145	137	135	225	176	155	102	143	102	163	122	121	158	151	114	179	120	160	194
hsa-miR-2392	14	9	6	9	8	10	17	21	11	13	15	16	14	12	7	13	16	14	9	12	14	8	17	5	6	12	14	15	9	13	9	12	8	14	4	7	5	14	8	9	7	15	14	10	9	15	7	11	17
hsa-miR-23a-3p	369	111	142	161	167	199	165	268	210	175	301	195	282	112	195	133	156	182	131	280	229	151	183	265	148	189	301	410	133	144	132	115	216	203	203	94	195	222	252	291	202	177	411	296	295	353	314	315	124
hsa-miR-23a-5p	1148	797	1176	935	477	863	795	718	1173	616	1168	726	504	690	676	945	683	862	639	687	753	905	851	867	715	1029	718	1024	723	1023	816	816	1020	952	883	655	721	884	661	710	668	735	1327	687	867	670	574	789	632
hsa-miR-23b-3p	90	54	69	51	43	58	60	54	80	41	73	78	67	51	79	64	60	51	39	70	60	54	79	76	37	66	66	79	57	51	40	56	63	72	59	43	52	51	43	55	51	73	111	97	70	100	95	64	44
hsa-miR-23b-5p	14	10	17	22	19	13	11	10	15	19	24	13	21	11	15	24	24	17	10	15	12	15	25	17	20	13	29	19	15	25	17	13	8	29	29	18	7	12	13	33	23	17	21	15	10	14	26	12	17
hsa-miR-23c	0	0	0	2	0	0	10	6	7	13	5	7	8	0	0	0	0	5	10	7	8	10	7	5	8	8	4	5	8	0	0	0	0	0	0	6	5	10	2	4	5	8	12	11	8	8	4	10	6
hsa-miR-24-1-5p	58	54	65	92	46	84	80	68	76	64	102	94	67	58	102	84	85	68	76	69	71	82	60	58	58	60	50	62	71	63	52	58	58	68	57	51	55	52	32	49	63	72	60	72	57	79	48	51	40
hsa-miR-24-2-5p	59	100	93	87	69	87	90	80	85	81	111	125	65	68	113	89	92	69	85	86	79	70	69	75	58	76	77	67	74	106	60	66	74	73	59	52	58	59	51	82	58	51	66	61	58	83	56	66	55
hsa-miR-24-3p	420	173	186	234	238	224	241	362	304	244	351	265	400	146	233	233	231	257	226	352	264	214	321	336	167	286	478	562	211	195	187	190	343	290	257	186	250	209	399	428	316	231	503	386	295	442	497	406	183
hsa-miR-2467-3p	17	19	21	21	19	18	14	17	29	19	31	25	8	14	15	29	15	19	15	19	16	23	20	16	13	11	19	16	25	21	12	17	17	20	15	12	11	12	8	13	21	12	18	16	18	14	12	10	12
hsa-miR-2467-5p	5	17	13	21	15	10	18	17	19	16	21	19	16	11	24	12	12	12	16	19	9	9	9	12	17	18	8	12	10	11	9	6	10	13	8	9	8	8	6	14	14	16	14	10	9	12	14	9	10
hsa-miR-25-3p	10816	1123	807	1130	695	2376	1719	1601	1937	1224	1806	1046	3381	661	1697	1400	707	1855	1198	3584	1658	1092	3681	5520	948	1906	3221	1844	2448	1141	1226	3371	4128	3166	1948	1026	6256	911	1629	2357	1081	3806	9521	9320	3186	4712	10775	2031	1765
hsa-miR-25-5p	108	111	101	139	78	104	150	138	141	142	145	146	107	111	131	131	129	120	107	126	106	118	101	152	98	95	80	98	100	103	86	98	86	124	94	88	68	61	46	94	78	104	135	133	97	105	111	86	87
hsa-miR-2681-3p	27	29	25	19	13	24	39	24	35	30	35	29	19	22	25	23	25	15	22	21	28	21	23	22	27	27	16	11	26	27	12	19	17	29	21	19	11	21	7	20	12	23	22	24	23	17	24	20	25
hsa-miR-2681-5p	11	8	11	20	13	10	26	16	10	12	14	15	18	6	9	16	17	10	12	12	12	5	15	11	13	15	10	12	13	10	7	9	2	11	9	10	12	4	3	13	8	10	7	7	14	9	6	3	16
hsa-miR-2682-3p	38	40	34	56	25	42	51	40	54	36	63	57	46	43	57	41	38	33	43	42	36	38	34	43	24	29	34	45	32	39	20	28	31	41	22	27	28	29	16	37	26	38	31	33	26	37	27	28	34
hsa-miR-2682-5p	58	60	71	63	42	52	89	99	108	96	85	82	48	58	84	75	67	68	56	69	57	59	75	55	66	67	51	53	74	57	54	61	65	76	53	68	39	23	54	58	41	34	45	52	60	45	41	55	46
hsa-miR-26a-1-3p	8	26	6	45	6	5	9	7	18	23	18	8	16	20	12	13	22	9	14	23	18	9	13	10	25	20	9	17	7	23	4	12	6	8	9	26	22	15	8	15	11	10	14	6	14	15	12	13	9
hsa-miR-26a-2-3p	17	25	12	15	24	16	19	15	19	14	28	29	29	11	19	23	22	22	18	9	17	16	25	9	22	31	24	13	17	44	25	13	18	33	28	9	21	18	17	42	18	23	26	22	28	20	30	24	17
hsa-miR-26a-5p	1499	788	673	1285	587	1051	866	1193	984	1097	1230	1078	2352	568	803	952	877	1218	1010	1718	1194	774	1075	1692	721	1198	1473	1532	975	839	628	975	1209	1147	1165	854	1326	706	932	1203	1006	1313	2660	1624	1524	1921	3831	1828	944
hsa-miR-26b-3p	38	46	43	38	25	61	38	53	47	50	47	82	41	78	57	49	42	52	43	40	28	44	48	45	283	46	42	34	32	44	27	30	26	53	31	21	41	21	23	50	38	37	45	40	24	81	26	59	51
hsa-miR-26b-5p	3095	414	546	921	419	1119	578	991	708	783	1141	906	3527	242	389	879	451	1214	1193	1498	1000	740	1276	1720	396	1152	1715	1188	1251	519	548	1626	2595	1648	1467	566	1735	502	1292	1164	895	1946	5029	2409	2368	2460	6618	2183	893
hsa-miR-27a-3p	116	101	95	104	69	105	140	130	157	123	179	150	104	101	128	143	82	84	107	114	120	94	123	159	95	79	127	151	89	109	90	75	92	138	112	98	93	86	109	130	107	94	178	94	120	123	117	111	109
hsa-miR-27a-5p	17	28	17	24	21	23	25	20	29	26	38	30	19	30	27	26	28	21	30	35	21	25	22	21	23	23	24	32	21	25	16	9	18	17	20	14	9	10	6	15	21	12	31	24	13	22	22	24	29
hsa-miR-27b-3p	135	76	81	93	86	103	141	160	126	119	135	152	151	71	130	115	113	115	102	169	123	90	117	161	84	123	167	222	105	149	69	95	128	175	115	62	110	116	167	139	108	75	245	171	125	193	155	159	115
hsa-miR-27b-5p	128	135	127	125	97	126	157	186	156	148	168	190	115	115	141	139	129	146	139	142	116	160	122	139	116	139	120	117	107	129	118	90	98	167	95	115	98	93	67	106	82	94	92	116	81	106	91	104	107
hsa-miR-28-3p	76	59	48	75	34	50	49	80	65	63	100	53	109	34	59	58	73	65	52	98	77	36	42	44	64	57	92	105	34	57	33	33	57	65	56	54	56	70	105	99	80	55	111	85	57	93	68	133	36
hsa-miR-28-5p	0	0	0	4	11	7	5	9	7	12	14	12	10	8	10	8	2	9	6	9	4	11	6	6	5	8	9	13	4	9	4	4	2	10	7	9	6	7	9	8	10	0	0	0	0	0	0	0	4
hsa-miR-2861	5	14	6	20	10	6	8	10	8	16	17	10	9	9	9	10	18	13	9	20	15	10	16	11	15	26	12	10	2	15	10	6	7	9	4	15	6	13	8	13	11	5	4	6	9	4	6	10	9
hsa-miR-2909	32	51	39	52	42	39	94	61	75	61	69	69	55	60	76	51	79	82	57	56	56	66	51	59	23	53	41	44	44	50	32	47	43	58	40	38	23	47	36	45	47	47	41	47	45	47	37	54	65
hsa-miR-296-3p	58	72	79	147	71	83	93	87	123	100	125	126	95	74	107	86	113	106	75	85	86	94	82	82	132	99	74	80	85	84	72	59	70	92	52	116	72	78	39	86	51	60	79	74	54	123	74	86	120
hsa-miR-296-5p	23	18	16	31	22	16	25	27	15	33	36	25	24	24	23	23	19	28	20	30	14	6	43	34	17	24	20	31	26	30	20	20	22	31	12	23	26	23	9	31	18	28	29	31	25	47	18	25	29
hsa-miR-297	0	0	0	0	0	0	0	0	0	0	0	0	0	0	0	0	0	0	0	0	0	0	0	0	0	0	0	0	0	0	0	0	0	0	0	0	0	0	0	0	0	0	0	0	0	0	0	0	0
hsa-miR-298	47	40	45	51	41	66	62	59	62	60	57	67	49	41	79	68	66	62	36	45	38	39	46	47	39	48	26	70	63	69	32	46	47	44	41	44	25	34	27	32	41	37	40	44	48	37	37	42	40
hsa-miR-299-3p	11	5	17	13	7	14	8	12	11	14	19	9	8	11	20	11	8	7	19	11	13	17	9	13	6	9	11	13	18	12	10	6	12	10	11	8	2	7	8	11	17	11	11	8	12	14	3	15	11
hsa-miR-299-5p	54	49	35	41	30	51	62	80	58	43	70	65	48	42	55	51	80	52	34	46	39	54	47	69	29	56	47	62	40	71	41	31	41	50	49	43	45	40	31	38	53	39	65	39	59	53	40	56	47
hsa-miR-29a-3p	179	117	101	122	63	136	135	160	227	165	214	201	128	81	168	130	128	148	111	265	188	127	158	200	117	164	185	249	150	146	112	137	121	182	154	110	143	122	164	227	131	172	313	278	193	201	262	198	155
hsa-miR-29a-5p	14	16	22	13	14	16	22	17	17	21	27	33	15	14	21	17	20	16	18	13	28	14	12	13	15	19	7	17	10	18	10	11	11	18	17	11	9	13	8	11	10	10	30	13	18	11	6	22	9
hsa-miR-29b-1-5p	14	15	13	14	14	14	8	10	11	14	11	12	14	10	16	13	18	8	13	20	8	5	7	19	15	18	5	15	7	13	6	7	11	14	5	7	7	7	15	7	9	9	11	7	10	11	8	14	10
hsa-miR-29b-2-5p	20	11	32	25	11	10	21	13	16	7	26	17	20	10	10	20	11	15	7	14	18	9	17	15	16	18	11	9	16	24	15	9	10	17	16	14	10	13	11	14	13	11	25	17	12	13	8	13	14
hsa-miR-29b-3p	83	32	20	34	16	40	35	33	56	47	51	41	83	17	36	40	27	63	25	67	44	21	76	74	41	62	52	46	50	38	36	52	71	60	53	26	39	27	40	63	31	72	137	104	72	119	227	57	55
hsa-miR-29c-3p	307	113	69	122	72	163	167	132	212	167	208	99	260	102	174	132	93	194	104	284	194	93	336	308	127	217	218	209	169	109	98	225	263	256	149	111	252	102	166	207	147	208	419	428	195	433	824	143	210
hsa-miR-29c-5p	68	96	84	125	66	84	156	123	124	116	133	162	134	104	135	111	122	133	116	120	130	79	94	110	97	94	103	75	82	106	87	89	67	119	83	82	64	90	51	76	85	66	85	105	68	108	89	116	88
hsa-miR-300	15	7	11	12	12	11	14	24	16	18	19	16	18	20	19	8	16	19	12	14	10	11	21	8	10	12	14	20	10	12	15	11	11	8	7	15	8	15	5	18	17	10	15	20	14	13	8	20	20
hsa-miR-301a-3p	293	289	294	277	190	335	244	334	316	277	379	419	224	261	292	303	322	288	285	257	267	278	240	249	209	301	224	255	267	347	211	194	214	289	238	230	214	216	147	250	262	283	225	241	188	271	223	278	223
hsa-miR-301a-5p	12	13	21	18	11	7	23	18	23	19	28	18	10	19	10	15	8	15	11	14	9	13	8	19	17	15	11	13	14	16	8	14	19	11	15	14	9	10	7	14	15	10	24	10	14	16	5	25	11
hsa-miR-301b-3p	17	10	17	18	11	12	21	19	15	10	17	14	12	13	19	11	22	13	19	5	12	9	7	18	6	4	10	8	10	15	8	19	11	15	13	15	11	13	20	13	10	8	8	11	11	11	6	11	13
hsa-miR-301b-5p	5	11	9	5	6	8	12	6	10	18	12	13	8	18	10	9	16	16	6	9	8	7	13	7	14	7	10	8	8	7	3	12	7	11	6	0	0	0	0	0	0	8	6	11	8	25	5	18	15
hsa-miR-302a-3p	0	0	0	3	0	0	6	5	7	5	11	4	4	3	6	3	11	10	1	1	9	6	11	3	4	14	6	5	1	15	3	23	4	5	13	0	0	0	0	0	0	0	0	0	0	0	0	0	0
hsa-miR-302a-5p	75	73	110	89	38	92	86	72	90	94	92	74	67	73	78	99	65	76	64	69	58	106	97	102	66	109	67	76	76	94	76	76	71	89	63	62	65	77	59	77	65	80	88	87	101	44	73	91	61
hsa-miR-302b-3p	295	653	463	1449	353	377	486	529	637	731	731	574	489	529	470	454	812	413	501	786	738	407	628	448	925	955	368	559	321	742	397	360	274	523	323	1155	501	768	267	807	495	313	559	341	323	273	420	375	437
hsa-miR-302b-5p	19	21	27	38	27	22	30	28	33	29	45	56	30	24	33	19	24	16	33	27	21	35	38	29	25	20	20	31	16	34	15	30	35	30	12	22	13	20	14	31	28	22	38	19	22	20	29	21	26
hsa-miR-302c-3p	12	11	13	13	13	15	19	15	16	23	18	8	11	10	21	29	11	4	8	9	15	21	14	6	3	25	8	6	12	26	29	44	20	16	9	0	0	0	0	0	0	12	23	19	34	18	16	14	10
hsa-miR-302c-5p	12	13	18	15	6	20	22	29	19	21	27	34	17	22	24	23	16	26	20	16	15	16	22	19	17	17	11	15	11	17	13	15	10	14	15	14	14	12	4	19	13	6	14	17	12	26	17	16	13
hsa-miR-302d-3p	362	400	413	431	169	371	283	415	329	355	480	465	271	296	268	380	425	297	335	323	369	371	300	424	370	534	315	337	309	422	335	278	308	371	278	417	271	407	278	396	328	331	340	321	283	341	266	400	286
hsa-miR-302d-5p	0	0	0	17	7	10	12	11	18	8	17	19	9	9	13	14	13	5	4	6	7	9	10	9	6	10	9	15	7	12	6	6	10	14	9	7	5	16	7	3	13	8	16	5	14	6	5	6	0
hsa-miR-302e	10	38	22	29	14	30	27	32	30	28	39	27	21	21	28	23	25	19	27	26	22	18	13	30	27	27	11	19	17	23	10	18	24	13	25	18	22	9	11	29	19	19	18	21	21	26	19	29	31
hsa-miR-302f	0	0	0	4	1	0	0	0	0	11	17	8	10	8	10	7	5	10	0	10	0	6	5	3	26	4	15	2	7	21	12	13	7	5	12	4	4	3	6	12	13	13	7	9	2	2	8	0	1
hsa-miR-3064-3p	94	127	149	153	70	86	145	141	157	137	168	158	90	109	146	164	124	104	124	126	130	147	89	113	118	128	77	106	99	121	125	122	106	117	93	120	95	142	71	128	105	85	128	106	138	101	99	104	81
hsa-miR-3064-5p	0	0	0	7	7	9	15	6	13	7	13	9	9	4	7	11	11	16	4	11	14	13	0	0	10	13	9	6	11	9	4	13	14	18	5	10	9	9	8	12	5	10	11	11	6	6	10	12	10
hsa-miR-30a-3p	46	89	92	103	67	67	106	71	95	92	99	95	77	68	89	105	96	69	85	87	68	97	71	86	84	91	79	82	72	85	69	61	67	66	63	92	69	51	35	74	54	61	93	64	67	67	57	69	69
hsa-miR-30a-5p	359	272	260	302	229	269	337	375	355	330	540	451	378	235	348	352	341	318	303	388	286	337	315	383	233	381	328	390	308	367	268	233	309	368	337	233	283	270	213	368	223	323	389	386	283	351	353	343	282
hsa-miR-30b-3p	23	26	18	40	18	25	31	21	31	28	24	36	20	19	20	28	30	36	12	25	24	14	34	30	25	40	12	20	22	41	18	22	20	39	25	38	16	31	19	28	21	24	23	17	27	27	21	26	18
hsa-miR-30b-5p	26	18	14	19	22	19	14	27	18	22	31	17	24	20	15	26	7	24	24	14	10	20	18	33	13	18	20	24	14	12	21	13	25	22	17	14	8	15	18	24	20	18	29	16	18	23	27	30	10
hsa-miR-30c-1-3p	23	16	15	9	19	16	13	20	20	13	26	22	24	19	12	15	9	21	14	12	12	10	25	16	18	16	15	16	13	23	12	13	18	27	22	14	8	17	14	29	15	19	18	15	13	10	13	17	18
hsa-miR-30c-2-3p	13	8	7	8	9	6	14	11	20	11	8	15	7	4	10	9	8	10	10	4	4	11	13	6	15	12	8	13	10	5	4	13	5	16	5	0	0	0	0	0	0	11	13	12	6	12	7	10	8
hsa-miR-30c-5p	78	44	26	34	25	36	35	37	42	26	56	33	52	26	29	29	33	36	26	36	39	18	43	53	26	38	30	41	24	22	27	28	39	38	34	31	48	40	30	39	33	41	87	61	35	45	85	36	23
hsa-miR-30d-3p	12	14	13	9	7	16	22	20	22	18	24	25	10	10	24	18	14	14	8	10	8	17	15	10	25	25	13	24	16	19	10	15	21	10	16	13	10	13	1	25	14	14	14	13	9	12	19	15	14
hsa-miR-30d-5p	5268	1042	1118	1432	1028	1560	1484	1962	1803	1195	1893	1579	3024	815	1285	1307	1181	1620	1263	2595	1649	1286	2469	2870	979	2068	3344	3009	1859	1410	1172	1771	2634	2363	1837	1162	4116	1294	2158	2256	1672	3057	6384	6349	2953	3877	6250	3636	1543
hsa-miR-30e-3p	58	60	65	85	55	59	94	68	98	76	92	56	73	77	86	74	84	64	74	91	78	55	81	69	79	76	64	81	44	69	55	57	50	49	55	72	66	61	23	67	61	31	92	46	51	48	66	53	60
hsa-miR-30e-5p	4253	552	450	662	579	1004	1125	1099	1041	800	1150	760	1957	391	907	828	533	1016	709	1818	1010	694	1838	2647	526	1117	1935	1327	1440	786	605	1571	2258	1802	1090	610	3117	746	1227	1631	871	1686	4476	4027	1603	2459	4632	1110	731
hsa-miR-31-3p	53	27	34	30	31	51	51	47	46	46	52	48	58	42	37	54	38	50	33	50	38	36	56	52	39	60	42	32	30	57	32	36	48	72	33	46	30	42	32	41	34	90	60	24	33	88	26	47	35
hsa-miR-31-5p	115	156	160	227	130	125	204	192	217	195	262	209	182	150	178	191	163	199	183	176	167	211	144	216	125	156	122	158	130	152	135	119	108	167	147	137	105	122	72	108	124	124	121	120	123	103	134	146	138
hsa-miR-3115	83	98	87	98	103	91	119	126	137	95	147	157	109	79	99	95	122	128	90	86	83	103	90	125	98	102	71	112	98	87	97	83	98	153	80	114	51	112	68	91	44	77	85	97	83	113	62	98	108
hsa-miR-3116	465	634	620	788	281	424	476	540	663	602	594	623	420	430	514	596	654	473	523	562	602	566	386	530	627	637	302	411	408	434	416	365	486	465	450	528	440	604	343	507	491	440	515	386	437	444	340	383	223
hsa-miR-3117-3p	12	12	13	13	7	13	8	12	13	14	12	8	10	4	8	11	10	8	12	8	11	11	22	9	10	16	11	9	6	17	12	9	8	11	10	10	6	10	8	13	5	9	13	19	17	12	8	18	13
hsa-miR-3117-5p	24	22	27	19	31	21	34	35	49	44	39	52	36	28	35	27	33	20	35	25	22	37	25	33	29	27	22	24	33	32	23	34	24	27	23	43	14	21	18	34	24	31	27	27	30	32	20	12	22
hsa-miR-3118	24	11	21	24	16	20	22	27	30	17	34	28	16	20	27	23	12	19	21	19	15	24	39	13	29	19	11	14	25	26	21	27	33	33	28	8	16	18	21	47	13	27	31	33	22	19	19	11	21
hsa-miR-3119	15	6	17	12	7	9	15	12	26	14	20	15	6	6	14	18	11	20	12	12	19	11	16	12	9	22	13	13	15	13	14	11	2	18	6	12	17	24	11	14	14	13	10	19	9	7	12	15	9
hsa-miR-3120-3p	7	12	7	0	5	3	11	6	6	3	13	8	8	0	0	0	0	12	4	5	5	7	0	0	0	0	0	0	0	10	3	5	5	15	14	4	3	13	8	5	0	7	12	5	7	12	6	7	0
hsa-miR-3121-3p	10	11	8	15	3	11	17	12	11	7	9	12	7	17	18	16	19	8	12	11	17	11	11	13	10	19	11	7	6	10	8	11	1	9	12	9	6	16	9	7	9	9	5	4	6	13	10	6	0
hsa-miR-3121-5p	17	10	10	20	7	14	14	9	10	17	21	13	8	9	11	16	17	8	8	8	17	10	13	15	12	24	21	11	14	14	16	11	16	13	10	19	5	12	7	20	9	11	9	16	10	12	14	15	9
hsa-miR-3122	116	153	149	254	111	140	156	144	176	193	190	190	147	133	167	154	186	136	140	202	152	151	147	113	169	181	117	145	122	163	109	92	80	132	108	194	127	139	68	171	137	113	153	116	104	93	103	110	110
hsa-miR-3123	9	12	13	5	10	9	7	16	5	7	14	9	6	7	17	12	5	11	15	14	8	3	23	5	16	13	10	7	13	8	10	7	14	10	8	8	6	8	7	16	7	11	14	10	7	5	6	6	3
hsa-miR-3124-3p	195	275	225	376	155	243	328	294	346	364	335	341	238	218	307	291	322	218	270	260	243	247	215	239	248	256	193	230	165	252	166	162	136	203	152	257	163	194	91	233	212	182	219	172	178	200	195	198	241
hsa-miR-3124-5p	49	53	49	81	43	73	76	63	91	60	85	88	56	53	74	72	62	61	58	63	59	74	68	53	42	71	71	64	48	59	38	57	50	60	47	55	35	54	34	65	51	60	70	39	52	50	46	53	52
hsa-miR-3125	254	232	286	211	226	275	315	310	379	313	356	386	235	260	353	248	261	283	230	258	253	271	209	303	179	222	207	208	234	239	175	165	190	239	239	194	161	155	100	186	187	182	231	203	154	221	192	206	254
hsa-miR-3126-3p	66	41	66	60	49	73	59	57	64	44	100	57	56	67	33	56	28	62	27	48	46	60	39	63	39	71	81	71	42	104	61	67	56	96	75	42	35	54	50	54	44	62	92	43	58	71	37	91	58
hsa-miR-3126-5p	156	165	164	158	108	180	171	194	179	192	243	250	145	160	156	192	178	219	149	172	157	183	153	217	127	157	146	136	159	190	148	133	117	204	157	150	122	112	72	124	140	135	141	161	127	125	138	158	170
hsa-miR-3127-3p	9	10	12	10	9	12	32	14	16	17	15	20	12	18	17	11	9	18	10	16	15	15	15	10	8	14	12	10	12	12	13	13	18	15	9	13	6	15	12	18	14	4	12	13	9	8	12	11	20
hsa-miR-3127-5p	116	140	123	122	88	108	154	174	136	128	183	193	110	141	108	112	141	148	101	123	108	136	121	127	114	153	89	119	125	122	111	81	96	136	101	128	68	119	86	108	100	118	117	113	95	74	101	117	134
hsa-miR-3128	34	62	41	99	34	39	41	49	60	61	106	46	53	34	52	60	101	47	64	110	70	38	49	39	111	105	54	43	50	79	40	44	35	59	64	67	50	75	42	92	45	55	67	50	31	26	59	31	48
hsa-miR-3129-3p	20	16	19	20	8	12	18	16	17	22	12	15	17	8	11	19	14	6	10	18	10	7	13	15	23	15	8	8	13	12	12	12	11	12	13	8	5	13	12	9	11	9	12	6	9	7	12	18	6
hsa-miR-3129-5p	55	76	88	102	43	41	81	73	90	84	94	118	76	58	85	92	100	55	70	112	57	54	76	57	105	96	58	74	63	97	62	63	45	80	82	64	48	65	47	112	67	86	67	88	56	64	59	50	54
hsa-miR-3130-3p	167	217	206	329	131	189	238	257	243	250	249	225	219	182	253	210	271	230	239	217	210	180	206	232	273	227	149	184	172	244	154	159	133	212	177	251	149	205	105	173	180	165	188	156	143	162	148	140	133
hsa-miR-3130-5p	625	555	602	585	465	591	663	730	648	562	761	793	468	513	548	517	639	812	474	704	598	621	488	748	456	549	452	611	508	581	572	413	456	694	510	563	373	424	357	414	439	476	465	457	434	504	433	563	409
hsa-miR-3131	112	144	147	144	123	134	186	172	198	160	192	196	142	149	200	153	146	180	148	163	124	163	119	165	159	149	122	132	135	108	140	108	102	175	138	126	93	118	69	135	132	118	151	129	128	111	113	125	164
hsa-miR-3132	25	17	28	25	18	23	26	28	45	30	39	35	23	21	22	37	23	26	26	26	24	23	21	29	29	22	19	30	13	26	22	11	18	33	21	20	9	20	10	21	15	22	17	25	8	21	16	13	19
hsa-miR-3133	167	200	261	281	138	245	212	233	271	252	299	349	194	195	249	274	226	220	251	211	228	244	207	242	226	189	159	181	194	225	160	154	175	224	183	183	144	173	116	206	172	177	186	174	162	172	160	156	159
hsa-miR-3134	25	34	26	19	10	27	28	31	25	36	40	35	20	20	20	25	32	29	40	37	35	31	22	26	27	34	28	24	33	30	29	32	16	27	27	24	17	22	12	32	27	25	37	17	22	23	19	28	19
hsa-miR-3135a	17	10	9	9	13	9	14	17	26	13	9	9	7	12	7	12	11	9	6	17	7	9	11	14	19	9	9	10	10	13	4	7	10	16	10	9	10	7	7	6	7	12	9	7	8	10	6	17	11
hsa-miR-3135b	44	40	45	26	39	41	44	58	60	49	59	58	51	41	40	52	27	49	35	43	52	44	39	53	39	37	40	41	37	45	27	23	38	48	45	49	36	37	24	43	36	30	41	40	38	39	38	45	35
hsa-miR-3136-3p	14	13	7	13	5	7	24	12	13	11	27	14	18	12	10	16	21	22	6	16	10	12	27	20	16	20	16	13	11	18	10	7	8	19	23	20	7	12	8	16	11	9	16	12	14	14	5	14	8
hsa-miR-3136-5p	35	37	30	43	24	38	48	49	53	35	69	49	46	42	36	47	34	36	23	57	36	47	37	35	53	57	24	33	39	49	25	24	26	37	27	40	23	33	23	37	21	38	39	30	29	33	26	28	32
hsa-miR-3137	13	8	13	10	13	25	25	34	19	11	17	13	10	10	21	14	10	23	11	12	4	11	18	15	15	11	8	15	9	16	14	13	16	45	10	14	5	40	10	18	16	17	14	8	9	16	10	15	22
hsa-miR-3138	183	252	212	305	160	220	359	339	326	376	391	340	229	301	341	309	253	294	270	271	267	260	255	311	203	245	235	249	213	245	181	193	150	320	226	203	177	166	77	198	243	232	217	179	183	191	183	220	242
hsa-miR-3139	2	8	10	10	4	3	7	7	10	8	8	9	12	8	12	7	8	9	6	5	14	6	0	0	7	12	3	6	3	12	10	7	5	6	5	9	9	5	2	10	11	0	0	0	0	0	0	0	13
hsa-miR-3140-3p	18	15	9	17	9	11	9	16	17	17	25	15	10	12	16	24	20	12	11	18	14	16	15	16	17	20	11	16	12	18	11	17	7	25	13	7	9	6	8	19	8	12	26	14	12	11	11	19	10
hsa-miR-3140-5p	15	7	11	21	11	15	14	10	21	12	19	18	14	12	15	15	18	20	12	11	7	14	7	19	14	12	13	15	13	15	10	16	13	22	2	6	6	9	7	9	12	12	9	12	11	15	4	10	9
hsa-miR-3141	58	47	70	77	41	47	65	53	40	51	96	53	44	49	56	51	50	52	41	48	47	63	69	63	32	71	48	77	46	106	51	71	52	72	46	43	42	69	39	47	39	51	89	43	48	53	55	65	56
hsa-miR-3142	41	41	39	41	39	39	46	53	52	52	55	73	33	51	51	55	40	45	32	61	60	47	33	50	31	46	40	42	24	53	29	26	37	49	55	51	35	35	28	40	42	53	43	41	32	51	28	44	42
hsa-miR-3143	20	22	22	47	21	18	31	36	34	27	41	29	21	19	20	38	31	19	20	30	35	33	33	28	44	40	15	42	16	32	18	20	15	22	11	30	21	33	30	33	18	20	32	18	11	11	23	23	20
hsa-miR-3144-3p	17	24	21	29	18	21	23	33	28	24	33	26	22	15	27	26	23	23	19	19	16	20	18	26	17	23	14	32	23	24	18	28	16	20	12	25	22	15	21	17	24	16	20	19	15	25	10	20	26
hsa-miR-3144-5p	14	10	14	9	6	8	24	21	13	17	27	10	20	14	13	12	21	16	10	16	15	19	31	6	18	15	10	27	16	11	11	23	10	13	7	9	16	8	11	6	8	8	20	8	16	21	21	10	13
hsa-miR-3145-3p	30	28	26	44	16	23	29	28	43	31	45	38	29	27	30	38	33	31	33	32	32	32	31	35	26	33	19	29	32	22	24	26	24	34	23	31	20	27	14	36	37	28	27	17	22	24	18	31	19
hsa-miR-3145-5p	17	31	31	24	22	25	32	25	28	24	45	35	34	22	35	27	25	40	21	25	17	22	36	34	30	40	27	28	27	42	24	26	30	51	27	29	13	37	23	45	31	34	47	26	23	21	22	26	21
hsa-miR-3146	314	288	258	336	174	276	287	300	294	285	343	392	244	264	246	253	301	283	225	215	237	251	236	300	234	322	193	232	221	285	188	194	209	263	226	264	221	236	157	238	255	198	197	197	222	239	208	244	214
hsa-miR-3147	32	24	36	31	19	31	42	38	32	23	40	43	40	32	33	26	38	34	21	30	44	35	35	37	29	35	37	35	25	31	18	25	34	37	31	26	17	44	27	26	18	27	42	23	32	18	35	37	41
hsa-miR-3148	15	10	11	11	11	6	16	17	32	12	18	18	8	13	12	9	19	18	17	13	15	18	12	24	11	13	13	14	7	13	9	11	17	16	9	7	11	17	11	9	12	13	12	18	24	13	10	18	14
hsa-miR-3149	0	0	0	6	0	0	5	4	11	8	6	6	10	0	0	0	0	0	0	0	0	0	0	0	0	0	0	0	0	14	2	12	5	3	8	0	0	0	0	0	0	0	0	0	0	0	0	0	0
hsa-miR-3150a-3p	2	5	8	8	5	6	10	7	12	7	10	10	7	8	12	7	8	0	0	0	0	14	4	11	0	0	0	0	0	11	4	5	6	9	11	0	0	0	0	0	0	3	3	12	4	6	9	6	14
hsa-miR-3150b-3p	25	26	18	32	28	19	51	19	36	26	37	29	31	16	23	30	41	51	21	29	28	28	29	38	20	23	16	27	23	23	23	20	30	35	28	14	11	30	15	19	17	16	18	16	30	27	15	30	20
hsa-miR-3150b-5p	7	13	20	20	10	22	22	20	36	22	20	25	21	21	20	15	17	24	12	24	20	26	19	16	18	16	13	22	17	18	17	12	12	18	12	17	12	16	5	10	7	14	20	16	11	19	11	12	19
hsa-miR-3151-3p	48	25	33	43	39	34	45	34	57	32	68	41	25	37	35	32	44	52	33	37	46	30	34	66	35	65	37	51	31	66	45	39	32	53	33	44	26	30	29	46	42	34	67	45	45	39	39	50	33
hsa-miR-3151-5p	37	44	70	59	37	59	58	53	65	62	77	85	52	49	65	60	77	55	53	56	64	48	63	58	58	54	45	66	41	42	47	56	36	55	42	52	33	46	28	43	30	39	86	43	41	43	91	44	72
hsa-miR-3152-3p	34	66	53	92	20	28	42	53	59	58	60	49	41	44	57	52	58	34	45	64	69	55	48	41	84	58	31	47	39	65	38	30	25	48	42	60	48	69	28	59	49	46	56	21	35	27	49	35	23
hsa-miR-3152-5p	29	25	26	43	27	26	19	30	23	31	39	35	25	32	28	41	40	23	29	37	26	32	33	23	34	39	26	34	16	41	28	31	28	34	22	46	37	37	21	25	28	28	26	18	26	23	21	27	20
hsa-miR-3153	47	54	62	85	25	54	40	55	57	68	69	69	32	50	48	53	62	61	50	52	47	50	64	61	62	62	43	54	42	46	26	32	33	51	41	42	36	50	25	46	46	47	44	40	36	48	39	41	47
hsa-miR-3154	26	20	29	24	31	28	44	23	30	33	48	44	35	29	38	16	36	28	23	27	27	32	44	30	27	35	20	29	30	44	28	25	16	31	42	24	24	30	23	51	30	38	24	37	23	17	21	38	30
hsa-miR-3155a	12	13	18	16	16	14	20	7	19	10	12	20	14	6	18	15	17	17	10	12	8	10	15	11	11	13	18	8	14	14	9	5	11	13	8	12	8	6	10	16	9	15	22	10	14	13	8	11	12
hsa-miR-3155b	7	14	9	40	4	5	11	7	11	20	21	3	16	9	16	10	23	8	11	17	16	8	20	6	30	24	7	7	5	22	4	5	3	2	2	33	8	14	7	13	10	11	6	2	8	13	6	7	4
hsa-miR-3156-3p	17	14	24	31	16	19	19	14	27	23	26	19	26	11	22	21	24	22	13	19	17	12	15	18	20	8	14	12	10	17	6	5	17	17	13	14	13	19	9	19	13	14	22	11	9	21	18	19	12
hsa-miR-3156-5p	22	29	32	37	13	21	25	33	52	22	32	36	21	28	25	30	36	27	27	25	21	31	17	26	45	25	20	29	22	17	13	16	33	21	20	31	13	24	12	19	16	26	32	19	24	28	22	12	13
hsa-miR-3157-3p	32	32	32	36	13	31	35	28	46	36	57	52	28	38	48	34	29	39	29	37	34	35	32	31	26	23	26	31	31	37	27	21	28	43	27	18	25	22	14	32	15	25	35	25	19	29	17	24	39
hsa-miR-3157-5p	77	117	97	164	94	85	96	106	112	113	116	126	91	79	128	103	123	91	86	122	114	105	101	104	116	99	78	74	91	118	58	79	63	72	79	79	76	89	38	99	72	75	79	72	80	59	72	58	74
hsa-miR-3158-3p	125	127	139	179	90	158	136	151	165	139	153	171	123	126	166	131	135	165	125	149	146	143	120	154	119	146	105	117	114	134	94	119	89	145	113	99	124	77	57	130	111	120	121	126	106	121	128	106	78
hsa-miR-3159	22	36	22	40	13	25	33	15	36	32	45	32	22	27	32	22	36	43	30	26	28	36	30	28	54	32	35	32	20	36	24	19	27	28	30	26	20	30	28	34	25	22	28	29	27	31	22	26	30
hsa-miR-3160-3p	0	0	0	8	2	5	4	8	9	10	12	3	5	0	0	0	0	9	5	10	5	3	0	0	12	10	7	6	3	15	7	3	5	7	11	0	0	0	0	0	0	0	0	0	0	0	0	0	5
hsa-miR-3160-5p	13	5	3	8	10	11	14	10	14	11	13	13	12	10	11	8	8	9	8	14	15	8	12	12	10	10	16	4	9	10	9	3	11	18	3	8	6	14	9	13	7	5	8	6	13	5	8	7	7
hsa-miR-3161	25	53	18	73	17	23	36	12	33	64	35	24	33	20	23	20	52	22	26	35	33	13	39	28	47	33	22	25	18	22	13	12	22	36	21	47	59	39	19	30	31	16	31	25	17	26	18	24	20
hsa-miR-3162-3p	84	64	73	87	68	84	118	102	91	96	111	103	63	65	88	86	81	115	65	74	66	79	78	75	64	101	66	77	62	87	49	59	61	91	63	60	45	51	57	65	56	70	65	60	67	73	65	74	83
hsa-miR-3162-5p	18	17	24	14	16	21	14	14	15	20	25	33	24	20	18	16	14	18	15	12	12	19	23	15	20	14	8	19	17	21	11	20	12	21	17	15	16	14	15	24	15	19	23	14	10	12	16	13	16
hsa-miR-3163	12	3	8	5	3	5	0	0	0	0	0	0	0	7	10	6	11	0	0	0	0	9	13	10	5	9	1	9	13	5	3	3	5	10	9	0	0	0	0	0	0	0	0	0	0	0	0	0	3
hsa-miR-3164	11	4	8	0	4	11	11	12	11	8	10	17	2	6	5	7	10	8	11	9	4	13	13	11	12	8	8	8	5	11	9	12	8	17	5	0	0	0	0	0	0	7	8	12	5	13	7	6	7
hsa-miR-3165	19	21	16	22	22	14	19	18	28	27	30	25	22	13	20	18	24	23	17	15	25	21	18	16	17	21	15	21	14	39	13	15	18	23	16	13	20	18	9	18	12	17	14	16	14	14	24	11	11
hsa-miR-3166	17	29	30	31	14	18	13	22	29	18	32	29	25	23	30	22	24	22	19	19	24	31	22	19	22	16	15	27	18	26	12	13	21	14	17	17	21	21	12	14	15	14	25	14	23	14	13	18	18
hsa-miR-3167	24	31	35	33	21	32	31	30	39	36	34	42	22	29	35	29	19	22	21	27	27	29	18	32	26	37	31	36	23	28	22	23	32	35	16	40	35	30	12	26	30	18	27	29	31	18	23	24	25
hsa-miR-3168	20	21	10	10	14	13	45	15	18	11	31	27	46	27	14	20	19	29	17	16	25	20	32	19	12	21	18	26	13	27	18	9	20	45	25	20	13	34	16	27	26	22	18	23	27	23	13	33	27
hsa-miR-3169	9	12	14	15	15	15	19	8	19	14	14	16	17	13	19	19	12	13	9	13	13	26	9	23	13	19	13	14	7	18	14	5	11	19	9	7	8	8	6	14	9	9	19	8	11	21	16	13	13
hsa-miR-3170	44	16	57	30	29	29	26	50	40	20	52	25	35	32	31	38	40	33	29	32	29	41	37	35	32	33	33	31	37	45	29	32	41	40	47	26	19	37	30	29	38	20	56	20	28	35	17	33	31
hsa-miR-3171	10	10	17	9	8	10	17	7	13	10	15	12	12	5	11	7	12	8	6	6	15	8	13	9	16	9	8	17	16	16	8	12	13	20	14	9	4	10	6	18	11	12	10	16	10	15	10	13	8
hsa-miR-3173-3p	0	0	0	7	0	0	8	6	12	2	6	4	10	9	3	8	11	0	0	0	0	10	3	3	0	0	0	0	0	0	0	0	0	0	0	0	0	0	0	0	0	0	0	0	0	0	0	0	0
hsa-miR-3173-5p	39	11	12	15	12	11	14	14	12	23	13	10	25	17	18	5	16	29	12	17	10	14	20	27	20	21	17	12	10	11	19	24	23	11	10	7	11	5	8	15	17	19	16	10	11	24	18	28	16
hsa-miR-3174	12	14	9	7	11	9	14	7	9	13	19	17	15	14	10	12	4	11	9	9	6	7	10	11	7	6	8	6	9	11	5	9	6	9	11	7	11	10	5	14	6	4	7	8	14	9	8	11	18
hsa-miR-3175	19	21	10	28	14	16	17	18	31	18	24	24	10	23	16	23	30	22	11	14	31	22	19	25	28	19	14	24	23	15	14	19	14	18	12	19	18	20	16	21	20	11	26	15	14	11	15	22	20
hsa-miR-3176	92	146	170	197	90	143	140	169	197	155	252	192	141	115	171	164	154	117	144	138	138	139	131	165	135	154	95	130	134	110	97	78	100	145	99	106	75	87	43	122	111	90	134	95	113	107	123	122	114
hsa-miR-3177-3p	14	6	14	17	9	12	19	15	9	19	16	18	8	6	11	9	8	19	6	9	17	13	11	16	9	15	14	14	8	9	5	14	11	12	9	7	5	8	11	10	11	11	16	11	9	11	8	10	15
hsa-miR-3177-5p	22	8	15	24	12	7	16	13	16	20	18	20	5	14	16	21	16	10	12	14	5	18	10	10	20	12	9	17	4	19	4	9	10	16	14	10	12	14	6	12	12	9	9	8	9	17	10	14	16
hsa-miR-3178	24	15	37	21	20	26	55	37	29	18	46	35	46	23	18	20	23	38	19	34	24	19	22	30	11	31	21	22	16	24	23	20	28	52	27	20	15	35	17	31	26	18	20	26	27	30	16	30	22
hsa-miR-3179	81	86	97	106	58	91	87	96	91	90	134	119	71	82	95	89	125	68	95	90	89	99	85	92	89	84	72	83	80	84	64	71	65	90	71	87	80	88	74	108	66	68	96	83	72	67	63	76	72
hsa-miR-3180	0	0	0	9	5	6	16	7	17	6	12	8	10	0	0	0	0	16	7	6	11	16	10	7	6	5	14	9	6	16	4	8	6	5	3	8	3	11	4	6	11	8	9	10	5	4	11	4	7
hsa-miR-3180-3p	12	28	15	25	12	16	25	24	22	20	17	15	15	16	23	16	15	16	11	15	12	20	21	19	7	14	19	17	17	30	14	8	20	23	8	18	13	13	4	9	10	15	11	13	9	13	14	13	11
hsa-miR-3180-5p	47	46	41	55	52	46	76	79	76	58	85	60	54	57	50	53	53	68	57	53	53	52	49	58	49	63	37	58	48	53	52	47	49	51	39	43	28	56	35	43	43	43	60	37	38	47	44	51	62
hsa-miR-3181	106	180	191	241	138	167	229	208	239	193	216	215	160	161	244	197	206	209	173	181	200	186	117	200	135	154	132	151	126	178	137	131	117	168	128	133	107	101	64	126	142	170	138	166	141	142	147	162	144
hsa-miR-3182	1330	2472	2734	2155	1364	2078	2758	3106	3646	2478	2755	3311	2129	1844	2606	2836	2372	2249	2342	2214	2108	2680	1686	2119	2171	2918	1572	2518	2042	1497	1905	1825	1910	2565	1757	1821	965	1842	1266	1999	1518	1615	2163	2038	2206	1807	1345	1854	1870
hsa-miR-3183	51	61	73	67	56	57	62	89	99	62	88	87	47	54	67	69	70	79	55	72	63	66	66	71	77	63	41	58	52	74	46	31	32	66	52	52	30	46	29	46	46	44	49	56	60	38	46	36	69
hsa-miR-3185	197	329	307	420	256	353	371	388	428	377	460	472	275	262	430	368	379	273	324	363	268	333	305	323	271	268	258	319	257	344	193	242	206	245	220	237	218	181	102	255	209	251	249	264	250	235	262	284	308
hsa-miR-3186-3p	191	195	229	199	162	184	206	210	201	216	265	276	172	169	164	186	186	197	167	161	141	168	145	221	147	178	140	157	148	187	131	116	150	213	149	133	141	140	103	159	134	160	142	151	127	167	122	171	136
hsa-miR-3186-5p	94	89	109	97	78	72	79	104	105	97	102	88	68	72	96	80	100	104	65	91	82	85	73	98	60	76	45	66	75	87	59	74	58	77	80	98	54	54	48	58	56	63	65	63	70	73	40	55	55
hsa-miR-3187-3p	21	15	10	12	10	12	27	15	16	13	17	18	30	13	14	19	12	18	13	17	19	24	19	19	14	21	23	15	9	24	13	5	18	16	7	7	25	12	10	6	8	14	24	8	19	22	23	18	16
hsa-miR-3187-5p	61	88	112	106	85	81	88	89	84	94	92	125	63	76	95	88	99	78	94	79	72	89	83	101	70	82	51	59	64	68	53	58	55	57	55	69	61	59	42	65	65	68	68	73	70	67	58	60	62
hsa-miR-3188	25	13	17	27	14	18	30	26	28	19	41	33	22	21	14	17	28	25	19	20	17	27	23	25	20	33	12	15	24	22	17	22	15	24	9	12	15	19	17	30	12	15	26	18	13	20	12	23	20
hsa-miR-3189-3p	46	84	73	76	59	66	74	79	89	60	95	94	68	63	47	72	73	60	61	70	67	63	68	70	90	68	65	63	74	76	62	50	51	70	49	65	33	72	46	63	48	53	72	45	53	59	51	48	62
hsa-miR-3189-5p	99	124	134	135	70	85	87	165	132	118	142	145	87	76	102	131	118	123	83	104	112	139	75	129	109	133	68	87	90	102	143	78	103	112	97	99	75	100	75	100	91	75	112	87	92	81	64	83	45
hsa-miR-3190-3p	0	0	0	0	2	6	10	2	4	0	0	0	0	0	0	0	0	0	0	0	0	0	0	0	2	4	10	6	2	0	0	0	0	0	0	0	0	0	0	0	0	0	0	0	0	0	0	0	0
hsa-miR-3190-5p	224	229	262	218	170	233	276	264	315	268	333	311	198	210	250	244	204	260	218	241	224	238	191	291	199	196	183	197	191	268	199	197	170	221	202	213	141	178	130	165	166	178	183	179	163	170	160	223	203
hsa-miR-3191-3p	50	43	36	58	40	57	43	45	71	58	81	75	44	54	68	49	51	53	57	46	55	43	38	49	41	53	40	43	51	54	28	39	27	52	31	51	32	34	21	32	39	42	51	40	26	45	42	33	41
hsa-miR-3191-5p	15	13	10	7	11	8	18	14	16	13	18	13	12	11	14	8	8	17	6	13	13	17	7	17	17	19	11	12	4	19	17	9	10	11	9	17	6	15	12	17	10	10	16	12	18	8	9	23	20
hsa-miR-3192-3p	28	49	38	36	30	34	52	47	42	62	55	43	38	34	40	41	41	59	41	39	37	39	48	37	32	37	22	29	20	67	33	36	32	36	39	28	21	26	23	25	36	33	60	22	34	35	32	45	54
hsa-miR-3192-5p	15	21	23	31	22	17	27	36	39	27	26	34	24	30	30	36	42	28	25	30	33	18	32	17	23	41	25	29	24	33	26	19	28	28	14	32	24	23	16	28	18	19	26	15	12	23	23	38	29
hsa-miR-3193	51	53	48	54	29	61	73	75	71	59	71	104	82	56	80	72	42	61	36	50	36	39	64	34	79	50	33	65	39	35	46	36	34	77	52	38	49	36	29	44	45	50	43	42	38	77	43	93	49
hsa-miR-3194-3p	23	41	41	43	27	37	73	42	63	51	59	57	56	33	54	50	38	39	40	46	48	39	32	51	33	24	29	33	34	41	26	23	18	47	28	32	33	39	17	47	39	28	36	24	40	22	30	31	45
hsa-miR-3194-5p	12	9	12	18	7	17	8	11	13	13	17	18	8	10	16	12	7	11	18	19	16	12	9	13	13	17	14	10	6	11	8	8	9	13	7	9	9	5	2	16	13	9	10	8	10	10	6	7	11
hsa-miR-3195	95	91	112	130	85	102	95	104	129	106	132	138	75	92	128	98	88	96	104	106	77	102	77	106	76	66	78	76	77	88	59	68	63	80	64	62	54	62	23	59	81	78	74	80	79	76	77	69	54
hsa-miR-3196	70	92	97	99	65	76	83	80	95	94	91	98	72	59	121	80	90	66	72	61	87	85	63	73	63	73	56	80	62	76	48	71	56	65	52	61	42	54	26	66	61	53	65	60	55	63	51	55	68
hsa-miR-3197	77	70	81	66	51	71	75	85	96	87	105	104	83	68	91	77	72	76	62	72	72	73	82	107	77	85	67	78	78	81	60	68	38	87	77	64	64	64	39	73	62	56	59	62	40	71	56	68	77
hsa-miR-3198	24	12	15	17	13	18	24	15	25	22	24	23	8	16	26	21	22	22	18	13	21	13	20	28	19	23	13	21	14	24	16	15	14	21	13	13	14	20	16	17	13	15	21	13	12	18	14	22	24
hsa-miR-3199	41	43	64	42	40	44	69	61	79	65	73	51	46	49	72	64	50	59	49	52	45	54	51	31	56	29	44	36	47	52	46	50	36	49	64	45	23	28	25	72	37	68	54	69	36	28	45	30	26
hsa-miR-32-3p	98	162	115	230	93	130	108	139	155	139	131	192	132	107	118	124	168	135	140	140	119	145	101	145	120	160	95	138	112	126	103	71	106	126	83	124	102	105	61	112	122	118	103	100	91	117	103	117	64
hsa-miR-32-5p	255	167	134	206	100	170	209	185	241	242	220	239	175	140	229	195	157	176	213	265	182	175	181	289	202	181	150	156	150	136	117	160	206	164	122	119	259	130	99	172	137	171	275	225	199	189	344	125	140
hsa-miR-3200-3p	134	174	161	193	91	149	184	156	184	163	173	202	110	130	204	183	145	134	139	166	134	188	150	182	132	131	110	150	121	129	92	100	123	132	131	122	110	103	57	113	125	141	121	132	109	134	127	128	132
hsa-miR-3200-5p	14	10	13	13	6	14	21	12	20	13	23	15	18	15	12	16	7	16	14	11	14	7	11	15	6	16	7	16	10	13	9	12	14	18	8	10	11	16	8	15	9	8	18	18	8	15	18	29	15
hsa-miR-3201	14	26	20	27	20	31	45	28	42	30	46	33	22	30	35	30	34	29	34	30	26	19	33	13	28	24	31	23	27	47	20	34	36	46	33	22	26	29	18	46	21	32	39	29	30	27	18	14	22
hsa-miR-3202	30	14	23	22	17	24	33	22	34	36	56	30	18	19	24	24	33	27	19	29	25	29	29	35	19	31	70	27	19	34	24	30	26	27	28	21	16	20	13	28	14	22	31	19	22	39	17	31	17
hsa-miR-320a	1809	340	197	284	317	430	780	753	643	584	858	420	1379	402	957	501	319	873	301	902	526	329	1703	1326	328	795	1166	1008	803	529	495	584	1022	828	949	311	1870	473	882	955	516	1091	1872	1384	766	1010	2244	770	531
hsa-miR-320b	113	45	43	37	55	67	70	87	76	79	94	69	108	55	110	50	43	94	41	86	61	45	121	94	50	83	86	124	84	103	53	54	70	79	84	46	107	64	114	118	60	104	150	125	91	68	142	96	59
hsa-miR-320c	107	42	28	36	55	53	48	58	72	69	92	64	58	51	83	53	39	92	40	55	49	43	94	70	48	59	65	87	64	102	46	46	56	62	69	46	66	59	75	88	54	78	111	101	69	72	84	63	59
hsa-miR-320d	174	219	195	224	172	208	265	260	277	233	318	304	164	207	282	207	220	204	207	231	178	210	151	172	131	175	162	196	200	175	151	149	122	187	129	186	138	118	93	156	128	181	185	163	150	160	141	164	210
hsa-miR-320e	74	108	148	117	86	116	116	136	145	109	178	156	86	89	130	116	101	108	89	98	107	112	125	91	113	90	100	111	112	126	77	78	68	126	100	104	78	72	44	158	72	114	126	112	87	79	91	85	126
hsa-miR-323a-3p	69	134	90	195	97	107	105	118	127	133	139	138	93	116	112	104	175	89	118	137	133	99	98	93	118	131	75	93	72	137	60	56	68	79	67	154	94	82	40	97	87	63	105	80	79	60	76	103	95
hsa-miR-323a-5p	55	53	61	77	41	48	89	55	83	78	95	91	71	51	87	72	72	103	59	53	61	57	65	65	44	64	40	57	57	66	40	45	47	71	49	42	46	66	41	57	42	44	52	51	50	57	33	57	46
hsa-miR-323b-3p	32	23	29	40	28	43	37	41	39	33	34	44	21	27	34	22	33	37	26	24	28	45	25	30	30	26	36	25	30	36	26	27	30	23	19	25	30	16	20	19	20	15	26	25	29	32	23	37	29
hsa-miR-323b-5p	82	83	102	84	63	68	94	80	112	81	122	112	66	87	101	100	79	67	71	83	66	105	80	86	63	85	75	86	55	101	56	50	68	79	58	60	59	72	34	78	51	59	112	53	69	77	73	73	82
hsa-miR-324-3p	195	135	152	205	109	161	188	115	145	145	198	167	121	131	181	139	140	154	147	166	120	165	150	175	115	163	144	148	129	214	148	146	157	145	115	115	153	100	83	122	123	156	188	174	144	171	187	152	144
hsa-miR-324-5p	200	36	30	40	36	68	51	55	78	48	73	53	121	26	45	39	31	80	44	100	57	38	90	139	31	72	82	54	78	50	59	61	107	73	83	34	126	28	36	56	49	182	194	176	97	155	328	81	55
hsa-miR-325	80	94	115	82	68	74	102	95	92	105	137	113	89	70	125	109	77	94	89	97	78	103	107	81	107	86	97	68	100	152	87	78	49	131	152	57	65	60	37	165	102	113	128	101	53	61	90	69	74
hsa-miR-326	51	52	40	68	46	46	60	55	72	49	74	74	48	70	66	60	61	72	62	56	49	51	70	46	69	83	57	69	40	82	33	49	38	65	47	63	54	54	35	54	47	37	65	44	44	58	43	50	43
hsa-miR-328-3p	272	69	113	117	78	111	84	125	106	72	121	116	146	66	78	76	84	98	66	172	93	77	111	132	70	143	192	178	80	95	69	73	132	142	97	76	157	84	149	155	127	137	195	134	127	197	214	288	71
hsa-miR-328-5p	38	50	52	70	44	54	108	68	80	79	72	80	117	55	70	60	68	74	66	59	68	51	57	55	56	64	34	45	46	57	40	37	41	83	58	64	31	52	40	53	51	40	49	41	40	42	28	40	58
hsa-miR-329-3p	17	22	17	17	9	18	23	12	19	26	22	23	18	19	20	19	11	25	15	19	12	19	19	18	19	21	6	18	15	26	9	10	17	16	13	15	10	16	22	14	12	17	17	20	19	10	14	24	15
hsa-miR-329-5p	30	21	26	41	18	20	41	25	30	27	41	55	29	24	30	29	30	48	38	44	22	32	23	20	28	30	16	34	19	33	16	21	19	17	36	28	16	22	24	27	24	28	20	30	27	24	20	30	25
hsa-miR-330-3p	11	13	8	14	11	5	17	10	10	18	14	9	8	8	11	16	9	12	15	15	9	10	12	13	8	13	10	7	9	13	11	7	3	15	11	9	8	12	10	15	16	6	10	7	10	10	13	3	9
hsa-miR-330-5p	47	50	35	41	24	40	70	50	57	36	49	53	53	38	48	37	34	54	40	37	31	42	41	53	30	40	32	33	33	35	27	32	40	61	45	29	22	32	24	26	38	30	19	28	38	50	17	33	33
hsa-miR-331-3p	60	78	85	60	55	74	83	81	87	75	105	94	63	69	71	80	63	69	78	61	54	62	66	82	60	65	66	68	58	84	47	55	68	51	41	39	48	52	42	46	60	53	58	69	47	72	59	63	59
hsa-miR-331-5p	36	34	29	75	29	28	44	40	52	33	51	27	46	28	33	42	43	48	34	56	44	48	36	40	55	34	35	30	33	54	25	33	38	40	38	37	35	39	27	36	26	47	38	37	27	35	21	33	18
hsa-miR-335-3p	224	271	277	277	230	305	259	245	274	294	314	394	203	247	315	263	243	253	296	237	308	247	207	316	196	241	234	229	195	280	134	180	167	233	148	181	179	124	89	198	213	244	250	246	190	237	238	288	255
hsa-miR-335-5p	122	56	54	46	51	43	62	98	56	51	83	65	122	40	43	78	51	77	49	80	92	44	79	80	42	57	107	83	33	49	47	47	80	91	80	46	67	76	137	112	85	50	165	107	57	96	93	112	37
hsa-miR-337-3p	17	25	15	15	13	21	25	32	33	21	35	34	23	27	35	32	22	29	21	25	28	25	20	28	15	24	16	32	23	24	21	21	20	26	19	16	9	15	19	18	15	19	23	14	22	16	12	31	25
hsa-miR-337-5p	22	36	30	30	20	30	29	25	33	22	41	38	24	15	43	25	26	32	25	35	24	25	21	23	21	35	13	19	24	36	19	21	23	23	21	23	24	22	14	21	15	23	23	20	16	32	28	25	35
hsa-miR-338-3p	16	22	23	28	27	19	36	29	19	25	26	22	28	29	20	21	24	31	21	26	19	21	21	21	15	30	19	22	18	20	12	17	18	20	22	16	22	28	15	25	16	16	35	19	16	18	24	28	21
hsa-miR-338-5p	30	58	55	96	23	28	42	56	77	47	59	60	47	44	32	49	77	44	32	57	58	54	51	43	65	83	24	57	30	51	30	48	33	53	32	84	35	67	37	57	39	28	43	30	33	34	33	32	33
hsa-miR-339-3p	178	242	240	258	225	221	223	241	292	236	277	300	184	202	299	241	237	224	250	220	217	245	183	221	179	230	188	193	217	221	165	155	175	216	189	138	172	141	71	187	178	223	209	223	191	221	212	189	173
hsa-miR-339-5p	96	192	39	542	29	42	42	47	71	249	50	45	182	140	28	45	284	39	95	248	336	24	210	32	369	302	60	135	25	309	22	38	47	44	31	405	205	229	52	259	159	42	192	90	37	86	147	86	36
hsa-miR-33a-3p	71	110	121	105	75	81	107	93	115	100	125	116	84	84	100	100	80	96	99	101	90	89	75	99	58	76	82	72	79	96	75	59	68	104	54	67	56	54	39	76	91	72	90	90	69	78	62	75	89
hsa-miR-33a-5p	56	95	93	78	41	57	78	56	135	66	102	97	85	70	46	74	93	88	70	78	100	47	91	137	125	93	60	52	47	69	61	71	46	79	75	63	67	101	102	159	69	80	72	90	77	132	52	73	61
hsa-miR-33b-3p	44	66	49	119	46	42	80	63	70	77	167	95	69	51	68	69	71	54	47	94	67	67	41	61	81	59	33	56	37	66	48	30	29	44	49	77	58	66	32	51	40	40	53	42	51	50	48	43	61
hsa-miR-33b-5p	46	67	63	125	42	48	49	56	78	69	70	71	59	57	52	40	81	57	53	74	66	53	45	59	81	86	37	62	35	76	52	42	41	66	45	78	47	48	30	46	64	43	61	55	56	55	51	40	50
hsa-miR-340-3p	22	17	18	15	13	15	16	22	26	11	31	21	11	11	15	18	19	17	20	25	18	14	18	16	10	17	23	15	16	16	15	8	17	20	16	12	15	9	16	7	19	12	18	10	12	13	10	10	15
hsa-miR-340-5p	36	19	17	35	13	11	32	26	26	26	25	11	35	18	13	28	19	33	19	23	29	20	19	26	15	23	21	42	11	21	20	48	35	34	32	9	21	21	70	28	40	16	49	26	22	34	39	44	26
hsa-miR-342-3p	730	455	381	547	273	575	443	674	698	552	819	752	652	317	503	471	500	448	403	1081	611	479	658	579	427	629	960	1120	504	448	530	354	411	635	549	388	422	385	550	716	374	699	1185	843	802	867	815	723	576
hsa-miR-342-5p	0	0	0	11	5	9	8	10	9	5	14	11	14	9	5	8	5	11	7	6	8	3	11	13	6	13	8	6	7	12	8	4	11	5	6	7	9	6	11	10	5	5	11	8	2	7	12	10	5
hsa-miR-345-3p	29	34	25	33	26	25	34	31	39	24	36	33	23	26	41	33	29	33	26	30	27	38	31	32	33	19	17	32	23	36	27	25	18	34	22	17	16	15	16	22	22	20	24	23	24	22	21	22	22
hsa-miR-345-5p	147	169	177	211	136	194	195	184	196	201	212	277	120	157	226	201	174	136	177	182	133	183	151	210	121	165	120	173	139	153	137	100	102	175	118	90	109	105	80	139	142	144	162	173	121	140	153	153	167
hsa-miR-346	40	54	66	58	52	52	67	78	80	75	99	100	46	55	48	41	64	85	52	65	56	60	59	59	43	64	54	66	54	58	52	44	43	73	41	60	32	49	35	46	44	55	46	54	55	44	48	57	71
hsa-miR-34a-3p	9	9	9	6	9	6	18	12	8	10	19	7	7	5	9	19	6	9	9	6	7	9	18	5	15	9	15	10	15	15	4	14	13	7	19	6	6	6	10	17	11	15	14	13	5	8	6	4	7
hsa-miR-34a-5p	78	92	112	108	111	147	137	187	128	173	157	214	114	170	137	126	106	144	119	105	145	106	154	127	124	98	123	115	116	130	108	105	128	165	107	92	170	102	80	111	62	135	134	125	84	195	94	237	130
hsa-miR-34b-3p	19	18	20	25	17	20	49	27	30	16	39	21	56	26	25	32	22	37	26	23	19	18	24	29	13	26	17	34	15	28	15	22	24	51	21	14	10	21	26	28	13	19	28	23	21	21	11	36	22
hsa-miR-34b-5p	28	25	24	24	23	23	30	32	33	27	40	62	22	20	18	25	25	43	20	30	15	16	25	26	23	23	21	19	27	29	23	21	14	35	24	23	16	12	9	21	23	23	33	19	18	24	17	29	28
hsa-miR-34c-3p	129	100	156	136	72	131	106	128	116	112	148	177	93	113	118	101	132	135	135	117	117	122	113	119	91	104	85	87	100	133	89	104	105	114	97	90	99	84	49	110	90	109	94	86	85	109	102	96	71
hsa-miR-34c-5p	48	49	51	65	59	63	54	60	68	60	93	92	52	42	72	53	67	73	55	71	61	52	44	40	48	49	36	57	53	61	51	31	28	49	56	42	49	50	27	50	41	56	56	55	32	46	37	44	45
hsa-miR-3529-5p	15	19	2	11	6	6	10	11	16	9	16	7	12	13	12	15	12	8	10	10	11	6	6	9	25	15	11	11	8	18	8	15	18	9	10	16	9	13	13	13	8	20	12	7	11	8	8	16	8
hsa-miR-3591-5p	10	6	15	13	7	7	15	11	10	13	17	10	4	7	8	12	11	3	3	9	12	8	12	8	16	14	9	12	9	10	6	8	9	6	9	8	8	9	11	11	10	6	15	8	10	10	9	3	15
hsa-miR-3605-3p	156	181	175	132	114	169	251	225	237	225	299	273	164	197	217	211	174	226	184	211	153	203	162	233	142	158	162	170	155	196	152	121	118	204	153	151	124	129	94	152	112	143	161	165	134	155	149	154	162
hsa-miR-3605-5p	36	14	12	23	11	15	22	16	31	17	18	20	21	16	15	22	17	21	9	12	21	22	19	23	14	14	17	19	11	23	22	10	16	18	22	18	15	13	16	21	3	15	27	26	14	22	22	12	17
hsa-miR-3606-3p	12	17	16	20	11	16	14	11	26	28	21	19	16	15	19	20	23	25	11	12	17	25	14	6	18	26	17	18	10	23	14	18	11	15	14	12	23	19	4	13	16	15	19	9	13	12	9	19	11
hsa-miR-3606-5p	2	5	7	0	0	0	7	5	10	11	6	10	4	0	0	0	0	0	0	0	0	0	6	4	6	8	10	8	7	0	0	0	0	0	0	0	0	0	0	0	0	0	0	0	0	0	0	0	0
hsa-miR-3607-3p	4	10	8	0	5	8	14	10	11	3	9	11	7	0	0	0	0	0	0	0	0	10	6	3	13	8	4	6	9	8	3	10	8	10	7	7	10	7	7	5	4	7	5	10	8	8	7	7	14
hsa-miR-3607-5p	7	7	10	6	10	20	9	11	12	14	21	18	6	5	7	6	9	12	9	10	7	15	17	10	13	5	9	7	7	15	7	11	7	14	10	8	12	3	5	6	8	0	0	0	0	0	0	0	8
hsa-miR-3609	439	459	455	466	203	477	394	460	440	448	606	685	361	364	511	450	489	463	467	425	403	450	387	411	377	449	341	346	396	521	389	376	344	448	433	331	360	350	168	435	390	409	347	369	274	356	278	345	194
hsa-miR-361-3p	203	120	137	194	114	129	134	162	185	163	188	174	143	114	168	161	147	159	148	187	137	146	140	162	123	156	144	152	134	135	108	142	138	145	122	133	137	124	141	148	126	128	244	221	154	156	193	129	85
hsa-miR-361-5p	147	74	45	46	31	60	54	85	78	61	84	66	88	30	59	47	44	63	43	110	60	38	84	104	60	71	91	108	42	62	40	65	79	62	66	26	95	60	61	104	66	92	174	180	106	90	155	121	67
hsa-miR-3610	22	20	28	26	19	16	33	24	30	27	32	42	32	18	21	22	35	29	31	31	21	30	28	34	21	30	18	21	27	35	23	12	18	27	22	24	15	15	11	19	29	11	27	20	17	20	22	17	34
hsa-miR-3611	9	9	6	16	3	9	11	12	14	15	12	17	9	9	14	12	16	13	16	13	8	9	9	14	9	6	7	5	15	8	8	11	12	11	16	6	9	5	6	11	9	10	8	6	11	8	10	9	0
hsa-miR-3612	26	28	29	30	18	33	46	21	36	29	34	37	45	28	27	27	25	30	22	27	21	25	33	25	24	38	28	35	27	34	23	23	28	44	31	19	27	30	32	29	28	22	25	24	24	31	16	38	32
hsa-miR-3613-3p	549	631	743	638	593	600	820	830	841	754	1074	850	540	581	812	669	581	810	662	665	602	713	594	705	593	731	536	574	669	621	536	593	472	707	548	628	386	448	316	533	436	530	580	600	459	438	455	512	600
hsa-miR-3613-5p	498	86	72	52	40	107	93	77	69	75	87	58	152	42	91	90	51	93	54	120	86	65	149	237	97	96	107	77	109	51	86	159	228	163	102	61	228	83	114	104	52	113	433	296	150	204	353	92	65
hsa-miR-3614-3p	23	24	34	18	18	21	26	38	32	26	42	27	28	30	32	27	26	35	23	25	17	25	32	28	19	30	24	27	24	43	23	19	22	32	20	17	15	20	17	43	16	31	49	17	14	26	25	19	27
hsa-miR-3614-5p	20	20	23	30	14	21	27	19	20	28	29	18	20	18	28	19	21	14	29	28	16	18	47	19	30	17	14	22	15	22	10	13	20	13	9	14	20	18	22	25	11	19	13	19	18	12	18	20	21
hsa-miR-3615	958	151	169	151	121	300	248	228	242	200	267	195	301	141	256	187	145	196	156	366	190	154	605	606	163	308	404	289	252	272	162	281	348	318	222	142	642	117	185	276	152	389	741	686	327	372	746	220	227
hsa-miR-3616-3p	111	129	145	151	122	150	158	187	166	149	202	192	125	132	173	171	146	112	151	134	154	142	133	150	114	121	102	126	118	132	124	113	107	147	125	106	91	91	51	106	96	125	99	115	103	133	94	90	101
hsa-miR-3616-5p	8	4	15	8	9	10	15	5	9	5	15	20	11	4	9	11	7	7	10	9	5	13	9	4	17	15	6	11	6	14	11	11	9	11	12	12	3	10	4	10	6	16	5	7	9	10	10	4	8
hsa-miR-3617-3p	73	86	87	92	84	64	230	93	106	73	188	134	186	73	97	100	98	157	79	89	84	90	166	83	139	94	91	71	80	133	99	91	90	240	219	74	58	134	76	214	100	123	110	123	91	110	60	114	76
hsa-miR-3617-5p	38	24	34	36	18	32	35	45	42	38	42	33	26	31	36	33	36	35	36	45	30	34	22	30	41	40	14	25	29	36	29	21	37	23	31	24	28	36	18	17	19	30	34	33	29	31	23	31	17
hsa-miR-3618	20	17	13	13	12	17	15	21	25	15	24	18	18	12	21	19	16	15	19	21	10	16	16	18	20	16	13	9	19	23	16	17	19	24	25	14	15	14	16	26	10	19	27	17	15	10	17	8	13
hsa-miR-3619-3p	32	22	45	63	22	33	32	39	39	25	36	33	31	30	25	32	38	31	29	39	30	27	30	20	38	38	25	39	22	43	37	19	29	45	25	46	31	33	20	48	26	33	42	22	21	26	25	42	35
hsa-miR-3619-5p	229	298	285	308	188	256	248	290	288	266	338	383	232	247	296	293	277	320	234	242	279	259	232	301	260	242	197	216	192	235	172	209	186	212	169	225	188	196	93	208	197	205	213	241	212	206	181	228	192
hsa-miR-362-3p	29	51	36	34	27	24	34	42	57	41	42	43	24	24	33	30	37	37	34	46	44	45	36	40	42	44	24	34	34	36	28	32	26	26	29	22	25	33	19	22	25	41	34	31	43	28	29	27	31
hsa-miR-362-5p	23	18	18	24	14	18	21	26	21	22	24	28	24	20	28	26	17	25	13	21	21	20	20	21	8	22	19	28	13	24	17	28	12	24	16	151	21	20	15	15	16	15	18	13	17	19	16	11	15
hsa-miR-3620-3p	157	172	174	168	123	186	228	226	232	202	311	225	154	147	187	190	198	161	170	172	155	167	145	205	186	220	154	159	161	175	152	149	125	193	138	184	109	138	94	158	126	124	201	139	130	132	157	167	178
hsa-miR-3620-5p	12	16	4	38	2	2	2	7	11	14	21	6	16	7	4	7	24	3	4	15	20	7	12	2	29	16	6	6	0	19	3	7	4	6	9	23	19	16	6	17	11	4	12	1	9	7	10	7	2
hsa-miR-3621	9	19	13	26	14	12	15	15	20	7	19	15	8	15	17	17	16	8	23	9	18	22	13	18	19	17	12	10	12	14	9	19	12	11	6	16	6	8	6	17	14	12	17	16	6	11	13	7	11
hsa-miR-3622a-3p	14	7	7	6	5	8	10	10	4	10	11	5	13	11	5	7	8	3	7	16	8	0	13	7	6	8	1	9	12	14	6	2	10	5	3	6	8	5	6	7	10	3	13	4	5	8	7	10	3
hsa-miR-3622a-5p	198	271	276	369	213	318	308	297	400	351	393	409	276	301	426	336	292	293	355	363	292	304	255	290	228	252	224	281	237	309	171	203	197	236	222	219	238	179	79	211	258	240	237	234	226	252	235	257	252
hsa-miR-3622b-3p	18	9	19	20	15	25	25	22	33	25	27	37	31	16	20	19	24	30	19	14	13	18	22	29	12	17	11	30	10	15	21	22	10	19	24	13	12	20	17	19	11	15	15	12	18	19	17	16	17
hsa-miR-363-3p	315	52	37	57	59	77	89	83	115	70	77	64	168	35	97	80	37	77	49	196	94	46	109	204	39	79	131	91	103	71	32	110	150	138	86	37	201	32	47	86	66	153	455	347	144	147	580	85	71
hsa-miR-363-5p	545	463	509	779	388	582	554	600	518	698	786	793	469	500	649	580	640	568	635	574	536	633	537	530	481	644	439	479	503	612	418	460	429	597	520	453	461	484	273	537	593	468	492	477	417	421	487	509	454
hsa-miR-3646	165	318	296	440	221	282	289	300	337	356	346	333	216	273	338	300	360	257	316	336	327	294	255	272	312	342	190	270	208	344	169	193	206	240	226	340	227	271	160	279	236	222	270	218	192	219	220	204	216
hsa-miR-3648	667	975	953	1251	672	915	1144	1157	1211	1108	1228	1181	885	893	1079	1099	1145	814	913	967	1012	941	807	1044	947	1085	705	938	778	851	661	635	796	882	719	908	549	724	411	826	753	676	764	728	756	775	686	784	749
hsa-miR-3649	23	17	12	14	5	20	24	17	23	16	25	28	18	12	23	12	15	27	21	11	18	24	16	11	15	12	18	11	11	17	10	15	19	20	16	14	10	26	22	24	15	12	22	12	16	18	7	9	16
hsa-miR-3650	6	2	11	8	3	6	5	7	10	0	0	0	0	0	0	0	0	16	5	4	9	4	6	2	0	0	0	0	0	0	0	0	0	0	0	0	0	0	0	0	0	7	9	10	8	2	4	2	5
hsa-miR-3651	17	19	25	27	13	15	16	19	22	23	23	22	14	17	20	20	14	19	20	15	29	19	22	21	28	19	18	9	10	20	11	13	14	28	11	15	13	21	9	13	15	11	27	8	15	17	14	20	19
hsa-miR-3652	1038	1210	1164	1641	934	1193	1122	1338	1346	1457	1532	1828	993	1119	1183	1220	1332	1289	1091	1222	1106	1088	1076	1168	1088	1241	852	1092	904	1200	925	750	782	1313	812	1284	964	1048	575	1088	955	866	899	873	801	855	870	1025	1030
hsa-miR-3653-3p	158	248	184	456	141	185	167	185	188	305	292	272	210	206	176	234	350	208	218	308	282	174	239	178	317	332	119	196	123	317	118	132	142	165	126	350	275	276	109	285	214	157	188	101	118	138	188	165	118
hsa-miR-3653-5p	341	542	461	683	369	439	671	683	760	800	814	724	495	599	611	606	661	606	527	592	599	480	564	562	629	637	406	534	399	628	462	358	319	590	392	646	421	502	283	525	458	363	501	380	353	415	364	475	563
hsa-miR-3654	24	15	15	24	18	27	50	31	39	24	41	44	31	23	38	33	25	41	25	24	35	35	33	30	24	30	26	25	26	31	30	17	18	41	33	18	14	25	16	30	18	21	18	27	21	31	21	33	19
hsa-miR-3655	28	30	20	33	20	24	20	29	42	35	35	36	29	22	32	15	27	37	23	26	28	29	26	29	25	41	24	26	27	31	35	23	28	30	20	30	24	28	23	34	23	24	25	29	31	23	25	29	24
hsa-miR-3656	17	18	19	24	11	13	15	14	10	18	12	17	18	9	12	20	15	24	13	10	21	14	14	21	15	21	8	14	15	19	17	13	10	28	8	12	17	23	20	14	16	9	26	21	14	21	17	21	11
hsa-miR-3657	7	13	9	10	15	15	16	11	20	18	14	10	6	17	15	9	12	10	11	12	13	16	12	12	12	16	10	12	14	11	10	16	11	14	17	18	11	16	7	11	15	8	20	13	11	14	11	8	15
hsa-miR-3658	8	13	7	8	3	7	11	8	8	7	16	2	13	7	11	17	8	5	6	13	6	7	7	10	3	10	12	9	9	24	11	12	9	15	18	16	8	12	5	31	6	17	16	9	7	5	13	5	4
hsa-miR-3659	23	14	20	24	13	10	18	21	14	12	31	15	15	11	19	18	20	18	10	9	14	19	20	12	21	18	13	24	17	30	17	21	15	16	20	10	17	17	10	20	9	19	16	14	7	12	24	18	13
hsa-miR-365a-3p	19	8	15	13	8	14	14	15	10	14	19	15	17	11	5	13	11	11	8	12	12	17	13	13	8	8	13	9	11	17	10	18	11	7	7	16	8	7	9	9	15	8	17	13	7	13	11	12	13
hsa-miR-365a-5p	144	248	190	364	155	199	206	226	259	281	293	274	219	202	218	222	256	172	213	291	283	197	214	231	226	327	125	203	178	290	179	144	130	219	120	286	147	198	102	226	197	159	184	177	146	145	175	186	199
hsa-miR-365b-3p	15	10	12	17	8	9	7	14	22	14	8	19	11	12	11	10	19	11	13	14	5	12	64	6	9	7	6	18	5	17	8	35	5	9	11	5	11	8	9	8	5	5	17	11	6	10	30	6	12
hsa-miR-365b-5p	100	157	152	178	102	155	184	205	203	157	213	197	131	138	185	172	166	139	148	148	128	141	133	144	102	160	93	129	131	123	98	91	113	121	89	132	87	106	51	132	101	117	104	98	95	113	122	130	139
hsa-miR-3660	13	4	9	8	3	5	11	5	11	7	15	6	8	10	8	7	12	7	9	8	11	5	8	12	13	8	10	7	8	21	6	9	3	9	10	10	4	7	5	16	6	10	6	10	4	6	5	7	4
hsa-miR-3661	30	37	49	46	33	42	42	48	44	47	70	45	44	52	44	51	45	51	41	62	48	36	45	40	44	49	29	38	39	45	28	30	29	44	38	40	34	37	25	37	37	34	40	37	40	39	31	42	32
hsa-miR-3662	213	255	256	422	243	281	314	289	348	344	446	493	276	308	357	321	361	387	341	364	309	314	276	237	266	336	246	314	254	313	255	234	222	357	228	350	221	272	165	342	310	238	216	252	202	245	268	313	289
hsa-miR-3663-3p	106	151	139	228	97	142	130	143	186	191	144	182	146	116	184	119	209	109	147	199	198	162	148	130	173	148	88	103	115	201	79	75	87	108	85	155	98	108	38	150	108	114	115	133	103	105	106	106	90
hsa-miR-3663-5p	78	131	124	127	87	115	145	109	163	139	167	174	94	109	172	144	119	98	123	147	175	110	101	122	92	109	94	100	101	117	82	93	74	128	86	83	70	74	68	85	78	102	103	101	89	106	79	89	96
hsa-miR-3664-3p	15	34	26	20	15	19	25	16	32	22	27	31	15	22	24	25	25	13	18	14	20	20	25	17	16	23	19	14	22	20	15	21	16	13	11	17	16	16	14	15	21	20	14	14	12	23	20	20	12
hsa-miR-3664-5p	17	7	10	5	8	8	10	12	12	9	13	12	10	6	12	8	13	20	4	5	21	6	13	9	4	19	12	14	9	16	4	5	6	12	7	10	10	10	5	9	12	11	9	6	10	10	9	10	6
hsa-miR-3665	189	244	239	318	149	229	266	226	305	251	296	266	207	222	291	260	243	239	249	280	221	175	190	236	197	209	150	161	177	255	143	155	142	201	173	180	171	163	82	180	173	183	176	171	163	205	174	175	190
hsa-miR-3666	39	36	34	61	25	34	44	42	54	43	55	58	31	34	35	48	46	52	48	50	41	42	40	48	42	64	26	48	39	45	39	31	45	41	36	49	33	48	50	50	35	32	51	34	33	32	31	33	23
hsa-miR-3667-3p	350	792	461	823	290	512	1526	934	1519	1526	1414	1144	1271	1475	1083	1197	1117	1171	902	901	911	869	811	786	1222	1186	967	977	788	571	565	539	532	954	788	995	650	806	422	908	701	481	614	376	364	505	367	560	878
hsa-miR-3667-5p	26	29	37	43	31	30	40	37	48	44	45	45	21	32	41	54	34	32	35	28	29	41	34	29	33	34	27	32	35	35	32	27	31	40	34	30	11	26	18	36	29	29	34	32	31	25	35	15	32
hsa-miR-3668	7	12	23	20	11	17	20	12	15	20	15	13	11	13	23	10	16	21	12	14	20	18	16	14	12	15	19	9	11	17	11	16	13	12	13	11	11	14	6	11	14	13	28	13	12	22	12	7	10
hsa-miR-3669	54	91	64	158	35	55	83	80	84	106	94	102	59	76	89	79	117	63	92	118	107	83	75	50	89	109	48	74	55	89	41	62	52	62	64	107	75	83	37	80	59	71	86	64	56	52	71	47	57
hsa-miR-367-3p	0	0	0	10	0	0	0	0	0	0	0	0	0	0	0	0	0	0	0	0	0	0	0	0	0	0	0	0	0	0	0	0	0	0	0	0	0	0	0	0	0	0	0	0	0	0	0	0	0
hsa-miR-367-5p	136	154	175	139	114	145	149	177	199	156	194	229	101	119	171	157	137	149	157	149	148	166	137	160	131	133	121	133	139	162	120	111	125	148	123	135	109	106	76	107	92	105	123	129	115	144	82	124	117
hsa-miR-3670	23	25	23	29	18	23	31	24	30	22	29	38	15	26	23	23	27	29	22	23	18	22	19	19	20	26	24	36	18	26	21	21	14	37	18	11	21	22	13	18	10	17	36	29	31	26	21	37	24
hsa-miR-3671	16	25	25	24	14	20	21	31	23	19	32	31	23	12	23	23	24	20	26	22	16	24	9	24	20	18	27	17	16	29	20	14	18	36	19	7	17	14	11	16	16	21	17	18	13	20	13	29	30
hsa-miR-3672	18	15	17	17	16	25	23	19	17	17	27	38	38	16	22	21	22	10	27	29	31	24	20	22	14	25	24	38	16	13	15	17	18	27	12	14	11	18	20	20	16	39	33	14	16	33	10	24	16
hsa-miR-3673	21	11	15	9	9	9	32	9	22	6	25	21	13	17	25	13	12	18	9	8	9	13	10	10	19	36	13	33	22	17	10	10	16	13	17	5	7	19	34	27	9	28	20	25	9	5	4	21	9
hsa-miR-3674	37	50	65	84	33	58	68	77	82	60	82	77	46	49	80	65	52	57	73	59	51	57	52	63	46	65	41	67	54	44	40	49	41	49	55	40	34	43	31	46	52	38	43	53	45	50	47	53	51
hsa-miR-3675-3p	175	266	274	285	195	264	335	303	359	302	338	379	236	228	319	281	284	270	261	258	269	295	218	231	265	267	192	236	199	248	229	169	159	266	183	230	148	169	136	203	169	206	265	215	189	224	173	190	294
hsa-miR-3675-5p	56	61	64	62	47	60	56	60	59	64	85	85	48	49	64	94	64	59	63	58	53	63	38	63	43	53	48	57	47	47	44	47	49	62	54	40	30	35	25	49	36	47	43	42	48	55	58	52	52
hsa-miR-3677-3p	22	20	28	49	19	22	37	36	33	51	32	26	15	25	41	48	32	23	21	34	23	20	22	17	32	26	17	26	22	32	11	24	14	24	12	20	18	23	11	27	21	27	22	14	21	24	22	26	24
hsa-miR-3677-5p	48	80	59	88	55	53	61	73	76	56	71	67	53	69	75	80	50	70	54	71	62	65	54	74	59	55	38	55	59	78	45	45	44	64	53	58	28	47	24	66	38	55	71	56	45	53	55	57	51
hsa-miR-3678-3p	69	83	100	96	61	69	95	76	112	106	86	113	66	73	137	106	73	76	88	75	85	85	59	73	80	80	64	90	80	70	68	83	72	67	64	58	61	67	48	70	64	77	74	68	69	64	57	70	76
hsa-miR-3678-5p	25	22	26	22	21	21	24	28	38	27	30	42	23	29	27	23	23	33	28	32	39	24	20	22	23	23	20	19	14	21	24	16	34	25	17	25	22	19	13	15	16	24	15	24	19	23	20	24	22
hsa-miR-3679-3p	19	23	26	15	21	19	23	17	33	28	39	34	14	15	25	24	21	18	22	26	26	17	22	20	23	20	20	29	23	23	14	16	26	22	14	20	17	18	10	22	19	7	29	16	11	21	12	22	19
hsa-miR-3679-5p	11	20	9	8	7	7	4	11	8	16	12	12	7	7	9	12	10	10	6	9	10	6	6	13	13	8	7	17	9	14	10	6	5	15	10	9	13	7	14	7	11	8	13	8	6	14	4	9	8
hsa-miR-3680-3p	8	13	18	11	4	5	11	11	22	22	19	13	10	13	15	22	17	10	9	21	11	12	18	11	14	23	5	15	17	13	9	17	7	14	13	7	6	7	8	12	11	8	8	14	18	5	11	10	16
hsa-miR-3680-5p	14	16	17	15	15	11	16	14	25	15	22	33	18	8	20	20	17	13	13	18	8	14	21	10	20	17	13	7	14	21	10	16	6	12	11	11	8	16	11	25	21	17	15	6	15	14	8	21	19
hsa-miR-3681-3p	71	105	117	98	74	91	102	104	109	109	139	134	80	87	128	85	97	90	87	86	81	96	76	91	87	81	63	78	76	94	72	87	83	102	84	103	74	73	42	93	67	86	90	89	55	81	74	76	60
hsa-miR-3681-5p	12	9	3	4	5	11	8	5	6	10	10	9	11	5	14	10	9	15	5	8	5	8	8	19	13	8	4	8	5	9	13	6	10	13	10	0	0	0	0	0	0	8	18	8	9	7	2	6	7
hsa-miR-3682-3p	31	57	60	78	45	65	69	70	95	77	90	83	38	59	83	59	66	61	60	79	60	72	46	63	49	61	60	50	45	49	44	42	27	67	34	34	31	37	22	53	38	46	56	40	35	41	45	51	77
hsa-miR-3682-5p	0	0	0	11	5	10	9	11	10	12	9	4	5	11	9	6	6	5	8	9	11	12	13	10	7	11	10	9	4	9	4	7	7	19	9	11	4	8	6	7	4	9	10	9	7	13	6	7	14
hsa-miR-3683	50	45	59	35	32	52	43	56	70	55	67	73	41	40	51	67	45	42	48	41	53	53	43	53	49	60	42	48	49	64	53	46	41	55	56	44	36	55	34	56	48	38	46	47	59	49	44	53	45
hsa-miR-3684	22	15	22	48	12	21	34	26	29	36	32	21	25	20	22	25	24	30	19	21	33	21	19	22	40	36	17	31	23	39	28	12	15	35	23	36	24	35	13	27	20	19	27	18	18	25	24	15	16
hsa-miR-3685	41	35	59	36	47	39	55	49	63	41	61	61	45	49	35	46	44	48	31	32	32	52	35	50	44	48	42	44	18	49	29	32	36	48	37	31	30	34	29	39	31	26	51	35	36	41	27	35	48
hsa-miR-3686	17	13	15	17	13	8	12	10	18	13	19	11	19	15	21	11	16	14	7	4	14	10	17	8	17	15	8	10	8	14	6	10	11	20	9	7	11	10	5	12	17	11	12	13	14	19	10	15	11
hsa-miR-3687	21	14	19	12	16	15	23	21	15	22	26	17	15	10	20	15	14	19	24	17	22	20	15	25	14	18	17	16	19	22	9	10	13	22	17	13	12	14	6	13	14	14	21	10	18	19	13	18	13
hsa-miR-3688-3p	20	2	4	0	7	8	5	13	10	11	4	3	7	0	0	0	0	0	0	0	0	2	6	13	5	2	10	4	2	8	2	8	6	6	12	5	13	7	7	9	4	11	10	10	6	6	7	4	0
hsa-miR-3688-5p	14	7	7	9	0	0	5	14	9	6	14	12	8	9	4	7	11	9	6	10	9	10	0	0	9	10	4	12	8	0	0	0	0	0	0	0	0	0	0	0	0	10	12	4	4	5	6	8	5
hsa-miR-3689a-3p	0	0	0	0	0	0	0	0	0	0	0	0	0	4	6	12	5	0	0	0	0	6	0	0	7	4	10	3	3	0	0	0	0	0	0	0	0	0	0	0	0	3	5	5	4	4	5	10	10
hsa-miR-3689a-5p	0	0	0	12	0	0	0	0	0	7	12	11	6	7	3	6	9	9	5	7	9	6	5	9	0	0	0	0	0	0	0	0	0	0	0	9	4	7	5	10	2	11	6	7	6	3	2	2	0
hsa-miR-3689b-3p	5	9	13	10	10	3	12	8	17	9	13	24	11	9	14	11	10	16	10	3	8	14	7	12	12	12	6	14	7	11	5	13	6	5	14	5	4	15	5	14	12	6	7	11	17	10	11	14	6
hsa-miR-3689b-5p	27	29	28	47	26	26	25	29	44	41	52	46	19	27	31	27	30	33	29	33	29	22	29	34	22	38	26	30	19	29	26	27	26	38	13	22	17	24	14	30	23	24	27	29	23	33	29	28	23
hsa-miR-3689d	11	12	10	10	20	17	17	11	20	11	25	17	8	12	11	12	20	18	11	15	15	5	23	8	14	13	11	12	6	14	10	12	15	16	9	13	10	18	8	13	13	16	19	13	13	20	10	11	9
hsa-miR-3689e	0	0	0	0	0	0	0	0	0	0	0	0	0	0	0	0	0	0	0	0	0	0	0	0	0	0	0	0	0	0	0	0	0	0	0	0	0	0	0	0	0	0	0	0	0	0	0	0	0
hsa-miR-3689f	45	73	79	68	54	55	72	72	97	67	89	74	48	58	68	59	48	69	68	63	52	61	47	62	60	56	43	52	58	54	47	54	42	65	61	60	45	31	16	62	55	39	58	54	45	38	39	43	57
hsa-miR-369-3p	16	4	6	5	8	6	7	8	14	8	13	11	10	9	10	13	16	12	9	7	10	13	7	16	4	15	7	11	9	14	13	10	7	20	7	5	9	16	15	15	8	3	8	12	16	12	5	5	5
hsa-miR-369-5p	0	0	0	3	0	0	0	0	0	10	5	10	17	6	4	10	11	0	0	0	0	0	5	4	5	5	8	13	9	3	10	8	1	8	4	3	5	6	11	4	14	4	7	9	3	8	5	18	4
hsa-miR-3690	56	66	75	79	54	78	103	91	104	86	67	129	72	77	82	69	67	91	68	63	98	68	73	71	60	69	73	83	47	59	55	44	70	75	59	49	42	55	31	48	43	69	66	72	61	76	51	93	67
hsa-miR-3691-3p	90	107	121	82	60	103	95	84	108	103	126	153	82	78	101	83	87	117	96	82	78	114	95	91	80	89	61	79	64	118	71	86	99	99	73	67	61	72	53	89	66	97	110	86	74	79	76	63	83
hsa-miR-3691-5p	17	22	24	18	27	14	33	38	23	12	21	25	24	11	19	25	12	17	24	30	19	23	18	25	26	37	18	23	16	22	13	18	18	22	19	23	23	27	11	13	13	15	27	22	14	25	24	27	23
hsa-miR-3692-3p	118	119	110	92	78	117	173	140	210	150	187	189	113	133	179	128	123	127	124	139	127	125	111	131	113	105	108	111	90	108	106	96	93	101	100	108	64	72	52	91	66	87	115	105	114	104	87	80	111
hsa-miR-3692-5p	27	35	40	42	12	30	25	29	39	30	53	26	29	31	31	35	37	32	28	37	34	32	39	30	23	37	20	32	36	31	13	33	20	26	19	28	18	36	32	25	24	29	30	24	34	30	36	40	18
hsa-miR-370-3p	21	22	25	22	22	36	26	30	30	24	38	43	17	17	26	32	33	27	21	19	25	24	23	26	16	34	42	42	17	26	25	21	21	37	19	26	19	46	40	34	28	16	39	23	25	29	34	44	23
hsa-miR-370-5p	2	17	11	25	13	12	26	22	27	18	28	13	20	17	14	20	24	17	22	22	11	12	12	20	15	17	12	29	16	21	15	13	5	20	18	11	12	12	9	19	9	18	17	4	15	12	7	21	21
hsa-miR-3713	5	7	6	8	13	7	17	11	14	9	20	13	25	4	8	14	10	15	10	6	9	11	15	14	7	8	9	7	12	9	4	15	5	12	7	0	0	0	0	0	0	7	10	11	4	9	11	16	5
hsa-miR-3714	6	10	4	6	14	5	6	10	12	6	22	13	17	8	11	8	7	6	6	12	8	9	9	16	7	6	9	11	7	28	10	11	5	13	10	5	4	8	5	12	9	7	13	7	4	9	4	12	8
hsa-miR-371a-3p	14	16	21	17	13	21	23	18	15	13	16	25	8	14	16	13	17	18	9	15	16	13	15	17	18	9	13	12	16	16	9	18	10	19	15	11	3	16	3	12	10	14	14	14	12	15	11	22	22
hsa-miR-371b-3p	0	0	0	8	5	9	12	8	8	8	10	6	5	5	11	11	9	12	13	10	9	8	9	15	9	11	8	8	10	15	7	10	7	10	6	5	3	9	7	13	3	6	7	9	10	8	4	12	17
hsa-miR-371b-5p	6	7	11	0	9	6	8	7	13	3	9	12	3	5	3	10	5	5	8	8	7	11	7	3	5	4	3	8	11	13	2	4	5	7	5	7	5	4	1	14	5	6	11	4	3	10	7	9	5
hsa-miR-372-3p	33	41	49	57	41	55	62	48	65	73	57	61	41	47	48	57	43	50	55	55	48	65	35	56	40	55	35	54	39	46	41	30	26	39	30	35	35	40	24	26	43	37	42	41	33	45	35	48	41
hsa-miR-372-5p	9	13	13	10	4	10	11	6	11	11	16	17	17	6	12	13	8	13	17	10	16	9	11	10	13	4	15	10	7	15	10	10	6	12	14	6	5	14	12	16	8	15	5	10	9	11	7	6	7
hsa-miR-373-3p	216	240	271	273	154	170	238	259	259	308	342	303	196	212	183	220	225	222	167	213	247	201	206	245	239	246	134	200	192	237	193	170	158	234	180	250	170	202	109	207	180	181	209	181	170	191	170	203	215
hsa-miR-373-5p	25	26	28	17	15	25	26	30	28	37	43	30	24	18	24	28	23	15	27	26	24	24	30	25	31	34	14	25	24	39	22	22	17	39	30	17	16	20	11	35	32	33	20	49	28	24	21	27	33
hsa-miR-374a-3p	41	34	39	39	20	32	31	30	33	26	54	29	37	23	31	40	36	26	29	28	27	35	26	35	30	30	28	41	32	45	29	23	26	37	61	28	25	42	21	36	35	21	46	30	53	19	31	28	22
hsa-miR-374a-5p	35	17	24	32	15	18	18	22	25	32	56	25	44	14	20	26	25	33	23	35	34	24	31	25	22	28	40	21	24	15	16	26	36	26	26	19	31	24	36	32	27	34	77	43	30	40	72	34	25
hsa-miR-374b-3p	13	15	15	14	12	14	27	20	19	20	25	13	18	17	16	15	15	29	13	11	19	15	9	16	5	12	15	24	3	18	9	11	12	27	15	10	11	13	8	17	13	18	7	19	17	13	12	13	11
hsa-miR-374b-5p	11	9	11	12	9	15	12	13	11	11	10	21	14	6	11	9	13	0	0	0	0	12	13	16	16	13	11	12	13	14	4	8	15	29	13	10	9	15	4	8	12	17	17	12	17	24	19	21	14
hsa-miR-374c-5p	9	11	9	20	7	16	11	7	14	20	19	10	14	4	6	14	21	9	15	12	13	7	16	9	25	22	5	12	13	27	4	13	4	7	6	14	14	19	17	6	17	2	15	3	8	6	14	8	12
hsa-miR-375	114	42	96	90	46	60	58	160	108	61	92	114	82	41	105	104	95	72	95	96	58	46	137	77	73	58	38	45	41	92	52	85	65	103	46	114	53	84	72	44	60	70	124	143	141	108	222	138	70
hsa-miR-376a-2-5p	0	0	0	0	0	0	2	3	7	0	0	0	0	0	0	0	0	0	0	0	0	0	0	0	0	0	0	0	0	0	0	0	0	0	0	0	0	0	0	0	0	0	0	0	0	0	0	0	6
hsa-miR-376a-3p	0	0	0	9	7	14	14	10	16	17	14	12	10	5	9	2	5	8	5	13	9	11	11	11	5	11	7	7	6	10	8	6	7	5	11	7	3	15	10	8	12	8	10	7	6	13	7	8	12
hsa-miR-376a-5p	38	26	47	48	19	35	46	45	43	35	70	54	37	31	33	42	53	40	47	51	42	36	36	47	37	41	40	39	28	45	26	36	31	40	30	32	29	36	30	28	22	32	42	34	31	36	27	32	40
hsa-miR-376b-3p	0	0	0	0	0	0	6	5	5	0	0	0	0	0	0	0	0	0	0	0	0	0	0	0	0	0	0	0	0	11	3	6	6	10	3	7	3	5	5	11	2	0	0	0	0	0	0	0	0
hsa-miR-376b-5p	16	18	19	13	7	17	18	26	31	15	23	29	18	17	15	30	19	28	17	12	24	17	10	37	22	19	23	23	14	19	22	13	17	24	16	22	10	24	19	22	25	24	28	13	22	11	17	18	6
hsa-miR-376c-3p	14	17	11	20	12	19	12	16	8	8	15	22	16	10	18	16	20	15	16	11	17	6	18	14	11	11	8	10	13	15	13	17	13	16	10	14	9	10	3	17	17	10	20	13	16	12	8	16	9
hsa-miR-376c-5p	6	20	10	25	12	13	17	14	16	16	28	19	20	13	10	14	19	20	9	16	24	8	19	14	17	20	13	13	14	18	8	8	12	24	10	23	18	23	2	28	7	7	13	9	9	11	14	19	9
hsa-miR-377-3p	5	12	22	20	10	11	18	18	14	15	22	16	17	11	13	13	12	21	13	21	13	16	13	17	15	9	20	7	18	9	16	11	14	17	19	12	10	11	5	13	16	20	7	19	6	7	8	11	2
hsa-miR-377-5p	186	178	196	204	128	194	230	207	293	231	265	270	179	195	260	221	218	238	177	188	187	201	163	212	158	153	186	155	180	199	153	138	126	196	164	149	130	135	77	168	127	154	172	135	132	167	123	141	156
hsa-miR-378a-3p	146	35	14	39	21	40	115	59	90	41	71	50	144	38	61	55	29	94	41	61	55	34	140	138	31	47	82	61	121	43	44	76	87	80	110	20	134	37	81	83	49	70	180	178	60	116	179	50	54
hsa-miR-378a-5p	52	60	50	48	30	34	48	51	54	57	72	61	52	45	63	63	35	56	44	50	50	55	41	72	44	50	36	43	41	55	41	43	48	66	51	31	36	35	24	47	42	43	51	45	31	41	46	39	47
hsa-miR-378b	26	14	21	21	16	22	21	24	29	24	49	23	26	18	30	33	22	23	22	19	12	29	33	21	37	32	24	31	20	25	20	33	18	42	46	19	12	23	17	22	32	33	34	28	27	15	29	31	38
hsa-miR-378c	25	12	13	17	8	13	47	28	37	22	31	15	42	13	16	19	16	29	12	19	20	12	27	43	15	30	30	20	15	19	7	32	24	27	30	11	41	8	23	29	18	17	49	49	22	25	50	17	24
hsa-miR-378d	9	11	20	13	9	11	17	11	15	18	14	14	16	9	8	14	7	9	14	14	7	15	23	15	7	15	11	15	7	15	8	18	19	11	10	9	13	13	13	13	5	10	25	9	16	13	14	11	9
hsa-miR-378e	7	10	16	8	4	13	11	10	10	14	15	12	11	7	20	5	12	8	14	7	11	8	9	8	11	11	6	7	1	12	12	9	5	7	13	5	5	9	7	6	12	7	14	7	3	5	4	8	9
hsa-miR-378f	20	28	31	34	29	30	29	34	49	21	40	41	23	27	46	52	37	22	34	31	22	31	26	40	26	40	19	23	32	25	21	31	40	26	30	20	25	27	18	24	27	21	33	17	28	33	33	20	23
hsa-miR-378g	108	66	80	67	73	79	97	80	98	89	97	103	57	76	96	83	78	113	79	81	61	65	56	90	49	72	51	87	51	55	62	57	36	69	56	57	29	42	54	50	71	66	65	50	70	55	41	63	84
hsa-miR-378h	10	23	13	17	11	11	14	16	16	12	22	13	17	5	20	16	22	6	17	8	11	7	21	23	11	9	14	14	8	18	12	10	6	18	22	12	9	9	12	17	11	23	7	11	14	11	8	15	19
hsa-miR-378i	27	11	16	16	13	22	31	27	33	23	27	23	11	15	14	18	9	31	19	25	24	24	17	18	16	20	23	21	18	38	15	19	19	24	12	14	11	14	18	14	16	17	19	24	15	25	17	15	15
hsa-miR-378j	100	106	146	140	57	126	103	127	119	121	155	140	98	89	125	152	117	112	132	93	109	131	112	110	101	133	88	94	99	119	85	106	89	111	101	81	100	72	63	103	120	125	93	94	103	81	95	105	104
hsa-miR-379-3p	0	0	0	12	6	12	5	14	9	9	13	9	6	4	7	11	5	0	0	0	0	10	11	6	8	11	6	6	6	0	0	0	0	0	0	10	3	8	2	5	10	6	10	1	5	7	3	8	0
hsa-miR-379-5p	26	25	16	35	26	19	40	34	33	30	30	34	25	19	32	38	20	40	25	23	31	28	32	40	24	27	39	22	19	20	20	18	23	25	32	27	15	31	37	16	26	15	31	16	25	25	18	35	25
hsa-miR-380-3p	56	58	62	73	47	67	65	115	97	70	77	135	62	63	67	58	73	89	60	66	70	69	76	84	93	74	62	76	70	72	68	42	51	85	51	79	60	48	29	57	44	67	65	59	55	81	37	60	56
hsa-miR-380-5p	16	15	13	8	11	8	7	14	11	8	31	15	21	6	18	21	9	9	17	11	10	7	19	5	30	17	14	15	12	23	16	23	7	19	33	14	9	13	9	38	26	26	23	19	8	7	5	10	7
hsa-miR-381-3p	12	5	10	10	11	6	12	8	15	12	13	9	7	13	12	10	5	11	10	15	5	10	15	8	10	11	11	12	6	19	10	13	7	13	14	3	11	8	13	9	17	12	19	11	8	13	11	17	8
hsa-miR-381-5p	17	19	23	13	20	14	13	11	15	11	22	17	14	10	19	13	12	15	13	19	14	13	26	7	29	22	23	11	20	21	11	16	14	19	28	12	8	20	11	44	17	25	24	22	10	7	10	5	8
hsa-miR-382-3p	74	140	115	224	94	105	154	133	160	159	154	173	129	134	149	171	212	122	159	176	134	138	106	97	178	147	98	108	111	131	76	102	84	120	107	136	99	111	55	169	102	143	124	117	93	105	120	96	108
hsa-miR-382-5p	118	89	69	102	95	61	67	137	87	88	112	140	98	66	77	84	94	75	77	93	86	69	79	63	84	94	126	137	70	87	92	44	90	83	82	92	75	130	208	149	168	68	86	55	67	80	61	137	60
hsa-miR-383-3p	38	62	43	71	47	53	76	54	61	68	83	71	71	57	80	73	57	79	50	69	63	46	64	69	48	60	56	64	55	43	36	41	33	65	60	42	34	45	26	67	42	49	52	67	37	43	38	67	57
hsa-miR-383-5p	13	13	13	12	4	8	7	11	16	8	12	15	8	10	9	11	7	12	7	13	6	10	10	5	14	7	9	9	14	16	14	2	7	9	9	9	5	5	14	18	3	5	12	11	9	11	7	8	7
hsa-miR-384	637	862	761	1382	550	659	735	882	962	1036	976	996	655	736	876	942	1089	809	879	930	859	878	664	633	916	1030	502	783	687	779	601	624	583	791	673	1000	615	846	453	890	765	542	732	574	586	581	610	538	531
hsa-miR-3907	414	780	779	1024	529	673	745	713	726	837	902	987	564	630	799	776	869	475	766	780	685	673	615	661	660	856	482	712	560	824	462	425	472	585	461	691	403	533	250	626	547	446	523	492	494	507	572	706	669
hsa-miR-3908	16	25	31	26	20	30	42	23	33	25	27	42	27	31	41	13	22	28	25	36	23	20	23	25	20	33	24	21	23	21	24	21	18	31	30	23	27	18	14	26	25	17	27	24	27	27	12	19	18
hsa-miR-3909	79	83	126	84	59	85	117	132	142	114	104	135	71	87	89	92	98	96	83	88	87	91	85	99	62	86	65	87	82	76	82	82	66	97	72	88	49	61	63	77	66	79	90	89	61	84	58	76	89
hsa-miR-3910	103	131	130	192	109	114	113	139	135	142	141	149	102	105	128	140	145	118	150	120	124	104	120	109	130	135	94	112	120	135	101	92	95	144	100	112	93	124	86	116	98	97	96	105	98	93	93	113	96
hsa-miR-3911	104	94	134	146	95	140	131	139	152	133	156	202	107	91	150	156	127	117	155	113	146	117	109	120	95	105	111	101	99	111	74	72	74	104	78	67	62	71	48	111	99	117	96	99	73	80	136	128	112
hsa-miR-3912-3p	3	5	10	0	0	0	0	0	0	13	2	5	2	0	0	0	0	13	4	7	3	5	0	0	6	5	4	10	4	0	0	0	0	0	0	0	0	0	0	0	0	0	0	0	0	0	0	0	10
hsa-miR-3912-5p	14	11	17	31	17	9	23	13	27	20	45	21	16	15	14	14	23	19	18	23	12	13	19	16	20	25	17	16	13	27	26	22	21	16	16	23	10	26	19	30	14	12	23	15	10	17	16	20	13
hsa-miR-3913-3p	18	17	13	24	13	21	32	21	27	16	29	20	21	23	24	27	31	28	14	13	18	32	25	26	24	35	24	18	24	22	19	27	17	36	29	21	20	30	14	22	22	19	22	17	30	21	19	29	19
hsa-miR-3913-5p	0	0	0	0	7	3	0	0	0	0	0	0	0	0	0	0	0	0	0	0	0	4	0	0	0	0	0	0	0	0	0	0	0	0	0	0	0	0	0	0	0	0	0	0	0	0	0	0	0
hsa-miR-3914	32	38	33	38	27	40	56	47	60	40	65	54	58	55	46	44	49	49	32	40	35	46	39	31	30	37	31	50	40	31	38	31	29	43	33	26	21	38	17	34	31	31	41	41	28	41	29	43	36
hsa-miR-3915	32	28	37	44	37	16	21	21	26	22	22	34	23	17	33	31	23	25	20	28	23	25	23	33	22	44	30	22	26	41	27	30	20	38	19	22	22	19	31	41	21	24	29	24	15	22	19	26	21
hsa-miR-3916	48	64	65	69	41	63	67	79	67	67	80	67	54	42	61	62	75	63	46	51	29	63	56	71	65	64	41	64	47	63	59	55	46	65	52	52	39	58	54	34	52	33	50	40	54	47	65	62	58
hsa-miR-3917	0	0	0	16	9	9	9	11	6	13	13	11	3	11	6	7	11	6	6	13	10	7	5	13	6	12	6	8	6	12	6	8	8	9	9	7	5	3	9	10	9	9	6	8	7	11	7	9	11
hsa-miR-3918	5	11	6	12	7	9	8	14	13	7	8	10	11	8	9	13	1	8	10	8	9	8	17	7	9	8	8	7	13	13	8	13	8	10	5	14	5	7	4	3	8	12	8	6	5	24	6	8	12
hsa-miR-3919	10	20	12	14	7	16	11	10	14	13	25	23	13	13	14	8	16	14	15	12	15	10	14	14	8	12	11	15	10	14	14	9	9	25	14	12	14	11	10	14	11	13	11	8	10	12	7	16	12
hsa-miR-3920	47	72	68	92	48	58	71	83	81	78	63	71	51	58	65	65	58	61	78	77	57	68	66	60	69	67	55	60	52	74	52	47	40	66	59	49	27	58	33	66	56	54	82	56	42	65	45	55	76
hsa-miR-3921	10	3	7	6	11	10	18	24	16	7	13	13	3	10	13	10	9	16	16	15	8	11	0	0	7	10	13	11	8	10	18	5	8	10	13	2	3	10	5	7	4	7	11	12	4	9	2	18	13
hsa-miR-3922-3p	8	19	14	8	12	9	19	17	23	8	22	11	6	9	10	16	13	13	9	8	17	12	16	8	19	17	11	22	10	14	10	19	21	13	11	13	10	19	6	10	10	11	18	14	13	12	11	7	16
hsa-miR-3922-5p	117	212	156	267	80	121	166	151	188	195	180	135	123	119	171	196	199	114	130	211	185	152	161	177	196	208	97	123	103	180	120	133	87	128	121	185	139	177	59	145	156	126	146	110	137	92	144	94	104
hsa-miR-3923	29	30	21	18	23	27	35	36	34	37	50	34	32	19	30	38	40	41	27	26	32	30	36	33	40	34	40	37	31	48	30	37	28	57	48	30	19	32	20	51	20	52	42	26	27	30	33	23	23
hsa-miR-3924	23	18	36	22	12	22	20	15	17	15	32	27	17	12	14	19	22	19	17	18	15	21	20	19	29	19	20	21	27	28	20	17	14	46	44	12	10	21	13	44	18	30	37	22	14	19	19	22	11
hsa-miR-3925-3p	6	14	9	8	10	12	25	10	19	16	30	19	25	8	18	19	13	15	19	18	16	13	12	18	18	24	13	7	17	26	16	10	13	10	15	16	10	14	5	26	11	18	33	22	11	10	13	18	5
hsa-miR-3925-5p	42	38	36	23	22	18	64	48	45	40	73	49	60	35	58	48	33	52	30	27	26	36	57	28	46	43	40	37	48	53	32	43	31	66	69	32	19	40	35	102	48	68	54	48	29	35	36	31	16
hsa-miR-3926	3	5	7	7	7	9	6	6	10	14	9	18	6	5	8	6	11	10	6	8	7	2	12	10	13	12	6	7	9	14	9	7	6	5	8	4	5	7	5	11	6	10	9	2	6	7	8	8	4
hsa-miR-3927-3p	33	49	47	49	29	41	44	34	56	42	73	58	41	41	44	59	54	41	40	52	37	32	42	58	37	57	42	40	32	56	36	29	41	38	36	40	24	26	21	57	36	41	43	34	35	39	36	43	34
hsa-miR-3927-5p	0	0	0	0	0	0	0	0	0	3	13	6	3	0	0	0	0	0	0	0	0	0	6	1	0	0	0	0	0	9	4	11	11	4	3	0	0	0	0	0	0	0	0	0	0	0	0	0	0
hsa-miR-3928-3p	41	36	31	35	28	27	40	38	46	25	52	26	31	29	42	40	26	42	26	51	36	42	43	38	39	43	21	28	25	31	24	28	31	30	33	30	30	46	32	33	29	28	36	29	25	22	35	41	27
hsa-miR-3928-5p	100	152	147	197	94	111	141	129	184	133	174	156	103	129	149	130	154	132	131	144	145	134	124	129	140	141	85	109	101	162	94	69	83	112	112	118	88	109	50	94	97	104	143	94	85	97	89	77	76
hsa-miR-3929	12	9	16	13	14	15	12	13	12	13	24	18	11	10	9	12	5	7	7	10	14	13	8	12	9	15	7	13	5	13	9	7	9	9	10	13	6	11	6	6	7	5	8	8	5	11	8	11	10
hsa-miR-3934-3p	18	24	26	42	8	14	21	11	19	24	19	14	16	16	12	11	31	16	21	25	21	13	10	14	27	17	9	21	10	30	10	10	9	18	15	23	25	23	13	16	16	19	22	13	10	20	14	9	11
hsa-miR-3934-5p	88	104	116	144	67	88	130	125	163	135	161	137	101	98	149	117	116	110	99	141	94	129	112	106	93	119	69	129	87	111	75	84	98	117	83	101	83	96	57	100	82	76	121	85	99	73	90	89	107
hsa-miR-3935	49	84	82	153	67	81	92	89	100	123	143	120	82	95	121	123	125	78	115	144	104	92	79	79	103	125	74	96	66	96	56	52	49	83	49	90	69	69	34	97	71	83	114	71	64	72	70	68	85
hsa-miR-3936	32	24	29	32	22	28	34	44	33	14	31	42	23	33	37	41	32	27	26	33	27	31	23	29	32	37	18	33	28	30	23	24	28	42	30	26	16	20	16	27	28	35	37	32	29	38	32	40	34
hsa-miR-3937	16	7	10	7	4	4	11	9	12	16	23	11	7	16	15	20	13	8	12	11	10	11	11	15	11	8	8	14	9	11	6	4	6	8	15	0	0	0	0	0	0	5	8	13	6	11	7	15	9
hsa-miR-3938	34	39	53	46	46	49	52	50	49	49	82	76	49	38	56	57	49	32	43	40	36	50	52	46	63	38	44	33	44	66	52	40	25	53	67	37	30	33	24	76	54	70	42	56	33	46	27	31	35
hsa-miR-3939	45	25	37	39	26	39	39	38	45	40	66	50	38	23	35	37	26	44	38	41	24	44	37	82	61	34	45	39	38	46	45	40	34	49	42	18	54	31	26	41	26	38	59	36	23	29	31	41	44
hsa-miR-3940-3p	201	184	208	158	159	184	183	215	249	215	281	280	176	177	222	194	189	243	167	223	175	212	176	228	196	145	161	171	171	182	136	138	106	215	147	168	127	133	86	130	104	179	180	151	145	197	158	160	175
hsa-miR-3940-5p	22	50	39	99	28	38	67	46	61	83	89	50	50	48	54	53	69	50	46	56	62	48	75	48	59	56	38	50	28	60	45	40	18	44	29	48	38	38	18	64	57	31	34	33	48	48	32	35	49
hsa-miR-3941	8	15	11	11	4	8	17	11	17	20	16	18	17	10	17	39	22	16	14	15	8	13	11	12	18	21	8	13	11	28	8	10	7	13	12	10	16	16	11	8	16	17	16	13	7	11	0	13	10
hsa-miR-3942-3p	19	18	32	28	21	14	25	21	20	35	27	25	23	9	24	18	31	9	16	31	29	24	39	24	41	32	9	23	23	32	16	26	21	16	7	20	26	13	16	25	18	20	34	10	12	16	18	16	27
hsa-miR-3942-5p	12	13	22	25	7	13	21	22	23	22	24	21	16	23	22	14	13	17	13	26	18	23	14	19	13	29	13	15	12	25	8	8	16	26	6	14	13	16	11	20	24	15	19	12	14	19	11	20	19
hsa-miR-3943	81	108	96	101	75	92	127	123	139	124	138	146	104	96	116	127	106	100	92	112	107	90	107	121	73	110	82	84	77	91	90	77	72	97	67	64	51	83	36	102	70	83	81	83	75	86	76	104	85
hsa-miR-3944-3p	253	388	409	502	339	450	656	534	637	520	629	613	451	514	615	539	449	538	485	446	386	512	409	539	325	423	367	417	379	373	323	301	332	398	337	303	253	269	146	370	317	366	315	316	326	334	312	335	328
hsa-miR-3944-5p	105	153	153	202	142	137	147	154	165	172	187	171	131	134	184	152	160	138	128	162	153	124	101	152	124	106	104	134	134	158	115	76	86	129	104	110	94	99	58	108	116	108	124	127	94	97	129	125	126
hsa-miR-3945	26	14	26	8	18	12	25	30	29	19	21	21	17	14	23	18	21	27	6	19	25	21	16	27	18	19	24	21	17	20	21	15	22	23	14	16	11	15	10	20	17	15	17	13	13	9	22	18	16
hsa-miR-3960	18	90	31	150	17	38	50	38	49	71	73	41	72	48	37	38	84	39	62	82	113	40	101	37	69	83	35	34	33	87	30	32	26	44	29	159	39	88	16	89	57	32	63	29	29	20	43	38	32
hsa-miR-3972	192	336	324	425	261	287	520	486	503	481	567	469	376	377	446	384	428	334	303	413	390	320	337	358	373	438	275	388	287	393	295	263	237	397	300	419	214	353	211	401	282	236	319	262	244	284	242	278	347
hsa-miR-3973	0	0	0	6	0	0	0	0	0	10	13	6	3	0	0	0	0	0	0	0	0	8	0	0	0	0	0	0	0	5	11	7	7	9	6	0	0	0	0	0	0	0	0	0	0	0	0	0	0
hsa-miR-3974	97	25	37	33	20	41	51	39	46	47	59	52	33	44	34	57	33	76	41	42	36	40	36	27	47	37	34	42	20	57	27	35	40	33	32	31	32	49	29	27	31	30	79	33	37	30	35	51	38
hsa-miR-3975	7	10	9	7	6	13	11	10	11	8	3	23	10	12	7	7	9	9	8	3	14	7	10	11	13	12	6	16	7	10	5	14	7	10	6	5	5	9	4	14	6	6	12	8	7	7	3	3	7
hsa-miR-3976	92	103	77	86	56	107	92	109	97	99	114	140	88	81	111	108	80	104	95	80	95	96	89	99	59	68	75	63	101	101	81	79	66	105	97	78	65	58	37	63	67	91	91	68	79	92	65	65	63
hsa-miR-3977	58	59	57	52	24	45	81	57	74	54	73	47	39	40	58	65	40	48	45	47	61	49	41	51	44	52	38	52	34	45	56	36	56	58	44	44	27	45	23	46	42	50	54	47	49	47	45	44	46
hsa-miR-3978	16	14	13	19	15	14	17	28	24	20	23	22	6	14	13	18	19	20	16	15	20	17	11	19	14	16	17	17	9	21	11	33	11	19	14	11	11	22	12	20	15	12	17	19	9	11	12	13	10
hsa-miR-409-3p	69	17	38	29	33	35	12	69	32	15	24	55	40	21	23	26	26	24	26	20	27	29	34	25	17	43	91	78	11	26	21	19	46	20	65	27	17	66	105	55	109	23	42	22	28	52	38	115	21
hsa-miR-409-5p	73	111	103	101	76	113	105	111	131	99	143	130	73	80	127	115	95	79	106	105	87	87	82	101	75	94	66	88	86	95	69	70	76	84	57	59	60	54	37	75	73	93	93	96	61	98	80	72	88
hsa-miR-410-3p	0	0	0	0	0	0	8	5	12	0	0	0	0	0	0	0	0	13	9	2	11	3	0	0	0	0	0	0	0	0	0	0	0	0	0	0	0	0	0	0	0	0	0	0	0	0	0	0	0
hsa-miR-410-5p	167	195	207	220	221	216	219	266	285	255	284	318	191	225	322	249	231	251	231	241	204	241	216	205	155	169	179	193	203	239	156	147	151	228	148	175	180	122	69	185	138	183	180	209	158	194	184	175	204
hsa-miR-411-3p	16	29	25	57	38	19	29	27	38	40	27	32	34	31	24	23	45	26	35	47	25	30	33	29	44	41	28	25	19	29	19	21	13	35	29	31	20	29	28	39	27	14	28	13	16	11	28	22	23
hsa-miR-411-5p	8	5	10	6	8	9	12	4	8	9	11	6	7	0	0	0	0	14	11	9	9	7	13	8	4	10	7	8	6	6	7	7	10	7	5	0	8	11	5	7	4	9	11	10	5	15	6	10	8
hsa-miR-412-3p	163	217	233	216	172	209	303	301	335	308	368	377	212	247	359	296	248	260	257	273	235	231	225	259	223	206	214	241	210	280	200	156	152	242	181	219	149	163	104	192	187	165	215	181	167	192	150	210	271
hsa-miR-412-5p	9	25	7	62	8	7	13	8	18	57	20	14	22	17	10	15	52	10	14	40	39	2	19	6	67	37	11	18	11	43	7	8	5	18	9	47	34	40	10	25	16	9	23	6	5	8	29	14	7
hsa-miR-421	72	16	23	27	7	22	24	20	24	19	36	22	33	19	25	21	14	21	16	39	21	22	38	53	22	26	30	25	18	19	21	20	38	35	32	22	39	16	26	36	27	30	77	65	28	33	75	35	16
hsa-miR-422a	9	6	11	21	9	11	19	20	7	11	16	15	18	12	11	11	12	15	11	13	9	14	7	12	6	11	13	12	13	7	8	6	10	14	13	8	11	11	9	18	10	7	9	16	14	21	16	21	13
hsa-miR-423-3p	448	59	58	86	53	113	82	123	76	64	127	78	188	36	74	59	65	63	105	199	81	63	187	209	32	110	224	184	111	71	82	126	181	130	100	43	218	76	106	153	116	211	362	460	133	231	388	270	91
hsa-miR-423-5p	9360	1459	896	1575	1108	2298	1924	2831	2149	1851	2666	1504	3606	1245	2376	1778	1105	2640	1380	4189	2003	1308	5790	5821	952	3462	4125	3094	3040	2033	1794	3058	3987	4342	2765	1658	7011	1574	2824	3606	2283	5471	6162	6997	3435	4635	10632	3625	2386
hsa-miR-424-3p	11	10	11	11	4	11	10	11	7	6	16	12	9	7	11	10	8	8	7	9	7	6	10	15	6	12	10	10	9	14	4	12	11	7	6	7	11	12	6	5	5	9	13	7	11	10	12	9	5
hsa-miR-424-5p	31	36	36	15	21	20	36	14	32	24	41	21	49	9	24	32	24	28	24	29	23	26	60	28	42	28	53	23	41	58	51	32	30	52	85	20	34	25	18	94	40	66	53	55	24	43	48	24	14
hsa-miR-425-3p	34	14	21	24	19	24	25	33	23	28	33	27	35	14	23	20	25	25	16	37	22	18	26	32	22	30	32	41	18	28	19	21	27	38	13	22	45	25	24	16	18	50	50	61	26	32	70	23	15
hsa-miR-425-5p	2936	518	300	471	499	946	545	704	851	512	726	530	1209	256	582	522	318	741	560	1334	652	464	1095	1436	362	724	927	779	765	491	363	741	1099	814	715	298	2089	268	497	662	529	1746	2617	2805	1104	1490	4283	792	636
hsa-miR-4251	14	13	14	8	9	11	39	11	8	6	17	15	20	14	14	12	15	25	13	12	6	7	16	16	10	10	10	5	7	15	13	7	13	29	14	5	10	11	5	17	6	15	5	14	19	20	10	19	17
hsa-miR-4252	41	52	67	48	45	52	65	46	46	57	62	74	41	54	78	55	46	55	52	48	38	53	54	56	46	36	36	41	43	49	28	52	43	47	26	27	37	41	32	42	40	51	50	39	41	52	41	46	36
hsa-miR-4253	13	18	9	12	14	17	16	14	11	12	10	15	13	10	10	12	10	13	14	14	10	13	5	20	7	15	7	10	7	8	9	15	11	5	7	10	15	8	11	4	6	11	10	10	9	18	16	12	11
hsa-miR-4254	80	75	66	133	61	57	85	81	91	104	99	124	68	92	78	93	140	87	72	96	89	88	73	78	101	96	81	77	70	108	81	58	58	92	56	96	60	104	57	96	84	47	99	53	63	71	66	64	70
hsa-miR-4255	35	69	43	88	52	49	84	47	84	89	75	62	72	63	63	63	82	50	65	81	74	60	45	56	74	88	44	72	51	86	42	59	51	66	51	62	48	40	39	71	56	36	80	51	39	55	43	46	45
hsa-miR-4256	25	25	37	32	19	30	32	31	51	31	34	34	27	20	43	29	30	25	28	28	29	25	18	26	32	30	21	40	35	16	26	23	16	20	20	18	18	12	14	33	15	31	25	30	19	28	26	24	25
hsa-miR-4257	82	150	127	217	107	120	199	119	151	153	170	199	112	113	232	156	126	106	148	158	115	120	134	101	116	120	85	109	117	155	96	104	74	115	119	113	75	76	45	173	125	119	106	113	111	110	112	91	114
hsa-miR-4258	17	33	18	72	16	28	34	28	30	41	52	34	39	23	23	28	51	30	33	47	48	19	42	29	57	44	29	38	19	40	17	17	15	35	23	54	26	43	23	41	25	22	33	28	25	22	27	26	20
hsa-miR-4259	43	57	57	58	44	43	63	54	61	69	79	85	42	50	69	56	58	70	50	43	60	47	59	56	64	61	42	47	47	60	28	31	41	58	43	48	39	38	32	45	43	42	46	33	45	46	39	49	48
hsa-miR-4260	58	95	81	100	63	73	102	97	128	118	277	113	70	63	113	74	88	115	80	95	98	87	73	80	80	84	55	84	60	81	55	58	51	98	59	57	50	54	46	58	52	59	88	62	68	67	67	71	82
hsa-miR-4261	6	28	6	87	4	9	13	9	14	39	40	14	26	17	15	15	57	4	21	49	25	10	35	12	63	31	6	15	1	35	5	3	8	5	7	67	39	36	6	21	29	3	22	6	6	8	11	5	5
hsa-miR-4262	41	55	66	59	46	68	77	73	92	67	66	83	45	38	64	63	61	60	37	72	69	69	51	60	58	50	44	45	51	44	30	35	42	57	39	63	29	32	21	37	34	39	64	43	48	40	28	38	47
hsa-miR-4263	32	34	45	65	42	51	46	37	53	63	61	85	35	37	65	49	36	41	50	50	53	29	35	36	37	47	45	41	38	47	41	19	21	40	36	36	44	23	10	36	21	34	26	39	16	26	27	35	40
hsa-miR-4264	9	11	15	12	13	12	22	8	12	15	15	7	13	16	20	10	7	16	9	12	17	11	13	22	21	26	10	14	10	14	8	16	8	12	11	16	11	14	8	5	4	10	16	12	5	19	8	15	6
hsa-miR-4265	10	13	17	14	13	12	13	10	16	12	19	19	6	11	14	21	16	13	16	12	15	28	13	9	21	17	4	14	11	16	5	10	7	18	8	15	8	9	8	9	10	10	8	7	13	14	10	10	10
hsa-miR-4266	21	27	19	32	17	19	29	21	27	24	31	32	13	18	24	22	15	16	16	14	26	21	22	24	22	17	16	16	21	33	21	16	14	27	12	12	16	14	15	21	12	16	25	17	13	18	18	32	22
hsa-miR-4267	8	10	13	13	11	13	6	20	21	20	18	20	11	9	15	14	8	14	12	25	11	14	10	20	13	8	16	14	6	26	11	11	16	9	13	14	11	12	7	11	9	14	22	15	16	13	12	16	10
hsa-miR-4268	81	72	83	63	61	71	72	75	85	77	117	80	60	82	92	86	88	72	65	78	96	76	69	74	62	78	63	56	53	77	49	71	55	63	69	64	53	68	42	76	57	54	76	64	40	54	46	55	51
hsa-miR-4269	10	8	7	11	7	11	9	13	12	13	19	15	12	10	14	12	13	15	9	7	13	11	5	9	6	19	4	4	6	13	16	16	7	9	7	12	10	10	4	7	9	7	14	5	9	10	11	10	15
hsa-miR-4270	10	6	15	14	4	10	13	14	13	12	21	23	11	11	6	9	11	15	17	11	5	11	14	9	5	15	15	12	10	18	6	10	10	12	6	7	7	4	19	17	6	12	12	7	12	8	17	12	14
hsa-miR-4271	27	14	11	9	8	10	17	7	10	14	26	10	13	14	11	12	8	19	11	13	19	8	14	12	11	21	18	17	17	34	23	21	8	26	14	13	9	8	6	31	7	26	19	12	8	8	9	11	8
hsa-miR-4272	40	48	35	77	37	33	51	47	60	56	65	62	23	45	55	52	49	62	43	45	32	48	42	50	49	46	27	49	26	41	39	20	33	41	46	40	32	35	19	38	27	37	46	32	30	48	38	30	34
hsa-miR-4273	11	7	9	7	6	8	18	7	5	4	11	6	17	5	10	13	7	9	8	7	10	8	10	5	4	8	12	9	8	9	8	13	5	14	6	4	6	7	7	13	7	3	11	6	5	9	4	5	0
hsa-miR-4274	248	288	263	376	217	245	282	314	357	346	365	411	249	307	299	326	366	281	281	319	312	309	251	269	280	344	196	261	196	309	210	207	168	260	211	324	217	232	137	291	231	226	189	187	225	199	242	258	280
hsa-miR-4275	128	169	185	232	108	160	164	187	222	217	228	246	124	154	221	169	206	161	184	175	193	189	190	153	180	173	140	170	139	162	116	149	140	160	146	151	148	124	83	154	113	132	155	151	165	169	149	120	100
hsa-miR-4277	36	50	43	51	39	36	41	57	65	60	66	58	39	37	76	40	73	36	44	56	50	50	36	43	48	46	26	42	34	37	34	22	25	40	30	55	28	29	12	51	42	35	46	46	36	43	34	24	26
hsa-miR-4278	9	7	13	11	5	7	8	18	14	17	20	9	9	13	7	15	17	11	10	11	11	18	21	16	8	17	10	13	9	16	12	12	10	10	2	16	11	12	9	9	13	7	13	6	8	12	10	6	0
hsa-miR-4279	25	31	33	31	27	26	35	42	33	44	52	51	45	35	40	38	59	47	31	29	39	49	25	44	33	43	34	46	27	39	21	27	30	45	29	44	16	36	16	40	37	29	48	41	26	34	24	32	34
hsa-miR-4280	51	128	78	304	81	72	99	93	92	185	119	103	96	100	142	105	218	88	138	184	156	103	118	72	164	127	55	88	69	111	41	48	50	61	74	175	145	103	31	102	116	69	94	77	53	69	74	53	68
hsa-miR-4281	16	27	14	22	30	15	17	25	19	32	28	32	17	17	26	19	19	32	29	20	31	21	24	29	20	26	15	24	34	13	15	15	18	36	19	18	7	17	7	23	23	18	21	22	15	12	11	21	12
hsa-miR-4282	51	83	73	104	62	68	85	88	91	93	103	109	70	67	80	85	105	75	81	95	84	66	68	80	71	103	62	84	63	88	47	60	49	59	54	80	53	52	44	71	45	59	67	79	59	78	60	58	69
hsa-miR-4283	0	0	0	0	4	11	13	3	4	0	0	0	0	0	0	0	0	10	2	8	12	0	5	6	0	0	0	0	0	0	0	0	0	0	0	0	0	0	0	0	0	1	7	5	3	11	4	5	0
hsa-miR-4284	21	19	27	35	21	22	36	29	32	22	35	36	32	19	32	38	24	33	20	36	34	33	25	22	33	26	34	30	18	37	25	26	13	21	23	20	20	17	17	36	29	32	26	35	28	19	20	20	27
hsa-miR-4285	21	17	16	15	17	18	24	20	25	20	35	21	9	12	21	20	13	14	15	19	12	19	22	24	21	19	24	18	17	25	16	16	11	23	17	15	12	14	13	18	15	15	21	13	8	6	16	12	20
hsa-miR-4286	73	73	107	87	46	62	91	79	101	69	105	100	66	79	109	84	101	67	91	82	92	63	68	92	71	93	57	72	61	65	58	49	56	75	58	64	60	55	40	49	54	60	83	71	61	68	87	74	66
hsa-miR-4287	18	14	19	12	9	21	39	23	32	16	30	27	13	14	11	22	18	23	9	25	18	12	17	22	12	21	17	22	20	21	14	11	21	20	11	12	8	24	12	20	22	10	14	18	14	27	12	32	15
hsa-miR-4288	74	108	91	97	58	42	109	70	124	69	134	82	80	84	94	95	116	108	83	105	93	78	86	91	82	125	79	70	91	102	72	90	74	120	107	83	38	105	47	96	69	82	100	57	143	70	65	55	98
hsa-miR-4289	0	0	0	10	0	0	11	6	5	0	0	0	0	0	0	0	0	0	0	0	0	0	0	0	0	0	0	0	0	0	0	0	0	0	0	0	0	0	0	0	0	0	0	0	0	0	0	0	0
hsa-miR-429	11	18	14	8	14	7	8	15	21	11	33	19	17	16	23	18	11	18	7	20	8	8	15	10	30	13	23	16	15	24	19	23	14	28	23	10	14	11	8	51	24	26	27	18	9	13	24	17	17
hsa-miR-4290	34	48	33	36	36	42	106	34	57	39	56	53	67	31	46	29	57	86	33	41	37	48	54	48	30	38	43	42	30	62	19	39	40	71	45	36	32	46	32	46	35	33	38	68	43	48	27	68	53
hsa-miR-4291	11	12	17	19	12	16	12	12	12	17	19	16	11	12	7	17	5	13	8	10	8	11	16	10	21	21	11	13	8	19	12	11	14	9	4	9	17	19	12	11	10	8	17	11	8	16	21	16	26
hsa-miR-4292	9	11	11	10	5	9	12	11	10	13	9	9	10	9	11	12	13	11	12	11	5	16	14	6	16	9	9	12	9	7	7	7	12	12	11	0	0	0	0	0	0	5	7	9	7	7	3	12	6
hsa-miR-4293	16	28	27	26	19	18	28	23	33	32	37	20	14	30	40	23	28	23	23	20	32	22	26	15	21	19	22	22	14	41	11	26	24	20	21	19	13	23	11	17	18	21	32	21	21	20	21	17	25
hsa-miR-4294	12	16	7	14	6	13	5	20	17	18	15	8	5	12	9	15	6	11	7	5	6	2	9	12	8	11	5	8	8	7	9	11	15	8	6	6	3	19	5	2	12	0	0	0	0	0	0	0	8
hsa-miR-4295	18	9	19	16	13	17	17	19	24	8	13	25	16	11	17	15	17	12	19	10	11	21	16	13	11	22	18	14	19	21	6	18	9	13	10	16	11	17	12	18	24	17	16	11	16	14	6	13	5
hsa-miR-4296	8	12	4	0	5	3	5	8	13	1	15	12	1	0	0	0	0	0	0	0	0	8	9	4	8	6	7	8	8	0	0	0	0	0	0	0	0	0	0	0	0	4	4	5	3	12	6	3	10
hsa-miR-4297	18	9	26	17	14	14	17	15	22	17	30	20	21	14	20	30	19	23	10	19	19	21	26	36	27	32	25	38	23	30	13	23	22	18	21	13	12	13	26	28	16	11	22	21	23	13	14	16	11
hsa-miR-4298	42	54	58	68	39	41	88	61	89	97	87	80	81	79	75	69	74	72	56	62	76	50	68	71	52	68	45	64	49	48	53	35	43	69	50	52	43	61	18	57	50	32	52	40	41	40	40	50	60
hsa-miR-4299	11	10	6	10	7	13	13	12	13	9	15	11	9	13	11	9	8	12	10	9	10	15	9	17	9	15	6	16	4	14	5	9	14	12	7	0	0	0	0	0	0	13	12	3	11	11	6	11	11
hsa-miR-4300	31	30	47	36	40	29	59	41	53	41	52	57	34	37	44	36	33	54	39	40	44	47	45	56	31	31	37	47	39	42	36	39	32	48	24	26	24	25	21	37	29	34	43	36	41	31	37	36	45
hsa-miR-4301	2257	1446	2105	1800	921	1669	1776	1435	2186	1441	2454	1557	1095	1384	1505	1836	1276	1683	1307	1384	1428	1787	1648	1637	1315	1943	1478	2050	1390	1809	1512	1456	1992	1758	1603	1153	1277	1500	1013	1463	1366	1316	2567	1479	1661	1532	1290	1629	1391
hsa-miR-4302	131	150	187	176	146	183	221	202	211	167	226	251	154	166	199	197	173	194	160	193	177	188	169	153	148	165	156	171	149	175	129	148	124	177	188	121	101	139	112	132	120	138	141	208	164	164	138	172	163
hsa-miR-4303	50	76	77	84	95	88	88	80	118	78	99	106	61	75	122	84	86	87	96	80	78	77	69	67	69	77	52	60	83	82	56	51	54	53	56	52	45	59	33	55	56	66	61	62	71	69	64	51	59
hsa-miR-4304	12	11	15	17	9	16	14	16	8	12	22	20	18	18	18	11	13	6	21	13	6	10	16	10	11	10	12	11	14	16	9	15	8	18	8	14	21	16	10	16	7	16	12	10	9	23	15	28	12
hsa-miR-4305	34	41	53	46	38	45	60	37	50	40	55	76	45	36	35	53	67	53	31	53	38	40	91	48	62	54	32	53	30	64	44	50	37	55	35	30	34	49	25	59	25	49	57	55	25	30	34	45	40
hsa-miR-4306	0	0	0	0	10	5	11	9	7	5	16	12	7	5	5	11	11	10	10	10	5	12	0	0	9	6	6	12	2	16	7	11	11	9	4	9	2	8	17	6	1	4	10	8	13	9	4	15	13
hsa-miR-4307	14	18	32	11	17	23	32	24	39	20	29	29	37	21	20	20	26	20	19	35	15	22	72	9	14	22	18	28	21	21	17	45	24	21	8	20	21	23	13	17	21	19	38	13	11	41	29	23	37
hsa-miR-4308	8	9	11	25	13	15	18	14	20	21	22	22	10	14	25	21	19	13	24	26	23	18	10	13	8	20	17	20	8	17	14	14	13	22	9	11	12	18	12	13	18	18	13	12	17	15	11	10	15
hsa-miR-4309	18	33	38	31	21	29	43	33	40	35	47	31	35	23	44	36	34	28	37	29	33	30	20	30	16	29	30	28	25	26	17	23	23	28	17	17	16	14	7	20	19	16	24	27	25	16	10	15	25
hsa-miR-431-3p	10	15	20	13	15	16	17	11	24	11	21	23	10	12	24	16	13	15	20	16	6	12	14	14	14	23	11	14	12	19	12	11	18	12	13	14	9	13	5	22	6	17	16	17	10	5	9	22	15
hsa-miR-431-5p	36	60	59	64	65	55	79	80	70	74	68	80	55	56	101	72	50	57	60	65	59	61	44	52	46	54	52	75	56	60	45	43	35	50	38	48	24	38	38	52	58	53	64	41	43	44	40	51	50
hsa-miR-4310	11	15	17	16	17	5	26	16	14	17	35	15	11	12	21	16	12	14	11	13	13	10	16	17	21	16	16	12	19	24	17	15	11	24	28	13	8	5	8	41	13	19	16	14	14	11	19	24	9
hsa-miR-4311	42	38	50	52	34	54	48	42	55	57	59	60	42	32	49	55	60	34	34	51	46	44	45	40	47	60	35	44	36	51	41	39	16	67	44	32	29	44	30	54	48	39	49	30	49	60	26	47	31
hsa-miR-4312	86	176	150	268	96	113	176	153	205	212	211	177	176	157	160	163	215	124	141	200	213	157	151	150	257	250	101	149	106	215	119	104	110	158	96	245	128	182	78	188	124	119	168	124	123	129	116	102	121
hsa-miR-4313	14	16	18	28	23	19	20	25	27	18	28	20	11	11	26	22	20	16	23	19	24	16	19	19	16	7	14	15	14	18	10	15	14	17	8	15	18	14	4	22	13	14	21	14	18	20	14	14	17
hsa-miR-4314	10	16	12	23	13	9	20	21	23	16	21	18	14	21	19	12	20	22	16	13	13	15	6	18	6	14	12	16	13	18	19	16	12	20	9	11	13	5	9	18	7	10	12	14	20	23	10	14	13
hsa-miR-4315	67	107	80	105	46	86	81	83	94	114	101	104	63	75	108	83	93	80	99	96	85	94	81	96	77	87	65	80	66	107	56	71	66	62	69	77	67	57	24	70	71	57	72	61	55	57	56	76	69
hsa-miR-4316	67	65	82	66	38	64	71	73	86	62	101	78	54	76	61	63	66	63	65	65	65	58	56	85	55	76	60	54	52	81	60	47	45	75	55	46	50	52	41	47	47	38	57	69	48	70	49	53	45
hsa-miR-4317	74	66	60	119	59	68	80	97	85	76	91	113	83	78	83	64	99	83	70	68	67	65	81	65	63	79	64	56	61	94	47	55	60	86	69	85	79	66	24	62	80	64	48	40	52	65	47	66	52
hsa-miR-4318	1	4	1	3	0	0	0	0	0	2	23	1	17	0	2	4	6	6	4	14	7	3	0	0	19	10	2	3	2	10	5	1	2	3	1	0	0	0	0	0	0	0	0	0	0	0	0	0	2
hsa-miR-4319	2	7	11	9	2	7	5	4	3	5	6	11	6	3	6	3	10	3	5	11	7	2	0	0	0	0	0	0	0	0	0	0	0	0	0	0	0	0	0	0	0	9	11	4	2	7	3	5	9
hsa-miR-432-3p	51	68	69	86	64	77	69	72	71	82	76	104	47	63	95	70	72	77	73	65	66	66	51	80	51	51	48	67	76	74	49	46	47	51	61	50	51	55	23	60	63	66	45	64	57	60	51	60	53
hsa-miR-432-5p	98	26	40	50	82	46	36	141	38	17	54	102	65	26	28	41	37	44	32	50	40	27	44	23	29	58	130	124	23	42	45	19	74	59	56	38	32	127	271	84	186	40	64	26	35	76	65	184	48
hsa-miR-4320	16	9	17	15	15	7	14	22	14	13	13	17	10	10	20	12	6	13	11	28	13	10	13	16	8	9	7	10	13	16	23	8	13	19	12	13	12	9	8	14	9	9	13	8	11	12	10	8	12
hsa-miR-4321	8	23	21	30	24	12	29	16	27	38	25	30	17	23	27	32	31	21	26	24	18	29	19	24	31	17	12	18	14	25	14	16	11	18	14	20	12	13	9	26	13	15	15	14	16	16	19	20	22
hsa-miR-4322	147	202	166	254	132	156	183	205	227	207	245	242	153	156	154	170	208	186	170	194	174	195	164	183	227	172	143	159	167	230	179	121	112	195	180	176	109	147	84	190	142	127	167	171	121	120	120	139	124
hsa-miR-4323	28	22	38	45	28	31	50	38	52	33	58	43	26	38	28	28	26	37	19	38	27	32	42	34	29	34	39	44	26	29	43	20	32	55	37	28	29	32	31	36	22	33	44	34	22	26	23	34	38
hsa-miR-4324	21	17	15	11	19	35	48	34	32	44	29	41	50	35	16	21	24	34	24	17	33	17	45	16	18	40	17	25	26	22	17	20	24	40	15	17	9	20	11	16	11	30	25	23	18	41	13	39	39
hsa-miR-4325	45	77	63	51	52	69	81	81	77	81	76	107	59	69	111	63	75	92	65	61	60	73	48	51	60	79	61	54	52	57	48	42	63	68	56	36	54	36	24	52	36	56	54	46	46	74	62	60	52
hsa-miR-4326	24	13	17	16	18	28	28	32	41	25	21	30	19	32	25	34	23	27	18	17	28	15	31	32	19	18	23	34	19	24	34	18	22	38	21	16	16	25	18	22	17	17	20	24	17	45	27	23	27
hsa-miR-4327	31	26	23	30	20	23	32	27	24	30	41	35	23	29	19	27	15	28	28	24	17	24	39	31	23	25	22	33	22	35	25	28	15	34	25	20	18	23	14	31	29	24	32	18	16	13	20	27	33
hsa-miR-4328	297	631	422	1068	306	362	412	536	587	759	653	651	533	524	411	453	861	366	504	780	643	406	619	353	769	882	325	614	388	737	402	311	274	464	287	1043	497	801	313	757	512	305	490	375	363	322	438	428	436
hsa-miR-4329	15	7	7	5	8	6	15	5	13	10	10	26	6	4	13	9	5	9	8	6	12	7	0	0	9	7	5	9	11	8	6	5	10	10	7	8	5	12	2	11	8	6	16	8	5	15	8	13	3
hsa-miR-433-3p	30	37	51	44	29	59	56	41	56	54	75	71	49	47	60	51	55	56	30	38	58	54	65	44	91	37	42	44	36	66	33	31	28	55	53	25	42	41	35	35	38	41	34	38	28	37	25	44	35
hsa-miR-433-5p	9	18	10	19	6	8	23	10	20	17	21	15	25	12	21	10	19	17	15	27	12	12	16	14	11	18	10	10	9	18	14	8	19	12	15	12	8	12	13	11	8	12	21	18	10	22	10	16	21
hsa-miR-4330	32	49	38	50	21	34	41	29	30	43	46	58	36	35	62	42	27	30	20	43	48	33	25	24	23	30	29	21	25	42	19	30	30	36	34	17	25	39	14	32	38	35	29	32	28	29	30	26	31
hsa-miR-4417	71	139	150	150	127	127	160	166	164	156	214	212	116	152	166	191	162	125	164	154	116	168	126	171	114	102	108	172	113	152	118	128	97	162	102	110	79	102	73	111	111	121	122	149	133	112	103	144	112
hsa-miR-4418	6	13	12	20	5	12	13	8	8	7	17	5	9	10	8	8	5	8	6	11	11	9	12	15	10	4	7	12	14	13	5	4	7	9	6	0	0	0	0	0	0	12	5	8	6	8	10	8	18
hsa-miR-4419a	21	25	36	27	27	30	33	33	37	28	54	44	23	27	45	29	25	38	27	33	25	42	18	39	25	31	24	29	19	36	30	28	25	40	23	32	17	22	6	35	10	23	21	12	13	20	18	28	32
hsa-miR-4419b	61	40	37	48	39	46	66	55	59	59	100	49	66	49	49	74	40	40	42	54	42	42	67	41	60	56	64	43	43	89	77	54	35	82	79	44	29	44	30	114	43	63	93	43	45	43	43	41	39
hsa-miR-4420	100	177	187	274	179	176	266	271	305	297	377	315	217	199	282	256	259	218	243	291	208	257	194	200	233	230	130	212	166	188	137	135	109	158	124	182	129	115	80	180	115	161	201	160	180	167	187	157	247
hsa-miR-4421	53	97	81	63	69	69	106	88	108	77	112	95	60	64	103	91	61	93	66	83	79	77	56	68	85	96	64	73	73	74	67	57	61	79	66	67	43	65	72	77	63	52	93	64	68	68	47	53	71
hsa-miR-4422	10	2	12	9	5	8	9	12	14	8	11	8	6	7	13	11	9	16	9	10	4	4	10	11	12	10	7	7	2	9	7	10	8	13	7	0	0	0	0	0	0	10	7	3	15	1	9	8	4
hsa-miR-4423-3p	21	25	16	33	18	17	30	22	23	30	40	24	20	21	26	29	31	16	17	21	25	19	19	28	37	34	29	14	14	25	21	19	24	31	16	30	18	30	13	26	15	20	20	17	22	29	18	25	12
hsa-miR-4423-5p	121	150	126	169	108	109	134	157	183	158	219	168	136	128	159	168	164	128	129	131	147	147	135	125	176	165	115	112	105	169	118	97	130	160	163	139	119	146	85	214	121	153	161	133	88	105	95	106	77
hsa-miR-4424	11	4	8	7	0	0	7	9	10	0	0	0	0	8	8	7	10	10	7	8	4	6	5	10	10	7	3	8	6	6	6	6	11	9	6	0	4	8	5	10	5	6	6	3	8	11	4	7	0
hsa-miR-4425	56	27	43	32	36	34	49	46	60	28	74	35	34	37	46	59	30	56	34	44	29	46	39	54	40	49	51	43	35	65	49	34	43	50	54	36	25	35	39	65	39	56	73	37	46	31	38	52	40
hsa-miR-4426	26	28	33	35	30	52	43	48	69	59	68	59	38	26	51	42	51	49	49	45	45	48	44	41	36	50	20	38	38	46	22	25	28	46	25	44	22	27	19	35	18	39	36	35	34	42	36	33	43
hsa-miR-4427	9	32	16	55	12	21	16	10	26	25	34	18	16	20	13	33	51	21	20	29	33	14	24	8	53	42	21	24	11	29	11	7	10	13	12	36	23	36	10	31	16	12	20	13	17	16	13	8	15
hsa-miR-4428	16	19	16	19	14	8	22	22	19	16	25	24	15	11	21	13	28	19	10	9	12	18	14	10	18	17	7	18	13	15	8	13	13	21	13	10	8	16	21	15	10	5	15	15	11	20	11	18	18
hsa-miR-4429	609	649	677	536	436	617	782	848	872	780	919	959	613	600	794	670	623	686	595	646	628	758	547	694	565	648	521	571	571	655	562	493	471	706	601	586	414	448	283	489	479	528	580	547	519	497	451	554	634
hsa-miR-4430	0	0	0	6	3	14	7	8	10	8	10	3	8	16	8	11	10	0	0	0	0	9	10	2	5	8	4	9	10	9	4	14	7	13	8	11	7	9	5	11	8	0	0	0	0	0	0	0	4
hsa-miR-4431	19	20	13	18	17	16	28	24	18	18	29	20	11	14	18	19	16	23	16	19	20	21	18	13	11	27	20	10	8	22	11	18	21	23	13	10	17	24	14	27	14	6	11	14	17	18	10	9	15
hsa-miR-4432	94	99	113	104	69	92	102	110	118	108	142	168	69	105	110	109	94	120	96	103	81	101	89	115	51	94	77	85	91	113	63	51	68	96	83	66	69	51	31	73	79	84	72	63	67	82	79	71	83
hsa-miR-4433a-3p	0	0	0	8	0	0	3	13	4	4	12	5	5	0	0	0	0	4	8	10	7	0	7	5	5	17	14	13	2	3	1	6	11	7	7	1	6	11	11	20	6	5	14	8	9	6	9	19	3
hsa-miR-4433a-5p	14	13	11	16	11	17	11	17	11	13	17	10	17	15	11	14	13	6	12	14	9	3	12	11	16	21	12	8	11	33	15	10	9	17	12	19	11	15	13	13	12	2	15	4	8	6	10	13	16
hsa-miR-4433b-3p	91	73	99	108	38	83	58	51	56	57	82	84	45	65	62	83	66	63	72	66	57	70	86	69	54	88	70	109	57	103	60	64	82	93	75	60	43	85	54	58	64	58	97	58	62	69	49	83	68
hsa-miR-4433b-5p	97	100	125	113	115	91	79	233	120	92	142	149	120	85	116	98	117	85	116	166	114	101	72	86	63	148	245	202	65	93	98	68	107	91	112	91	100	156	221	224	172	90	97	100	117	156	111	367	61
hsa-miR-4434	19	19	23	20	20	26	22	38	28	27	28	26	24	18	34	23	20	36	20	18	20	27	23	17	23	19	24	20	18	26	18	15	19	27	16	13	15	10	11	21	18	21	20	16	17	19	19	11	26
hsa-miR-4435	34	38	52	37	27	42	42	40	44	31	74	42	22	34	51	56	39	41	39	46	38	36	39	42	25	46	38	50	31	51	33	25	46	36	33	24	29	35	28	35	36	29	67	29	44	47	39	38	22
hsa-miR-4436a	11	7	15	0	6	6	7	6	7	8	16	12	6	4	12	7	6	8	4	10	5	8	10	7	11	8	8	5	6	0	0	0	0	0	0	12	5	9	3	13	6	7	8	5	3	12	4	6	2
hsa-miR-4436b-3p	23	22	19	26	21	27	33	28	29	15	30	33	20	27	20	26	24	28	25	20	33	27	25	26	21	23	26	28	25	22	14	20	27	20	12	23	15	26	17	24	22	21	36	20	26	25	17	18	27
hsa-miR-4436b-5p	25	20	14	26	9	13	53	27	30	25	32	53	56	27	26	27	21	46	35	20	23	20	33	34	24	19	28	17	19	39	17	21	19	51	36	16	20	38	14	34	29	19	15	36	28	31	14	32	15
hsa-miR-4437	9	12	16	23	10	15	13	14	8	22	16	13	18	15	7	11	10	10	7	18	12	20	11	15	10	15	3	14	11	14	4	8	5	18	11	8	4	11	7	17	12	8	5	6	8	8	6	10	11
hsa-miR-4438	14	12	18	13	5	12	16	18	21	9	19	14	8	4	10	16	15	12	9	12	5	18	20	16	19	23	18	18	9	14	12	11	15	14	13	9	8	13	14	17	16	11	14	12	20	13	7	14	11
hsa-miR-4439	9	11	8	14	10	4	9	12	10	14	13	19	8	2	9	10	8	6	11	10	10	12	7	9	7	18	11	8	7	10	9	11	7	13	12	10	6	9	12	11	3	0	0	0	0	0	0	0	11
hsa-miR-4440	53	41	40	35	22	42	57	53	69	31	62	45	30	54	42	58	47	53	27	46	47	48	40	47	36	46	42	54	39	66	43	40	49	40	50	25	42	46	27	52	39	43	82	37	38	42	40	55	31
hsa-miR-4441	14	12	22	14	9	11	18	19	30	17	23	30	11	21	21	21	12	17	12	18	18	9	11	14	18	23	12	17	17	18	5	12	7	23	10	24	11	12	6	8	8	10	19	12	11	14	6	8	14
hsa-miR-4442	21	35	45	35	30	34	36	22	38	38	37	43	26	31	43	39	30	31	20	26	29	28	25	13	19	38	21	24	26	27	21	19	18	41	27	31	16	23	13	26	29	28	30	28	12	27	18	27	32
hsa-miR-4443	55	74	53	114	51	59	55	57	61	105	75	63	71	66	49	53	113	58	58	114	102	51	66	64	137	107	51	70	36	99	44	57	43	54	40	126	62	72	30	81	60	47	67	51	48	46	59	47	50
hsa-miR-4444	8	17	12	22	6	10	15	18	11	19	19	13	23	13	21	19	11	16	11	15	19	10	13	14	20	17	9	14	8	18	12	15	7	18	6	14	8	14	14	17	9	7	16	12	17	14	7	11	12
hsa-miR-4445-3p	14	12	8	16	6	7	9	15	13	12	16	17	8	12	9	15	18	16	8	18	9	13	11	8	11	20	17	15	6	15	8	13	4	15	15	12	8	12	10	13	10	10	13	15	8	12	11	7	9
hsa-miR-4445-5p	2	9	11	14	4	11	8	10	9	12	13	17	8	8	10	6	12	8	8	12	5	14	0	0	6	13	10	3	6	0	0	0	0	0	0	4	9	10	9	7	7	6	8	16	8	6	4	7	10
hsa-miR-4446-3p	6	6	8	4	0	0	0	0	0	0	0	0	0	8	10	6	2	0	0	0	0	0	10	2	0	0	0	0	0	0	0	0	0	0	0	0	0	0	0	0	0	0	0	0	0	0	0	0	0
hsa-miR-4446-5p	109	136	125	110	93	121	170	175	230	132	173	213	101	123	127	99	147	162	99	101	124	150	140	157	131	126	122	138	89	128	102	112	85	127	105	99	107	144	72	124	88	116	69	99	97	122	84	118	104
hsa-miR-4447	9	18	14	13	17	20	19	18	29	9	22	25	21	22	7	13	9	16	13	11	12	10	34	19	21	13	17	12	20	22	21	8	16	20	20	12	11	10	6	15	13	37	31	21	6	31	13	15	11
hsa-miR-4448	97	118	119	141	83	135	138	160	160	141	169	191	128	98	171	148	158	175	137	142	155	136	107	120	111	119	102	113	115	132	101	79	90	144	113	111	74	74	64	120	106	103	95	126	93	116	87	104	108
hsa-miR-4449	135	223	256	397	154	216	292	262	266	313	337	316	198	242	288	273	254	260	293	255	227	239	229	260	190	202	130	198	206	244	126	144	120	150	159	164	142	152	81	183	199	158	181	145	149	176	192	157	248
hsa-miR-4450	16	13	12	21	12	5	13	14	16	18	22	13	7	9	12	16	14	11	14	11	11	10	5	17	19	26	19	15	10	18	6	13	6	16	6	15	13	12	11	12	9	15	11	4	13	10	12	11	10
hsa-miR-4451	207	210	265	216	158	217	233	267	304	261	442	323	176	164	311	232	250	214	209	238	210	232	183	235	156	221	170	198	209	235	156	131	169	234	170	183	177	152	87	169	194	175	209	177	147	172	164	214	174
hsa-miR-4452	1046	1959	1745	2521	1444	1730	1840	1852	2119	1875	2209	2294	1420	1478	2252	1933	1883	1517	1959	1807	1698	1676	1427	1724	1515	1898	1218	1557	1562	1534	1245	1331	1271	1383	1227	1420	1111	1261	643	1437	1287	1283	1424	1428	1414	1454	1310	1390	1269
hsa-miR-4453	24	16	12	11	12	15	15	18	22	14	20	16	18	11	9	19	12	17	16	16	13	16	15	16	15	20	13	18	17	17	15	14	15	15	15	15	9	10	14	26	14	11	11	11	10	22	17	13	17
hsa-miR-4454	109	117	151	165	120	137	108	113	142	128	142	172	111	100	158	135	120	77	143	145	121	114	145	132	155	106	82	121	93	135	74	125	109	92	98	109	76	79	48	123	76	112	130	123	89	114	124	82	87
hsa-miR-4455	16	10	9	12	7	20	13	14	14	15	12	10	4	7	8	12	13	13	7	16	2	7	14	7	22	11	8	11	6	6	8	11	17	11	10	11	10	14	9	9	5	11	5	8	10	15	12	22	4
hsa-miR-4456	42	32	46	31	30	23	50	46	59	41	64	64	43	39	51	44	36	58	36	54	37	38	38	61	47	39	41	30	30	49	37	39	31	43	46	34	32	38	30	30	33	42	41	31	28	40	19	34	21
hsa-miR-4457	32	21	29	23	22	20	28	32	25	23	28	27	23	24	34	32	20	22	38	25	28	31	26	21	26	31	23	25	24	37	13	30	9	32	34	23	25	10	27	15	21	28	31	16	23	23	25	17	30
hsa-miR-4458	210	160	217	189	122	171	224	199	190	160	221	243	169	183	182	216	173	201	140	159	164	185	144	227	170	164	124	170	143	146	147	153	158	149	156	141	135	143	91	144	146	132	202	146	137	134	135	159	135
hsa-miR-4459	64	75	76	91	58	59	196	87	81	66	123	118	156	78	119	71	78	105	81	78	64	89	104	107	87	64	72	76	78	89	54	72	59	112	116	70	57	104	56	126	81	78	68	70	72	69	52	93	82
hsa-miR-4460	18	29	22	15	19	25	21	30	27	23	27	36	27	36	27	15	36	29	25	21	22	17	20	24	44	26	9	21	17	25	15	10	22	35	19	24	22	16	12	17	18	23	25	19	22	26	16	49	25
hsa-miR-4461	95	172	124	188	70	107	92	114	137	147	157	176	91	106	113	116	144	98	99	150	137	126	128	119	176	179	83	124	80	133	77	103	89	100	101	141	92	128	51	111	100	107	125	89	87	82	104	78	89
hsa-miR-4462	36	43	54	49	20	36	59	72	70	57	88	67	55	57	64	43	53	56	52	57	40	46	59	66	52	57	30	43	46	48	36	43	41	54	45	36	36	40	29	36	39	42	53	33	39	43	32	39	49
hsa-miR-4463	12	15	17	19	6	21	11	16	28	12	28	18	10	13	18	23	14	21	10	16	16	16	16	14	11	28	14	23	14	14	8	13	16	11	12	15	11	19	12	19	8	12	25	16	17	14	9	13	9
hsa-miR-4464	59	87	71	85	53	53	95	91	84	113	123	113	70	84	97	88	102	90	80	61	81	82	76	87	86	83	45	92	57	68	61	67	65	94	67	45	66	79	50	82	65	73	67	58	60	63	51	53	64
hsa-miR-4465	0	0	0	11	6	11	14	8	14	11	14	6	5	6	8	15	7	4	8	10	8	0	0	0	0	0	0	0	0	4	5	11	5	7	4	0	0	0	0	0	0	0	0	0	0	0	0	0	7
hsa-miR-4466	248	360	358	539	292	351	397	378	501	416	414	455	301	337	395	347	419	368	359	402	369	308	296	373	360	348	233	296	261	354	260	216	199	311	235	363	244	249	135	333	274	242	284	281	287	288	289	286	298
hsa-miR-4467	21	11	14	16	7	27	11	15	16	12	16	11	8	17	8	8	7	13	11	12	7	10	14	16	13	17	12	15	8	18	9	16	15	12	15	14	14	22	12	9	9	7	22	5	8	14	17	11	8
hsa-miR-4468	21	26	34	41	19	26	28	26	33	22	38	34	32	24	33	31	28	24	17	28	19	19	32	35	25	33	16	26	20	38	21	22	21	29	29	22	24	25	16	31	26	17	36	28	22	28	19	34	24
hsa-miR-4469	65	74	85	112	64	72	76	73	99	80	114	99	60	82	99	82	82	65	89	84	87	70	78	68	85	76	62	94	62	91	51	59	59	77	60	70	48	63	40	72	60	66	90	83	66	78	77	57	67
hsa-miR-4470	62	53	68	79	35	75	65	63	68	46	88	63	34	40	47	74	44	48	49	49	39	55	58	72	55	77	70	82	56	93	64	68	65	73	69	54	36	58	43	52	61	41	93	40	64	57	45	62	64
hsa-miR-4471	48	60	68	72	62	85	79	105	114	86	110	94	63	86	95	106	70	77	81	79	58	85	54	78	43	71	41	68	60	57	53	49	50	73	44	43	47	57	27	63	52	63	69	64	69	73	55	63	69
hsa-miR-4472	15	22	16	13	10	14	22	14	11	20	12	24	19	15	16	23	16	23	22	7	15	11	18	12	10	24	10	10	17	20	14	33	19	16	10	19	16	24	23	28	16	25	20	15	8	20	24	23	19
hsa-miR-4473	7	13	8	8	13	13	10	11	17	12	22	25	15	13	16	10	11	13	12	13	9	5	12	11	23	8	10	7	16	26	14	13	7	8	19	12	5	11	13	23	9	12	18	12	12	6	9	16	9
hsa-miR-4474-3p	12	8	7	13	6	3	13	18	19	20	15	10	8	13	15	13	14	11	14	15	5	6	6	7	11	12	8	13	6	0	0	0	0	0	0	8	12	6	11	15	6	10	8	14	5	17	5	13	10
hsa-miR-4474-5p	33	49	46	24	41	22	56	25	33	40	94	36	53	23	38	53	53	28	33	59	22	25	50	34	65	46	60	22	76	137	84	46	22	110	54	36	37	50	37	206	52	119	100	93	27	27	36	25	29
hsa-miR-4475	14	49	21	112	13	5	14	23	36	55	43	17	34	29	23	21	75	11	38	56	59	19	59	16	84	58	9	24	16	39	14	7	17	17	12	72	43	44	18	34	30	13	43	15	7	20	26	10	13
hsa-miR-4476	21	18	23	21	11	11	21	18	26	20	43	29	19	18	20	27	19	29	19	17	22	25	15	21	33	20	20	20	28	26	16	14	12	20	28	17	22	18	11	17	22	22	24	16	10	20	21	19	20
hsa-miR-4477a	0	0	0	0	0	0	9	5	9	10	12	5	6	0	0	0	0	7	5	3	10	4	4	10	0	0	0	0	0	0	0	0	0	0	0	5	5	8	9	10	6	0	0	0	0	0	0	0	14
hsa-miR-4477b	13	16	8	11	6	10	9	8	9	9	18	8	13	8	5	12	4	6	7	18	5	10	6	12	5	11	10	12	2	12	6	6	11	14	11	1	7	7	5	15	7	4	12	11	3	15	4	9	14
hsa-miR-4478	5	4	10	14	9	3	3	5	22	12	17	20	6	6	12	7	10	7	8	9	10	4	7	12	11	9	10	12	7	18	7	13	16	12	4	6	7	16	7	10	1	8	7	3	7	5	11	11	7
hsa-miR-4479	57	56	67	90	58	69	65	54	69	72	89	90	47	47	73	59	79	72	55	83	69	65	49	53	58	59	63	49	32	75	42	49	44	63	41	47	40	29	24	52	56	45	46	53	61	64	45	61	55
hsa-miR-448	0	0	0	0	0	0	0	0	0	10	8	4	4	0	0	0	0	0	0	0	0	6	4	12	4	6	10	9	4	0	0	0	0	0	0	0	0	0	0	0	0	3	7	15	7	4	5	9	7
hsa-miR-4480	173	164	174	159	110	167	181	164	209	153	222	216	146	158	195	169	149	173	162	145	163	157	126	174	125	137	100	109	125	182	114	119	133	150	143	107	138	99	67	128	118	141	136	139	121	131	110	114	90
hsa-miR-4481	82	142	102	183	67	99	96	127	140	127	141	122	103	98	105	88	151	103	97	149	158	95	109	108	154	123	86	93	70	128	73	66	63	100	80	149	75	103	60	114	87	79	104	67	82	89	91	109	93
hsa-miR-4482-3p	31	55	47	79	42	46	60	56	65	60	63	60	42	44	61	56	71	31	58	66	62	46	46	55	47	43	31	55	43	54	42	28	30	36	47	48	37	40	21	46	45	44	40	42	49	58	41	30	36
hsa-miR-4482-5p	15	13	11	14	13	8	12	18	13	11	10	12	11	12	10	15	15	9	10	18	7	7	14	10	14	15	6	9	10	12	8	8	7	9	13	9	9	13	9	15	7	14	7	8	13	13	10	4	9
hsa-miR-4483	13	6	5	12	6	9	7	15	14	13	15	6	4	6	6	10	10	6	9	12	11	8	11	18	5	8	5	10	4	8	8	10	7	9	4	0	0	0	0	0	0	7	10	10	5	7	2	9	0
hsa-miR-4484	25	68	42	85	28	46	68	42	48	67	94	68	119	56	48	46	66	61	39	60	65	27	79	61	58	52	55	34	34	94	31	30	40	69	43	86	49	72	23	50	40	22	33	32	38	62	35	61	61
hsa-miR-4485-3p	144	417	298	709	195	260	340	341	380	548	367	343	316	310	319	321	519	234	398	487	494	306	362	271	427	361	184	329	196	371	168	204	165	235	199	443	242	285	82	327	276	201	288	255	214	199	230	219	299
hsa-miR-4485-5p	210	241	256	258	195	284	253	308	310	242	292	388	223	197	323	256	266	289	263	271	234	263	193	280	210	208	194	203	217	237	174	167	147	258	184	216	145	149	110	153	186	198	164	173	162	175	165	193	211
hsa-miR-4486	219	235	249	283	215	293	269	302	331	258	325	340	181	207	367	254	260	290	273	228	224	235	224	329	202	230	152	201	273	246	210	172	164	272	170	183	193	138	95	148	235	207	188	214	187	206	175	206	216
hsa-miR-4487	21	19	20	18	19	14	31	21	16	17	28	20	11	20	31	21	28	18	22	9	19	18	14	24	28	26	16	28	14	40	12	10	15	21	22	17	13	23	23	31	22	21	12	13	12	10	9	20	18
hsa-miR-4488	18	85	41	198	34	37	39	30	55	133	63	44	59	89	32	53	142	35	69	140	112	34	96	34	119	105	27	36	23	95	22	26	25	28	35	131	71	75	17	78	70	31	59	25	38	26	46	29	41
hsa-miR-4489	510	644	622	782	500	594	689	740	830	721	851	877	559	584	697	636	699	704	615	629	584	715	546	691	500	619	426	540	516	596	467	413	402	694	457	592	403	443	295	527	472	447	489	514	471	445	467	481	547
hsa-miR-4490	12	16	21	19	7	20	18	19	23	25	27	22	26	31	20	12	24	15	15	19	23	23	19	17	19	29	15	15	9	19	13	13	9	17	11	20	14	16	12	13	20	13	15	10	10	10	7	21	16
hsa-miR-4491	38	48	46	42	40	35	57	44	33	37	59	70	42	40	34	51	39	49	36	51	46	46	38	72	46	64	44	54	38	59	33	32	47	86	41	58	44	49	29	48	63	35	47	31	47	26	35	59	50
hsa-miR-4492	110	174	145	220	123	178	152	189	185	235	184	213	139	169	208	164	210	168	154	172	155	169	167	167	203	220	97	193	112	182	116	90	116	118	99	141	108	143	84	150	132	110	134	100	101	120	134	167	168
hsa-miR-4493	22	18	23	18	19	13	17	21	18	22	35	25	15	20	12	21	19	18	20	20	25	20	17	24	16	19	14	9	21	21	22	13	19	23	11	12	10	18	15	15	17	14	13	12	9	7	19	20	12
hsa-miR-4494	54	73	60	88	39	54	68	77	94	63	77	85	57	62	83	63	65	64	64	75	79	76	61	73	64	87	56	75	57	59	49	30	52	82	40	63	44	63	40	43	46	52	49	51	56	50	57	42	64
hsa-miR-4495	91	104	146	151	112	125	113	118	136	119	139	146	98	97	161	132	147	170	141	103	107	116	92	116	105	116	88	92	119	99	105	86	115	128	112	97	99	78	61	118	103	108	91	120	134	108	66	77	61
hsa-miR-4496	152	193	176	255	147	179	261	227	305	283	291	257	196	199	261	268	322	266	207	208	211	251	196	218	227	288	163	246	191	260	171	223	176	235	188	240	164	160	191	249	197	170	209	168	137	156	171	206	196
hsa-miR-4497	11	12	17	11	11	7	17	6	18	6	15	13	15	16	20	11	8	16	7	15	7	8	7	11	14	15	13	19	11	14	14	13	4	13	16	9	7	12	12	20	15	16	10	12	12	10	9	7	6
hsa-miR-4498	6	5	7	16	14	11	9	7	6	10	16	13	10	6	9	8	13	15	10	14	15	7	14	12	9	13	10	15	9	11	9	12	9	10	6	9	9	13	9	13	5	5	14	10	15	10	6	5	3
hsa-miR-4499	25	21	31	32	32	25	40	24	30	27	43	43	31	33	40	33	34	40	26	21	32	23	19	38	20	42	26	32	37	34	28	24	22	33	19	29	15	20	22	14	25	35	32	30	19	35	29	29	33
hsa-miR-449a	16	19	15	12	7	10	17	15	19	20	24	23	27	13	10	10	18	15	4	25	23	20	23	11	19	12	23	20	16	46	22	17	10	29	28	12	12	22	12	49	19	38	34	31	18	8	18	16	7
hsa-miR-449b-3p	63	75	86	73	40	77	108	107	112	95	122	109	97	78	99	114	97	77	69	77	72	83	71	68	70	80	62	71	56	61	74	59	58	99	66	70	54	91	43	70	67	74	73	77	75	58	50	62	66
hsa-miR-449b-5p	57	47	89	69	44	81	76	80	111	60	96	90	56	52	71	75	75	59	55	63	47	80	46	69	69	83	61	78	49	65	72	55	58	60	55	46	45	55	41	58	44	49	57	59	62	55	47	65	56
hsa-miR-449c-3p	11	13	12	10	11	21	24	19	26	15	26	23	26	18	21	20	25	15	11	17	11	11	21	18	26	57	20	9	13	20	18	10	19	31	29	9	16	27	21	23	24	14	17	19	16	16	16	20	11
hsa-miR-449c-5p	7	11	19	9	11	9	22	28	9	14	24	20	13	18	6	10	15	16	9	15	9	9	17	15	19	10	21	11	11	15	6	14	14	14	10	14	12	9	10	14	11	12	9	16	14	14	13	20	16
hsa-miR-4500	32	31	34	21	20	36	35	36	39	19	36	39	29	27	34	36	35	21	23	30	22	36	23	30	26	35	28	30	21	25	20	31	20	30	23	23	20	22	14	20	15	20	26	35	23	29	30	23	28
hsa-miR-4501	123	176	133	219	162	155	314	185	197	224	257	271	261	163	234	205	237	268	254	241	208	190	187	198	140	187	152	142	129	188	85	110	128	227	141	142	136	166	104	173	172	167	141	192	149	186	155	198	178
hsa-miR-4502	11	13	16	25	10	15	17	11	14	11	19	9	5	14	15	11	12	25	6	23	7	11	11	7	28	26	21	18	15	19	14	6	11	5	9	12	11	12	7	20	6	10	13	2	13	5	8	7	6
hsa-miR-4503	5	10	9	0	6	6	5	7	11	1	12	8	6	6	7	17	10	6	5	12	8	5	6	10	10	9	4	9	6	5	4	12	6	9	10	3	10	6	5	10	7	2	9	7	1	7	8	11	10
hsa-miR-4504	10	18	22	21	13	19	21	18	17	21	14	32	18	11	33	18	12	23	12	28	16	15	21	25	17	25	11	17	17	16	11	15	16	15	20	17	16	13	6	16	16	10	14	18	19	16	18	17	17
hsa-miR-4505	47	87	62	147	30	67	51	60	75	93	97	62	57	81	62	65	82	56	59	90	95	70	101	35	117	113	54	83	56	92	42	59	38	69	60	106	77	98	35	104	71	53	95	42	41	53	56	60	58
hsa-miR-4506	47	42	65	54	37	60	94	80	79	86	88	79	67	86	57	66	62	77	58	64	69	71	52	71	65	55	51	44	62	41	52	50	46	70	59	46	41	39	26	43	50	40	52	42	40	85	36	50	55
hsa-miR-4507	20	12	17	27	16	6	14	14	13	19	56	28	17	8	21	15	13	20	11	10	10	30	21	15	11	13	21	13	10	26	18	23	18	30	19	21	10	10	30	34	13	18	28	22	12	10	14	14	12
hsa-miR-4508	39	9	15	23	11	22	17	19	16	18	39	17	32	15	17	25	12	22	21	13	22	8	32	38	15	26	12	16	22	16	15	7	27	29	28	17	36	21	22	20	19	40	63	90	10	22	53	22	14
hsa-miR-4509	5	17	15	16	9	12	16	10	7	15	20	21	14	11	17	23	22	16	14	15	13	15	15	7	29	18	15	17	10	23	13	10	19	8	13	11	17	14	6	10	14	11	7	8	8	17	8	18	11
hsa-miR-450a-1-3p	52	42	61	61	39	56	54	51	78	55	101	61	35	60	42	70	47	41	48	59	49	43	44	54	56	64	69	90	52	65	42	40	60	63	43	38	46	34	35	58	32	32	89	45	57	41	40	38	54
hsa-miR-450a-2-3p	56	93	80	140	57	67	105	79	134	147	133	118	83	79	155	102	105	84	93	115	87	101	80	73	124	88	62	106	62	96	73	63	69	82	75	91	85	82	46	107	69	79	70	69	74	65	65	83	67
hsa-miR-450a-5p	5	11	12	7	5	10	15	7	13	11	11	12	18	11	13	12	9	13	15	11	11	8	9	13	6	10	8	6	14	11	6	9	5	20	4	6	5	11	10	15	5	6	5	13	14	16	9	12	8
hsa-miR-450b-3p	14	13	19	16	12	13	27	21	20	14	23	24	17	17	16	28	20	25	18	22	15	32	30	14	25	33	14	13	20	42	17	20	15	26	31	22	11	22	10	37	21	23	26	27	18	13	15	14	19
hsa-miR-450b-5p	15	11	14	15	8	17	9	26	15	18	12	13	22	24	9	27	17	12	20	19	14	11	16	11	12	12	10	14	10	13	15	15	16	16	14	10	10	15	11	17	22	18	22	5	10	17	10	15	13
hsa-miR-4510	57	24	24	21	20	27	18	21	24	25	42	21	49	16	24	29	21	28	21	27	16	24	60	34	107	33	29	25	29	36	30	51	37	41	45	16	38	29	21	54	27	47	54	48	36	22	70	33	39
hsa-miR-4511	12	11	16	16	9	15	21	27	26	12	17	23	13	22	21	9	24	16	12	14	11	24	24	10	13	7	8	23	13	15	7	30	13	19	8	19	30	14	14	16	13	12	13	8	22	18	13	18	12
hsa-miR-4512	41	46	35	38	34	40	49	39	37	30	53	43	23	36	29	32	32	44	29	32	27	44	38	49	35	36	46	33	34	42	29	27	40	42	27	26	19	37	20	28	27	32	40	28	24	38	29	74	45
hsa-miR-4513	15	15	21	15	10	18	14	19	24	13	15	28	16	17	17	12	18	16	14	14	20	18	9	18	21	14	8	17	11	14	9	11	13	16	8	8	5	18	11	14	13	10	13	16	15	15	12	17	10
hsa-miR-4514	16	20	28	54	19	28	28	26	32	21	32	37	29	28	26	25	25	30	19	29	24	22	67	30	25	28	27	28	25	35	18	35	12	38	30	17	17	20	9	38	20	12	20	18	32	24	25	25	24
hsa-miR-4515	146	164	171	198	123	167	168	221	203	172	245	252	155	153	182	154	171	193	172	207	132	174	150	163	143	179	148	173	121	160	134	111	118	174	115	166	85	130	71	151	123	115	131	134	130	118	120	145	148
hsa-miR-4516	21	18	15	11	15	16	26	16	24	15	24	34	11	11	25	21	19	28	15	21	15	27	19	23	20	15	18	13	14	15	14	15	25	23	12	21	17	18	13	19	15	10	24	20	22	20	13	32	22
hsa-miR-4517	18	19	11	17	5	12	25	27	27	14	23	22	12	18	28	16	14	19	18	21	15	18	19	15	20	27	14	14	23	27	19	11	8	16	18	15	10	12	18	12	21	15	13	16	15	17	14	15	9
hsa-miR-4518	29	44	21	36	20	29	62	42	33	26	37	58	38	19	33	31	37	42	20	32	21	22	38	27	36	38	35	29	33	34	17	15	18	34	40	26	18	23	24	34	42	25	30	34	20	23	23	30	25
hsa-miR-4519	9	10	4	17	14	10	13	14	19	15	21	12	8	11	13	9	12	11	5	9	15	8	6	7	5	14	8	10	3	10	2	8	8	6	8	0	0	0	0	0	0	7	11	12	10	14	7	6	6
hsa-miR-451a	10103	1953	893	1823	1151	3830	2414	2575	4488	3775	2572	1679	7503	899	3350	2179	1296	3990	2807	6781	3604	1811	7172	8741	1516	3576	5459	3419	3559	1756	1465	4113	4403	4436	4021	1637	9515	1132	1951	3676	2226	6805	11848	11506	5259	7272	22834	2667	3846
hsa-miR-451b	54	32	21	14	19	21	40	18	30	22	60	46	52	23	41	19	16	27	23	31	29	27	57	35	42	40	45	18	31	47	34	38	23	46	61	20	28	19	14	72	35	77	61	80	33	38	33	26	13
hsa-miR-452-3p	3	10	2	11	0	0	0	0	0	12	8	10	5	0	0	0	0	0	0	0	0	8	0	0	4	8	5	6	7	9	8	5	8	14	3	0	0	0	0	0	0	0	0	0	0	0	0	0	0
hsa-miR-452-5p	50	41	42	39	51	42	38	51	52	46	56	59	43	56	48	51	46	45	41	35	53	59	42	55	29	46	43	39	53	57	36	30	53	53	43	37	35	37	37	37	38	46	55	43	49	51	47	44	31
hsa-miR-4520-2-3p	0	0	0	0	0	0	0	0	0	5	5	12	4	0	0	0	0	0	0	0	0	3	0	0	13	2	1	5	0	0	0	0	0	0	0	0	0	0	0	0	0	9	1	6	1	9	2	14	0
hsa-miR-4520-3p	12	5	16	6	7	5	17	14	10	13	12	19	8	4	13	12	8	16	11	14	11	6	10	14	7	12	4	6	3	10	7	8	9	22	8	10	14	16	6	11	8	15	11	4	6	11	9	14	9
hsa-miR-4520-5p	7	14	13	13	14	16	11	16	14	10	18	15	6	16	20	28	6	18	9	8	7	23	5	12	10	10	13	11	8	12	6	7	6	13	12	8	7	8	12	10	12	6	14	14	17	7	10	7	7
hsa-miR-4521	100	168	147	166	133	141	191	184	208	185	232	180	138	140	175	181	190	172	144	190	148	134	146	187	163	161	125	164	122	178	97	87	92	155	123	154	112	118	90	127	92	116	134	109	114	102	103	107	124
hsa-miR-4522	0	0	0	17	5	7	11	7	14	5	4	18	8	6	8	12	7	6	8	8	4	6	0	0	11	10	5	15	9	10	9	4	2	13	11	1	12	10	7	8	8	3	8	3	1	9	6	10	9
hsa-miR-4523	42	72	56	107	50	79	85	62	84	100	246	89	149	78	101	65	96	74	83	125	128	63	83	74	139	81	50	46	50	186	40	49	36	65	63	109	73	80	22	60	49	45	64	45	57	49	46	44	57
hsa-miR-4524a-3p	10	8	11	15	7	22	9	8	11	8	25	9	11	13	10	16	15	10	7	13	18	10	20	12	11	13	11	16	7	17	12	11	7	12	5	9	5	15	6	18	7	11	13	10	12	7	11	13	6
hsa-miR-4524a-5p	67	64	73	58	50	74	77	93	95	80	111	113	68	65	100	81	67	92	71	90	88	76	63	72	66	63	54	62	70	68	64	42	46	79	67	63	55	65	28	64	58	57	66	55	61	54	48	63	63
hsa-miR-4524b-3p	54	61	83	61	48	75	75	84	82	71	91	91	67	55	84	61	71	63	67	67	56	85	41	94	62	65	64	61	62	78	59	46	41	60	69	42	66	44	33	62	46	52	64	41	59	65	52	66	54
hsa-miR-4524b-5p	79	113	99	204	78	122	108	131	140	168	133	183	108	97	148	135	163	101	114	144	150	105	129	97	116	121	67	107	91	126	62	73	78	101	69	139	110	79	48	124	111	83	116	97	78	84	94	92	96
hsa-miR-4525	6	12	12	15	15	13	18	16	11	9	11	15	12	12	12	14	13	12	10	16	9	15	12	10	12	14	5	5	7	14	12	6	7	16	22	9	9	13	13	8	10	17	17	8	10	19	14	15	17
hsa-miR-4526	10	6	5	8	6	6	6	5	12	10	8	7	5	7	3	17	14	11	9	13	4	14	5	11	9	14	6	10	5	11	6	10	6	6	4	9	4	11	11	10	4	0	0	0	0	0	0	0	9
hsa-miR-4527	16	10	7	21	11	13	15	15	14	13	21	15	13	10	5	9	18	15	15	18	11	11	11	15	10	22	14	13	15	14	14	6	10	13	12	10	5	8	8	16	16	8	15	8	11	13	5	13	14
hsa-miR-4528	12	23	13	16	5	16	13	13	16	14	23	20	10	9	17	17	15	13	11	13	18	13	14	17	14	14	8	17	13	17	5	10	11	12	13	9	11	10	5	10	9	6	13	9	7	11	16	12	10
hsa-miR-4529-3p	24	46	39	40	30	33	46	36	47	54	57	45	34	35	55	47	37	45	34	44	37	42	38	35	24	20	30	28	29	37	30	29	28	30	17	23	25	20	18	23	20	27	32	26	32	29	27	26	33
hsa-miR-4529-5p	33	45	35	34	35	35	62	42	49	31	40	58	43	36	36	36	35	63	34	46	30	42	50	41	31	46	30	39	37	41	43	32	30	49	43	42	22	37	20	42	29	27	24	25	33	38	28	40	25
hsa-miR-4530	4	7	9	16	8	4	21	16	18	15	22	18	19	13	7	12	23	12	10	8	9	11	19	14	9	17	11	13	11	14	4	12	11	13	9	6	6	14	5	15	10	8	17	9	10	7	11	18	13
hsa-miR-4531	142	143	154	121	102	172	165	183	191	170	225	200	126	135	184	175	172	125	124	144	147	170	143	192	124	139	151	133	129	157	103	96	128	147	135	151	103	118	71	101	142	119	130	134	115	137	100	159	122
hsa-miR-4532	11	14	16	17	12	7	20	16	15	11	11	20	14	11	15	16	17	13	7	18	15	14	10	11	14	18	7	9	16	14	11	9	11	12	8	11	9	8	11	12	13	10	16	6	10	16	13	15	14
hsa-miR-4533	60	81	97	88	60	74	83	77	95	87	102	86	58	76	86	77	56	83	68	78	64	72	64	99	67	85	53	67	76	85	46	43	65	103	58	52	53	85	36	60	61	47	72	77	62	79	60	66	55
hsa-miR-4534	212	152	183	142	125	188	125	208	148	154	233	232	112	119	160	136	182	144	149	131	143	140	138	219	104	140	119	170	119	188	152	119	95	193	122	133	86	92	79	128	109	113	136	117	112	135	110	126	128
hsa-miR-4535	10	21	20	18	21	12	24	18	23	10	33	18	19	15	13	25	13	25	12	26	17	16	18	16	15	12	16	14	26	21	7	14	12	13	18	12	13	20	19	19	10	16	13	11	18	22	8	19	20
hsa-miR-4536-3p	6	5	11	0	0	0	0	0	0	0	0	0	0	0	0	0	0	11	5	1	3	0	0	0	0	0	0	0	0	10	5	2	4	2	2	0	0	0	0	0	0	0	0	0	0	0	0	0	0
hsa-miR-4536-5p	9	12	14	14	8	8	3	10	14	12	15	16	10	8	9	12	11	12	7	10	8	16	13	6	5	11	4	11	6	10	3	13	7	4	5	11	5	6	5	5	7	5	4	11	7	5	17	7	0
hsa-miR-4537	23	24	34	38	26	28	38	45	38	34	42	37	31	29	12	27	27	35	23	35	30	38	28	28	34	27	22	28	23	25	23	25	24	31	27	20	24	29	19	23	15	25	42	23	21	32	22	30	35
hsa-miR-4538	75	206	117	268	127	137	149	164	218	218	166	218	149	138	182	163	198	100	145	246	208	131	168	118	190	185	107	124	109	175	107	90	71	125	96	212	151	134	49	160	126	89	150	110	90	119	119	115	102
hsa-miR-4539	45	72	84	96	47	67	96	80	87	86	108	98	64	74	103	79	108	64	88	85	82	80	52	71	89	90	54	75	54	106	65	63	54	69	42	71	48	50	35	72	51	44	56	41	49	53	67	74	79
hsa-miR-454-3p	100	14	19	17	4	59	30	25	33	25	32	31	148	12	12	19	11	21	39	35	32	30	43	61	13	28	32	27	63	20	25	61	89	42	46	17	36	23	31	27	23	69	219	103	53	114	289	115	28
hsa-miR-454-5p	34	5	12	11	9	8	10	16	9	8	12	13	12	9	13	8	13	9	5	13	10	10	10	18	8	9	13	11	6	15	7	9	11	11	10	0	0	0	0	0	0	5	13	18	6	14	10	11	7
hsa-miR-4540	28	37	28	42	20	19	43	32	43	30	49	46	27	33	39	33	36	36	30	31	31	27	49	37	34	32	18	19	24	24	24	18	26	29	25	38	26	29	15	28	15	28	23	33	22	33	15	28	22
hsa-miR-455-3p	17	5	12	13	14	17	17	14	20	12	32	16	4	10	19	21	15	10	12	7	11	18	12	9	12	12	7	18	14	17	11	15	13	20	13	15	11	15	15	14	15	9	18	15	19	12	11	12	14
hsa-miR-455-5p	7	15	10	17	12	11	26	11	15	11	12	10	9	7	9	10	12	9	8	13	10	11	12	9	12	13	5	10	14	10	14	5	4	8	6	13	12	6	5	7	9	7	15	6	11	6	10	12	11
hsa-miR-4632-3p	238	266	319	361	204	325	326	402	429	321	464	490	261	308	344	362	325	343	300	318	282	372	248	281	283	288	282	323	267	295	233	207	187	347	244	261	189	219	133	246	248	245	243	239	235	260	222	295	312
hsa-miR-4632-5p	17	18	22	35	17	17	43	26	31	20	35	30	25	17	19	21	22	24	12	21	16	18	20	13	18	25	19	17	16	19	14	12	20	24	22	17	13	15	17	17	11	16	22	17	19	21	9	22	28
hsa-miR-4633-3p	50	42	60	41	20	33	30	31	57	47	51	50	20	33	32	36	44	44	31	48	33	37	42	41	21	44	33	39	35	48	32	37	62	50	34	25	23	49	24	38	25	24	44	31	41	33	28	51	31
hsa-miR-4633-5p	0	0	0	0	0	0	0	0	0	0	0	0	0	0	0	0	0	0	0	0	0	10	0	0	0	0	0	0	0	0	0	0	0	0	0	0	0	0	0	0	0	4	7	4	5	13	6	8	0
hsa-miR-4634	11	17	19	26	13	12	22	13	13	19	21	16	16	10	16	17	15	14	17	15	10	13	16	18	17	13	16	13	9	26	8	7	25	8	11	27	8	8	6	17	11	19	28	12	12	10	19	20	39
hsa-miR-4635	140	147	180	192	127	170	175	186	226	162	214	215	159	119	202	191	171	140	161	168	158	170	157	156	179	144	115	157	126	162	112	91	101	157	104	123	91	114	89	139	108	143	159	102	140	141	122	159	147
hsa-miR-4636	86	176	195	249	150	175	222	193	243	199	241	249	159	181	283	190	152	127	191	206	167	179	172	174	164	174	146	164	154	192	126	137	101	183	181	134	90	127	63	225	134	149	152	157	132	135	156	134	157
hsa-miR-4637	5	6	12	8	6	8	8	9	15	3	22	13	7	5	10	17	9	8	7	9	7	10	12	18	7	10	6	15	8	12	11	10	9	13	9	5	4	10	8	10	6	15	12	7	5	8	7	9	8
hsa-miR-4638-3p	199	252	291	284	212	249	290	295	298	254	323	342	189	233	310	274	272	299	276	231	216	258	185	298	172	216	168	211	264	198	195	182	204	241	203	168	143	154	120	179	222	221	220	224	217	230	181	198	168
hsa-miR-4638-5p	13	17	27	19	15	7	28	23	24	14	23	24	23	14	27	24	20	15	15	27	11	18	16	19	22	18	23	21	15	15	10	24	13	24	19	19	17	19	8	31	21	24	27	18	17	19	12	18	17
hsa-miR-4639-3p	60	40	59	27	41	42	62	67	67	63	68	55	55	53	77	39	52	60	50	45	45	62	60	72	39	38	45	57	46	56	55	38	45	52	60	38	40	33	26	45	52	45	38	36	47	40	35	49	53
hsa-miR-4639-5p	12	8	10	5	5	7	20	10	11	10	8	8	10	7	9	8	12	14	13	11	7	7	6	7	2	10	10	13	10	13	5	10	7	11	9	4	7	12	8	2	6	7	16	5	11	6	21	14	9
hsa-miR-4640-3p	77	67	86	67	45	67	65	77	84	58	100	99	56	54	76	78	89	75	65	75	61	77	54	75	59	66	52	77	69	92	51	59	50	77	65	46	53	48	35	55	55	67	54	54	56	61	61	59	64
hsa-miR-4640-5p	32	45	39	34	29	36	41	45	56	63	64	60	41	35	54	50	46	39	31	42	34	32	26	43	33	33	25	39	39	33	28	24	20	33	19	28	20	27	25	23	27	23	31	33	23	29	28	27	29
hsa-miR-4641	0	0	0	6	0	0	0	0	0	0	0	0	0	0	0	0	0	0	0	0	0	0	0	0	0	0	0	0	0	0	0	0	0	0	0	0	0	0	0	0	0	8	5	4	3	13	3	2	0
hsa-miR-4642	110	171	136	317	122	145	160	166	164	192	202	206	140	176	155	161	203	138	180	182	178	132	171	139	168	165	110	145	131	189	95	105	105	119	93	204	108	134	71	145	144	113	98	86	107	119	114	125	108
hsa-miR-4643	0	0	0	7	0	0	10	7	8	4	12	8	7	0	0	0	0	0	0	0	0	9	8	2	15	6	3	8	7	15	5	7	4	9	17	6	5	7	9	12	10	0	0	0	0	0	0	0	0
hsa-miR-4644	38	24	26	31	20	20	32	28	34	30	45	35	27	35	27	30	22	35	19	19	25	32	24	24	27	31	20	35	30	34	20	30	28	25	23	14	18	28	36	19	23	16	25	16	11	20	22	27	21
hsa-miR-4645-3p	8	11	12	13	12	13	11	14	18	10	10	17	8	8	16	12	15	22	14	12	9	13	14	12	9	13	10	12	10	24	10	18	10	14	9	5	8	7	8	11	9	9	18	11	9	10	7	12	9
hsa-miR-4645-5p	4	11	8	20	6	9	12	13	9	16	7	12	8	3	8	6	12	6	9	12	10	11	0	0	9	14	6	4	3	0	0	0	0	0	0	13	5	2	7	7	9	5	4	1	10	3	10	8	6
hsa-miR-4646-3p	85	70	67	73	52	72	92	98	98	84	110	124	77	79	81	77	80	89	78	90	72	64	78	98	63	53	71	78	64	89	53	48	52	76	72	74	38	52	44	65	63	61	79	62	54	59	41	86	67
hsa-miR-4646-5p	20	15	15	12	9	12	13	17	22	12	26	18	13	14	19	16	9	14	11	14	3	18	13	14	10	17	12	11	12	10	13	7	10	27	12	14	16	12	7	15	11	11	15	14	10	4	15	9	12
hsa-miR-4647	33	26	30	34	26	33	77	42	44	36	56	45	65	39	34	48	28	50	34	29	30	44	41	47	28	31	29	30	34	57	23	24	30	54	41	33	13	49	28	49	32	27	37	36	34	41	14	39	27
hsa-miR-4648	52	90	79	114	60	71	91	83	103	101	81	93	68	70	99	82	95	74	62	86	76	80	85	67	66	88	49	71	60	74	57	52	66	72	56	64	50	75	36	55	63	57	70	69	43	59	68	71	58
hsa-miR-4649-3p	35	62	60	88	48	53	83	66	89	72	88	90	47	50	92	62	63	49	60	79	59	81	70	61	59	63	37	46	51	63	42	35	34	59	47	54	46	37	20	54	46	54	53	52	49	45	42	47	44
hsa-miR-4649-5p	269	465	441	491	428	463	489	529	575	516	528	587	317	447	636	503	520	438	495	458	428	530	349	445	311	428	351	456	408	418	316	354	387	404	331	342	285	242	170	418	339	333	368	408	396	506	369	416	435
hsa-miR-4650-3p	12	10	16	16	10	9	7	13	14	14	18	17	13	15	16	16	9	8	8	15	21	16	13	12	10	14	17	12	13	13	15	12	16	11	12	9	13	12	9	20	8	9	12	8	4	8	13	20	12
hsa-miR-4650-5p	13	12	18	12	10	17	22	11	27	25	34	23	17	10	21	21	22	21	13	17	21	15	18	7	17	21	14	26	15	18	10	13	9	14	16	18	15	23	11	19	16	12	12	16	11	10	16	15	15
hsa-miR-4651	14	8	10	3	8	9	11	16	12	9	18	20	8	10	9	14	10	15	5	7	8	19	10	22	10	15	12	20	8	13	5	14	14	14	11	18	4	14	9	10	10	9	14	7	10	18	6	7	12
hsa-miR-4652-3p	94	90	97	84	79	75	102	101	106	69	132	101	110	78	88	86	95	102	64	84	65	86	97	77	66	96	74	77	69	94	72	76	76	103	78	85	57	81	52	88	76	62	77	80	62	80	70	90	81
hsa-miR-4652-5p	44	54	61	38	23	50	59	69	45	45	65	88	68	39	57	68	47	77	43	50	53	48	46	65	33	49	49	41	42	64	33	42	33	70	46	41	29	41	27	44	42	52	49	38	42	61	26	52	51
hsa-miR-4653-3p	30	28	27	30	21	19	22	33	32	31	42	39	24	35	28	19	30	32	28	28	33	28	25	34	24	27	42	28	23	35	31	20	23	37	26	19	21	25	18	32	15	30	35	26	21	39	26	28	43
hsa-miR-4653-5p	0	0	0	6	5	7	10	12	9	11	13	5	2	4	6	13	9	7	3	11	11	3	0	0	0	0	0	0	0	0	0	0	0	0	0	0	0	0	0	0	0	0	0	0	0	0	0	0	10
hsa-miR-4654	171	331	264	423	160	235	259	326	332	312	345	373	247	255	316	293	288	213	336	295	275	288	223	256	262	279	204	300	209	235	169	175	175	272	186	273	131	175	105	227	204	191	260	204	209	206	190	181	246
hsa-miR-4655-3p	27	36	30	33	16	28	43	38	36	24	60	30	31	26	28	27	26	32	32	36	30	34	34	27	20	39	23	32	19	32	21	12	20	29	19	27	14	19	19	14	27	17	35	16	22	15	27	29	37
hsa-miR-4655-5p	40	36	43	80	32	91	138	88	80	70	83	148	68	102	51	35	68	129	50	44	55	42	92	45	130	93	42	142	37	107	55	69	49	96	42	32	51	41	30	40	59	79	92	69	43	163	86	136	130
hsa-miR-4656	47	79	69	119	72	62	79	91	115	68	107	93	51	51	93	84	87	56	81	84	87	80	76	59	79	61	36	68	52	62	49	47	44	58	49	74	46	44	32	55	70	41	70	63	70	69	55	41	62
hsa-miR-4657	0	0	0	6	3	10	0	0	0	0	0	0	0	4	15	5	5	9	4	3	6	4	11	8	14	17	7	10	3	11	5	3	6	5	10	6	9	4	5	11	5	6	10	9	6	10	7	10	9
hsa-miR-4658	40	38	28	39	25	27	77	34	47	36	66	61	40	33	35	39	49	71	25	45	38	38	56	44	39	46	46	42	34	74	32	34	42	55	44	33	20	50	17	45	43	31	34	48	36	66	27	44	35
hsa-miR-4659a-3p	42	59	60	59	35	51	53	53	53	57	91	57	41	36	65	67	48	57	39	46	46	44	51	53	53	59	60	36	59	65	54	48	46	70	73	59	44	34	27	90	46	68	57	51	47	36	36	35	28
hsa-miR-4659a-5p	6	3	12	9	6	13	12	10	13	8	9	13	7	5	9	12	5	8	9	11	9	9	11	7	7	9	5	7	8	6	5	7	9	13	13	5	2	9	10	11	5	0	11	4	10	6	5	7	0
hsa-miR-4659b-3p	44	71	56	117	36	64	59	51	78	79	89	74	54	55	60	62	81	62	65	62	70	61	52	58	82	75	47	41	51	66	35	45	51	70	40	73	46	53	36	52	54	33	58	53	44	50	53	32	26
hsa-miR-4659b-5p	5	16	5	7	3	5	14	4	7	6	17	13	11	5	15	8	10	8	6	12	3	10	9	7	12	9	8	11	15	20	18	22	3	20	18	10	5	7	3	24	8	18	14	11	6	4	5	8	0
hsa-miR-466	25	30	30	24	27	17	26	24	25	34	62	23	36	21	35	27	26	18	20	25	15	16	47	28	59	29	45	16	40	51	35	35	19	53	45	29	15	27	27	69	38	54	56	32	27	29	28	16	14
hsa-miR-4660	28	17	22	28	18	21	48	25	23	26	35	34	37	15	25	29	26	37	18	19	23	28	26	21	13	36	22	18	15	31	27	16	20	20	26	17	12	21	11	22	32	11	18	22	24	24	17	17	18
hsa-miR-4661-5p	30	51	53	57	41	31	51	44	55	47	63	60	50	41	43	45	47	47	49	51	42	52	57	54	46	44	44	44	32	37	32	33	37	39	45	33	43	32	31	48	35	31	40	26	27	42	33	39	46
hsa-miR-4662a-3p	0	0	0	0	0	0	0	0	0	14	4	9	3	0	0	0	0	0	0	0	0	1	0	0	0	0	0	0	0	0	0	0	0	0	0	3	4	3	2	4	10	0	0	0	0	0	0	0	0
hsa-miR-4662a-5p	17	21	21	23	12	12	22	18	25	18	28	20	18	15	12	16	17	18	14	18	23	22	20	17	8	23	9	28	17	34	23	26	17	29	13	8	10	16	12	31	19	13	18	18	16	26	18	27	10
hsa-miR-4663	296	319	361	347	276	342	312	340	379	324	384	435	263	282	416	328	334	334	318	322	312	304	282	387	239	274	224	219	266	297	204	194	189	272	271	261	220	191	128	216	203	230	224	220	194	277	215	228	210
hsa-miR-4664-3p	84	129	120	158	95	118	183	130	175	125	178	184	141	113	163	124	145	135	128	138	127	119	142	152	144	135	90	115	80	123	88	104	97	127	101	116	72	123	52	107	88	90	101	110	108	109	88	119	110
hsa-miR-4664-5p	7	18	23	15	9	17	20	15	17	13	16	20	13	15	17	14	12	14	14	16	20	13	13	18	17	10	6	18	15	23	10	11	16	12	13	14	5	10	10	12	20	17	18	11	14	23	9	13	18
hsa-miR-4665-3p	54	51	66	85	43	62	76	75	95	79	86	74	58	54	55	60	70	60	44	63	58	64	58	70	59	58	41	61	51	60	39	53	40	56	34	58	29	45	27	61	50	40	51	57	39	49	45	32	61
hsa-miR-4665-5p	121	163	173	148	119	161	187	194	197	164	211	264	147	118	193	159	156	189	167	192	168	155	137	217	131	140	129	134	112	179	131	121	109	173	135	156	79	87	72	108	123	136	148	132	116	129	133	146	155
hsa-miR-4666a-3p	36	10	18	13	15	17	12	9	14	19	39	18	39	5	14	24	20	22	16	26	21	15	21	15	40	22	23	20	28	35	40	26	17	44	48	18	13	26	12	66	24	45	25	27	23	15	21	20	11
hsa-miR-4666a-5p	0	0	0	11	0	0	0	0	0	9	10	6	2	0	0	0	0	0	0	0	0	0	0	0	0	0	0	0	0	0	0	0	0	0	0	0	0	0	0	0	0	6	5	11	9	0	2	2	0
hsa-miR-4666b	29	29	40	30	35	30	32	41	47	38	43	42	27	29	40	50	44	33	43	47	30	28	31	33	34	29	24	32	22	31	24	25	19	23	15	36	26	17	17	29	32	20	30	31	37	26	24	30	29
hsa-miR-4667-3p	27	30	25	64	16	21	20	21	30	44	36	27	13	29	25	25	44	21	21	33	35	19	39	23	43	43	10	25	21	33	10	24	25	17	11	46	29	33	20	31	19	16	26	15	12	8	21	30	26
hsa-miR-4667-5p	25	22	33	33	15	29	31	35	39	18	38	40	22	27	30	23	26	38	23	30	22	24	25	23	27	31	19	28	21	32	25	22	18	24	18	30	12	26	26	19	14	13	32	7	20	22	26	33	15
hsa-miR-4668-3p	12	7	18	8	7	16	13	9	13	16	13	22	11	12	9	13	19	17	7	9	14	18	22	9	17	16	7	10	9	16	10	20	4	13	12	9	7	11	13	15	17	13	18	9	13	10	12	10	12
hsa-miR-4668-5p	21	20	34	31	25	19	33	26	28	27	47	36	32	22	30	25	27	19	20	29	21	23	34	20	51	48	23	28	24	39	27	25	16	28	63	21	17	28	36	59	27	35	28	22	14	21	24	21	10
hsa-miR-4669	639	743	691	891	548	709	797	873	837	823	1035	921	665	772	866	755	766	827	723	696	747	727	614	787	632	766	597	614	618	644	594	513	502	674	575	663	592	560	308	567	600	581	546	524	465	627	462	527	471
hsa-miR-4670-3p	13	16	27	28	18	11	26	13	23	23	29	37	23	20	15	11	23	12	23	14	13	23	36	12	19	14	19	19	8	23	10	34	16	18	6	22	11	15	24	17	9	11	28	11	14	20	23	21	22
hsa-miR-4670-5p	97	103	111	114	92	95	114	146	125	114	121	128	77	89	148	117	95	126	93	87	99	101	99	93	68	68	87	81	109	74	87	78	72	95	105	72	63	54	53	70	75	68	94	85	74	75	62	67	58
hsa-miR-4671-3p	0	0	0	0	0	0	6	5	11	5	7	15	9	5	12	5	12	0	0	0	0	10	1	14	0	0	0	0	0	0	0	0	0	0	0	0	0	0	0	0	0	0	0	0	0	0	0	0	0
hsa-miR-4671-5p	379	348	435	442	189	281	311	311	426	344	421	325	211	285	339	409	291	300	293	271	312	324	280	360	319	373	233	301	301	381	270	276	408	311	260	248	269	319	204	295	256	248	378	241	294	282	226	244	198
hsa-miR-4672	12	8	6	13	5	5	10	9	14	8	16	13	10	7	9	7	11	0	0	0	0	12	13	13	10	13	9	7	5	16	6	5	6	10	8	11	7	5	6	9	10	4	10	12	7	4	13	5	12
hsa-miR-4673	39	40	48	64	42	32	56	64	66	47	52	68	58	44	77	61	52	48	60	56	40	61	48	66	43	43	37	53	40	37	33	45	43	39	29	51	30	39	17	37	30	35	35	40	34	42	27	50	35
hsa-miR-4674	82	102	88	81	74	88	103	106	143	103	115	117	78	76	140	111	60	100	97	89	80	93	64	108	86	75	67	85	83	69	61	53	60	61	60	79	67	56	32	65	69	76	63	95	56	63	59	62	77
hsa-miR-4675	28	35	34	31	16	26	33	39	49	32	42	37	22	40	34	39	28	31	31	36	31	21	27	28	33	42	20	27	24	33	27	18	26	25	15	35	25	18	15	25	20	33	26	17	28	23	28	24	27
hsa-miR-4676-3p	84	89	93	94	71	86	118	116	157	90	140	114	81	96	138	124	105	86	80	108	88	117	90	105	80	102	70	81	77	73	83	70	63	106	78	67	68	64	47	87	72	75	94	78	83	83	73	73	70
hsa-miR-4676-5p	76	105	89	142	98	98	114	116	109	107	130	127	78	102	158	85	86	98	94	89	104	124	81	94	84	83	54	80	86	72	63	75	57	76	70	83	69	55	39	69	74	81	93	68	78	71	59	62	73
hsa-miR-4677-3p	0	0	0	0	0	0	7	5	11	8	7	12	6	4	6	12	9	13	7	9	13	9	8	11	0	0	0	0	0	0	0	0	0	0	0	0	0	0	0	0	0	0	0	0	0	0	0	0	0
hsa-miR-4677-5p	383	614	553	741	371	458	552	536	673	594	689	638	448	444	528	572	653	406	466	660	582	492	469	516	605	641	403	455	379	636	312	396	387	554	391	565	432	479	220	522	402	398	471	464	428	473	433	464	420
hsa-miR-4678	14	11	20	15	11	9	16	13	20	17	24	19	17	9	20	19	16	8	19	15	10	14	11	9	18	14	18	14	12	24	27	11	19	19	23	7	9	12	14	10	11	15	23	15	13	23	16	8	12
hsa-miR-4679	8	12	19	11	12	15	19	20	21	22	28	26	18	12	16	16	24	15	13	13	17	19	10	13	21	18	21	14	13	31	14	17	10	13	18	13	11	11	15	17	13	19	15	16	20	14	7	13	7
hsa-miR-4680-3p	20	24	18	22	19	13	27	26	34	28	36	33	25	19	13	24	21	25	18	17	20	26	23	25	19	25	12	28	9	36	12	18	14	25	27	18	14	23	13	26	18	10	21	19	21	20	11	15	11
hsa-miR-4680-5p	131	229	194	268	158	210	243	247	264	256	317	333	169	204	261	246	235	192	221	261	238	216	173	214	200	226	159	216	161	238	154	152	142	198	167	202	140	172	99	210	158	156	179	182	165	179	148	187	192
hsa-miR-4681	331	398	458	405	263	444	439	495	525	431	536	527	364	342	449	408	439	376	353	455	464	409	339	381	403	371	362	354	325	471	370	291	289	478	334	401	232	258	161	372	262	298	347	333	295	304	264	299	341
hsa-miR-4682	8	17	12	12	11	14	13	12	20	11	14	24	9	9	14	18	9	16	5	14	12	13	10	16	13	15	10	11	20	20	7	8	12	12	11	13	8	17	7	18	10	11	15	10	13	14	8	11	11
hsa-miR-4683	12	12	16	25	18	13	28	12	27	12	32	22	16	16	25	21	18	29	13	15	12	18	11	30	41	18	17	14	19	36	19	18	15	18	11	9	14	22	9	26	22	12	32	20	19	16	16	23	16
hsa-miR-4684-3p	18	35	32	37	24	31	34	35	40	34	36	55	28	38	21	32	30	37	26	30	24	37	27	42	31	23	25	21	23	29	28	24	21	38	19	24	27	21	10	21	28	33	31	21	17	13	25	34	23
hsa-miR-4684-5p	10	12	11	13	14	12	11	8	15	16	11	14	9	8	11	9	21	15	7	17	8	9	11	12	19	19	8	12	11	11	9	6	9	17	15	4	11	11	10	12	13	11	12	10	10	12	8	6	5
hsa-miR-4685-3p	21	9	12	9	15	18	17	11	16	19	16	19	21	11	10	17	11	21	15	13	14	10	16	13	14	15	19	19	21	18	21	18	11	12	14	11	13	13	11	8	6	13	13	10	14	20	17	8	19
hsa-miR-4685-5p	23	41	34	24	23	19	31	25	30	41	46	32	32	24	33	33	17	30	23	24	22	38	25	46	24	23	24	19	17	33	34	34	39	29	24	22	16	30	58	18	18	21	35	15	19	16	21	38	28
hsa-miR-4686	599	416	659	497	219	403	432	334	584	332	539	324	199	342	345	527	324	428	315	325	331	431	377	451	386	474	351	476	408	448	406	405	513	447	463	289	361	454	344	365	384	406	719	373	472	385	308	385	316
hsa-miR-4687-3p	12	17	15	36	18	31	18	26	32	21	30	26	17	24	28	24	22	20	22	24	30	34	28	17	33	31	28	29	22	31	12	23	22	27	23	21	15	31	17	26	19	18	29	17	22	20	28	12	25
hsa-miR-4687-5p	110	129	146	111	92	127	124	151	161	136	226	188	108	104	138	123	135	120	111	126	108	122	124	156	114	154	110	133	115	121	118	110	93	138	117	143	89	112	84	133	82	106	136	119	105	108	103	125	147
hsa-miR-4688	14	10	11	11	10	12	22	14	10	22	37	24	37	12	23	13	19	14	21	27	18	9	19	7	39	14	16	15	19	48	15	20	12	23	21	10	10	16	7	28	19	16	27	9	11	11	17	20	11
hsa-miR-4689	0	0	0	16	14	8	9	6	14	15	13	6	17	8	11	11	8	15	10	10	6	8	5	10	9	12	13	13	7	20	8	8	11	9	8	3	7	10	8	12	5	7	13	6	12	9	7	9	8
hsa-miR-4690-3p	12	11	7	21	7	10	10	12	9	11	11	17	13	11	14	10	10	11	17	12	14	16	10	8	7	8	6	8	10	16	6	5	7	12	11	0	0	0	0	0	0	9	8	15	7	15	12	7	8
hsa-miR-4690-5p	12	13	10	22	14	12	23	13	22	9	15	9	9	16	17	12	12	12	4	9	19	10	13	14	26	17	17	17	17	19	15	16	9	14	10	16	15	10	12	21	13	5	14	13	8	6	6	9	14
hsa-miR-4691-3p	9	7	6	17	9	8	9	17	17	6	12	9	7	8	7	8	10	4	11	8	12	11	12	13	12	13	5	11	12	11	4	8	8	14	9	8	10	11	3	8	9	8	8	7	12	8	9	6	11
hsa-miR-4691-5p	102	97	121	108	82	111	122	112	132	94	154	124	95	110	125	88	97	107	93	122	103	106	98	109	92	141	102	100	103	134	97	105	97	118	78	86	86	77	71	107	74	77	121	91	101	97	83	122	113
hsa-miR-4692	47	78	61	60	37	67	80	79	100	115	107	75	70	84	93	68	90	60	52	70	69	75	57	49	77	83	55	68	46	72	71	53	53	68	55	49	53	64	34	71	56	54	68	41	55	43	47	53	51
hsa-miR-4693-3p	35	31	38	57	35	30	44	53	52	41	57	37	31	30	47	45	37	45	38	39	51	44	47	50	42	34	42	48	40	42	38	48	25	40	35	35	26	42	25	48	35	33	48	30	32	39	25	26	37
hsa-miR-4693-5p	203	275	283	362	180	270	297	306	338	357	437	342	233	233	308	342	333	261	285	302	315	270	267	242	315	384	187	262	255	358	192	238	204	283	211	303	222	269	158	350	230	211	285	253	195	236	239	239	236
hsa-miR-4694-3p	0	0	0	0	6	2	0	0	0	0	0	0	0	0	0	0	0	11	6	11	3	11	0	0	0	0	0	0	0	0	0	0	0	0	0	0	0	0	0	0	0	0	0	0	0	0	0	0	0
hsa-miR-4694-5p	38	74	86	71	59	49	75	61	83	76	93	85	58	43	81	96	77	62	59	70	71	77	65	60	50	73	34	75	64	81	43	39	63	57	51	52	44	49	28	48	54	46	54	51	62	48	39	60	47
hsa-miR-4695-3p	99	150	108	181	98	113	116	136	151	120	147	183	102	109	118	145	160	134	135	126	99	112	133	108	117	153	73	124	103	115	118	92	93	139	87	144	89	116	62	131	112	82	85	98	80	86	91	91	56
hsa-miR-4695-5p	16	19	20	27	13	10	39	29	19	25	27	37	42	16	27	33	26	33	16	20	25	19	30	25	20	25	14	21	21	19	17	21	16	31	30	30	14	15	17	33	24	18	16	43	28	24	11	27	30
hsa-miR-4696	30	36	37	32	18	37	35	25	33	35	52	52	36	29	32	29	44	36	26	29	32	34	30	35	19	26	26	37	28	35	28	20	29	35	27	28	20	19	14	23	28	25	28	29	27	18	25	29	30
hsa-miR-4697-3p	17	26	19	27	23	28	20	26	35	28	41	30	18	31	35	19	27	30	21	33	33	30	21	28	27	22	21	25	22	19	28	26	18	23	28	24	26	24	17	16	27	19	20	16	25	28	24	16	20
hsa-miR-4697-5p	21	28	35	36	30	27	40	37	42	47	37	33	14	22	30	28	36	34	33	35	29	37	37	37	28	40	29	33	22	37	20	19	31	38	23	31	21	22	21	32	35	26	29	18	22	18	32	24	37
hsa-miR-4698	21	21	25	29	25	18	25	21	34	38	25	42	20	29	31	36	26	31	25	21	20	19	14	25	25	34	23	31	19	21	22	21	17	30	19	23	18	17	17	28	26	23	56	19	24	23	19	32	24
hsa-miR-4699-3p	64	89	99	107	70	57	104	112	114	102	129	130	69	76	84	108	96	92	76	79	89	78	75	79	86	82	66	80	71	90	79	58	58	94	49	62	58	51	39	69	83	89	75	66	70	67	55	72	80
hsa-miR-4699-5p	7	12	7	11	6	21	16	7	16	12	22	5	8	6	7	12	5	0	0	0	0	12	10	22	16	19	14	7	15	15	8	11	7	17	9	8	13	12	14	7	10	6	11	9	7	20	7	6	4
hsa-miR-4700-3p	194	333	230	477	197	253	303	279	336	422	596	353	287	291	305	304	403	325	285	377	346	245	260	288	371	376	196	228	212	378	173	161	144	291	161	443	305	291	106	255	273	194	248	182	168	189	195	189	235
hsa-miR-4700-5p	11	8	11	16	9	10	20	23	15	18	21	16	14	12	14	23	12	22	11	10	13	14	18	16	19	22	22	22	11	20	15	21	21	14	12	13	11	21	10	16	13	12	31	12	10	7	20	14	13
hsa-miR-4701-3p	46	43	39	49	36	38	50	28	48	56	72	49	49	41	28	36	43	41	42	45	37	51	49	40	29	65	40	65	26	48	50	31	33	61	25	39	34	47	30	27	30	28	62	38	43	56	25	49	38
hsa-miR-4701-5p	43	39	55	35	34	44	39	43	53	51	48	60	41	37	43	29	45	50	24	34	40	36	45	44	43	50	37	36	34	58	40	32	23	65	33	40	23	36	24	38	31	31	49	29	36	38	25	59	52
hsa-miR-4703-3p	38	43	33	31	21	30	25	23	34	43	35	53	31	31	33	53	34	37	25	25	34	31	29	26	32	41	17	20	20	27	36	29	36	34	23	23	23	19	25	26	26	33	22	26	26	44	28	41	23
hsa-miR-4703-5p	0	0	0	6	0	0	7	5	11	5	4	10	10	0	0	0	0	8	5	11	4	6	6	12	3	12	9	11	2	8	11	9	4	9	5	6	10	8	11	9	9	12	10	7	6	15	6	7	8
hsa-miR-4704-3p	0	0	0	0	0	0	8	10	13	0	0	0	0	0	0	0	0	0	0	0	0	0	14	3	0	0	0	0	0	12	6	3	4	8	6	3	4	2	1	13	11	0	0	0	0	0	0	0	3
hsa-miR-4704-5p	0	0	0	8	7	5	8	12	17	8	7	5	16	4	12	2	5	0	0	0	0	11	2	3	0	0	0	0	0	5	3	3	6	11	6	0	0	0	0	0	0	12	5	4	7	5	2	9	7
hsa-miR-4705	49	103	81	137	76	84	81	119	132	120	142	103	64	68	122	100	104	69	81	97	86	95	61	72	98	109	61	84	51	84	63	61	69	60	44	72	61	65	43	75	68	70	80	72	52	71	70	62	60
hsa-miR-4706	45	49	42	44	33	58	64	51	51	57	55	85	48	45	44	58	60	50	33	45	54	47	36	53	55	32	27	48	48	58	45	33	42	54	45	49	31	46	24	22	40	45	43	44	38	53	36	64	46
hsa-miR-4707-3p	958	1094	1113	1217	799	1111	1165	1311	1268	1190	1398	1400	882	1002	1224	1160	1058	1093	999	1032	948	992	954	1278	818	1014	765	969	902	1046	885	749	729	1094	847	902	706	758	473	871	883	821	799	850	861	775	796	942	998
hsa-miR-4707-5p	79	160	172	256	158	122	195	165	165	204	257	191	128	127	200	183	176	170	186	185	143	143	131	151	141	153	116	144	118	180	134	107	108	164	102	162	92	128	79	136	143	115	118	110	124	103	106	139	171
hsa-miR-4708-3p	18	12	10	17	13	13	19	15	15	11	14	17	24	16	23	14	24	13	18	15	22	9	12	9	9	17	10	12	11	16	14	12	11	11	18	11	10	12	10	12	7	14	11	22	11	17	10	9	8
hsa-miR-4709-3p	5	10	12	14	8	15	13	18	23	22	16	17	12	8	21	20	26	9	17	16	17	13	8	12	8	14	9	13	20	25	10	8	7	13	5	6	6	9	5	8	18	17	13	15	13	4	13	11	18
hsa-miR-4709-5p	17	12	10	29	11	13	39	33	22	19	37	26	37	18	32	25	21	29	19	24	15	25	26	22	22	19	25	23	19	39	16	23	23	25	42	19	14	28	16	31	26	27	25	21	16	15	16	26	15
hsa-miR-4710	0	0	0	0	0	0	0	0	0	12	12	10	4	0	0	0	0	9	8	4	9	0	7	9	5	8	7	10	5	0	0	0	0	0	0	0	0	0	0	0	0	0	0	0	0	0	0	0	0
hsa-miR-4711-3p	16	7	10	13	6	13	14	10	17	10	18	12	12	11	5	11	11	8	6	8	4	12	10	11	4	16	2	14	14	7	9	8	19	13	12	4	10	8	9	8	8	12	11	12	12	7	10	4	13
hsa-miR-4711-5p	5	5	10	7	9	7	11	8	8	12	9	6	6	7	5	15	10	9	8	7	9	8	13	17	12	10	7	8	7	10	5	4	8	14	9	5	9	6	8	11	5	3	8	8	9	11	9	10	9
hsa-miR-4712-3p	3	3	4	0	3	4	0	0	0	7	11	9	7	5	7	11	4	5	6	6	8	0	8	6	0	0	0	0	0	0	0	0	0	0	0	2	4	13	1	6	8	3	7	3	8	13	3	2	8
hsa-miR-4712-5p	24	28	40	33	24	32	37	30	37	36	51	40	46	29	26	26	35	33	27	31	38	34	39	37	16	36	35	41	41	39	23	33	22	29	18	28	27	23	11	24	31	35	45	27	29	32	24	39	30
hsa-miR-4713-3p	1276	1108	1290	1051	880	1224	943	1338	1187	1192	1556	1863	893	971	1323	1125	1156	1120	954	1110	1131	1155	1002	1163	795	985	841	901	821	1279	975	759	812	1276	782	1034	701	752	506	823	808	937	817	847	835	927	816	1136	995
hsa-miR-4713-5p	26	27	32	31	23	35	34	30	40	22	35	49	23	21	37	32	33	31	26	34	33	36	28	42	34	68	24	33	22	40	29	31	30	37	24	41	29	34	24	36	31	23	42	39	13	26	25	37	31
hsa-miR-4714-3p	81	119	108	174	86	115	109	119	131	142	138	170	55	108	113	125	137	110	119	112	106	110	107	100	101	119	76	116	92	118	83	70	84	94	90	114	101	103	58	116	80	81	101	80	79	100	97	83	100
hsa-miR-4714-5p	34	50	43	43	35	49	62	69	100	80	88	87	46	41	75	63	55	47	38	73	56	50	50	52	42	48	39	50	33	47	40	32	37	39	37	46	33	42	29	50	41	50	49	49	39	43	39	26	62
hsa-miR-4715-3p	40	40	38	46	27	46	54	51	46	44	47	73	33	30	34	43	43	40	32	42	36	48	38	45	31	45	38	31	36	48	32	27	28	42	27	37	35	17	33	39	31	29	27	22	27	32	30	40	35
hsa-miR-4715-5p	8	8	11	9	11	10	8	16	15	18	17	13	12	12	19	8	8	19	6	12	20	13	10	9	8	18	10	13	11	15	11	7	13	13	11	17	7	19	11	8	14	11	13	15	9	5	8	8	9
hsa-miR-4716-3p	9	8	8	3	11	4	13	8	5	3	20	13	19	9	9	11	9	7	2	10	3	8	12	6	21	9	8	9	16	20	19	9	9	16	14	6	9	11	7	28	13	17	9	11	4	2	16	3	4
hsa-miR-4716-5p	12	10	13	15	16	13	18	12	22	22	20	14	19	19	18	18	30	21	10	15	19	19	11	9	8	21	20	19	16	28	12	10	7	18	14	9	10	11	12	12	12	10	16	10	8	8	9	25	9
hsa-miR-4717-3p	0	0	0	14	0	0	0	0	0	0	0	0	0	0	0	0	0	1	2	10	2	0	0	0	16	7	0	1	3	10	1	1	1	2	4	8	15	14	4	7	2	0	0	0	0	0	0	0	0
hsa-miR-4717-5p	17	21	26	47	13	14	13	17	19	30	29	19	19	16	19	21	36	25	22	32	28	28	14	24	41	24	16	24	12	21	16	7	18	16	11	29	17	31	21	24	14	17	20	12	14	14	13	17	19
hsa-miR-4718	93	153	150	179	111	153	150	185	199	183	196	213	124	129	158	157	179	109	142	174	147	164	129	137	141	155	116	159	110	146	105	112	104	129	106	134	88	94	56	123	113	114	163	114	110	124	119	100	172
hsa-miR-4719	34	44	57	52	33	41	50	40	61	55	61	54	32	35	60	61	41	50	44	26	47	56	36	35	38	59	30	37	36	41	30	35	36	46	49	25	30	41	23	44	35	48	46	36	26	32	27	39	20
hsa-miR-4720-3p	228	311	225	489	160	248	298	325	325	343	416	363	253	285	234	319	442	281	259	374	318	251	327	271	365	442	200	303	208	368	194	231	217	296	216	467	276	393	203	332	317	241	305	224	237	219	232	280	202
hsa-miR-4720-5p	8	10	6	12	0	0	10	6	9	3	9	12	8	0	0	0	0	3	4	11	2	7	9	6	9	13	2	9	6	16	5	8	14	9	13	4	3	7	4	10	2	9	14	4	4	8	7	6	7
hsa-miR-4721	29	54	46	51	36	43	49	58	50	54	66	58	61	47	40	50	51	57	39	42	48	38	42	58	38	46	41	45	48	47	35	27	28	51	25	35	21	28	21	55	40	27	36	42	42	53	38	43	43
hsa-miR-4722-3p	28	37	30	33	36	44	43	35	42	53	47	37	31	31	31	35	40	37	36	34	34	28	23	31	28	36	25	29	29	30	31	23	42	36	27	30	15	38	20	37	25	32	38	31	30	33	29	26	43
hsa-miR-4722-5p	34	50	47	55	38	60	89	69	63	78	79	83	62	53	86	61	60	59	56	61	46	60	43	52	54	41	49	62	42	39	43	27	42	47	41	37	31	32	18	43	31	38	62	57	44	53	44	33	63
hsa-miR-4723-3p	16	13	18	26	13	6	16	18	15	23	20	20	13	14	17	19	18	15	13	22	22	17	20	19	11	23	11	18	9	18	18	10	16	15	11	16	9	16	16	17	16	12	21	11	12	8	18	21	13
hsa-miR-4723-5p	134	143	143	139	127	161	169	157	186	189	201	211	136	156	201	159	142	173	136	128	155	152	130	182	157	137	115	97	140	162	120	124	123	135	172	108	92	87	69	130	131	147	123	132	103	131	89	118	134
hsa-miR-4724-3p	18	16	26	13	10	23	25	21	26	25	36	24	21	15	32	22	33	20	19	24	20	16	15	17	27	25	14	21	23	44	20	16	9	28	18	18	15	13	9	17	13	22	23	21	13	22	13	17	25
hsa-miR-4724-5p	9	7	14	12	8	20	14	14	15	14	19	20	16	19	12	19	24	12	14	17	13	20	16	8	7	19	14	21	15	9	17	14	15	14	14	19	9	9	11	12	9	12	14	11	15	14	5	12	12
hsa-miR-4725-3p	127	128	139	115	95	128	131	170	176	143	172	177	103	112	166	129	128	117	113	128	119	108	119	178	112	131	109	114	119	135	108	93	92	142	125	86	80	99	72	109	112	90	145	134	103	100	89	90	113
hsa-miR-4725-5p	23	22	20	23	22	24	39	34	28	38	41	36	26	21	35	36	36	29	25	26	22	26	24	47	28	22	20	40	28	30	26	27	22	38	30	33	20	28	26	31	21	26	26	26	21	23	31	34	24
hsa-miR-4726-3p	20	33	27	45	21	31	38	37	46	30	45	42	34	26	28	35	29	26	31	20	33	26	44	35	28	27	22	30	32	27	26	25	18	29	18	27	13	28	18	33	33	15	27	23	25	12	14	23	31
hsa-miR-4726-5p	21	36	29	34	26	46	37	23	34	28	41	33	24	41	19	38	23	39	26	31	29	30	32	44	33	54	22	34	22	29	19	23	41	27	22	28	15	22	21	25	31	20	26	28	19	20	31	40	32
hsa-miR-4727-3p	5	14	13	20	6	13	16	8	16	20	54	13	28	20	11	13	10	14	13	39	29	15	16	10	43	16	5	12	6	34	9	7	10	13	6	17	13	18	6	10	12	9	14	13	7	11	8	12	5
hsa-miR-4727-5p	76	95	117	107	75	91	117	151	150	129	148	139	93	92	141	107	114	132	107	112	96	137	105	115	97	110	86	85	94	89	92	71	61	108	84	86	63	82	44	100	67	84	87	91	91	70	70	78	93
hsa-miR-4728-3p	18	40	32	42	35	39	68	42	59	49	52	46	53	43	76	56	34	57	41	61	38	39	30	36	40	31	41	37	31	34	36	26	29	44	34	32	19	31	15	30	30	29	42	28	27	30	14	36	35
hsa-miR-4728-5p	7	7	13	8	5	10	5	9	12	14	9	13	8	12	9	11	11	7	11	5	9	7	12	6	12	7	6	13	12	9	11	7	3	8	4	0	0	0	0	0	0	8	14	10	8	5	6	7	5
hsa-miR-4729	37	42	43	24	33	39	47	38	57	38	64	58	41	33	40	22	36	45	28	49	33	41	40	41	36	35	36	38	39	40	23	40	21	42	45	34	22	37	28	40	36	36	32	32	32	32	30	28	34
hsa-miR-4730	29	27	23	36	29	25	25	22	24	35	29	32	18	17	18	23	32	40	20	36	23	34	40	27	22	31	21	22	21	42	16	14	29	28	21	22	25	29	21	32	19	21	26	23	18	24	15	20	7
hsa-miR-4731-3p	15	21	7	22	14	8	54	23	16	19	16	21	26	19	11	9	16	28	8	23	21	15	25	24	18	18	14	13	11	23	18	13	14	36	11	15	15	19	12	28	15	15	14	17	19	28	15	15	22
hsa-miR-4731-5p	0	0	0	0	0	0	0	0	0	3	3	13	3	0	0	0	0	0	0	0	0	0	0	8	0	0	0	0	0	10	4	5	3	4	2	0	0	0	0	0	0	0	0	0	0	0	0	0	0
hsa-miR-4732-3p	359	48	52	40	44	68	68	66	67	43	61	41	88	25	76	58	39	54	49	110	63	52	144	149	33	72	97	66	79	60	48	96	128	105	52	57	166	34	66	90	26	135	263	245	119	171	286	100	59
hsa-miR-4732-5p	583	124	80	74	76	161	145	165	169	149	181	131	336	97	163	140	126	221	105	236	145	117	418	351	122	217	235	186	162	133	147	213	218	249	172	106	382	89	143	186	115	264	449	351	193	331	574	176	190
hsa-miR-4733-3p	8	13	13	14	11	12	21	25	25	13	27	11	16	11	17	16	16	19	12	20	19	14	17	12	14	21	13	13	15	18	14	13	20	13	10	13	8	17	10	16	11	14	17	14	3	23	12	19	16
hsa-miR-4733-5p	81	57	95	64	29	48	67	58	77	50	85	39	24	60	54	75	56	68	47	53	62	62	46	78	61	62	51	74	59	59	74	40	89	72	61	43	54	74	39	48	53	55	102	54	94	53	34	64	43
hsa-miR-4734	89	102	110	113	62	113	97	111	120	97	116	111	85	81	71	66	89	91	78	107	89	99	69	92	76	99	62	96	84	98	88	70	69	120	75	89	54	51	55	74	75	68	57	84	71	59	55	84	67
hsa-miR-4735-3p	0	0	0	0	2	3	11	7	9	8	13	6	11	0	0	0	0	6	4	8	2	4	6	4	12	6	4	6	5	13	7	6	2	7	8	2	7	3	1	13	8	11	8	7	6	9	1	8	7
hsa-miR-4735-5p	10	13	16	15	12	16	17	23	24	13	22	33	22	16	14	20	33	21	16	11	15	22	17	15	18	27	16	20	20	24	20	10	14	30	25	18	16	13	9	24	15	11	22	17	14	15	8	18	22
hsa-miR-4736	84	100	109	182	66	109	106	126	145	146	142	124	103	88	120	125	162	83	92	166	120	104	107	97	149	167	75	121	67	110	80	88	70	76	67	166	74	94	63	124	71	79	109	102	92	88	95	81	101
hsa-miR-4737	112	117	135	128	75	102	149	141	168	142	161	148	110	98	153	123	114	109	99	129	103	185	101	101	107	107	81	125	81	97	91	89	89	138	135	104	80	129	71	108	97	97	98	87	79	111	86	98	93
hsa-miR-4738-3p	28	8	12	14	13	15	19	14	16	17	11	15	11	11	24	26	14	15	17	8	15	12	21	17	29	14	19	12	12	10	14	9	12	10	12	13	26	12	10	19	12	6	24	16	14	13	11	17	18
hsa-miR-4738-5p	49	70	58	67	65	69	74	89	89	79	73	88	57	65	107	72	70	61	79	84	60	70	59	66	59	65	58	73	48	56	40	52	53	66	67	41	33	37	32	77	48	49	60	60	54	55	42	60	73
hsa-miR-4739	36	14	21	39	18	26	41	33	20	22	36	35	26	23	28	29	24	36	25	30	18	27	29	34	30	29	26	24	30	48	22	23	22	26	24	24	20	37	22	26	18	15	22	16	21	24	18	29	28
hsa-miR-4740-3p	109	183	180	264	176	168	238	195	232	244	247	244	176	198	236	219	169	184	177	224	199	199	141	172	190	144	137	176	140	147	126	124	112	153	124	111	108	125	62	147	135	141	173	114	120	131	121	140	180
hsa-miR-4740-5p	459	431	509	495	365	496	502	580	551	559	646	724	425	442	570	573	534	565	491	485	437	515	439	525	405	429	349	435	412	461	369	320	316	445	381	378	332	340	216	331	398	423	352	363	320	329	389	471	437
hsa-miR-4741	189	264	311	350	238	300	353	341	341	299	383	394	213	232	325	294	269	297	310	247	268	256	212	294	264	228	209	240	224	277	166	164	193	240	201	174	190	163	102	230	209	207	214	223	189	229	209	210	266
hsa-miR-4742-3p	14	6	6	11	8	8	11	12	10	7	14	11	8	7	8	8	5	13	10	9	8	6	10	9	5	16	10	5	11	10	3	13	12	17	6	10	12	3	5	12	11	11	15	10	7	12	10	9	11
hsa-miR-4742-5p	0	0	0	10	5	4	0	0	0	6	14	11	9	9	8	9	11	5	3	14	9	11	12	10	0	0	0	0	0	3	14	5	4	6	4	0	0	0	0	0	0	9	4	6	7	11	10	4	7
hsa-miR-4743-3p	40	30	22	32	19	22	22	31	38	32	35	35	26	38	38	37	28	22	25	33	24	34	24	55	32	23	24	36	20	30	26	18	33	51	28	14	23	28	36	23	28	27	21	25	33	18	18	24	25
hsa-miR-4743-5p	20	19	29	36	16	36	38	30	43	33	44	37	32	27	36	24	37	36	32	27	27	34	16	19	37	31	19	25	20	22	26	24	30	32	19	31	21	17	13	28	20	25	26	20	15	24	15	20	24
hsa-miR-4744	18	51	34	34	14	31	32	42	35	28	39	41	26	25	41	38	36	35	30	25	29	30	17	31	39	33	21	29	20	38	23	22	21	18	24	44	19	31	25	28	31	23	34	18	32	30	26	30	26
hsa-miR-4745-3p	228	256	270	373	205	252	291	266	322	320	362	369	250	258	313	267	294	334	241	339	282	239	268	326	250	263	191	223	207	291	192	179	174	236	226	280	194	221	137	203	215	181	226	204	193	219	166	263	272
hsa-miR-4745-5p	43	65	46	105	36	37	60	56	59	63	60	65	40	50	66	52	58	58	53	50	51	46	55	46	52	53	25	61	36	49	41	29	50	46	42	56	25	45	25	66	38	29	41	30	40	35	60	37	49
hsa-miR-4746-3p	74	158	162	171	107	179	204	191	196	188	187	205	134	159	204	189	151	114	140	151	150	170	125	149	154	149	117	156	110	133	97	99	86	117	105	121	78	121	60	132	97	98	116	135	105	128	120	152	125
hsa-miR-4746-5p	12	11	3	18	15	15	23	16	20	13	20	22	14	10	27	19	24	20	9	20	12	9	16	15	11	23	10	15	9	13	5	6	8	17	13	11	8	15	14	6	11	13	8	15	12	5	16	14	13
hsa-miR-4747-3p	21	16	32	36	21	27	28	27	15	33	25	32	21	27	26	24	21	35	23	21	14	17	19	22	27	16	18	26	22	22	23	11	18	30	17	18	15	14	13	18	30	20	17	16	27	26	17	27	20
hsa-miR-4747-5p	57	53	58	49	54	47	57	62	102	91	76	91	57	58	83	62	52	94	42	65	56	67	61	65	46	69	51	57	44	69	61	53	49	80	50	56	40	34	26	42	58	49	48	52	44	65	58	62	68
hsa-miR-4748	30	27	30	33	22	36	45	47	25	29	37	41	31	25	35	31	33	37	25	20	16	19	29	35	16	35	37	29	26	33	30	20	31	43	21	29	10	25	19	24	28	28	29	21	23	31	20	38	26
hsa-miR-4749-3p	4	10	11	0	0	0	4	15	10	7	11	5	5	6	8	8	4	4	9	7	9	6	12	7	7	8	7	7	6	11	6	5	9	9	4	6	4	11	2	10	2	0	0	0	0	0	0	0	0
hsa-miR-4749-5p	0	0	0	13	6	10	11	13	11	5	10	17	12	9	16	9	9	14	13	15	12	7	21	16	14	11	8	12	15	10	7	4	13	7	6	8	10	16	7	9	12	8	20	7	7	18	9	9	19
hsa-miR-4750-3p	12	17	9	31	5	2	17	13	8	30	53	15	56	6	14	13	22	15	12	39	47	4	14	7	68	25	4	8	9	43	10	10	6	17	7	42	19	25	16	25	18	9	24	4	12	6	11	18	10
hsa-miR-4750-5p	127	233	171	370	147	220	204	226	268	255	305	267	179	176	200	215	239	165	218	242	193	209	192	174	211	224	118	210	139	198	138	125	121	159	112	193	149	140	100	196	168	135	171	151	159	162	162	200	187
hsa-miR-4751	49	39	50	43	36	44	51	60	53	77	77	77	51	49	54	41	53	66	47	46	39	48	46	57	67	56	50	28	31	56	39	39	32	48	37	35	22	30	21	47	40	39	37	27	38	38	26	47	44
hsa-miR-4752	13	17	21	17	11	11	14	11	10	9	27	13	21	9	22	17	6	14	16	15	8	11	21	7	10	20	22	11	25	24	13	22	7	19	20	7	15	13	5	27	15	21	22	19	10	8	17	9	9
hsa-miR-4753-3p	10	5	9	18	7	11	16	18	19	26	24	17	15	13	18	14	19	16	17	17	13	11	15	13	12	15	18	18	14	17	9	11	8	18	13	17	16	14	10	20	10	19	16	13	12	14	23	12	12
hsa-miR-4753-5p	35	28	24	37	20	28	47	40	47	50	53	41	33	45	58	45	29	37	29	34	35	37	37	39	27	31	31	43	33	42	38	29	29	40	31	16	25	37	20	34	33	27	32	22	27	37	27	36	22
hsa-miR-4754	88	224	137	385	99	119	131	126	192	247	192	173	170	182	135	155	285	149	144	277	258	143	222	113	328	258	89	189	85	234	76	100	95	137	89	307	153	261	86	228	173	87	205	121	123	120	143	105	116
hsa-miR-4755-3p	29	44	33	51	29	30	58	52	60	56	60	58	58	49	61	53	50	55	43	30	29	33	46	47	51	38	55	40	35	29	41	46	53	76	47	32	50	51	31	45	30	50	35	38	29	39	27	59	40
hsa-miR-4755-5p	8	12	14	7	13	7	13	10	14	10	16	21	13	13	11	7	7	12	11	11	14	7	8	15	13	5	10	20	19	20	8	8	13	8	10	7	6	10	8	14	14	14	17	12	12	19	15	13	8
hsa-miR-4756-3p	0	0	0	7	4	5	8	12	11	12	18	11	10	13	9	6	9	10	7	8	7	8	13	8	13	6	5	5	7	15	5	10	7	5	13	8	10	11	9	13	8	9	9	6	8	13	10	5	9
hsa-miR-4756-5p	9	11	11	12	4	15	12	15	21	12	17	17	16	6	10	11	17	19	13	13	16	17	10	7	10	16	12	7	13	31	13	12	12	7	7	13	12	7	6	9	11	5	23	6	7	10	7	12	7
hsa-miR-4757-3p	28	59	43	70	28	30	52	50	50	52	62	62	50	54	47	52	56	55	58	58	49	44	51	31	53	68	26	37	31	52	39	36	41	53	40	54	41	42	14	47	30	44	39	30	31	38	40	28	32
hsa-miR-4757-5p	602	838	775	956	541	734	1011	984	1121	1025	1139	1144	776	897	957	929	803	895	787	836	726	900	694	799	674	858	583	732	708	624	660	490	482	775	637	716	547	539	340	627	576	615	613	582	563	533	505	617	783
hsa-miR-4758-3p	253	294	281	331	197	276	240	298	268	275	317	354	203	237	300	295	313	291	250	271	254	313	231	321	202	287	161	253	227	270	214	179	209	266	194	226	202	199	126	199	254	215	205	186	197	215	179	194	139
hsa-miR-4758-5p	75	131	90	262	74	96	96	122	106	167	128	137	114	112	129	99	180	91	114	170	183	104	128	103	168	160	67	104	57	128	79	54	66	98	62	173	88	122	37	126	124	72	103	88	59	78	94	78	75
hsa-miR-4759	10	9	22	6	9	11	10	12	11	3	18	27	23	6	7	15	12	13	5	15	10	8	14	10	14	11	16	9	17	11	11	16	8	24	25	12	7	7	8	17	16	16	18	15	7	12	6	10	7
hsa-miR-4760-3p	18	24	43	65	20	28	29	20	41	39	33	41	29	32	28	35	48	37	30	36	27	40	38	38	38	34	30	42	20	40	33	22	42	27	25	41	19	28	17	38	15	24	30	20	29	18	21	30	28
hsa-miR-4760-5p	20	18	30	15	15	26	26	23	27	23	38	30	13	23	34	37	28	24	20	30	23	20	15	24	26	16	19	19	20	25	15	21	20	37	16	15	10	17	9	34	27	13	33	19	17	23	14	23	22
hsa-miR-4761-3p	10	20	17	30	9	9	21	15	23	18	18	14	13	14	5	9	31	6	11	20	20	13	24	11	35	25	8	18	9	25	19	7	14	8	15	33	33	23	9	26	15	9	18	11	13	10	17	7	14
hsa-miR-4761-5p	10	8	13	12	9	2	12	12	7	9	17	8	12	7	5	13	7	14	15	14	11	8	10	10	15	4	11	14	7	15	5	11	14	10	9	11	6	11	3	18	20	7	12	6	7	9	10	9	5
hsa-miR-4762-3p	69	125	97	147	53	110	104	106	127	151	122	120	86	74	114	108	119	85	97	109	102	84	108	84	117	121	65	92	71	86	66	60	69	94	68	90	72	75	33	85	79	81	107	93	70	69	100	68	81
hsa-miR-4762-5p	4	3	9	4	7	8	9	5	11	6	16	8	2	4	8	11	5	8	8	10	5	0	0	0	11	7	4	4	4	13	4	8	2	9	11	0	0	0	0	0	0	0	0	0	0	0	0	0	7
hsa-miR-4763-3p	10	6	6	12	17	13	5	12	10	5	15	11	6	15	8	10	12	9	8	17	7	17	12	9	12	10	13	21	18	13	13	16	8	13	11	10	10	14	7	10	5	8	11	10	13	10	6	14	7
hsa-miR-4763-5p	21	18	10	15	11	16	11	20	20	17	16	24	16	15	13	27	26	20	19	15	13	23	17	25	15	18	17	32	10	19	19	16	15	26	22	18	14	33	19	20	19	15	13	14	16	9	19	19	14
hsa-miR-4764-3p	15	21	19	20	13	14	16	14	20	16	25	14	20	9	13	22	12	15	19	18	18	13	12	15	17	18	13	15	19	9	15	12	13	18	9	13	7	11	11	10	18	17	15	14	18	15	16	9	7
hsa-miR-4764-5p	24	44	37	51	29	23	35	28	42	37	41	35	46	14	33	37	39	23	34	38	23	33	38	29	56	41	37	20	31	66	41	20	24	29	52	31	28	36	19	58	32	39	46	37	18	24	30	22	24
hsa-miR-4765	18	22	23	16	16	12	28	16	24	15	39	26	27	13	19	16	10	21	16	13	17	18	21	14	22	28	15	16	29	37	21	32	12	30	40	9	6	12	17	36	22	31	28	18	16	16	17	13	18
hsa-miR-4766-3p	27	45	52	54	46	55	89	59	79	59	101	65	42	67	84	61	65	68	79	60	49	61	52	46	49	42	49	49	56	62	49	49	39	42	55	27	44	24	23	60	45	47	50	54	40	40	34	56	59
hsa-miR-4766-5p	21	6	16	19	15	8	9	13	16	16	23	17	15	17	12	14	16	16	7	12	15	10	15	13	6	18	12	11	11	13	10	10	16	15	13	12	9	10	11	11	11	10	7	20	8	11	9	8	8
hsa-miR-4767	32	153	33	527	29	38	50	55	79	193	51	49	117	99	55	53	317	44	119	221	217	52	178	42	213	198	31	94	28	147	38	35	24	42	27	273	106	118	30	147	129	33	112	38	34	26	112	32	35
hsa-miR-4768-3p	17	17	34	19	19	22	18	23	19	21	30	26	10	21	24	26	32	18	16	18	16	32	20	21	14	20	15	17	20	30	19	15	20	27	18	14	15	22	25	23	25	20	19	23	23	20	14	21	18
hsa-miR-4768-5p	20	28	26	35	24	32	35	35	46	37	38	43	25	25	27	49	42	34	34	34	25	37	25	42	20	17	17	22	26	38	22	13	20	17	25	21	16	20	8	21	30	20	22	29	27	21	21	27	25
hsa-miR-4769-3p	58	62	58	70	55	51	118	56	93	64	110	84	102	52	77	62	76	108	52	76	70	65	83	90	73	71	57	71	49	77	41	53	55	105	55	62	53	83	53	65	55	36	52	66	57	74	46	75	62
hsa-miR-4769-5p	15	8	11	13	4	13	9	9	18	6	14	14	11	10	8	13	11	8	7	6	16	6	9	15	12	15	14	15	14	4	12	10	13	13	12	14	7	15	8	10	5	11	14	11	7	10	15	12	6
hsa-miR-4770	0	0	0	4	5	9	10	10	15	3	8	16	5	6	8	7	11	12	7	5	10	10	46	12	4	9	10	14	2	11	6	8	7	7	3	0	0	0	0	0	0	5	10	7	3	6	18	7	0
hsa-miR-4771	127	212	202	295	147	201	211	216	238	248	207	299	138	156	277	256	230	169	237	219	197	216	196	176	154	186	126	170	181	200	117	141	142	169	142	126	125	107	62	137	179	171	155	144	150	137	144	146	173
hsa-miR-4772-3p	37	25	33	34	31	27	85	56	45	38	73	57	36	44	43	39	46	59	28	38	27	31	54	50	42	34	33	34	36	33	41	40	33	48	29	35	38	53	21	46	28	34	33	47	39	49	16	42	31
hsa-miR-4772-5p	9	13	20	25	3	10	14	17	21	23	17	17	17	12	17	17	23	12	8	21	10	14	91	14	17	12	14	21	16	14	6	38	10	16	16	9	13	17	4	16	7	17	15	13	5	17	28	9	28
hsa-miR-4773	19	11	14	14	17	15	40	31	21	12	19	29	16	9	9	13	25	14	5	16	33	18	26	9	15	11	22	30	8	4	13	17	31	15	17	23	21	16	15	13	26	12	7	18	21	24	18	10	9
hsa-miR-4774-3p	8	6	16	13	1	7	8	8	14	5	9	17	10	8	6	13	15	16	5	15	9	15	6	14	16	19	5	7	11	9	8	10	6	11	11	7	4	8	8	11	10	13	14	10	6	9	11	12	12
hsa-miR-4774-5p	0	0	0	4	5	10	0	0	0	8	10	17	7	5	10	6	4	5	3	1	10	13	12	4	6	10	9	8	1	16	6	3	6	7	8	12	4	6	4	6	4	4	8	15	7	3	5	7	1
hsa-miR-4775	33	12	18	22	15	7	38	19	27	39	29	28	26	16	30	29	23	30	17	23	22	15	21	12	25	18	21	10	17	18	36	24	26	31	31	20	18	30	17	33	23	16	13	22	16	23	13	24	15
hsa-miR-4776-3p	12	9	8	7	13	9	11	8	4	9	14	15	6	0	0	0	0	10	9	8	15	11	0	0	8	14	2	13	6	10	7	5	11	11	10	0	0	0	0	0	0	6	13	7	12	8	2	12	9
hsa-miR-4776-5p	12	8	13	12	11	12	10	14	10	12	10	14	6	11	15	10	10	7	9	6	9	10	12	10	5	6	16	8	7	11	5	10	7	11	3	8	8	6	3	13	12	10	9	11	5	12	14	12	12
hsa-miR-4777-3p	5	12	8	9	11	6	6	8	17	8	18	19	4	5	9	10	14	3	7	7	12	4	12	14	14	14	5	14	10	19	10	9	9	15	22	14	4	7	11	9	10	9	12	13	12	11	7	8	6
hsa-miR-4777-5p	0	0	0	0	0	0	0	0	0	3	12	9	6	0	0	0	0	0	0	0	0	2	8	6	3	3	10	5	7	0	0	0	0	0	0	0	0	0	0	0	0	6	4	7	5	11	5	4	0
hsa-miR-4778-3p	198	237	210	210	151	215	284	239	281	230	299	328	217	221	329	257	228	279	185	232	205	265	210	237	183	181	186	177	217	244	177	135	145	255	219	159	179	151	100	186	192	210	190	169	154	171	167	174	200
hsa-miR-4778-5p	38	43	34	33	27	41	52	40	34	34	47	78	34	45	30	34	33	52	40	31	27	35	39	42	22	42	32	34	27	40	34	38	29	55	36	30	19	37	29	43	32	28	27	32	30	41	27	44	31
hsa-miR-4779	49	63	59	47	35	52	77	67	85	70	119	90	75	62	85	71	68	55	47	56	65	69	65	70	67	47	77	53	66	86	41	49	44	75	86	56	48	38	36	84	52	56	66	69	36	54	46	47	52
hsa-miR-4780	18	30	29	27	16	22	36	36	30	28	62	54	47	27	21	24	34	43	26	32	41	16	38	19	43	27	22	26	24	38	26	31	27	43	29	24	31	34	16	38	17	14	27	31	25	23	11	30	15
hsa-miR-4781-3p	35	48	55	72	55	48	61	58	85	65	85	87	55	59	72	67	70	54	52	57	50	48	54	45	51	71	58	57	56	51	50	46	42	62	47	50	32	42	25	51	46	58	41	41	40	47	49	51	56
hsa-miR-4781-5p	30	46	38	34	32	31	72	43	42	30	56	63	71	27	44	40	54	65	34	40	35	33	47	72	65	49	25	42	40	62	24	33	32	63	56	23	43	44	31	51	37	27	36	45	36	67	22	54	44
hsa-miR-4782-3p	0	0	0	3	2	11	0	0	0	0	0	0	0	7	11	6	8	0	0	0	0	1	0	0	18	5	6	6	5	6	3	6	11	5	4	0	0	0	0	0	0	6	11	5	4	5	3	2	0
hsa-miR-4782-5p	270	289	264	398	207	341	263	327	329	374	370	476	258	281	308	378	372	283	374	299	295	305	278	358	231	372	272	278	256	344	260	275	236	355	262	308	266	284	190	354	301	262	293	273	226	283	218	284	247
hsa-miR-4783-3p	13	24	15	33	10	24	21	25	20	13	30	18	16	22	17	19	13	25	16	22	12	17	17	17	20	29	13	19	14	26	18	12	15	23	12	20	14	12	8	16	15	16	16	18	14	18	13	14	15
hsa-miR-4783-5p	20	23	18	10	14	5	19	13	17	17	28	7	9	12	20	20	12	10	6	8	13	6	20	18	33	13	20	9	17	34	16	19	11	28	29	12	10	22	22	46	16	23	23	16	9	11	9	13	6
hsa-miR-4784	183	286	291	317	221	300	321	307	388	342	378	354	224	249	388	298	316	263	305	327	277	297	249	260	212	233	214	278	211	259	196	173	174	230	180	222	176	175	115	233	234	196	252	206	262	241	202	208	293
hsa-miR-4785	112	212	130	501	78	110	118	138	135	214	264	157	134	144	106	171	275	118	170	263	237	115	176	119	327	291	102	146	93	272	92	89	80	117	88	311	198	225	96	213	168	68	182	118	93	92	140	110	90
hsa-miR-4786-3p	118	139	122	140	96	112	137	142	160	156	182	179	146	143	175	142	155	107	126	170	143	158	154	146	148	141	124	97	106	178	125	96	76	142	136	155	120	114	60	143	104	114	114	111	96	77	99	111	114
hsa-miR-4786-5p	37	66	54	100	40	73	65	78	76	79	83	87	50	52	75	65	81	70	63	63	50	73	66	47	51	69	29	63	47	48	54	44	42	57	43	45	44	38	32	57	41	48	52	55	44	48	41	46	59
hsa-miR-4787-3p	126	144	157	190	137	142	175	182	194	157	172	170	112	124	161	157	188	171	142	153	179	155	141	160	135	138	107	126	100	174	96	111	121	118	107	145	104	106	48	142	103	121	150	124	107	103	119	124	102
hsa-miR-4787-5p	138	374	182	725	195	198	245	216	320	449	250	267	307	256	296	246	478	198	314	406	479	241	377	211	468	398	138	239	168	398	160	192	176	224	133	593	237	358	102	392	281	151	264	194	183	201	224	153	185
hsa-miR-4788	36	47	56	59	32	41	52	62	70	58	62	72	38	47	69	75	46	45	42	55	44	41	48	65	46	46	20	45	46	50	43	34	30	40	37	49	33	37	25	41	46	38	52	44	38	51	35	40	55
hsa-miR-4789-3p	20	19	23	13	13	14	58	30	32	14	31	38	45	23	27	40	27	33	20	23	29	20	27	28	12	27	15	14	20	28	22	16	21	38	32	19	12	32	15	22	20	10	11	15	25	24	9	34	18
hsa-miR-4789-5p	14	13	12	11	8	18	15	18	22	15	18	19	12	13	10	12	11	13	19	13	20	18	14	21	19	18	14	12	10	12	5	11	11	24	14	7	8	10	15	11	13	9	14	12	14	11	8	16	13
hsa-miR-4790-3p	168	262	218	311	159	181	209	221	283	257	239	278	179	194	211	232	238	194	185	229	212	209	157	172	256	262	153	190	154	205	149	133	181	159	156	237	180	222	99	211	162	139	209	173	138	168	127	131	116
hsa-miR-4790-5p	15	66	34	239	17	19	25	32	59	108	36	35	65	37	22	22	131	25	50	118	50	24	74	23	98	59	19	35	16	78	11	22	16	23	15	80	136	75	18	39	68	26	32	12	17	16	33	21	21
hsa-miR-4791	15	7	26	24	18	18	19	22	21	20	24	29	25	10	20	15	25	15	20	21	20	14	16	18	22	29	16	20	15	32	6	8	11	32	16	17	15	22	21	15	15	22	22	19	16	21	17	11	13
hsa-miR-4792	51	67	77	99	62	97	98	111	110	74	105	88	57	71	98	76	64	69	76	78	67	75	98	90	57	82	59	87	55	78	57	65	66	82	64	68	52	61	30	72	63	62	77	60	67	62	68	77	75
hsa-miR-4793-3p	50	65	50	70	38	55	73	70	81	81	81	97	51	63	90	82	83	62	66	71	63	70	39	55	68	54	47	69	54	64	55	46	34	55	54	67	51	48	34	64	46	49	64	43	58	54	44	54	54
hsa-miR-4793-5p	37	23	22	40	26	25	107	41	43	37	54	49	112	27	33	33	54	70	32	29	30	30	48	36	34	45	25	24	33	48	31	32	29	54	33	32	34	38	35	40	37	44	34	31	24	61	28	53	52
hsa-miR-4794	0	0	0	12	11	3	4	7	11	7	9	12	3	10	7	15	4	0	0	0	0	10	11	4	0	0	0	0	0	7	3	7	14	9	8	0	0	0	0	0	0	9	7	12	10	8	12	9	8
hsa-miR-4795-3p	13	16	11	9	13	10	30	19	18	17	22	32	26	18	14	17	27	21	16	24	19	13	19	22	21	21	15	10	17	20	18	20	12	20	11	22	11	22	21	20	19	8	12	18	15	22	11	16	9
hsa-miR-4795-5p	3	11	13	14	5	7	2	5	10	10	10	10	7	6	5	10	11	0	0	0	0	7	9	4	12	11	2	7	8	11	6	3	5	2	5	8	3	10	2	12	3	0	0	0	0	0	0	0	4
hsa-miR-4796-3p	63	61	70	70	30	58	71	64	74	72	88	71	52	47	64	67	77	72	57	61	69	79	56	63	52	77	62	76	51	66	52	44	39	75	60	45	30	60	42	50	49	45	69	55	61	53	61	74	52
hsa-miR-4796-5p	87	109	84	84	36	61	123	130	144	140	152	126	73	116	108	128	94	70	88	87	92	98	77	100	93	99	70	98	67	83	85	83	113	77	88	95	63	97	49	97	71	82	76	74	64	88	68	86	94
hsa-miR-4797-3p	10	8	18	20	26	17	26	17	17	23	36	24	11	12	23	17	19	18	15	19	15	21	20	21	25	17	14	18	17	29	11	14	16	16	15	12	12	11	6	13	16	13	20	20	15	14	15	21	15
hsa-miR-4798-3p	58	106	98	124	60	87	132	129	148	138	150	152	101	111	103	134	115	109	88	124	100	91	94	76	88	98	71	90	77	82	79	68	75	121	80	77	57	81	49	87	90	66	78	83	61	69	59	71	83
hsa-miR-4798-5p	18	32	26	36	22	26	45	32	52	32	38	34	38	28	34	38	40	36	34	40	26	29	42	29	28	28	25	62	27	28	22	28	27	34	16	22	22	18	14	28	27	23	38	34	24	26	28	28	20
hsa-miR-4799-3p	0	0	0	10	6	12	8	13	13	10	13	5	4	5	12	8	13	9	10	5	10	15	0	0	8	7	9	12	13	11	5	3	7	7	5	10	5	6	3	11	9	19	7	11	3	9	8	11	0
hsa-miR-4799-5p	55	64	53	86	45	58	79	72	83	81	90	86	55	55	77	74	51	61	57	53	69	59	37	64	81	58	46	74	47	66	42	39	46	51	40	51	40	48	31	56	40	45	60	56	46	45	52	36	56
hsa-miR-4800-3p	47	56	53	58	43	55	84	73	93	64	72	71	60	49	68	56	58	45	69	60	39	55	47	75	37	55	39	39	45	66	42	47	36	62	38	33	43	34	23	41	37	32	52	56	52	46	43	33	47
hsa-miR-4800-5p	27	36	45	58	28	33	48	46	47	52	63	58	29	44	40	47	38	39	47	53	39	33	36	35	34	54	45	36	25	32	27	33	27	49	33	25	27	34	23	38	45	29	23	28	39	24	23	32	30
hsa-miR-4801	73	74	64	62	50	68	98	85	101	85	113	118	55	69	93	95	68	90	54	82	53	87	66	72	58	78	45	66	62	70	55	48	54	88	70	57	52	58	46	61	50	71	63	60	55	60	63	56	53
hsa-miR-4802-3p	16	20	27	28	17	21	14	22	21	20	29	15	11	9	19	19	24	18	8	14	16	14	18	20	10	17	16	15	9	16	21	13	23	19	13	14	9	20	10	21	7	15	17	11	13	15	8	21	11
hsa-miR-4802-5p	0	0	0	10	4	11	8	11	10	6	10	3	2	3	11	6	4	12	6	7	3	10	7	4	0	0	0	0	0	7	5	7	10	8	4	0	0	0	0	0	0	0	0	0	0	0	0	0	0
hsa-miR-4803	229	321	305	444	159	300	236	346	376	313	305	312	250	247	288	322	377	306	255	316	355	277	230	306	403	374	141	248	234	250	236	206	242	275	230	341	271	342	192	312	271	204	268	257	269	213	191	212	149
hsa-miR-4804-3p	108	150	125	188	106	117	167	151	187	192	198	211	133	127	175	159	160	149	124	157	168	134	129	121	150	135	127	139	107	151	122	107	102	136	134	152	110	121	70	146	122	110	135	118	84	107	93	100	127
hsa-miR-4804-5p	75	78	97	63	71	73	109	89	126	92	150	141	75	111	101	84	96	113	78	85	80	97	68	83	87	94	99	66	67	91	62	68	50	72	83	61	46	58	41	69	56	63	71	63	72	72	50	89	68
hsa-miR-483-3p	58	50	64	48	35	39	62	84	52	47	165	94	59	62	49	103	85	55	57	58	49	60	78	54	67	84	59	58	54	166	66	62	59	84	84	49	30	73	64	116	71	77	94	48	76	60	56	74	89
hsa-miR-483-5p	93	110	76	99	97	102	129	242	153	167	301	211	128	149	231	187	210	189	79	138	178	106	208	150	113	212	153	198	188	360	151	123	135	205	144	141	142	179	219	261	154	120	237	196	155	129	162	201	191
hsa-miR-484	1160	230	155	205	133	370	229	267	357	224	242	199	456	182	252	140	139	239	201	496	260	184	805	762	200	476	648	338	362	241	194	383	529	455	344	144	833	137	189	348	180	677	1050	1015	456	839	1325	328	407
hsa-miR-485-3p	70	97	76	138	75	79	93	108	103	126	103	107	85	80	96	98	139	67	75	132	95	92	81	70	105	119	72	104	60	99	67	43	71	84	68	94	44	91	65	110	90	72	89	77	71	53	83	94	83
hsa-miR-485-5p	14	34	14	75	19	15	30	30	30	35	36	29	23	38	29	30	50	25	32	46	34	16	31	17	61	54	28	37	14	46	15	15	26	20	21	52	31	32	15	38	21	15	33	19	15	32	29	23	10
hsa-miR-486-3p	5988	616	442	741	390	1419	982	1128	1026	590	1311	793	2060	452	1088	802	403	1086	803	2379	869	666	4191	3345	532	1883	2411	1101	1651	911	1248	2072	2201	2240	1204	541	3708	465	875	2013	786	3113	5298	4979	1986	3262	6361	1960	1598
hsa-miR-486-5p	167224	19961	12864	19912	9897	38982	30019	32951	29262	20242	35257	20838	64087	13419	30064	23137	12211	26887	23542	69731	26122	19983	113827	97454	16995	44249	65239	25929	46024	25711	34243	60136	65899	55833	34366	17125	111048	11893	19285	45703	20020	89342	149915	147292	54396	96193	185065	49467	40698
hsa-miR-487a-3p	19	29	18	75	20	21	27	23	36	62	45	30	25	28	24	25	27	26	34	43	32	15	23	14	45	41	23	33	18	25	8	18	16	17	22	38	30	25	18	24	32	19	24	13	16	24	31	14	21
hsa-miR-487a-5p	10	13	14	9	4	11	31	16	15	21	24	18	13	15	16	16	16	9	21	11	12	15	9	16	8	10	7	19	16	19	14	16	14	10	18	7	12	14	16	14	25	8	20	12	11	10	10	9	12
hsa-miR-487b-3p	8	9	4	7	12	11	12	10	10	9	13	14	6	8	10	9	13	12	8	13	11	5	10	10	12	7	10	6	15	8	8	5	14	13	7	9	7	6	14	6	6	7	12	9	4	10	8	19	5
hsa-miR-487b-5p	26	22	33	16	19	20	34	14	24	23	23	29	22	21	29	30	16	28	15	22	16	17	18	25	21	36	23	31	17	26	10	21	19	26	16	9	19	18	13	14	16	17	33	17	19	13	8	21	20
hsa-miR-488-3p	130	189	202	200	116	167	187	183	208	213	245	256	124	145	183	201	189	155	198	167	175	184	145	160	157	207	128	150	151	177	122	115	139	158	157	127	126	139	76	167	159	171	142	142	108	134	123	161	148
hsa-miR-488-5p	28	30	25	12	24	9	21	17	19	12	46	26	34	17	26	27	20	18	15	29	19	20	45	12	44	23	43	16	35	36	26	29	14	57	53	15	15	27	16	72	30	47	43	36	17	14	29	15	19
hsa-miR-489-3p	10	8	16	10	5	6	13	13	12	0	0	0	0	8	6	11	7	5	7	7	8	8	10	16	13	1	5	7	8	9	9	4	6	6	11	0	0	0	0	0	0	6	13	6	4	11	6	9	5
hsa-miR-489-5p	0	0	0	11	0	0	0	0	0	5	11	10	8	5	3	10	6	11	7	8	10	7	3	7	8	8	4	10	5	10	8	14	3	3	4	4	7	12	9	3	4	0	0	0	0	0	0	0	6
hsa-miR-490-3p	156	214	224	287	209	268	252	273	319	274	327	399	204	195	322	269	258	235	231	269	211	266	210	240	229	197	176	217	215	203	174	139	144	220	171	185	103	140	80	176	152	180	188	161	164	186	193	211	227
hsa-miR-490-5p	54	59	52	82	44	49	65	75	70	74	102	65	73	64	69	62	80	69	51	76	71	52	57	51	43	85	44	75	49	66	42	29	46	55	41	67	50	53	23	65	53	50	58	40	41	48	38	34	48
hsa-miR-491-3p	44	41	49	26	40	47	38	54	51	47	76	41	41	29	47	42	44	37	48	34	33	47	47	47	36	36	37	43	44	47	42	50	37	48	35	36	24	31	26	52	30	38	40	31	29	34	28	34	26
hsa-miR-491-5p	50	53	54	51	32	41	72	56	60	51	84	52	45	47	64	69	52	48	44	69	67	61	61	72	77	60	48	57	51	53	45	49	45	80	62	39	41	52	28	76	42	32	46	52	49	52	59	47	55
hsa-miR-492	8	13	14	12	13	9	14	16	27	17	20	8	10	14	14	11	17	12	9	15	10	21	14	21	8	16	11	14	8	15	14	17	12	11	16	13	4	7	8	8	6	9	14	7	8	4	8	9	6
hsa-miR-493-3p	17	13	7	13	5	12	7	15	18	9	18	10	13	9	14	12	16	15	5	15	12	22	0	0	34	8	15	16	10	12	14	13	9	13	6	8	5	6	14	12	9	3	8	7	7	10	6	12	5
hsa-miR-493-5p	6	14	12	9	6	8	13	12	14	15	12	14	10	14	9	17	18	22	14	10	13	8	9	11	9	15	7	13	6	10	9	14	11	13	9	4	7	20	6	14	13	10	11	7	7	9	6	8	9
hsa-miR-494-3p	71	70	60	66	60	60	178	80	94	63	119	100	299	81	76	86	80	111	72	68	76	76	87	82	59	61	58	60	76	58	54	65	70	161	70	54	53	52	39	78	68	53	60	61	84	84	38	92	80
hsa-miR-494-5p	21	23	27	21	18	32	20	26	32	27	40	27	22	18	26	23	29	29	26	23	22	22	20	29	25	27	27	24	18	20	25	20	15	19	21	14	8	20	10	19	13	14	23	30	13	24	17	25	15
hsa-miR-495-3p	13	4	10	10	13	2	19	16	14	9	19	21	14	6	14	13	15	7	11	14	5	9	12	14	14	14	9	14	11	17	14	4	13	9	18	11	5	9	9	11	11	9	16	5	11	12	11	9	9
hsa-miR-495-5p	14	19	13	25	7	4	9	8	10	9	22	9	14	6	8	14	20	8	12	16	17	15	21	6	20	25	0	9	7	35	5	11	9	11	8	28	13	21	9	19	9	6	13	4	8	7	11	12	9
hsa-miR-496	5	14	8	22	7	15	21	10	14	12	14	15	5	14	13	13	2	8	7	16	7	14	12	15	16	11	9	19	12	7	9	11	16	19	3	11	17	11	10	8	13	10	19	6	16	17	7	8	19
hsa-miR-497-3p	12	7	17	14	7	17	10	21	16	22	8	29	24	26	14	16	19	23	22	10	15	12	30	10	35	17	5	19	7	23	10	14	17	24	11	8	18	8	10	10	7	15	18	11	9	39	9	36	16
hsa-miR-497-5p	0	0	0	0	7	3	0	0	0	0	0	0	0	5	6	5	10	0	0	0	0	5	9	10	37	10	3	8	7	13	8	5	13	13	3	3	8	5	6	11	4	4	11	5	13	13	11	8	12
hsa-miR-498	57	120	90	145	74	85	115	109	94	105	79	112	72	71	93	111	123	113	94	91	95	101	95	105	98	84	65	90	70	94	63	52	68	81	68	88	53	78	54	88	90	51	73	40	60	66	87	88	60
hsa-miR-4999-3p	990	1778	1390	2608	898	1204	1389	1599	1795	1916	2008	2038	1439	1443	1319	1640	2208	1236	1431	1877	1700	1464	1489	1239	1876	2314	1026	1740	1094	1663	1113	1057	1088	1515	998	2336	1302	1850	934	1883	1394	1019	1450	1136	1166	1020	1262	1242	1207
hsa-miR-4999-5p	7	12	9	11	3	12	7	14	9	10	7	10	8	11	11	3	8	6	5	10	13	10	5	11	13	7	10	5	7	14	8	9	9	9	8	5	4	11	3	7	10	4	13	6	11	4	12	14	12
hsa-miR-499a-3p	0	0	0	11	4	3	14	6	10	7	7	5	6	6	6	10	5	0	0	0	0	5	9	3	12	6	8	6	10	11	4	5	3	10	2	5	8	10	5	8	4	0	0	0	0	0	0	0	7
hsa-miR-499a-5p	26	18	26	22	12	25	18	24	27	27	24	34	22	22	22	22	22	14	19	25	17	20	26	19	22	18	15	22	20	13	15	15	12	25	13	17	14	10	17	19	24	13	21	9	10	16	12	15	19
hsa-miR-499b-3p	14	15	19	19	6	14	17	11	11	7	15	13	6	15	6	11	12	13	13	14	8	13	16	16	8	13	11	6	9	17	14	11	7	14	7	8	17	10	10	7	9	6	5	9	13	16	8	17	11
hsa-miR-499b-5p	0	0	0	0	0	0	0	0	0	4	7	12	2	0	0	0	0	0	0	0	0	0	0	0	0	0	0	0	0	0	0	0	0	0	0	0	0	0	0	0	0	0	0	0	0	0	0	0	0
hsa-miR-5000-3p	9	11	9	12	7	9	8	9	16	19	19	15	6	14	12	11	23	12	10	10	14	7	24	12	27	18	4	11	16	28	18	13	12	15	13	3	7	8	1	20	9	7	10	9	13	8	15	9	10
hsa-miR-5000-5p	120	113	137	160	103	106	133	128	148	150	251	177	121	124	134	169	140	136	115	139	125	125	104	146	130	162	98	129	90	167	94	81	98	124	95	114	126	133	62	130	105	110	118	96	92	105	99	127	115
hsa-miR-5001-3p	61	67	82	61	66	69	103	83	120	82	113	101	62	76	93	95	72	66	65	72	62	76	65	58	56	75	65	68	57	56	44	50	57	80	60	64	37	53	30	71	55	56	62	64	51	62	46	60	53
hsa-miR-5001-5p	368	544	493	686	420	550	697	598	739	682	672	850	520	562	701	541	620	564	548	576	528	569	480	581	490	544	439	511	418	563	363	368	355	553	427	506	348	380	220	506	402	385	441	465	448	469	384	522	572
hsa-miR-5002-3p	11	4	8	19	13	9	16	10	14	20	17	17	7	11	19	12	15	12	12	10	12	18	12	13	18	12	18	6	7	18	19	11	9	11	11	9	6	8	12	17	11	19	10	10	9	4	8	11	9
hsa-miR-5002-5p	30	58	72	67	35	55	72	51	78	76	89	68	52	64	88	68	61	66	63	56	44	62	44	47	55	59	43	66	44	40	43	37	46	55	59	44	23	28	28	46	42	49	61	42	38	46	43	43	48
hsa-miR-5003-3p	62	82	108	140	70	84	114	92	114	126	131	109	105	76	108	93	111	103	88	93	92	68	107	89	116	117	78	97	69	124	67	67	53	80	68	82	102	78	40	97	98	49	85	64	62	76	81	86	90
hsa-miR-5003-5p	13	14	16	21	8	21	24	13	21	13	22	31	19	16	16	15	17	21	19	9	10	17	14	25	19	18	15	16	15	13	9	15	14	19	12	16	12	23	11	19	7	14	17	13	18	15	15	18	9
hsa-miR-5004-3p	66	84	71	107	67	87	76	92	95	84	101	109	68	73	76	80	80	74	76	94	68	92	71	77	57	70	56	82	54	80	52	39	35	73	53	71	43	62	31	65	67	54	68	60	62	79	50	71	60
hsa-miR-5004-5p	8	6	10	7	4	6	30	11	13	11	18	13	11	9	16	6	10	9	7	10	9	14	12	10	8	11	8	9	13	18	14	14	6	17	16	13	9	5	2	20	9	15	15	7	8	12	4	6	9
hsa-miR-5006-3p	122	153	149	188	146	132	198	184	228	215	328	215	120	161	201	184	160	217	150	165	169	149	182	155	216	247	142	163	131	140	96	165	122	177	168	133	124	153	142	203	164	99	122	120	126	148	116	150	147
hsa-miR-5006-5p	0	0	0	18	4	4	17	13	10	8	12	10	7	7	13	13	15	12	5	5	7	8	5	8	12	12	10	9	6	9	8	16	7	10	5	9	5	4	6	9	11	6	8	5	6	8	6	10	10
hsa-miR-5007-3p	58	43	58	42	29	44	51	46	43	52	68	58	35	35	38	61	40	54	41	47	53	48	35	53	45	49	38	59	37	63	39	33	51	58	42	49	41	58	33	49	42	32	70	42	47	53	41	43	34
hsa-miR-5007-5p	12	15	10	7	6	9	20	16	20	9	16	11	13	13	14	4	12	7	11	19	15	17	10	10	11	12	9	14	6	10	12	9	8	14	7	7	6	6	10	16	16	17	15	10	10	6	12	7	10
hsa-miR-5008-3p	16	29	27	41	27	20	59	33	29	30	39	39	47	44	35	29	39	54	26	29	35	24	39	28	56	34	30	32	21	34	27	24	23	35	34	32	24	39	19	35	25	24	17	24	33	29	17	42	31
hsa-miR-5008-5p	11	15	16	28	13	13	12	18	24	19	25	20	15	13	15	13	37	17	16	22	24	16	22	16	16	24	11	14	5	39	21	29	16	18	14	12	8	13	12	17	24	11	20	9	21	14	17	12	12
hsa-miR-5009-3p	23	23	26	27	18	24	21	34	35	23	33	27	28	18	28	37	30	31	25	27	28	28	9	22	14	28	21	20	17	26	25	20	25	17	13	27	24	19	16	24	20	20	14	22	22	25	16	22	23
hsa-miR-5009-5p	87	106	96	128	46	71	97	125	113	90	119	125	98	76	93	103	116	69	90	105	93	98	86	77	90	112	73	73	70	89	61	69	70	86	68	93	63	76	54	79	57	74	88	81	65	71	59	79	65
hsa-miR-500a-3p	262	400	361	449	309	407	478	404	446	416	436	563	310	317	516	426	387	388	388	380	379	398	342	365	276	309	254	316	300	287	253	232	253	342	244	243	242	204	110	316	272	343	287	255	262	331	304	349	308
hsa-miR-500a-5p	12	14	17	10	9	15	19	34	19	14	25	23	13	14	24	17	18	10	12	19	19	17	20	18	19	17	8	11	15	11	13	10	15	23	11	18	7	8	3	17	21	12	19	19	15	13	13	7	11
hsa-miR-500b-3p	0	0	0	5	6	7	8	7	17	5	8	11	13	5	8	8	15	9	6	15	13	11	8	10	7	7	10	13	10	13	10	9	9	11	7	9	12	8	7	8	5	4	13	9	6	6	8	4	8
hsa-miR-500b-5p	14	7	8	7	4	11	8	7	16	21	18	7	9	9	6	11	16	18	13	14	8	7	7	13	7	15	13	6	10	16	11	3	10	12	10	7	6	7	4	9	18	8	10	11	11	12	5	13	0
hsa-miR-501-3p	345	361	379	385	326	385	448	420	494	358	468	491	320	295	425	400	386	357	351	424	369	371	350	414	319	373	287	334	319	350	273	265	299	360	278	286	284	264	172	320	259	349	429	362	321	333	359	344	321
hsa-miR-501-5p	55	54	75	67	59	64	99	97	103	99	119	114	68	74	94	83	69	105	79	88	69	80	74	71	63	74	61	71	65	82	53	60	58	77	74	52	52	52	43	76	65	61	72	67	63	46	44	78	83
hsa-miR-5010-3p	232	434	321	544	240	306	516	489	561	573	586	516	405	450	476	473	512	340	361	463	426	409	379	393	473	544	259	411	304	361	340	229	236	404	319	425	315	356	169	399	317	252	348	278	253	272	243	290	329
hsa-miR-5010-5p	46	40	39	29	31	25	32	37	28	23	49	29	36	18	33	50	23	37	21	28	23	25	49	26	32	49	42	40	37	43	39	33	32	56	42	36	23	37	26	70	32	52	43	44	25	35	39	34	22
hsa-miR-5011-3p	0	0	0	0	0	0	0	0	0	0	0	0	0	0	0	0	0	0	0	0	0	0	0	0	0	0	0	0	0	0	0	0	0	0	0	0	0	0	0	0	0	0	0	0	0	0	0	0	0
hsa-miR-5011-5p	56	33	52	53	26	40	51	53	54	42	63	50	38	34	50	38	43	37	32	35	31	44	48	49	36	40	31	34	35	41	34	34	37	53	34	39	24	32	34	37	33	31	36	37	31	39	42	42	46
hsa-miR-502-3p	67	45	57	65	53	69	56	75	64	65	103	81	51	46	79	49	49	65	60	65	58	58	73	66	47	36	61	46	73	50	49	49	42	68	46	30	43	39	22	48	38	44	67	75	63	46	64	53	58
hsa-miR-502-5p	28	36	22	32	21	19	31	25	27	27	26	34	30	22	34	32	27	21	14	15	30	22	23	27	31	33	16	28	29	26	18	35	25	29	28	27	19	36	23	51	30	29	27	28	19	26	21	21	20
hsa-miR-503-3p	3	15	14	37	10	7	7	11	14	18	15	17	6	14	5	14	21	15	11	22	18	10	16	8	22	18	14	12	12	12	5	7	3	16	12	15	13	14	16	20	12	12	15	15	2	11	11	4	11
hsa-miR-503-5p	45	17	23	25	19	29	37	21	36	30	27	32	41	20	34	26	27	35	26	27	21	25	42	61	29	40	37	35	34	34	25	28	37	48	40	21	47	27	24	24	20	30	73	49	35	43	51	33	25
hsa-miR-504-3p	6	10	9	17	12	5	9	9	9	10	14	15	5	6	17	8	14	14	4	8	6	5	6	12	8	12	13	5	7	9	13	8	8	11	11	8	3	4	6	15	10	12	11	9	6	14	9	9	13
hsa-miR-504-5p	194	272	277	329	219	262	268	268	283	283	339	355	202	193	284	282	266	191	267	232	233	264	219	238	231	251	210	244	224	276	188	175	176	205	186	222	142	166	94	210	191	236	205	194	198	170	201	225	198
hsa-miR-5047	32	16	40	19	12	21	39	19	42	22	28	19	17	27	30	28	23	22	28	23	21	30	21	22	30	44	21	30	27	43	15	20	25	32	29	19	22	23	16	31	20	14	49	28	24	30	26	18	43
hsa-miR-505-3p	116	140	139	166	89	123	138	138	180	139	172	195	114	110	187	129	135	121	128	168	145	112	115	124	114	127	86	122	100	108	87	98	70	126	108	101	98	103	51	104	77	107	110	126	77	107	94	92	97
hsa-miR-505-5p	40	15	21	22	10	14	17	21	28	23	31	25	27	16	12	20	18	24	15	25	14	26	25	25	10	18	19	10	22	16	21	11	39	22	17	16	20	14	10	18	14	23	25	21	17	29	34	18	15
hsa-miR-506-3p	12	19	24	28	17	16	20	31	28	15	27	30	23	30	28	18	28	27	29	19	11	25	26	20	16	20	15	19	15	24	19	12	16	31	16	12	15	12	11	26	16	16	28	22	8	10	13	18	26
hsa-miR-506-5p	7	7	17	0	0	0	10	7	5	0	0	0	0	0	0	0	0	0	0	0	0	0	0	0	0	0	0	0	0	11	2	5	4	3	5	0	0	0	0	0	0	3	11	1	5	3	4	1	7
hsa-miR-507	14	18	10	7	13	13	19	12	23	18	27	25	13	11	15	16	13	12	8	7	11	13	15	14	15	15	15	9	17	15	6	16	12	25	16	6	12	4	9	15	13	16	17	8	11	14	16	8	12
hsa-miR-508-3p	8	19	19	19	8	12	23	18	15	13	20	13	21	17	16	21	9	16	10	17	7	19	20	15	20	22	20	19	15	31	12	10	11	16	17	13	11	22	25	20	9	15	20	19	13	12	15	22	10
hsa-miR-508-5p	16	15	13	17	18	19	107	20	28	13	43	36	63	26	47	22	15	38	32	23	19	18	29	37	10	29	32	27	17	24	21	16	23	33	47	21	12	34	16	25	24	21	12	34	24	34	17	40	29
hsa-miR-5087	12	15	22	21	9	9	18	25	27	13	18	16	19	12	17	23	17	23	17	20	15	20	41	21	13	21	10	21	8	15	11	25	12	12	14	16	16	16	9	19	18	12	18	8	17	17	24	14	16
hsa-miR-5088-3p	132	207	215	242	137	184	327	258	398	315	349	272	223	260	319	288	305	221	217	254	219	256	194	232	222	253	149	263	176	191	168	157	164	225	223	194	129	185	104	194	174	219	217	199	175	159	135	174	168
hsa-miR-5088-5p	13	14	18	15	29	14	35	18	26	18	38	30	36	22	28	33	21	23	11	18	14	18	30	25	30	23	26	14	24	53	17	33	12	41	46	24	8	21	15	64	19	40	36	23	16	17	29	17	14
hsa-miR-5089-3p	203	229	230	377	188	285	234	261	281	275	401	340	217	230	264	279	296	268	234	292	249	257	220	263	268	279	159	236	185	298	177	171	164	263	198	230	228	190	132	239	218	198	252	210	202	221	232	180	179
hsa-miR-5089-5p	26	22	23	14	23	14	22	17	8	19	52	23	23	7	16	28	11	8	11	13	12	20	25	10	31	21	37	12	13	56	24	21	11	36	39	29	12	17	6	45	20	57	29	22	10	10	33	5	12
hsa-miR-509-3-5p	0	0	0	0	0	0	0	0	0	0	0	0	0	0	0	0	0	10	6	3	6	6	0	0	5	9	3	11	6	0	0	0	0	0	0	0	0	0	0	0	0	0	0	0	0	0	0	0	0
hsa-miR-509-3p	83	142	120	110	107	121	121	130	141	121	185	153	139	103	122	101	137	110	108	122	99	112	91	119	135	103	103	100	107	156	121	94	89	182	129	114	63	88	73	159	73	111	113	117	82	83	80	60	102
hsa-miR-509-5p	93	119	125	162	142	117	131	132	162	146	167	198	104	95	207	157	134	139	151	122	109	171	125	111	103	107	96	98	108	103	85	94	103	101	110	89	85	54	41	104	96	102	88	104	99	102	81	108	96
hsa-miR-5090	16	22	22	21	20	22	64	31	27	16	36	48	53	23	22	18	26	46	20	27	28	27	42	34	18	23	28	19	18	22	20	21	27	34	25	31	13	36	16	21	19	14	23	28	27	23	18	33	28
hsa-miR-5091	11	52	19	71	9	22	27	19	30	54	50	21	27	40	15	25	82	29	43	64	43	18	36	17	89	78	10	35	16	52	17	14	18	25	7	68	58	58	19	35	29	17	34	15	18	29	20	12	17
hsa-miR-5092	20	14	21	16	11	10	22	14	23	25	19	21	9	15	7	16	14	15	15	18	13	14	11	21	13	13	12	19	14	11	11	17	11	16	14	14	5	10	9	21	12	8	18	10	9	7	12	17	5
hsa-miR-5093	11	9	7	9	2	4	5	8	8	2	10	14	25	4	11	3	6	0	0	0	0	6	8	4	6	6	3	13	2	0	0	0	0	0	0	0	0	0	0	0	0	0	0	0	0	0	0	0	4
hsa-miR-5094	19	23	25	29	31	22	34	30	39	26	70	40	31	26	49	36	25	23	30	31	28	31	41	35	75	30	44	18	38	58	38	32	19	36	82	24	25	24	10	57	32	38	32	38	24	19	28	25	28
hsa-miR-5095	306	807	666	1281	436	512	671	640	619	734	691	791	551	586	644	651	825	463	725	736	720	633	674	593	733	819	379	545	507	709	415	398	390	613	393	928	344	611	299	621	601	393	462	346	453	397	495	526	509
hsa-miR-5096	10	10	13	14	11	11	18	18	14	6	13	21	10	9	12	13	6	19	6	6	21	14	14	13	14	13	8	8	7	18	14	7	11	8	12	6	12	14	7	15	18	8	14	4	10	9	9	9	3
hsa-miR-510-3p	16	19	28	17	6	19	23	18	20	27	31	23	20	19	35	21	22	22	16	14	20	28	22	15	16	29	16	14	28	15	10	27	19	24	27	11	23	27	20	16	13	13	28	25	16	20	20	19	20
hsa-miR-510-5p	0	0	0	11	4	8	20	10	13	10	10	9	10	6	10	8	12	8	5	8	10	10	0	0	22	13	2	10	6	20	2	9	6	12	11	5	5	9	5	15	13	10	6	4	6	3	9	9	19
hsa-miR-5100	53	76	74	67	69	71	100	83	86	84	106	102	54	62	77	88	84	86	64	84	64	91	74	93	62	89	60	70	68	86	60	46	64	69	69	67	50	66	45	61	51	54	74	71	66	70	44	59	65
hsa-miR-511-3p	11	16	18	9	3	14	15	12	15	16	15	21	14	14	14	22	10	19	10	15	18	8	12	8	13	23	11	14	16	24	12	11	15	17	12	16	12	25	7	20	15	18	17	7	13	12	11	16	20
hsa-miR-511-5p	10	6	11	10	9	10	6	11	12	15	9	18	13	20	18	6	9	13	10	12	11	11	8	9	10	12	3	10	12	10	9	13	13	9	11	7	12	6	6	10	7	13	15	11	8	13	5	7	12
hsa-miR-512-3p	7	13	13	12	2	10	12	19	13	10	12	18	7	21	20	12	9	14	16	10	11	18	16	13	13	15	8	11	17	8	12	10	9	16	8	14	6	11	11	12	9	5	7	12	7	12	8	8	5
hsa-miR-512-5p	172	294	286	229	245	283	349	324	404	258	407	370	253	268	325	354	272	239	290	283	267	242	221	270	241	243	248	321	230	265	201	202	263	283	201	217	160	207	116	266	195	207	231	285	246	308	259	245	281
hsa-miR-513a-3p	12	4	14	20	11	11	10	13	21	12	16	17	6	14	15	14	20	15	17	20	11	14	20	10	10	14	11	14	4	13	9	7	7	11	9	13	10	13	6	8	5	9	22	7	7	12	9	12	12
hsa-miR-513a-5p	48	56	95	66	50	83	64	55	61	69	113	98	56	73	100	82	53	61	53	54	74	65	76	75	56	63	61	68	54	96	35	41	45	60	78	53	35	52	29	62	47	64	55	60	48	49	59	62	45
hsa-miR-513b-3p	10	6	17	8	5	10	8	9	9	6	17	16	9	11	9	7	9	4	4	7	10	12	8	6	8	9	11	6	6	15	11	12	10	13	10	14	7	22	6	15	13	6	9	12	8	11	3	7	0
hsa-miR-513b-5p	0	0	0	23	4	8	11	7	16	12	7	9	10	13	14	5	14	8	10	13	8	9	22	6	31	7	3	12	4	14	6	11	11	4	4	11	14	6	6	8	10	9	10	4	3	7	17	6	3
hsa-miR-513c-3p	30	42	39	29	18	41	23	36	42	33	39	47	25	32	32	38	44	27	32	44	26	41	26	20	30	27	18	41	21	29	29	34	21	40	28	23	26	24	22	26	20	26	34	19	24	31	19	24	19
hsa-miR-513c-5p	23	17	19	26	18	15	21	14	35	19	29	19	13	22	22	22	19	25	20	20	16	21	14	15	23	25	17	15	15	24	12	6	17	22	14	9	13	20	18	15	12	15	12	22	18	11	15	11	17
hsa-miR-514a-3p	5	6	8	7	8	14	14	14	13	8	12	4	7	10	16	14	10	22	12	10	7	7	10	9	11	10	7	7	7	11	4	6	14	6	8	7	3	8	13	8	7	8	14	11	9	7	8	9	9
hsa-miR-514a-5p	11	8	5	8	3	7	6	17	10	12	13	15	10	2	11	16	11	19	15	9	11	11	12	9	3	9	11	11	15	32	8	6	8	15	11	6	7	7	17	14	8	7	18	10	3	8	5	8	14
hsa-miR-514b-3p	10	7	8	6	10	8	10	4	9	4	13	8	12	0	0	0	0	12	13	9	10	12	7	7	0	0	0	0	0	14	4	2	11	19	6	0	0	0	0	0	0	0	0	0	0	0	0	0	0
hsa-miR-514b-5p	21	11	9	9	8	29	21	16	59	13	22	3	18	18	32	11	107	72	18	7	38	52	9	29	25	89	8	54	51	60	9	33	25	47	27	8	36	21	13	27	51	25	11	7	11	13	6	52	19
hsa-miR-515-3p	61	96	109	166	67	95	136	116	137	141	151	136	85	88	143	95	121	66	128	139	99	110	87	76	114	116	79	90	105	92	51	81	62	100	71	96	77	77	30	88	72	57	90	82	88	85	87	71	95
hsa-miR-515-5p	23	21	27	21	11	18	18	23	25	20	38	25	22	16	25	23	12	18	12	18	15	14	16	12	44	11	14	18	26	29	24	22	5	24	34	13	11	9	8	38	14	35	21	16	18	16	18	27	12
hsa-miR-516a-3p	14	21	25	17	7	15	30	17	31	27	28	32	24	19	26	22	17	16	18	19	17	29	25	19	10	19	16	27	16	16	20	18	13	24	13	17	9	13	17	22	13	11	23	10	19	27	12	26	17
hsa-miR-516a-5p	4	55	7	142	3	5	11	6	20	63	80	8	32	33	7	28	83	8	19	85	44	1	52	18	96	83	6	34	4	39	2	10	9	6	4	125	75	71	17	46	28	4	30	6	1	2	26	6	5
hsa-miR-516b-3p	83	78	102	94	76	98	105	116	129	103	115	137	89	78	134	101	101	80	95	118	86	115	75	97	89	85	66	89	73	89	55	66	61	75	54	77	53	57	35	98	67	58	89	77	77	79	76	76	66
hsa-miR-516b-5p	6	11	15	21	10	8	20	8	9	6	13	17	8	4	12	7	20	5	17	8	14	7	7	12	17	10	6	14	12	18	7	10	6	7	13	13	9	5	5	11	13	10	12	5	7	8	5	8	10
hsa-miR-517-5p	3	12	13	15	11	12	9	15	15	12	16	18	6	10	14	9	11	8	16	14	16	7	5	13	5	15	9	5	9	8	12	8	6	9	10	11	6	6	9	13	7	8	10	11	11	8	9	12	12
hsa-miR-517a-3p	0	0	0	0	0	0	1	1	2	4	3	2	1	0	0	0	0	0	0	0	0	0	8	2	0	0	0	0	0	1	1	11	0	2	4	0	0	0	0	0	0	0	0	0	0	0	0	0	0
hsa-miR-517b-3p	4	5	10	0	0	0	8	6	5	8	6	7	4	0	0	0	0	0	0	0	0	0	21	6	12	5	7	6	0	6	3	21	1	2	5	0	0	0	0	0	0	4	19	6	1	3	10	3	0
hsa-miR-5186	60	69	69	57	45	59	71	71	59	69	94	86	46	61	82	68	65	69	75	76	66	56	53	77	58	63	61	72	62	62	55	57	57	68	53	50	48	68	37	73	43	49	56	59	50	68	55	47	60
hsa-miR-5187-3p	51	34	32	38	18	28	66	47	55	52	68	54	47	51	58	46	43	45	19	37	42	33	34	42	39	46	56	35	46	43	40	44	31	54	55	37	25	31	23	39	18	30	36	32	23	32	30	31	31
hsa-miR-5187-5p	72	112	74	140	79	92	108	129	138	117	165	139	111	102	124	109	131	120	111	123	117	86	118	96	141	140	86	104	99	130	84	80	85	131	92	104	78	101	55	142	116	79	100	100	86	83	64	103	89
hsa-miR-5188	48	67	76	79	44	69	69	73	99	74	96	87	63	64	90	102	62	65	61	71	77	79	58	87	52	84	52	83	52	61	51	53	41	82	53	56	43	54	31	63	55	54	65	53	57	73	65	72	81
hsa-miR-5189-3p	475	656	717	766	502	633	916	837	903	888	993	950	611	702	777	742	687	807	708	723	612	754	629	765	624	715	544	636	584	601	516	553	477	647	578	596	443	509	351	545	531	489	589	531	510	530	460	591	674
hsa-miR-5189-5p	17	33	27	21	16	26	41	34	25	27	43	34	31	20	34	35	35	26	24	27	25	32	25	32	22	33	25	25	23	25	20	11	12	22	17	32	9	26	18	28	30	15	26	17	31	17	18	19	14
hsa-miR-518a-3p	37	33	29	33	26	31	137	39	50	34	76	77	111	37	56	33	39	60	28	47	37	31	84	49	44	46	30	32	38	43	28	61	26	79	62	35	36	53	26	71	32	40	42	56	37	50	30	54	43
hsa-miR-518b	27	23	26	29	32	34	46	40	37	34	37	39	42	24	38	29	30	42	28	30	32	32	33	47	19	43	27	29	23	43	30	19	33	40	35	22	25	44	40	32	29	20	32	26	29	30	14	37	22
hsa-miR-518c-3p	4	3	10	7	3	6	6	11	11	6	3	7	4	0	0	0	0	7	5	14	5	5	11	7	5	12	6	7	7	7	4	6	6	10	8	0	0	0	0	0	0	9	13	3	10	14	11	8	8
hsa-miR-518c-5p	35	37	46	61	25	45	52	55	71	61	70	87	40	61	73	42	43	54	63	49	53	42	38	68	37	43	35	50	44	45	31	25	29	47	41	48	28	31	24	33	28	40	36	28	32	35	36	32	58
hsa-miR-518d-3p	76	89	90	81	73	95	136	107	114	84	137	118	118	74	139	84	84	86	88	88	79	79	109	55	121	88	82	96	86	127	73	87	62	118	111	59	40	63	38	145	61	120	104	109	69	74	63	48	82
hsa-miR-518d-5p	2	10	6	0	0	0	0	0	0	0	0	0	0	0	0	0	0	0	0	0	0	0	0	0	0	0	0	0	0	0	0	0	0	0	0	0	0	0	0	0	0	0	0	0	0	0	0	0	0
hsa-miR-518e-3p	19	19	17	35	15	25	52	31	29	28	35	36	106	26	39	23	34	36	28	17	18	30	28	33	27	20	28	19	19	27	13	17	21	46	34	16	19	32	16	30	24	24	15	30	18	36	13	25	26
hsa-miR-518e-5p	8	11	10	9	7	8	17	11	21	8	11	13	11	4	13	9	8	11	17	17	4	9	5	10	8	6	14	11	7	11	4	3	7	7	9	0	0	0	0	0	0	4	10	6	8	10	6	6	8
hsa-miR-518f-3p	0	0	0	0	0	0	0	0	0	0	0	0	0	0	0	0	0	0	0	0	0	0	0	0	0	0	0	0	0	0	0	0	0	0	0	0	0	0	0	0	0	0	0	0	0	0	0	0	0
hsa-miR-518f-5p	0	0	0	0	0	2	0	0	0	0	0	0	0	0	0	0	0	0	0	0	0	0	0	0	0	0	0	0	0	0	0	0	0	0	0	0	0	0	0	0	0	0	0	0	0	0	0	0	0
hsa-miR-5190	9	25	12	18	13	6	12	14	22	15	16	21	8	18	16	14	16	18	18	10	26	10	13	11	10	16	10	20	12	20	11	17	6	15	12	12	10	16	11	15	14	15	11	7	13	10	9	14	13
hsa-miR-5191	645	993	785	1581	647	787	893	1021	1063	1213	1136	1205	857	880	1014	933	1213	903	961	1107	891	943	961	725	1032	1202	616	902	730	976	741	666	572	955	695	1184	753	948	508	1126	958	704	781	664	610	604	679	734	631
hsa-miR-5192	30	24	40	28	25	39	53	31	46	48	53	36	28	34	56	26	25	30	27	37	28	39	28	39	25	38	27	39	32	47	33	30	19	37	24	19	29	34	28	32	28	29	37	35	33	33	28	42	31
hsa-miR-5193	161	172	188	315	108	165	202	236	216	237	250	246	178	165	167	198	192	208	194	173	148	173	177	193	184	195	152	186	158	189	121	138	123	213	168	174	139	169	103	208	180	170	159	162	133	129	139	167	177
hsa-miR-5194	12	25	24	14	18	20	15	14	29	14	17	22	19	11	14	12	12	21	19	31	17	16	23	20	17	17	18	14	12	14	15	19	12	23	16	12	8	16	12	18	9	17	17	11	10	17	16	17	13
hsa-miR-5195-3p	21	42	23	38	30	33	49	35	49	49	33	37	37	36	37	32	33	45	26	36	36	41	44	39	36	38	33	26	29	41	20	29	29	43	28	27	17	33	24	39	25	31	41	34	29	26	21	33	33
hsa-miR-5195-5p	15	17	23	15	29	13	78	39	33	37	57	38	62	28	25	31	19	43	19	21	15	17	32	32	34	25	31	24	26	32	27	18	20	64	44	24	17	31	12	45	37	33	41	32	41	29	18	37	30
hsa-miR-5196-3p	75	104	102	97	81	110	148	103	130	98	120	143	119	127	118	114	105	115	87	90	77	117	91	113	74	80	80	94	89	93	83	65	78	108	82	77	60	66	45	79	63	79	105	56	81	90	77	78	92
hsa-miR-5196-5p	56	57	76	60	52	49	68	39	50	43	114	65	65	39	76	70	41	54	45	52	33	46	85	51	83	68	87	68	61	123	47	74	44	98	110	44	41	57	40	142	67	87	85	59	34	45	60	44	56
hsa-miR-5197-3p	112	190	153	202	107	150	195	153	227	195	238	188	150	134	221	192	205	154	171	220	182	160	152	152	167	156	113	146	163	176	113	103	106	157	130	130	116	128	61	167	140	147	130	149	156	129	162	147	130
hsa-miR-5197-5p	42	51	55	58	48	52	65	49	88	69	80	81	53	54	67	52	72	60	66	65	47	71	55	40	58	48	42	66	47	60	49	33	47	62	66	37	54	49	33	79	68	67	67	53	37	64	35	35	48
hsa-miR-519a-3p	0	0	0	0	0	0	0	0	0	0	0	0	0	0	0	0	0	0	0	0	0	0	0	0	0	0	0	0	0	0	0	0	0	0	0	0	0	0	0	0	0	0	0	0	0	0	0	0	0
hsa-miR-519a-5p	10	13	12	11	9	20	12	17	18	12	21	28	17	13	18	14	17	19	19	9	8	15	15	11	12	11	19	21	12	11	6	8	9	14	12	9	4	6	6	11	7	8	13	12	9	12	13	6	15
hsa-miR-519b-3p	0	0	0	7	0	0	0	0	0	0	0	0	0	0	0	0	0	0	0	0	0	0	0	0	0	0	0	0	0	0	0	0	0	0	0	0	0	0	0	0	0	0	0	0	0	0	0	0	0
hsa-miR-519c-3p	0	0	0	0	0	0	0	0	0	4	5	12	5	0	0	0	0	10	5	2	11	4	0	0	0	0	0	0	0	0	0	0	0	0	0	0	0	0	0	0	0	6	8	7	3	3	5	11	0
hsa-miR-519c-5p	0	0	0	0	0	0	10	2	3	0	0	0	0	0	0	0	0	0	0	0	0	0	0	0	0	0	0	0	0	0	0	0	0	0	0	0	0	0	0	0	0	0	0	0	0	0	0	0	0
hsa-miR-519d-3p	0	0	0	10	7	9	11	16	15	16	20	6	7	9	9	10	6	8	7	10	6	10	3	7	8	13	3	9	12	10	6	9	6	5	8	0	0	0	0	0	0	5	10	8	6	6	3	5	0
hsa-miR-519d-5p	0	0	0	0	3	4	14	10	21	9	12	6	16	11	8	9	8	6	7	10	12	8	7	11	9	10	5	9	9	5	2	6	7	5	12	0	0	0	0	0	0	0	0	0	0	0	0	0	12
hsa-miR-519e-3p	0	0	0	0	0	0	0	0	0	2	5	4	11	0	0	0	0	0	0	0	0	0	0	0	0	0	0	0	0	0	0	0	0	0	0	0	0	0	0	0	0	0	0	0	0	0	0	0	0
hsa-miR-519e-5p	35	54	64	63	59	60	93	90	71	75	82	79	57	65	92	81	66	53	80	53	64	61	42	61	59	70	59	51	65	69	46	66	49	64	58	53	34	56	34	66	37	45	73	63	63	69	61	69	64
hsa-miR-520a-3p	18	19	19	23	22	30	23	23	38	27	19	31	22	8	27	18	39	28	16	15	16	29	28	15	19	30	12	31	22	34	17	27	19	24	27	21	20	21	24	19	38	25	16	31	21	17	21	35	13
hsa-miR-520a-5p	14	4	6	7	8	8	12	4	10	9	6	12	8	0	0	0	0	0	0	0	0	7	7	11	0	0	0	0	0	0	0	0	0	0	0	0	0	0	0	0	0	7	12	16	4	6	6	5	0
hsa-miR-520d-3p	8	9	6	11	9	9	15	10	12	10	16	13	18	11	21	19	18	14	11	7	11	10	11	7	12	12	15	9	9	11	12	10	9	20	8	10	7	11	5	11	7	8	9	7	16	7	7	16	13
hsa-miR-520d-5p	0	0	0	4	0	0	5	4	10	0	0	0	0	0	7	8	12	0	0	0	0	0	0	0	5	12	1	5	5	0	0	0	0	0	0	0	0	0	0	0	0	0	0	0	0	0	0	0	0
hsa-miR-520e	47	61	67	85	49	57	60	72	89	80	106	88	59	63	73	66	84	66	60	67	62	55	50	61	55	71	45	62	47	71	56	51	40	74	60	62	45	58	36	76	63	42	60	49	41	49	49	60	42
hsa-miR-520f-3p	0	0	0	0	0	0	0	0	0	0	0	0	0	0	0	0	0	0	0	0	0	0	0	0	0	0	0	0	0	0	0	0	0	0	0	0	0	0	0	0	0	0	0	0	0	0	0	0	0
hsa-miR-520f-5p	0	0	0	0	0	0	0	0	0	0	0	0	0	2	12	12	6	0	0	0	0	0	0	0	0	0	0	0	0	10	7	1	3	4	4	0	0	0	0	0	0	0	0	0	0	0	0	0	0
hsa-miR-520g-5p	37	48	54	62	47	66	64	59	73	50	82	70	39	51	75	52	41	66	59	68	45	63	50	50	40	53	40	53	47	33	46	33	36	58	36	38	22	39	17	53	38	51	40	38	32	52	36	40	64
hsa-miR-520h	21	28	32	39	27	33	65	48	45	39	49	53	38	30	49	38	47	36	55	33	38	37	40	41	26	35	28	25	26	36	36	23	26	64	38	22	22	34	19	24	25	30	27	23	22	26	26	42	39
hsa-miR-521	0	0	0	8	20	39	12	9	3	6	11	13	8	6	9	13	11	4	6	8	5	5	0	0	0	0	0	0	0	6	5	4	3	12	5	10	8	6	7	5	4	0	0	0	0	0	0	0	2
hsa-miR-522-3p	0	0	0	4	3	3	8	6	12	9	12	2	5	5	8	10	4	14	8	5	9	5	8	7	7	17	3	7	1	8	3	5	10	12	6	0	0	0	0	0	0	3	6	10	6	7	11	6	13
hsa-miR-522-5p	10	11	5	7	0	0	12	15	14	10	18	12	6	7	11	9	5	12	6	11	5	15	7	10	4	12	8	8	7	7	11	8	5	10	8	10	4	17	8	9	4	6	10	4	4	8	9	13	4
hsa-miR-523-3p	0	0	0	0	0	0	16	4	12	0	0	0	0	12	5	6	3	0	0	0	0	2	10	2	0	0	0	0	0	0	0	0	0	0	0	0	0	0	0	0	0	0	0	0	0	0	0	0	0
hsa-miR-524-3p	6	4	12	13	14	12	12	11	5	8	22	13	12	11	9	9	9	5	6	7	8	14	14	7	3	13	15	15	9	10	8	12	6	16	6	0	0	0	0	0	0	0	0	0	0	0	0	0	0
hsa-miR-524-5p	5	2	10	0	0	0	7	4	6	0	0	0	0	0	0	0	0	0	0	0	0	0	8	5	13	5	4	8	6	14	6	7	4	8	14	0	0	0	0	0	0	10	6	2	8	10	8	3	3
hsa-miR-525-3p	16	15	13	19	15	13	15	22	22	22	20	24	19	11	19	19	19	17	16	13	11	15	17	15	16	17	13	12	25	17	7	11	10	20	19	12	9	6	13	9	11	13	17	11	10	11	10	13	10
hsa-miR-525-5p	0	0	0	0	0	0	0	0	0	7	14	11	2	6	12	10	4	8	9	10	6	7	0	0	83	6	4	6	4	0	0	0	0	0	0	0	0	0	0	0	0	6	8	8	4	11	2	6	0
hsa-miR-526b-3p	52	72	82	65	43	75	88	63	94	68	79	110	54	79	87	81	79	52	71	85	65	74	56	74	62	71	53	54	61	49	55	46	67	53	57	70	41	51	24	45	57	49	70	65	60	51	60	50	49
hsa-miR-532-3p	113	46	52	50	46	48	70	66	61	44	91	52	79	25	61	55	36	48	38	62	38	48	80	87	55	73	68	70	56	65	37	55	58	65	60	46	51	44	57	72	48	95	106	105	63	63	115	69	51
hsa-miR-532-5p	211	33	39	46	29	88	70	59	70	53	79	55	123	38	49	57	40	58	53	100	58	58	111	132	49	60	94	74	72	46	40	92	136	90	74	38	155	27	47	63	36	94	257	248	98	127	250	78	53
hsa-miR-539-3p	7	7	11	6	5	10	12	9	7	12	13	9	9	8	6	12	10	7	7	10	14	7	13	16	0	0	0	0	0	9	3	8	11	10	7	5	6	11	6	4	6	4	11	11	6	8	5	8	12
hsa-miR-539-5p	60	83	73	161	56	87	68	93	90	124	89	109	80	70	97	95	113	59	75	119	103	75	88	87	103	100	51	82	51	101	62	50	57	81	56	123	57	88	28	90	55	54	79	57	61	69	70	53	60
hsa-miR-541-3p	24	22	21	27	14	23	26	15	45	17	34	27	25	12	28	17	29	22	19	19	23	23	18	22	15	27	12	21	17	34	14	15	19	19	9	23	21	20	13	17	21	20	32	9	17	19	21	22	19
hsa-miR-541-5p	19	20	21	12	12	17	26	26	20	19	26	20	20	9	17	33	23	17	15	16	13	25	12	7	22	13	15	9	12	16	17	23	24	16	15	12	16	13	16	12	15	17	22	12	14	25	13	18	17
hsa-miR-542-3p	20	25	31	22	19	23	36	33	33	36	24	37	30	23	33	26	25	42	18	22	23	30	39	24	17	26	18	29	30	21	18	32	18	25	19	16	12	26	19	20	17	21	30	23	22	21	31	19	17
hsa-miR-542-5p	13	17	16	26	14	20	19	18	17	22	18	15	15	14	25	13	23	26	20	25	17	14	24	18	21	30	18	20	16	11	13	15	14	15	15	25	16	11	20	17	21	13	19	18	16	18	10	27	14
hsa-miR-543	19	13	21	7	15	10	15	7	23	9	21	16	26	11	22	13	16	16	7	15	11	16	21	8	62	9	27	10	18	44	33	22	5	31	78	19	12	13	22	65	20	47	25	39	5	7	15	10	9
hsa-miR-544a	23	16	17	19	20	12	24	19	27	18	45	29	30	23	24	24	19	21	15	24	29	24	22	11	41	26	32	16	30	39	33	26	19	47	48	17	15	15	22	40	27	23	30	29	21	26	14	27	10
hsa-miR-544b	12	12	18	10	17	10	13	8	22	20	30	22	14	18	15	17	15	15	26	15	11	10	14	11	14	22	10	13	10	19	10	16	10	12	11	14	5	11	4	22	12	20	12	19	8	15	11	10	10
hsa-miR-545-3p	0	0	0	12	6	10	12	12	10	12	7	11	14	20	8	9	12	2	4	9	11	6	0	0	0	0	0	0	0	7	10	12	11	12	10	0	0	0	0	0	0	12	15	9	11	17	8	12	17
hsa-miR-545-5p	50	56	61	63	49	36	60	71	59	63	88	94	56	51	78	81	78	57	64	54	51	50	62	43	83	55	54	41	60	81	53	81	44	64	73	43	43	43	21	88	64	75	81	58	42	49	47	33	33
hsa-miR-548-3p	0	0	0	0	0	0	0	0	0	0	0	0	0	0	0	0	0	0	0	0	0	0	7	4	0	0	0	0	0	0	0	0	0	0	0	0	0	0	0	0	0	0	0	0	0	0	0	0	0
hsa-miR-548a	36	51	35	48	36	38	41	50	49	47	51	50	27	44	49	37	51	22	50	37	45	53	24	32	31	43	24	29	30	37	20	24	18	34	34	29	36	25	17	18	34	29	48	30	32	40	29	32	41
hsa-miR-548a-3p	0	0	0	11	0	0	9	6	7	0	0	0	0	0	0	0	0	10	4	5	11	10	0	0	0	0	0	0	0	2	10	9	5	7	5	0	0	0	0	0	0	0	0	0	0	0	0	0	0
hsa-miR-548a-5p	14	12	13	13	15	12	17	17	25	11	26	21	13	20	19	12	17	11	21	12	13	19	12	15	12	23	11	16	9	15	17	14	13	17	12	11	16	12	5	18	18	11	21	14	12	17	15	20	13
hsa-miR-548ab	9	5	17	18	6	5	8	5	8	7	8	14	16	3	8	8	10	5	9	10	7	8	21	1	6	2	3	17	3	11	10	6	5	8	2	8	5	9	5	8	11	9	17	3	7	15	11	3	10
hsa-miR-548ac	31	45	43	25	26	39	52	43	56	57	58	55	36	31	52	50	46	70	29	38	40	53	49	55	28	39	31	21	43	42	28	27	37	46	38	34	33	33	32	46	43	37	58	22	27	31	39	40	41
hsa-miR-548ad-3p	32	44	40	44	37	51	59	59	48	60	59	73	30	39	51	56	47	38	42	46	45	43	41	36	50	34	31	45	32	58	35	49	31	31	31	34	11	37	22	27	31	34	30	42	34	40	27	33	55
hsa-miR-548ad-5p	21	17	18	43	10	7	29	18	16	24	37	28	27	15	33	22	18	22	21	30	20	19	71	26	24	17	10	25	13	20	18	47	14	15	16	13	31	18	13	13	9	16	21	17	23	14	37	12	38
hsa-miR-548ae-3p	12	9	5	0	6	10	12	13	7	6	12	8	1	14	8	9	8	8	4	8	9	7	8	15	7	8	4	11	8	14	10	8	8	9	7	0	0	0	0	0	0	3	8	2	11	6	5	4	0
hsa-miR-548ag	11	11	22	17	8	24	14	17	25	15	20	22	11	17	17	17	16	14	8	14	18	15	16	18	19	16	8	20	16	11	10	8	12	14	7	11	14	13	12	23	8	9	15	11	11	18	10	17	11
hsa-miR-548ah-5p	11	9	7	11	10	12	12	13	21	15	21	12	11	16	15	11	10	11	11	8	11	9	11	10	10	15	10	10	8	13	6	8	10	13	10	18	10	9	4	12	7	8	17	11	13	7	9	10	13
hsa-miR-548ai	11	11	10	14	8	13	7	20	13	13	9	12	5	18	10	19	11	13	10	13	11	8	14	15	4	16	4	8	13	9	11	10	10	16	6	8	5	11	1	15	10	14	13	8	5	5	9	11	8
hsa-miR-548aj-3p	11	16	24	21	12	12	18	17	14	22	15	22	8	18	23	16	21	12	23	21	11	14	12	19	12	14	13	14	13	17	16	15	12	20	14	12	10	20	5	10	11	18	12	22	11	9	13	16	11
hsa-miR-548ak	0	0	0	9	5	3	5	11	13	11	15	9	4	14	3	8	6	8	10	6	5	7	3	10	4	10	9	4	6	6	12	5	8	4	5	0	0	0	0	0	0	5	10	2	6	7	3	11	0
hsa-miR-548al	19	9	8	11	2	7	11	6	12	11	15	15	8	15	13	13	12	0	0	0	0	16	15	9	6	13	8	13	7	13	6	6	14	6	10	9	5	12	5	9	6	8	6	6	3	17	9	8	5
hsa-miR-548an	10	7	11	17	0	0	13	4	10	6	16	14	8	8	9	11	10	14	6	9	11	0	11	11	13	6	5	6	7	9	11	5	9	13	5	16	3	11	9	4	8	3	14	14	12	7	5	10	15
hsa-miR-548ao-3p	7	11	16	4	5	9	10	11	23	13	14	18	11	9	13	4	4	8	4	11	12	10	3	22	8	15	9	6	5	16	8	12	5	9	9	9	10	11	5	8	13	7	15	11	7	7	9	13	9
hsa-miR-548ao-5p	140	214	195	213	108	185	166	183	207	184	222	230	144	151	193	193	222	156	171	209	211	191	154	150	198	229	109	154	147	194	147	159	159	172	129	158	143	154	86	154	145	147	165	159	156	139	139	152	83
hsa-miR-548ap-3p/548t-3p/548aa	38	15	25	34	16	27	37	31	25	24	39	32	25	25	40	27	23	36	28	30	26	14	43	24	19	25	17	21	30	24	27	32	37	38	15	15	38	25	18	18	18	26	33	34	29	40	39	42	19
hsa-miR-548ap-5p/548j-5p	12	12	21	9	9	9	11	9	20	14	14	11	12	6	10	17	11	7	12	14	17	12	10	16	12	15	15	14	9	18	10	16	10	11	15	6	8	18	11	6	10	7	30	6	15	14	11	21	5
hsa-miR-548ar-3p	0	0	0	0	0	0	0	0	0	0	0	0	0	0	0	0	0	0	0	0	0	0	0	0	0	0	0	0	0	0	0	0	0	0	0	0	0	0	0	0	0	0	0	0	0	0	0	0	0
hsa-miR-548ar-5p	0	0	0	0	0	0	0	0	0	0	0	0	0	0	0	0	0	7	2	2	2	0	3	6	2	2	4	8	10	0	0	0	0	0	0	0	0	0	0	0	0	0	0	0	0	0	0	0	0
hsa-miR-548as-3p	17	6	8	16	6	13	21	6	10	6	13	9	14	4	8	11	12	12	8	13	12	6	43	21	10	12	8	20	5	12	14	25	12	22	14	1	9	1	11	4	7	4	17	18	11	12	11	7	13
hsa-miR-548as-5p	0	0	0	0	0	0	10	6	6	3	10	5	6	0	0	0	0	0	0	0	0	0	0	0	0	0	0	0	0	0	0	0	0	0	0	0	0	0	0	0	0	0	0	0	0	0	0	0	0
hsa-miR-548at-3p	10	10	9	11	7	8	9	16	16	18	10	12	11	5	12	14	11	12	18	10	10	14	8	10	12	9	5	8	11	7	8	7	9	12	6	3	6	4	5	13	10	13	13	6	5	12	8	9	7
hsa-miR-548at-5p	12	9	7	13	14	26	10	31	8	21	14	27	17	29	14	9	17	20	6	11	10	5	14	9	14	13	9	9	7	12	7	9	14	27	12	4	18	11	6	7	6	17	14	5	9	38	15	43	21
hsa-miR-548au-5p/548c-5p/548o-5p/548am-5p	11	7	13	8	4	6	9	11	3	3	10	5	9	0	0	0	0	8	3	6	4	7	10	8	5	8	15	7	3	13	7	10	8	6	20	5	5	6	9	20	10	8	16	13	10	6	11	3	3
hsa-miR-548av-5p/548k	11	8	14	19	15	12	17	15	10	8	14	14	7	15	10	24	8	19	21	6	17	12	17	9	12	22	15	19	12	18	10	6	17	15	12	11	5	23	12	14	12	11	9	13	10	10	7	12	11
hsa-miR-548aw	6	10	12	15	0	0	13	15	11	0	0	0	0	4	11	8	11	9	5	10	6	9	4	10	8	6	11	12	5	13	3	9	8	8	5	5	3	10	2	5	9	1	8	10	7	5	6	7	0
hsa-miR-548ay-3p	245	363	377	393	269	316	348	448	440	370	423	492	262	309	407	415	369	385	336	361	297	430	271	413	307	351	244	344	355	250	270	238	307	329	254	271	144	261	180	286	292	313	286	264	297	298	236	301	261
hsa-miR-548ay-5p	18	11	14	20	15	14	19	15	29	17	18	22	9	21	16	13	20	13	14	17	14	15	15	15	6	12	9	21	19	14	10	11	15	20	6	12	10	12	10	8	18	16	15	13	10	14	18	19	13
hsa-miR-548az-3p	9	14	8	10	7	13	11	16	9	12	19	12	15	8	15	13	6	9	11	15	9	11	10	7	11	13	9	16	10	9	5	10	13	16	6	11	4	8	16	13	3	10	14	11	9	10	8	17	7
hsa-miR-548az-5p	13	15	10	9	3	11	8	18	17	17	11	17	15	11	8	16	8	11	11	15	13	9	5	12	9	6	7	20	9	11	5	12	12	15	14	9	10	15	24	21	9	7	4	13	11	10	15	9	9
hsa-miR-548b-3p	102	136	153	114	147	112	134	152	159	112	176	178	105	117	143	151	113	106	105	134	114	138	95	131	96	106	86	95	121	124	98	111	97	121	111	92	81	99	58	121	96	94	103	125	93	118	99	96	138
hsa-miR-548b-5p	5	3	14	11	7	2	9	14	8	9	8	12	8	9	10	7	8	4	2	10	9	9	8	7	5	6	3	11	7	9	4	10	6	11	8	8	9	11	11	7	6	18	7	8	9	10	11	9	0
hsa-miR-548ba	0	0	0	0	6	5	0	0	0	2	8	6	12	0	0	0	0	3	6	7	5	0	11	7	12	5	2	8	10	0	0	0	0	0	0	5	10	7	3	7	6	7	6	1	6	7	3	10	0
hsa-miR-548bb-3p	10	6	8	0	0	0	0	0	0	0	0	0	0	0	0	0	0	6	7	5	3	14	10	6	28	6	5	5	8	0	0	0	0	0	0	0	0	0	0	0	0	0	0	0	0	0	0	0	0
hsa-miR-548bb-5p	0	0	0	10	0	0	0	0	0	0	0	0	0	0	0	0	0	0	0	0	0	0	0	0	0	0	0	0	0	0	0	0	0	0	0	0	0	0	0	0	0	0	0	0	0	0	0	0	0
hsa-miR-548c-3p	7	7	9	9	2	14	7	8	10	7	10	10	11	9	6	10	9	8	12	4	6	13	0	0	11	9	5	9	6	4	10	13	9	14	6	0	0	0	0	0	0	0	0	0	0	0	0	0	0
hsa-miR-548d-3p	33	16	24	20	15	15	27	31	31	21	29	34	19	23	21	28	22	23	24	28	18	24	24	19	26	19	21	25	19	27	14	28	21	22	16	17	13	23	10	19	17	16	22	19	12	17	11	19	20
hsa-miR-548d-5p	19	6	6	0	1	3	0	0	0	0	0	0	0	2	13	5	3	0	0	0	0	3	8	11	10	7	6	8	9	1	1	8	11	14	3	3	21	5	5	5	3	8	17	21	3	10	20	2	0
hsa-miR-548e-3p	0	0	0	0	0	0	6	3	7	0	0	0	0	1	6	4	3	0	0	0	0	4	0	0	0	0	0	0	0	0	0	0	0	0	0	0	0	0	0	0	0	2	8	6	6	10	4	4	0
hsa-miR-548e-5p	0	0	0	15	3	7	0	0	0	0	0	0	0	0	0	0	0	0	0	0	0	7	3	11	0	0	0	0	0	0	0	0	0	0	0	0	0	0	0	0	0	2	11	2	5	8	7	3	0
hsa-miR-548f-3p	11	21	18	20	8	23	40	13	29	23	40	31	47	22	17	15	33	35	18	21	23	22	19	22	26	27	19	16	14	35	19	20	40	51	32	22	19	24	10	27	21	21	10	18	22	26	11	25	18
hsa-miR-548f-5p	152	179	162	208	129	143	131	138	182	167	169	181	110	128	214	191	164	151	165	133	135	170	114	144	130	135	98	109	145	117	119	119	106	120	117	103	103	108	63	126	114	111	101	107	116	143	85	94	64
hsa-miR-548g-3p	0	0	0	0	5	8	0	0	0	0	0	0	0	5	11	3	4	0	0	0	0	5	0	0	0	0	0	0	0	0	0	0	0	0	0	7	6	11	5	7	4	7	5	5	4	7	11	7	11
hsa-miR-548g-5p	8	14	7	4	10	7	9	7	8	9	12	9	4	6	10	11	7	6	12	11	8	5	3	11	7	17	7	6	4	11	10	10	12	8	5	5	4	6	9	10	4	0	0	0	0	0	0	0	10
hsa-miR-548h-3p	0	0	0	0	0	0	0	0	0	0	0	0	0	0	0	0	0	0	0	0	0	4	0	0	0	0	0	0	0	0	0	0	0	0	0	0	0	0	0	0	0	0	0	0	0	0	0	0	0
hsa-miR-548h-5p	11	9	12	8	10	5	11	10	7	13	21	14	10	10	7	11	12	11	13	12	11	6	10	7	11	13	11	8	6	6	10	14	13	14	10	7	8	8	4	13	9	7	12	12	16	4	8	10	0
hsa-miR-548i	13	13	14	21	14	13	17	17	20	8	21	9	7	13	23	24	8	11	19	18	15	11	18	17	18	19	14	18	15	13	12	10	17	18	11	21	13	22	7	21	6	12	7	16	13	8	12	8	12
hsa-miR-548l	32	32	25	30	39	56	62	60	39	77	68	86	103	66	20	28	71	57	32	34	30	35	87	39	47	63	50	35	51	88	64	42	50	95	42	44	77	39	26	102	34	132	66	83	28	111	26	118	69
hsa-miR-548m	0	0	0	7	6	10	9	9	9	8	6	12	9	20	7	5	11	8	5	9	6	7	8	7	10	6	6	2	4	7	5	8	13	11	7	3	8	7	10	9	4	12	8	5	10	17	5	12	10
hsa-miR-548n	29	43	41	48	29	36	37	44	61	38	48	49	31	32	38	41	39	53	41	48	39	41	39	40	46	53	33	38	31	32	43	40	29	47	40	33	23	23	25	47	35	39	38	37	39	34	37	23	28
hsa-miR-548q	11	2	13	3	2	7	9	3	12	6	10	7	9	0	0	0	0	0	0	0	0	7	29	10	0	0	0	0	0	4	4	12	8	5	5	0	0	0	0	0	0	7	17	7	8	6	22	3	6
hsa-miR-548s	0	0	0	0	0	0	0	0	0	0	0	0	0	7	3	11	4	0	0	0	0	0	0	0	0	0	0	0	0	0	0	0	0	0	0	0	0	0	0	0	0	0	0	0	0	0	0	0	0
hsa-miR-548t-5p	62	115	105	168	63	78	100	105	112	132	125	126	108	109	106	112	123	67	77	95	105	92	88	109	117	149	74	96	71	123	57	82	71	105	69	142	63	91	52	95	86	45	84	78	82	72	85	92	88
hsa-miR-548u	54	70	61	62	44	58	63	56	74	46	80	66	49	33	72	48	67	48	47	65	53	56	42	55	42	58	39	52	48	32	43	46	38	57	43	44	34	40	17	34	37	44	48	42	36	35	36	45	37
hsa-miR-548v	36	39	29	31	33	34	43	51	53	39	64	52	42	29	43	42	40	56	40	52	42	47	39	39	34	41	30	41	32	29	40	31	30	43	25	35	25	30	22	39	27	31	30	35	26	38	28	37	42
hsa-miR-548w	18	14	17	22	14	15	38	14	21	19	15	19	18	15	9	18	12	27	17	9	15	13	30	14	33	24	19	15	14	19	14	10	18	19	19	11	12	25	13	10	18	10	25	11	15	20	14	24	11
hsa-miR-548y	18	10	19	10	19	8	15	8	8	6	34	18	20	8	14	15	8	10	4	19	7	14	18	14	31	15	5	7	15	35	22	25	6	36	44	11	7	10	19	44	11	26	27	17	9	6	8	9	5
hsa-miR-548z	7	13	14	18	6	5	16	10	9	20	15	11	4	5	8	13	11	12	7	11	12	8	17	13	16	13	10	17	8	12	7	6	10	16	7	15	8	20	3	9	9	4	16	7	9	8	5	5	7
hsa-miR-549a	52	68	81	63	55	64	73	82	87	70	82	83	65	56	64	78	72	48	62	50	69	78	75	85	54	79	55	55	50	68	46	51	83	55	59	43	37	58	39	48	50	46	66	52	70	60	50	60	60
hsa-miR-550a-3-5p	17	9	6	4	5	13	23	21	14	24	22	15	13	12	22	10	9	17	15	12	14	14	9	14	10	13	15	8	14	15	10	9	8	13	17	5	11	13	7	4	9	9	7	7	8	13	8	12	10
hsa-miR-550a-3p	69	59	69	60	55	65	69	73	80	86	89	86	54	74	104	70	71	75	71	62	60	60	73	48	61	57	49	62	51	76	46	49	49	49	49	50	47	45	18	46	43	55	56	71	59	36	57	31	56
hsa-miR-550a-5p	24	51	44	60	34	34	41	64	62	47	48	56	36	28	65	48	61	59	54	42	51	32	48	35	42	43	33	51	45	34	26	38	23	42	29	45	35	28	21	32	42	30	38	37	35	34	34	24	37
hsa-miR-550b-2-5p	12	6	12	12	2	14	11	4	10	11	17	8	4	4	11	3	4	0	0	0	0	9	11	14	43	8	16	13	7	20	7	6	6	8	8	0	0	0	0	0	0	8	6	10	7	12	8	15	7
hsa-miR-550b-3p	37	79	47	53	31	39	82	46	49	111	52	55	40	55	68	102	60	49	55	43	37	45	32	71	40	41	31	44	55	49	31	64	102	29	31	35	28	30	112	43	31	29	48	31	20	32	31	87	69
hsa-miR-551a	79	128	98	204	95	99	153	155	158	158	168	203	102	98	133	128	137	138	127	138	111	134	134	119	127	138	85	137	95	120	99	84	84	144	102	118	77	89	44	146	107	101	113	118	97	94	96	110	96
hsa-miR-551b-3p	12	8	9	11	0	0	7	6	16	8	10	17	6	9	9	9	9	12	7	9	7	0	0	0	10	10	4	5	5	7	3	7	7	16	6	0	0	0	0	0	0	0	0	0	0	0	0	0	16
hsa-miR-551b-5p	48	41	58	44	41	39	61	42	69	27	92	61	59	50	58	55	60	48	48	49	38	54	68	43	70	47	41	36	34	55	50	50	42	68	60	39	41	46	34	67	45	62	48	37	33	40	45	43	44
hsa-miR-552-3p	19	23	23	24	15	27	25	32	35	27	22	26	15	23	28	26	23	27	27	17	18	27	16	32	23	15	23	19	17	33	20	20	24	29	14	7	21	24	15	16	20	18	29	16	16	15	24	16	19
hsa-miR-552-5p	27	23	34	28	13	23	24	21	24	22	31	18	32	33	20	21	12	33	18	20	20	22	23	32	17	29	17	26	14	30	18	20	25	23	19	18	15	21	25	14	21	15	23	17	25	23	19	20	24
hsa-miR-553	19	27	20	27	19	17	19	16	23	17	26	35	32	22	24	22	18	31	16	25	16	17	17	17	24	17	23	15	25	33	27	16	17	41	18	15	10	28	16	33	35	24	30	33	13	19	18	24	17
hsa-miR-554	51	48	62	48	28	54	61	41	77	31	85	52	43	52	56	45	39	54	48	56	43	54	52	45	32	39	41	55	29	73	34	36	49	53	37	32	31	33	18	42	28	35	58	35	40	41	29	53	54
hsa-miR-555	20	17	24	29	27	33	33	25	35	23	48	33	24	24	23	25	24	44	27	31	26	30	34	32	33	43	24	19	22	38	19	24	28	30	32	31	21	26	34	35	32	23	35	27	22	24	33	28	29
hsa-miR-556-3p	212	221	212	204	105	222	152	203	227	213	276	275	157	154	216	224	253	169	190	172	193	199	160	231	148	200	139	177	168	170	158	175	178	194	184	170	182	161	101	183	171	169	157	155	170	159	145	164	101
hsa-miR-556-5p	85	89	119	85	58	81	76	94	100	95	88	109	69	57	87	78	91	82	75	58	82	88	56	100	87	71	51	49	71	55	40	52	77	80	66	61	65	57	43	47	63	60	58	57	51	56	44	57	33
hsa-miR-557	52	50	55	73	38	57	66	58	63	61	80	72	38	48	78	48	58	55	48	62	47	49	46	37	46	41	38	33	45	61	32	36	44	46	46	52	40	32	21	23	33	44	54	50	57	39	48	53	28
hsa-miR-5571-3p	11	6	6	6	10	7	10	9	15	7	9	9	15	6	7	7	11	19	10	19	14	9	10	10	12	16	8	8	12	12	7	11	11	14	4	9	6	7	9	11	8	9	10	14	11	6	8	5	9
hsa-miR-5571-5p	11	20	25	24	9	19	27	26	12	21	19	34	15	16	19	23	20	20	28	25	19	29	18	24	32	24	14	17	21	22	15	12	17	21	19	16	13	9	11	22	17	18	26	16	15	14	15	24	19
hsa-miR-5572	10	11	15	19	16	11	25	20	22	16	19	14	13	18	6	22	14	19	19	26	11	15	21	13	10	13	21	18	17	16	14	4	17	19	13	19	9	21	17	13	9	10	20	7	10	15	12	11	10
hsa-miR-5579-3p	10	16	13	13	6	11	3	12	15	6	15	17	11	8	11	15	9	9	9	7	26	7	19	12	4	9	12	11	16	11	13	14	7	14	7	7	7	5	8	11	5	12	17	5	11	4	11	8	4
hsa-miR-5579-5p	0	0	0	11	0	0	12	8	13	0	0	0	0	5	3	10	7	0	0	0	0	0	0	0	0	0	0	0	0	10	6	5	11	7	2	0	0	0	0	0	0	0	0	0	0	0	0	0	0
hsa-miR-558	24	14	32	31	24	19	27	25	26	22	33	23	25	22	19	34	20	19	19	19	27	14	21	18	21	17	18	10	19	18	23	20	14	34	15	14	18	19	14	21	20	26	30	16	17	32	11	21	21
hsa-miR-5580-3p	4	6	13	10	11	18	12	13	22	8	18	18	17	11	3	20	13	16	17	16	22	18	22	13	15	14	10	18	17	19	17	9	14	12	4	11	10	14	22	7	14	4	11	11	11	17	12	11	15
hsa-miR-5580-5p	18	19	17	15	11	10	29	21	15	16	22	35	13	13	11	15	12	18	14	14	11	2	19	16	15	26	18	11	5	23	13	13	15	24	18	13	14	25	21	12	16	16	11	17	18	18	17	19	9
hsa-miR-5581-3p	83	81	117	100	79	109	149	126	167	97	160	140	97	100	136	106	121	112	88	109	118	129	95	140	91	86	93	80	87	101	88	90	78	102	83	74	75	61	47	68	69	70	73	81	70	77	80	95	93
hsa-miR-5581-5p	6	10	9	10	10	17	26	18	17	21	17	26	14	8	16	12	16	18	21	15	14	12	17	19	17	15	10	17	8	16	10	15	8	19	17	16	16	12	7	12	10	15	12	20	12	26	4	8	12
hsa-miR-5583-3p	0	0	0	0	0	0	0	0	0	0	0	0	0	0	0	0	0	0	0	0	0	4	0	0	0	0	0	0	0	0	0	0	0	0	0	0	0	0	0	0	0	0	0	0	0	0	0	0	0
hsa-miR-5583-5p	4	9	3	5	4	6	10	8	6	8	14	7	8	5	17	12	3	11	3	8	4	9	0	0	7	7	16	5	9	7	10	8	8	10	9	5	4	10	5	11	8	7	14	6	8	4	9	10	5
hsa-miR-5584-3p	13	12	9	6	12	12	8	9	25	15	24	17	20	12	12	15	11	14	10	11	8	14	16	8	9	9	9	27	11	13	9	12	8	16	7	12	9	13	8	15	9	6	6	5	8	11	12	10	14
hsa-miR-5584-5p	96	135	93	163	79	90	118	133	142	129	173	148	112	119	161	147	137	132	90	144	141	86	90	110	113	166	88	121	112	109	89	91	93	115	81	141	108	90	91	132	88	84	114	70	75	88	80	59	86
hsa-miR-5585-3p	41	65	43	67	31	35	62	71	59	53	191	54	37	61	45	100	68	47	49	64	30	47	39	51	48	76	45	45	34	40	63	46	28	47	43	44	24	44	33	44	51	31	71	36	45	43	46	46	44
hsa-miR-5585-5p	142	349	178	619	106	199	218	217	266	400	290	252	232	241	233	213	434	202	244	383	375	187	267	207	453	370	128	212	140	372	142	117	146	160	139	422	332	299	128	311	250	163	219	132	133	126	202	147	148
hsa-miR-5586-3p	0	0	0	5	4	14	14	4	11	13	9	13	6	0	0	0	0	7	5	8	13	10	0	0	7	11	3	4	10	0	0	0	0	0	0	3	10	11	2	8	6	4	11	4	5	5	5	10	10
hsa-miR-5586-5p	18	25	11	14	8	15	32	16	24	16	21	29	40	13	22	17	28	33	17	19	28	13	23	24	16	14	17	14	12	24	16	18	24	50	23	14	18	20	16	16	14	12	12	22	27	28	6	28	14
hsa-miR-5587-3p	36	49	34	64	45	50	60	45	56	43	55	59	41	45	58	49	45	46	45	52	48	52	37	55	37	56	42	38	42	51	44	36	35	49	36	33	34	35	43	38	44	34	39	39	50	51	35	39	50
hsa-miR-5587-5p	24	21	26	28	25	15	42	36	37	31	38	36	23	23	26	31	29	46	22	25	34	34	34	28	21	37	23	34	30	28	20	24	16	38	30	23	17	18	23	16	25	26	41	22	22	33	22	27	26
hsa-miR-5588-5p	16	29	21	26	22	15	23	29	27	16	43	31	35	16	26	28	19	20	16	18	21	26	36	28	22	32	23	24	25	41	27	17	21	26	36	23	18	32	21	56	26	25	28	24	19	14	14	23	15
hsa-miR-5589-3p	57	90	80	100	48	95	71	99	100	86	106	130	75	57	92	92	87	68	73	93	70	79	70	80	69	90	69	89	62	86	55	41	60	69	54	73	64	67	26	78	52	64	70	70	54	68	77	63	63
hsa-miR-5589-5p	24	22	18	22	20	20	19	22	36	22	31	24	12	14	21	25	17	24	25	23	15	21	22	23	25	23	17	25	13	29	13	17	14	21	21	19	14	21	12	23	14	22	28	21	13	21	17	25	20
hsa-miR-559	8	16	11	16	13	4	6	16	12	11	13	15	7	13	10	11	11	16	5	6	6	13	15	10	15	7	11	9	15	15	7	12	9	14	8	13	7	9	4	10	8	7	8	8	7	10	7	10	10
hsa-miR-5590-3p	0	0	0	0	0	0	6	4	9	5	4	7	10	0	0	0	0	0	0	0	0	4	0	0	0	0	0	0	0	0	0	0	0	0	0	0	0	0	0	0	0	0	0	0	0	0	0	0	5
hsa-miR-5590-5p	0	0	0	1	3	4	0	0	0	0	0	0	0	7	6	6	6	0	0	0	0	0	0	0	0	0	0	0	0	7	4	4	10	7	2	0	0	0	0	0	0	0	0	0	0	0	0	0	3
hsa-miR-5591-3p	23	14	27	18	16	25	19	16	25	9	32	24	25	20	14	20	25	25	12	16	20	14	14	24	9	17	19	29	19	30	22	17	29	17	13	10	14	20	17	11	15	19	30	13	17	18	18	29	16
hsa-miR-5591-5p	0	0	0	0	5	6	6	12	5	0	0	0	0	0	0	0	0	4	4	11	4	7	4	6	0	0	0	0	0	0	0	0	0	0	0	2	4	2	7	11	3	9	6	4	1	13	9	9	4
hsa-miR-561-3p	12	12	16	20	20	20	50	19	18	17	25	30	34	14	32	18	27	39	22	14	19	24	37	19	13	13	15	23	19	32	23	23	14	35	20	10	12	25	14	16	14	16	22	24	28	37	20	22	21
hsa-miR-561-5p	9	8	11	7	9	13	1	16	9	9	10	10	5	9	19	11	7	6	13	3	8	5	8	9	12	13	14	10	11	5	7	11	9	6	6	10	14	11	5	13	9	0	0	0	0	0	0	0	7
hsa-miR-562	36	45	40	43	36	44	47	47	61	46	64	56	31	40	44	47	45	33	39	54	37	47	24	41	30	34	32	38	35	51	31	41	30	32	33	25	23	28	9	42	25	25	44	37	34	31	29	36	30
hsa-miR-563	30	47	39	101	26	38	54	44	69	61	66	46	41	44	51	50	39	41	83	60	36	42	43	44	32	37	23	41	38	32	27	35	31	47	54	31	17	30	23	38	41	35	36	39	37	28	27	36	50
hsa-miR-564	5	10	7	11	7	11	13	11	11	17	14	7	11	8	6	13	5	12	11	16	8	6	16	14	7	11	8	16	8	8	10	6	8	10	10	2	4	7	7	11	4	8	21	7	7	7	10	11	10
hsa-miR-566	18	18	12	9	16	18	30	17	27	12	22	23	22	10	14	15	16	24	19	18	18	11	15	20	14	16	17	12	6	12	18	11	23	21	23	9	15	19	14	5	8	5	14	25	14	20	10	14	22
hsa-miR-567	58	97	75	99	77	103	108	101	127	98	143	121	66	67	146	103	71	85	92	92	79	92	71	80	56	56	67	70	63	71	48	58	61	73	66	54	53	48	27	57	56	64	60	86	82	68	97	60	76
hsa-miR-568	5	12	13	11	9	25	30	19	15	13	13	28	28	14	16	10	19	13	17	15	14	8	20	7	14	20	9	12	12	8	15	17	16	25	11	9	8	14	9	14	15	27	15	14	12	38	8	17	14
hsa-miR-5680	62	64	46	72	40	46	156	86	50	52	90	132	204	52	53	48	69	151	48	52	52	54	93	89	47	67	45	55	32	73	50	49	62	156	93	64	62	100	58	75	53	44	50	78	94	116	26	99	85
hsa-miR-5681a	0	0	0	5	7	5	0	0	0	4	12	10	5	6	8	6	9	0	0	0	0	0	5	10	5	10	2	4	5	7	6	12	5	10	3	0	0	0	0	0	0	3	7	5	3	4	13	12	0
hsa-miR-5681b	34	70	52	81	33	40	44	45	66	78	87	68	58	44	55	59	70	50	51	109	62	58	48	52	77	68	37	56	49	69	37	35	46	45	40	52	48	57	31	44	34	36	59	50	47	39	43	38	57
hsa-miR-5682	12	14	18	35	26	15	35	20	22	18	24	30	11	19	24	30	38	22	14	10	21	21	22	19	31	16	15	16	12	23	17	8	12	19	23	13	12	20	19	19	22	16	20	18	15	25	21	19	13
hsa-miR-5683	70	112	109	171	81	103	107	152	134	133	132	113	116	106	103	123	156	132	90	120	87	102	94	108	129	169	122	116	75	111	84	66	75	113	90	150	86	138	65	125	105	72	123	68	66	91	88	83	76
hsa-miR-5684	11	10	6	15	12	12	14	12	17	14	18	22	14	18	17	10	11	12	13	22	10	12	21	14	24	17	10	14	4	13	7	6	15	17	9	11	15	5	9	14	8	8	13	11	12	8	11	11	8
hsa-miR-5685	15	19	20	26	14	10	29	30	27	21	36	27	24	23	33	27	25	26	23	15	16	10	26	19	15	21	13	19	23	29	19	16	18	29	24	25	14	29	14	26	23	22	23	15	25	19	20	23	14
hsa-miR-5687	12	19	22	16	15	25	23	26	20	10	41	30	14	22	17	29	16	22	23	22	25	23	17	24	20	28	20	16	18	13	21	11	13	15	11	10	22	12	19	24	16	14	16	12	30	18	7	19	22
hsa-miR-5688	8	14	7	17	11	7	15	7	10	8	8	10	11	17	7	12	9	0	0	0	0	6	14	10	11	10	11	8	9	11	10	3	13	8	18	10	6	11	6	21	7	9	23	16	3	7	6	13	20
hsa-miR-5689	48	67	76	76	64	63	69	63	96	61	104	88	55	54	75	54	63	52	66	71	56	46	62	64	81	55	78	48	71	83	57	54	40	113	107	65	41	48	29	94	62	94	75	78	45	45	61	52	50
hsa-miR-569	16	7	13	10	10	8	20	21	20	14	30	19	14	16	13	15	18	19	10	13	11	17	10	16	21	19	17	9	9	19	10	12	12	21	9	12	6	14	14	14	6	13	11	13	15	7	9	12	15
hsa-miR-5690	15	18	31	21	20	24	25	25	22	16	39	25	20	27	27	20	16	18	26	24	15	28	23	20	35	22	30	13	24	30	19	20	17	23	33	27	17	23	7	32	14	24	22	24	6	13	15	13	15
hsa-miR-5691	88	95	109	116	76	106	115	115	153	116	162	138	103	104	142	125	121	116	87	95	128	117	85	111	78	82	86	96	87	99	76	87	67	109	93	66	62	71	57	103	85	90	79	82	83	89	66	86	83
hsa-miR-5692a	64	83	71	77	51	60	88	70	100	75	89	93	93	66	65	72	75	126	56	61	82	80	74	77	60	77	46	78	55	70	52	58	76	106	60	53	40	66	59	73	47	52	61	80	78	75	65	63	49
hsa-miR-5692b	0	0	0	3	0	0	0	0	0	0	0	0	0	0	0	0	0	0	0	0	0	0	0	0	0	0	0	0	0	0	0	0	0	0	0	0	0	0	0	0	0	0	0	0	0	0	0	0	0
hsa-miR-5692c	53	73	70	95	57	73	98	108	128	112	128	88	86	100	113	97	94	60	69	79	85	70	77	72	109	108	51	67	67	90	76	71	59	83	75	93	90	91	31	64	60	51	68	52	54	68	57	56	53
hsa-miR-5693	18	12	13	13	17	15	22	16	25	14	22	23	12	14	17	19	15	14	13	16	20	13	13	14	15	17	18	15	9	16	5	9	11	12	13	16	11	10	8	5	10	8	15	16	12	13	6	10	22
hsa-miR-5694	105	131	131	130	104	134	165	157	206	137	211	200	133	129	197	140	152	142	108	131	120	147	126	138	113	114	125	120	128	133	109	93	104	136	113	106	85	88	63	101	79	105	143	93	103	98	103	115	110
hsa-miR-5695	16	10	33	16	10	12	30	21	26	25	23	26	23	13	12	12	16	9	19	12	14	13	45	14	14	8	5	23	13	21	6	28	7	14	12	7	12	18	13	14	14	9	20	9	19	26	28	11	12
hsa-miR-5696	35	59	69	50	29	40	30	41	70	62	63	51	39	32	59	40	50	42	43	49	56	54	41	35	56	57	27	50	47	33	39	30	32	71	28	46	34	50	29	43	47	32	42	48	52	42	39	39	46
hsa-miR-5697	18	23	18	21	19	14	16	7	10	7	44	22	21	14	20	15	13	8	17	21	19	12	21	11	32	13	14	13	25	42	21	26	10	31	45	17	8	7	13	47	28	45	36	27	15	14	16	13	11
hsa-miR-5698	21	14	51	28	14	6	17	23	28	20	23	51	26	15	26	20	37	20	18	49	14	17	94	15	25	27	17	61	24	44	28	62	24	20	19	22	19	33	27	42	19	24	70	25	14	23	77	22	42
hsa-miR-5699-3p	26	25	27	44	17	34	25	38	46	50	40	41	36	26	44	39	39	29	37	40	21	30	45	26	37	35	31	30	31	26	23	25	18	39	37	24	24	33	15	30	33	25	36	33	21	27	22	26	21
hsa-miR-5699-5p	229	365	306	432	279	325	505	541	588	574	669	547	437	507	534	450	484	467	406	462	458	465	410	388	444	517	288	456	316	366	380	244	273	478	329	373	279	374	229	393	375	264	311	253	256	276	238	352	391
hsa-miR-570-3p	131	159	154	213	104	120	135	176	165	154	176	163	116	103	178	149	164	121	127	143	180	141	87	121	150	136	96	120	109	145	116	97	138	133	117	145	117	121	67	140	88	125	119	109	105	110	84	121	78
hsa-miR-5700	21	27	25	32	21	25	37	40	33	26	44	56	45	30	25	45	33	47	29	26	36	44	41	24	32	29	24	23	38	35	27	19	21	49	26	32	17	44	18	32	28	19	27	27	32	33	33	42	25
hsa-miR-5701	21	10	31	25	9	14	22	18	22	8	15	18	16	12	17	17	20	34	16	18	13	16	19	14	19	14	9	11	10	18	6	15	11	10	4	16	13	18	13	10	12	14	21	15	7	11	8	14	15
hsa-miR-5702	71	71	60	81	60	51	159	77	101	61	100	97	97	59	104	84	100	108	75	68	68	69	72	102	76	92	68	71	84	110	73	53	90	130	104	55	54	74	58	82	53	75	91	77	67	73	39	82	55
hsa-miR-5703	124	186	146	208	119	139	238	182	266	227	240	220	228	196	261	205	197	164	155	179	167	158	175	157	163	168	135	157	150	211	132	158	99	176	181	129	123	141	58	203	161	151	162	161	120	146	126	122	136
hsa-miR-5704	29	24	26	34	10	31	65	43	38	29	39	50	43	25	35	31	29	37	25	25	27	31	41	37	25	25	29	30	30	34	19	24	18	45	40	19	13	33	22	32	21	18	27	33	32	36	21	30	29
hsa-miR-5705	22	37	45	47	30	28	46	31	50	51	47	37	32	31	48	41	47	29	37	46	27	38	46	32	34	37	40	45	24	29	21	24	21	33	33	31	16	35	17	36	27	18	40	24	31	43	36	31	25
hsa-miR-5706	18	27	27	27	10	25	26	22	26	27	36	21	15	14	18	19	17	32	22	20	26	23	17	20	21	28	21	34	17	27	32	17	22	21	21	11	9	17	18	15	15	18	28	19	15	21	19	22	11
hsa-miR-5707	25	13	20	14	22	33	23	29	21	28	23	27	20	25	21	21	31	14	20	20	9	19	14	21	23	26	12	27	14	34	18	16	19	19	13	12	29	20	12	13	16	22	18	14	36	24	22	25	38
hsa-miR-5708	0	0	0	10	0	0	14	8	12	4	19	10	4	15	9	6	6	12	5	6	12	2	14	2	0	0	0	0	0	0	0	0	0	0	0	11	5	11	5	10	7	0	0	0	0	0	0	0	6
hsa-miR-571	41	34	33	33	27	43	35	31	47	29	39	41	30	28	33	53	30	30	27	43	45	34	38	40	21	30	23	34	25	38	34	23	26	32	33	30	17	20	13	29	25	23	18	25	17	25	28	20	39
hsa-miR-572	359	574	538	861	391	508	644	494	645	618	604	665	503	479	557	542	645	468	482	618	559	494	522	496	556	534	378	470	350	615	307	320	327	457	316	643	320	426	194	493	374	334	482	413	332	382	388	418	445
hsa-miR-573	21	18	14	47	12	13	9	13	26	23	20	57	11	11	21	8	20	18	17	20	11	13	8	17	23	6	10	17	16	12	10	6	18	22	8	13	7	17	10	17	10	11	27	8	19	21	9	20	7
hsa-miR-5739	18	21	21	33	20	24	71	44	22	28	32	39	50	18	27	26	29	48	20	29	28	25	27	24	24	31	15	39	13	21	13	16	28	41	26	21	18	25	31	28	17	22	18	19	25	20	10	36	30
hsa-miR-574-3p	89	108	94	157	86	77	117	122	145	144	142	147	77	101	105	126	140	106	117	130	86	111	118	103	98	137	91	110	103	80	99	83	85	110	77	95	61	79	69	82	93	95	97	77	77	105	86	109	89
hsa-miR-574-5p	17	19	14	15	13	15	17	20	17	15	26	19	23	10	15	24	13	10	8	8	16	14	22	24	16	31	18	13	15	36	26	19	16	26	30	13	10	15	17	30	22	22	25	18	17	19	16	15	17
hsa-miR-575	23	16	21	24	16	24	31	19	18	22	42	25	14	15	21	22	18	26	12	19	18	19	22	23	19	31	22	23	18	24	18	23	21	29	23	20	17	11	10	14	26	17	28	24	15	13	15	30	22
hsa-miR-576-3p	85	84	47	90	75	65	150	64	76	57	133	115	139	62	97	83	93	118	68	64	87	72	145	79	123	108	83	59	86	182	65	90	53	179	159	67	70	110	51	202	100	105	91	83	85	78	62	109	82
hsa-miR-576-5p	148	28	25	26	21	66	48	51	54	35	62	39	65	23	34	33	41	35	36	68	37	35	64	73	32	48	60	44	48	38	27	55	57	82	48	29	56	35	28	56	25	61	127	141	62	68	178	53	53
hsa-miR-577	0	0	0	0	0	0	3	6	12	2	8	10	5	0	0	0	0	0	0	0	0	0	0	0	0	0	0	0	0	0	0	0	0	0	0	0	0	0	0	0	0	0	0	0	0	0	0	0	0
hsa-miR-578	25	21	19	20	20	26	51	22	32	22	47	32	43	29	18	22	33	20	23	13	24	27	26	25	21	21	21	31	11	22	14	21	30	52	31	16	18	21	26	27	16	13	20	24	27	27	17	34	26
hsa-miR-5787	273	316	375	330	279	304	377	380	419	435	423	453	264	307	401	336	312	315	304	326	282	304	274	386	252	293	220	314	281	349	295	244	213	376	233	280	194	193	165	247	256	245	233	243	260	231	223	269	351
hsa-miR-579-3p	16	28	21	11	14	21	62	30	27	17	33	26	40	30	21	29	20	50	18	23	20	20	32	24	15	21	21	22	10	32	11	22	28	43	34	22	20	32	10	17	19	8	17	21	25	27	16	26	23
hsa-miR-579-5p	8	11	12	13	11	10	11	12	8	13	15	10	11	9	8	11	9	18	7	5	5	6	10	12	14	7	11	13	14	9	6	11	5	15	8	14	9	3	11	7	14	14	6	6	3	5	14	5	12
hsa-miR-580-3p	18	11	44	37	27	25	27	29	29	25	27	32	25	18	32	32	17	29	21	29	30	19	19	32	20	21	27	21	23	28	35	15	25	39	29	24	21	33	26	25	23	39	42	30	17	39	25	24	30
hsa-miR-580-5p	24	28	29	14	19	13	25	17	13	14	37	15	29	17	31	28	32	24	21	23	15	21	38	17	35	24	38	23	30	37	39	40	5	59	60	18	6	19	16	70	36	58	35	34	12	11	14	17	14
hsa-miR-581	28	51	50	50	35	43	46	39	56	50	61	55	32	43	50	57	42	46	50	41	31	36	34	39	29	39	31	43	41	44	46	39	21	34	40	22	31	23	21	30	35	35	46	37	35	30	25	22	28
hsa-miR-582-3p	13	12	13	16	8	16	11	15	18	17	27	22	6	20	14	9	14	23	20	10	9	12	15	12	17	10	12	18	11	22	15	15	12	27	11	13	8	10	11	12	11	9	15	10	6	14	7	15	18
hsa-miR-582-5p	24	20	15	20	10	15	38	29	28	21	30	22	37	24	17	19	14	30	18	23	23	25	22	22	16	31	25	14	13	18	12	23	22	18	24	15	15	24	17	37	22	23	27	10	17	39	11	28	21
hsa-miR-583	8	6	8	15	5	8	8	9	8	8	18	13	10	12	15	12	4	6	4	7	7	8	8	12	9	12	10	8	12	20	9	9	5	11	13	14	4	6	5	9	8	13	8	4	10	5	9	7	6
hsa-miR-584-3p	32	24	43	63	27	44	60	55	51	71	58	45	38	34	71	56	45	36	31	36	44	41	48	39	29	42	31	30	42	48	29	26	23	39	24	41	30	30	17	33	38	37	26	23	25	19	32	30	27
hsa-miR-584-5p	440	139	214	177	136	157	219	327	195	147	270	239	321	150	225	142	136	203	156	297	191	133	248	244	126	191	343	278	172	200	149	167	277	237	201	145	263	219	204	346	254	246	341	322	139	339	410	411	145
hsa-miR-585-3p	4	8	9	7	6	9	5	8	6	6	9	13	3	7	13	8	6	5	9	7	6	9	0	0	7	12	2	8	9	6	8	6	13	8	8	10	5	3	10	12	13	6	11	5	8	4	7	6	8
hsa-miR-585-5p	23	21	30	41	22	23	28	30	34	24	38	35	12	23	36	32	22	33	30	27	21	22	25	31	29	25	19	24	21	26	25	16	18	18	19	16	20	17	17	30	26	28	32	24	40	29	25	15	12
hsa-miR-586	9	10	18	22	10	17	12	15	21	15	22	23	19	16	18	17	9	9	8	11	14	17	10	12	17	16	11	17	12	23	11	11	13	21	15	23	13	15	8	12	9	13	18	13	14	15	17	16	12
hsa-miR-587	0	0	0	8	5	6	4	10	1	8	10	7	4	4	13	5	17	0	0	0	0	6	0	0	12	6	4	8	7	16	10	11	7	11	13	0	0	0	0	0	0	10	14	8	3	8	5	6	8
hsa-miR-588	28	42	43	51	22	43	31	33	36	50	44	52	33	31	43	44	34	36	31	41	28	41	31	47	23	50	19	53	27	41	34	35	30	41	30	25	25	35	27	33	29	49	42	27	36	46	34	33	40
hsa-miR-589-3p	14	16	18	25	10	8	14	14	15	19	20	19	18	16	21	13	17	13	14	11	14	18	20	18	11	19	8	8	11	20	11	19	14	18	12	20	12	9	8	16	16	14	24	8	12	12	14	14	11
hsa-miR-589-5p	37	32	33	37	30	40	109	38	44	29	63	51	84	36	40	33	34	83	30	41	38	24	47	72	42	46	34	35	29	41	31	40	43	73	44	22	33	54	35	43	38	32	42	60	52	73	46	45	40
hsa-miR-590-3p	15	14	14	16	8	15	17	11	25	17	13	15	14	6	15	12	15	13	19	9	22	9	17	11	9	18	13	16	19	20	8	12	11	16	21	14	6	19	10	17	13	18	29	12	12	19	11	14	15
hsa-miR-590-5p	9	6	12	18	5	6	6	11	10	15	14	17	2	5	7	10	6	5	3	10	6	0	8	5	12	6	8	8	10	0	0	0	0	0	0	9	5	6	3	13	3	4	10	7	9	3	10	11	5
hsa-miR-591	13	19	16	13	13	13	22	9	16	13	22	28	24	12	15	15	10	16	12	26	7	18	60	13	11	17	13	13	13	12	7	23	11	13	15	18	9	12	15	18	15	8	28	12	13	12	23	20	11
hsa-miR-592	56	70	69	65	49	27	53	32	58	49	84	57	62	37	51	45	61	41	51	58	43	35	105	35	88	77	38	34	52	115	61	82	22	104	109	68	49	52	20	157	71	109	71	64	28	30	51	26	24
hsa-miR-593-3p	34	52	49	69	41	57	51	44	62	75	51	59	30	47	53	49	60	35	40	55	44	42	42	46	56	63	34	42	39	72	44	23	35	40	35	49	30	60	32	50	42	34	52	39	46	47	40	57	37
hsa-miR-593-5p	289	409	442	404	365	378	522	559	607	532	624	599	398	398	520	459	414	422	373	408	363	436	373	496	328	439	366	430	339	384	400	347	304	543	360	371	256	292	254	445	333	345	350	382	332	316	287	367	395
hsa-miR-595	17	13	15	26	16	8	22	23	25	14	26	19	12	15	19	15	18	18	15	13	8	13	14	19	20	15	15	8	12	20	16	23	15	18	14	10	10	19	12	8	20	14	11	12	5	13	12	11	9
hsa-miR-596	24	29	23	47	18	25	32	24	41	35	40	38	31	21	34	40	35	31	28	34	31	25	38	24	26	35	22	37	27	48	21	22	25	28	28	35	19	24	20	32	18	23	38	18	27	25	21	25	33
hsa-miR-597-3p	14	12	9	16	10	12	14	8	21	18	18	11	13	13	16	14	11	20	9	15	13	16	14	18	14	22	11	12	8	21	7	9	18	10	17	7	6	9	13	17	13	8	11	15	8	13	6	17	11
hsa-miR-597-5p	33	29	30	41	39	32	40	49	50	47	45	49	39	39	38	52	54	42	37	36	58	55	41	42	34	35	34	40	34	46	33	31	24	40	24	36	31	46	29	21	27	38	37	28	36	28	40	50	55
hsa-miR-598-3p	52	49	37	47	46	41	119	62	65	46	70	63	79	47	51	71	49	76	49	58	55	53	59	72	47	42	72	44	32	48	38	47	45	73	38	33	27	61	35	67	48	40	63	70	59	59	56	48	37
hsa-miR-598-5p	41	27	56	36	36	17	59	27	43	17	92	37	60	25	44	52	42	21	31	40	29	45	61	44	85	43	59	34	46	94	61	69	29	63	118	35	28	46	21	162	53	78	98	81	35	43	50	34	24
hsa-miR-599	11	18	18	15	15	13	13	16	31	15	34	22	13	25	22	11	23	22	16	17	18	22	8	13	14	21	19	23	13	31	17	14	16	28	12	11	9	24	23	25	21	17	31	13	7	11	12	18	20
hsa-miR-600	18	26	31	31	34	14	34	30	28	28	48	31	34	24	46	34	20	33	34	38	24	25	31	19	43	27	26	23	31	63	34	33	21	47	46	20	13	23	12	65	24	54	30	39	24	23	28	19	18
hsa-miR-601	220	301	262	417	241	272	285	320	296	349	386	340	250	264	234	256	354	291	272	344	272	241	250	317	324	356	206	259	207	336	214	172	191	289	160	352	227	254	149	288	284	221	242	206	183	222	218	243	238
hsa-miR-602	19	36	24	55	18	38	42	38	43	42	57	46	29	36	47	23	44	41	35	28	37	29	32	54	18	33	26	39	23	40	19	20	24	21	25	28	30	26	27	49	37	27	17	37	32	24	33	27	27
hsa-miR-603	0	0	0	10	8	4	0	0	0	0	0	0	0	6	10	12	1	0	0	0	0	6	0	0	9	9	3	11	5	3	9	3	0	10	5	0	0	0	0	0	0	0	0	0	0	0	0	0	0
hsa-miR-604	21	39	31	46	22	34	35	34	24	42	45	46	22	28	41	38	29	19	23	40	33	29	30	28	41	36	26	41	24	30	21	28	28	26	13	35	15	21	32	35	23	19	23	31	27	17	22	28	21
hsa-miR-605-3p	74	60	75	68	37	62	40	52	76	52	87	58	32	62	54	72	58	49	51	55	52	55	58	60	28	83	63	62	49	79	59	70	68	71	47	49	57	81	44	57	54	46	72	52	65	67	51	68	61
hsa-miR-605-5p	189	245	256	219	154	222	344	277	348	350	373	347	258	327	341	302	223	363	249	226	237	277	201	279	197	262	227	231	273	218	193	152	174	208	235	204	177	165	107	201	260	181	180	177	161	193	149	202	220
hsa-miR-606	50	78	88	117	72	59	94	72	86	62	104	120	87	69	100	81	82	90	79	75	53	84	129	64	116	115	70	61	91	149	85	101	72	107	115	77	70	83	62	155	67	87	86	97	80	57	60	56	47
hsa-miR-6068	52	51	52	76	48	48	67	47	56	36	69	56	41	42	48	55	49	66	42	61	54	45	46	51	38	53	46	55	41	51	42	31	35	46	40	56	34	47	28	33	50	58	70	38	54	50	35	43	50
hsa-miR-6069	19	19	29	29	23	29	33	41	29	40	39	31	28	20	21	28	25	32	22	23	29	32	24	20	12	17	17	15	20	25	30	16	24	28	27	24	15	21	10	21	20	17	36	23	23	22	12	24	30
hsa-miR-607	17	21	26	30	25	30	16	27	36	30	34	32	24	35	36	30	29	25	22	26	30	18	38	28	34	32	21	30	20	33	17	24	31	34	24	24	21	14	15	36	17	27	31	21	24	25	30	20	14
hsa-miR-6070	14	20	22	28	19	35	25	27	28	33	36	28	22	23	42	33	16	25	33	32	18	21	26	24	30	29	22	27	27	30	22	22	19	21	23	12	16	14	10	23	15	30	30	16	16	26	25	27	34
hsa-miR-6071	3	15	5	19	9	4	0	0	0	14	13	6	15	6	11	10	13	10	6	21	11	7	17	10	24	20	21	7	5	21	5	6	8	7	4	8	11	11	6	16	5	6	15	7	6	9	13	10	11
hsa-miR-6072	30	34	40	29	22	33	34	35	40	30	41	49	27	33	37	33	29	41	33	25	24	35	39	35	23	40	25	35	27	32	28	36	20	32	24	27	16	39	16	33	21	20	25	26	28	32	31	49	22
hsa-miR-6073	9	21	10	32	14	15	14	18	26	23	31	19	20	17	9	17	28	13	22	18	22	12	22	17	46	21	19	16	6	31	11	8	10	19	19	19	15	19	9	20	17	17	21	16	16	17	20	6	17
hsa-miR-6074	202	275	269	339	137	223	249	265	288	289	296	315	209	213	249	242	304	217	232	226	261	206	203	255	274	306	156	242	198	237	181	184	185	205	183	277	202	244	116	251	197	182	237	172	195	200	185	179	125
hsa-miR-6075	585	671	664	619	429	683	782	825	806	740	1027	1033	618	628	834	655	640	777	691	688	681	669	576	754	534	543	515	509	538	700	496	448	388	625	554	556	448	459	239	409	460	522	573	487	428	568	443	527	614
hsa-miR-6076	25	47	55	81	34	59	75	58	60	52	67	64	55	34	57	45	39	54	81	62	45	51	57	56	34	47	39	45	39	44	31	40	31	53	32	37	28	25	17	51	51	47	36	51	40	44	37	37	62
hsa-miR-6077	18	28	29	22	33	14	23	11	19	16	73	25	45	16	31	25	26	16	10	23	20	15	38	16	60	22	30	17	34	49	25	28	18	55	69	29	10	32	11	102	30	59	31	36	14	18	22	9	7
hsa-miR-6078	39	52	66	86	60	66	73	72	96	96	117	88	75	71	73	63	77	62	56	116	76	72	66	77	78	77	62	53	48	83	56	47	48	56	53	65	66	49	48	51	49	42	72	49	60	68	55	64	48
hsa-miR-6079	54	65	51	57	45	52	77	84	64	70	85	88	54	42	54	55	61	54	56	66	44	58	50	62	46	70	51	50	53	64	49	44	42	69	57	49	36	37	30	40	37	59	67	44	43	73	54	58	55
hsa-miR-608	25	20	28	29	14	18	24	31	23	24	25	24	21	18	21	28	24	29	30	12	22	26	16	26	19	29	11	24	28	28	14	19	20	22	25	22	18	16	11	27	20	28	23	27	26	23	17	20	24
hsa-miR-6080	29	51	29	115	21	37	34	37	62	80	47	54	46	36	55	48	68	28	39	60	52	37	49	30	54	49	26	28	37	54	28	25	15	39	29	62	42	30	17	52	46	29	40	32	24	36	33	39	30
hsa-miR-6081	405	582	648	755	431	563	653	626	765	637	693	706	441	468	809	561	572	622	662	536	503	565	491	680	444	498	393	436	474	476	395	390	361	487	417	410	387	320	208	416	402	432	447	476	359	423	419	429	426
hsa-miR-6082	20	25	26	25	18	14	19	30	32	34	39	36	20	21	31	38	28	30	28	20	30	26	32	25	26	31	19	35	9	21	13	33	31	18	22	20	12	28	19	18	24	16	25	20	24	19	20	30	22
hsa-miR-6083	42	51	55	57	41	39	47	62	70	56	65	61	32	37	64	51	58	58	49	72	49	46	54	55	42	47	39	52	36	57	37	33	44	55	33	49	30	58	26	56	49	40	51	39	50	38	44	40	49
hsa-miR-6084	13	26	26	56	24	17	31	22	30	30	42	33	22	24	24	19	35	21	19	32	30	18	37	29	35	27	16	31	13	33	12	17	11	20	24	41	24	22	11	15	25	20	19	9	16	10	25	16	19
hsa-miR-6085	57	97	98	73	74	86	113	93	126	105	108	103	88	79	103	78	93	67	73	93	85	81	83	83	77	81	68	62	54	83	70	55	64	118	81	74	39	44	40	68	64	62	85	67	49	64	63	67	74
hsa-miR-6086	0	0	0	0	5	3	7	9	9	8	13	7	4	2	8	11	9	7	9	11	6	7	6	8	2	14	9	11	3	10	6	9	2	11	4	8	6	16	8	9	12	3	4	4	10	5	6	6	5
hsa-miR-6087	60	82	73	84	69	79	101	96	95	87	100	112	61	77	96	90	62	73	70	72	79	79	57	83	53	64	50	75	76	67	50	51	50	69	39	56	48	48	24	54	75	58	63	62	55	80	68	160	67
hsa-miR-6088	26	24	17	27	24	20	101	36	29	30	46	54	76	29	29	29	29	54	14	34	40	25	42	30	52	27	21	35	20	27	15	30	25	78	45	22	10	39	26	38	33	16	18	41	33	58	12	57	35
hsa-miR-6089	10	65	21	174	12	12	9	14	21	67	32	13	46	38	18	33	95	13	41	88	106	7	55	11	125	73	9	31	2	82	7	10	10	9	5	131	49	74	8	71	55	3	26	10	6	12	31	10	11
hsa-miR-609	118	86	103	84	69	105	101	121	132	110	113	136	79	80	105	94	106	99	100	86	106	111	89	122	78	77	61	91	89	100	62	70	91	93	86	69	56	61	63	70	79	103	76	80	73	95	71	88	66
hsa-miR-6090	23	36	37	47	28	24	40	32	21	32	37	44	24	36	32	48	41	37	33	29	32	27	33	28	26	31	28	30	21	54	24	29	32	32	26	31	19	29	19	32	27	26	32	17	26	31	31	26	39
hsa-miR-610	16	8	14	10	6	10	12	13	14	11	16	20	5	12	12	12	17	8	9	8	12	15	11	12	15	17	5	9	12	11	7	12	11	21	11	12	8	9	7	7	3	10	11	7	8	5	7	12	7
hsa-miR-611	14	17	21	23	7	23	22	23	24	24	23	27	18	22	36	22	24	27	27	25	17	27	21	21	15	25	23	27	9	21	14	10	18	9	16	23	13	12	12	9	13	20	18	15	17	25	14	11	15
hsa-miR-612	34	37	43	58	34	54	68	58	74	46	80	63	37	35	51	38	44	45	34	50	40	67	35	42	44	61	30	57	37	40	47	29	31	43	43	51	27	30	23	41	31	32	50	41	42	37	39	48	68
hsa-miR-6124	132	141	172	148	105	157	143	169	178	207	215	241	117	134	180	156	163	105	137	175	147	152	129	140	157	184	135	141	108	192	116	110	97	186	119	176	112	143	89	167	119	121	139	103	109	106	110	143	141
hsa-miR-6125	146	130	168	139	133	121	161	170	161	147	168	208	135	121	153	146	147	145	151	138	126	140	119	160	91	131	124	140	121	150	117	91	81	158	106	109	89	104	76	98	106	119	108	116	95	109	93	115	142
hsa-miR-6126	334	257	401	373	165	282	317	282	358	287	479	328	172	250	274	333	268	293	235	238	208	239	294	281	252	303	277	368	249	403	238	227	293	331	212	203	171	208	127	273	238	210	372	204	298	284	222	271	315
hsa-miR-6127	8	12	14	12	5	12	12	12	11	10	16	18	6	10	6	14	14	12	6	8	16	6	8	15	3	13	6	14	7	15	9	8	7	11	1	20	7	10	7	12	7	12	8	10	8	4	4	9	10
hsa-miR-6128	45	89	65	123	48	52	64	62	98	97	91	64	61	58	44	72	118	69	66	105	94	57	99	45	128	112	40	62	30	60	50	44	45	46	46	92	69	129	52	89	57	32	90	56	59	48	42	46	39
hsa-miR-6129	18	12	21	15	17	8	21	19	20	13	18	16	16	15	12	13	12	11	19	18	11	11	18	14	9	12	12	17	16	15	12	12	12	18	10	13	10	18	10	9	9	14	10	14	12	8	6	17	13
hsa-miR-613	51	51	43	44	39	45	60	59	75	69	86	79	57	48	47	51	66	62	61	51	53	62	52	52	40	51	41	43	45	55	30	33	50	59	49	26	37	32	23	42	36	42	37	34	26	43	38	41	36
hsa-miR-6130	12	20	15	25	19	13	18	31	30	19	25	20	36	22	23	23	25	26	21	14	18	16	39	21	28	19	20	24	25	37	20	19	16	26	26	24	24	26	15	26	15	43	33	18	14	57	14	33	37
hsa-miR-6131	24	20	29	35	11	23	27	22	41	24	23	49	24	20	31	30	24	20	26	29	24	36	38	18	41	36	20	32	27	43	34	25	19	45	52	30	14	24	21	41	35	35	41	31	17	28	34	20	30
hsa-miR-6132	8	13	18	21	12	9	30	15	13	12	20	13	13	10	20	21	16	17	14	15	11	15	15	19	14	15	17	18	17	25	8	13	14	16	16	9	10	14	11	17	12	11	16	7	10	8	8	16	9
hsa-miR-6133	21	16	19	19	14	15	16	16	18	24	38	27	11	13	14	24	22	25	18	17	16	26	30	21	29	22	17	27	12	29	12	23	28	21	22	14	15	26	11	22	18	13	25	15	23	17	17	17	16
hsa-miR-6134	20	29	16	22	16	19	15	24	16	22	28	23	16	23	17	12	25	26	24	23	17	11	24	23	25	18	15	18	20	38	18	15	18	29	23	22	20	20	10	30	19	17	25	16	22	26	19	20	21
hsa-miR-614	103	112	125	96	85	95	112	104	143	104	137	121	104	71	131	81	102	106	89	109	91	119	104	111	83	104	79	89	94	98	75	59	73	91	87	82	67	62	39	73	75	86	102	85	86	78	64	91	82
hsa-miR-615-3p	26	25	25	29	13	17	27	23	27	33	20	38	21	16	33	28	38	25	20	36	24	32	31	36	31	31	25	22	42	32	20	16	22	23	23	30	12	21	23	28	57	15	20	18	22	17	26	31	37
hsa-miR-615-5p	25	24	29	26	19	32	31	30	45	33	37	39	25	11	43	30	32	34	28	29	30	25	28	23	27	25	26	24	23	29	21	19	21	38	17	17	18	19	8	12	27	21	19	27	9	34	26	21	23
hsa-miR-616-3p	57	47	44	48	51	44	39	46	65	47	84	66	45	36	37	50	54	69	46	50	49	57	62	28	67	61	54	39	35	51	53	49	51	65	67	48	39	67	41	101	52	73	66	55	50	44	36	53	39
hsa-miR-616-5p	34	41	38	66	24	19	48	40	43	45	51	46	32	44	40	49	38	50	36	51	34	54	51	34	36	39	30	39	29	26	28	26	31	50	27	37	20	49	29	53	40	35	32	30	35	31	30	37	30
hsa-miR-6165	12	16	13	18	8	16	23	14	19	25	15	22	14	17	28	18	14	18	11	21	19	23	15	21	20	23	11	20	14	21	11	11	19	13	14	16	14	17	10	12	16	12	18	14	10	14	13	17	25
hsa-miR-617	19	18	31	24	13	13	41	19	21	17	28	26	25	19	25	34	21	36	15	14	28	26	21	19	12	21	26	13	15	16	10	17	20	37	23	16	9	24	12	14	15	14	15	13	24	15	11	19	17
hsa-miR-618	318	488	414	653	272	390	683	737	850	779	939	853	723	764	636	659	686	714	514	618	559	564	565	473	624	675	343	599	401	489	439	345	352	615	431	639	428	596	248	564	428	365	429	350	331	364	351	481	527
hsa-miR-619-3p	135	87	106	124	54	103	113	86	150	77	194	86	62	97	109	94	89	94	73	77	81	119	113	102	89	139	88	110	87	132	93	82	119	111	86	66	78	97	54	103	82	76	131	100	95	87	88	86	87
hsa-miR-619-5p	109	156	145	150	119	128	154	197	190	166	212	206	128	125	182	149	152	119	119	168	173	134	122	158	146	147	127	152	122	154	129	118	96	175	121	146	94	122	53	146	103	111	118	129	113	139	96	114	116
hsa-miR-620	2	7	4	8	1	7	5	7	12	14	15	10	8	0	0	0	0	0	0	0	0	11	13	3	7	7	8	10	8	8	9	11	2	10	14	0	0	0	0	0	0	7	12	6	5	6	6	5	4
hsa-miR-621	25	37	33	33	28	31	36	32	41	32	37	52	33	27	44	34	39	29	33	39	26	44	24	29	27	31	29	28	36	36	35	27	24	35	36	24	23	31	6	28	20	29	50	28	23	32	26	20	14
hsa-miR-622	47	42	64	24	52	28	73	24	68	20	116	48	81	19	57	50	30	25	43	45	25	40	105	26	87	49	67	81	88	119	70	87	35	109	174	36	27	62	30	213	79	105	88	80	25	26	45	23	34
hsa-miR-623	158	147	161	192	114	121	177	149	149	186	273	172	127	167	132	156	185	158	162	161	159	143	146	169	152	215	120	162	101	189	132	106	123	141	111	204	131	147	86	169	134	118	176	131	125	129	131	125	156
hsa-miR-624-3p	50	60	45	66	20	53	42	69	75	66	74	74	44	41	58	80	65	41	75	54	56	67	48	58	56	69	61	51	56	57	34	38	36	44	53	33	52	40	26	41	49	57	56	50	35	40	34	37	43
hsa-miR-624-5p	23	30	31	39	19	37	50	47	53	47	54	61	31	40	49	39	38	31	40	39	43	39	50	45	43	43	33	36	28	40	40	37	24	30	32	31	21	32	14	31	20	31	39	37	35	31	29	23	26
hsa-miR-625-3p	330	51	47	55	51	97	49	121	55	33	82	46	90	49	39	42	39	31	34	123	57	40	80	98	38	156	259	217	48	52	54	53	148	108	80	38	125	48	199	96	64	91	224	233	104	133	183	273	56
hsa-miR-625-5p	30	6	7	8	4	15	11	18	11	2	24	17	17	6	7	8	11	14	4	16	3	7	12	10	14	28	34	32	11	14	9	13	16	18	13	7	11	7	23	11	11	13	27	28	26	29	21	44	10
hsa-miR-626	167	155	165	179	125	173	297	157	192	136	284	242	341	143	162	172	164	314	138	142	157	152	227	190	154	202	130	157	145	187	152	169	180	301	205	154	144	226	131	171	167	118	142	187	157	169	108	209	109
hsa-miR-627-3p	391	606	708	870	650	634	716	825	919	756	840	1032	582	557	907	749	711	580	804	673	627	714	532	590	465	728	511	705	596	623	487	583	514	680	508	559	328	444	323	637	475	480	526	553	542	513	501	574	540
hsa-miR-627-5p	15	19	13	21	15	12	33	22	26	31	45	27	25	11	26	23	26	16	15	25	25	19	29	16	30	27	16	25	28	23	13	23	22	32	26	20	21	19	15	19	15	27	22	19	28	20	19	15	17
hsa-miR-628-3p	70	82	63	86	35	73	91	94	103	83	118	109	72	63	85	73	108	65	72	81	79	88	85	114	87	92	73	73	68	98	57	58	62	67	69	76	72	81	55	65	76	72	90	75	72	72	71	69	67
hsa-miR-628-5p	7	5	12	11	5	9	7	14	15	7	11	16	13	13	7	12	17	14	8	9	14	10	6	18	5	15	10	11	8	9	5	11	18	10	7	9	9	10	13	4	10	9	10	11	7	19	12	11	7
hsa-miR-629-3p	343	391	387	412	245	314	363	449	442	405	463	471	246	325	376	387	405	365	317	363	398	380	282	378	328	375	264	315	297	355	311	258	296	376	317	337	297	290	179	327	303	282	372	326	310	280	252	308	257
hsa-miR-629-5p	391	273	280	373	207	271	324	313	352	298	320	323	270	210	333	275	280	231	255	330	266	278	303	318	272	329	212	259	240	244	253	214	245	287	207	258	300	271	171	257	220	253	367	346	230	332	387	232	198
hsa-miR-630	16	10	22	21	11	19	15	17	28	16	27	23	20	17	15	17	12	11	10	11	16	18	12	23	19	19	16	17	19	35	12	14	16	16	16	15	8	16	10	16	14	21	22	13	26	18	20	16	9
hsa-miR-631	100	295	181	484	100	144	155	189	221	254	202	180	141	153	176	189	317	133	225	253	255	161	233	196	329	303	94	168	139	252	108	108	95	127	118	281	177	191	68	193	186	131	171	135	110	116	129	108	113
hsa-miR-632	6	8	16	5	0	0	8	8	13	3	13	16	3	9	8	12	12	11	8	8	10	10	8	12	9	10	8	10	13	11	11	6	10	12	5	5	6	8	10	9	8	4	15	11	4	5	6	10	8
hsa-miR-633	10	7	4	7	5	17	10	10	10	4	8	13	8	9	14	13	12	11	9	7	10	13	2	11	10	3	9	3	10	8	7	8	5	10	10	0	0	0	0	0	0	8	17	4	5	3	3	5	10
hsa-miR-634	22	46	46	34	48	34	58	24	31	42	78	47	39	26	53	35	33	38	37	41	35	37	32	26	49	28	35	22	40	70	31	31	19	41	57	26	17	25	25	66	29	49	57	39	26	38	35	27	30
hsa-miR-635	79	95	98	78	73	84	107	117	104	95	111	115	87	109	97	111	73	82	77	81	107	115	101	111	88	85	85	84	87	101	82	110	94	94	98	98	49	72	62	87	54	74	113	83	105	90	58	83	59
hsa-miR-636	42	27	31	21	21	17	34	35	40	21	54	43	32	25	31	39	24	30	25	35	29	25	39	45	17	37	31	28	28	25	20	30	31	22	17	21	20	27	19	44	15	24	44	41	35	40	51	43	32
hsa-miR-637	26	18	21	33	22	25	53	27	32	30	46	41	35	33	31	24	36	38	30	42	29	19	28	38	18	34	20	26	26	41	23	19	23	26	28	25	26	30	11	23	19	20	36	27	25	26	16	29	29
hsa-miR-638	149	232	223	287	143	194	240	247	260	269	269	271	175	197	241	261	220	236	215	219	211	228	211	220	204	221	175	187	165	237	160	155	150	232	165	193	135	157	91	185	186	164	201	170	152	209	164	205	203
hsa-miR-639	18	28	21	23	7	19	19	6	27	16	39	21	16	16	20	21	7	23	14	13	29	25	19	17	10	29	20	31	12	22	9	22	18	28	8	18	13	29	26	20	23	11	26	14	18	8	29	21	15
hsa-miR-640	31	42	41	60	35	36	51	59	58	60	57	55	36	40	56	43	47	40	58	79	38	53	47	42	36	40	35	38	35	58	43	39	50	57	39	27	39	32	30	42	32	35	56	24	49	31	28	40	48
hsa-miR-641	32	22	31	27	27	27	60	33	36	20	45	38	53	24	25	40	30	42	18	23	15	29	43	21	30	28	24	28	20	39	9	18	26	53	33	24	22	31	18	50	21	33	29	32	23	21	22	30	28
hsa-miR-642a-3p	10	16	7	5	7	14	20	9	22	16	19	14	12	12	20	12	10	10	9	9	9	13	10	11	13	9	15	13	9	14	6	10	8	7	8	4	3	13	9	10	6	12	19	12	6	15	6	16	6
hsa-miR-642a-5p	14	10	8	9	6	13	8	13	12	6	12	7	15	3	14	10	9	7	7	6	14	5	8	9	14	7	16	8	9	18	9	11	14	9	7	10	13	11	8	7	6	9	17	8	9	13	8	11	6
hsa-miR-642b-3p	0	0	0	0	0	0	0	0	0	0	0	0	0	0	0	0	0	0	0	0	0	0	0	0	0	0	0	0	0	0	0	0	0	0	0	0	0	0	0	0	0	0	0	0	0	0	0	0	0
hsa-miR-642b-5p	9	7	1	6	9	8	8	7	20	10	17	11	11	13	10	18	14	12	11	10	13	13	6	9	7	12	9	26	9	6	3	6	8	14	2	9	6	14	6	5	9	7	7	10	8	9	6	8	4
hsa-miR-643	70	105	141	125	100	126	118	102	145	98	159	128	74	110	136	98	92	82	100	113	108	108	118	99	95	133	92	115	109	121	87	90	96	101	82	69	75	69	65	107	74	84	103	94	98	102	87	93	122
hsa-miR-644a	9	10	27	14	12	22	14	23	22	25	23	15	16	19	19	20	11	13	18	17	16	19	18	17	24	26	18	16	12	15	16	16	19	14	17	18	16	11	7	17	8	14	19	13	8	17	15	22	13
hsa-miR-645	11	11	9	11	5	5	12	10	11	8	11	11	7	11	8	14	10	0	0	0	0	10	8	8	15	10	5	4	1	23	5	10	6	7	7	6	6	8	17	10	13	15	16	9	5	7	7	9	1
hsa-miR-646	63	88	98	129	102	101	136	127	137	130	152	138	79	107	117	108	111	122	102	134	116	99	107	108	73	106	102	101	75	94	73	77	81	117	59	68	61	70	36	94	68	100	100	93	79	97	83	97	76
hsa-miR-647	18	8	10	23	8	13	24	17	20	13	27	21	20	17	16	14	16	9	8	16	10	14	15	21	17	15	17	18	14	19	5	19	11	18	12	16	11	13	13	12	10	6	20	14	7	18	5	21	17
hsa-miR-648	0	0	0	7	5	4	10	4	8	0	0	0	0	0	0	0	0	0	0	0	0	0	0	0	0	0	0	0	0	9	4	7	6	10	5	0	0	0	0	0	0	0	0	0	0	0	0	0	0
hsa-miR-649	6	13	21	24	19	20	22	21	24	17	25	18	12	14	11	20	19	19	20	24	26	15	16	24	23	15	12	28	12	13	15	13	7	19	25	12	12	11	10	15	18	11	16	17	11	19	15	24	22
hsa-miR-6499-3p	21	15	15	18	12	10	12	11	13	9	27	20	13	6	10	29	11	14	10	20	7	11	16	9	19	14	10	10	16	16	9	14	16	25	26	11	16	10	8	28	17	19	25	17	13	10	12	7	12
hsa-miR-6499-5p	20	29	31	28	28	33	42	29	34	25	43	39	15	12	39	37	32	28	22	24	25	33	36	25	20	38	22	28	26	35	12	31	19	35	10	21	23	10	8	20	18	19	38	36	28	26	21	21	33
hsa-miR-650	489	560	595	581	425	598	539	744	690	580	781	761	427	458	556	588	547	612	528	522	471	597	433	585	383	591	423	492	509	539	521	440	451	590	455	457	374	417	316	437	446	496	440	458	459	470	357	517	442
hsa-miR-6500-3p	9	7	16	13	10	14	16	17	12	10	17	21	12	15	17	20	15	17	10	12	12	25	12	11	18	10	14	7	14	16	14	15	16	18	15	14	14	18	11	16	9	5	17	11	9	15	9	13	12
hsa-miR-6500-5p	8	10	5	13	11	9	18	14	16	16	21	16	12	9	16	17	11	14	10	14	14	15	6	16	11	11	5	19	14	22	9	11	6	15	8	11	12	6	5	9	9	7	12	14	8	11	9	9	13
hsa-miR-6501-3p	43	72	64	78	49	56	66	52	72	72	69	85	46	57	78	75	65	44	70	56	60	70	59	56	49	52	47	46	49	38	38	45	41	54	43	39	38	39	37	60	40	44	44	46	62	53	40	60	35
hsa-miR-6501-5p	20	42	17	20	12	18	54	36	21	20	35	36	35	25	25	26	20	54	16	26	20	16	32	34	21	29	21	19	20	39	19	20	32	59	28	18	17	22	27	37	20	27	20	25	24	24	20	41	23
hsa-miR-6502-3p	113	112	124	123	79	112	116	104	137	114	155	178	114	102	113	112	130	129	124	107	87	134	82	109	84	119	90	90	100	115	86	72	80	102	102	66	80	83	46	109	95	109	86	111	88	88	76	83	100
hsa-miR-6502-5p	12	14	21	18	8	18	16	12	12	13	14	20	17	8	16	16	8	7	15	12	17	14	15	11	12	9	11	10	14	16	11	9	6	7	5	17	7	10	8	7	11	19	7	14	4	15	14	9	11
hsa-miR-6503-3p	0	0	0	18	7	6	15	10	10	11	7	10	5	8	12	5	6	0	0	0	0	0	7	5	0	0	0	0	0	12	6	4	3	5	7	0	0	0	0	0	0	7	10	9	11	10	9	11	6
hsa-miR-6503-5p	61	56	70	63	48	55	91	69	57	56	79	84	46	49	59	62	60	51	64	75	49	64	46	63	47	70	50	70	40	59	48	43	41	74	53	44	28	31	40	42	63	40	56	51	52	38	43	67	68
hsa-miR-6504-3p	0	0	0	10	0	0	2	6	11	0	0	0	0	7	10	8	8	0	0	0	0	13	0	0	8	7	4	10	3	12	8	9	8	12	8	2	5	6	6	11	7	0	0	0	0	0	0	0	10
hsa-miR-6504-5p	1	44	1	128	2	2	3	3	11	36	4	1	37	26	4	10	77	6	28	61	96	1	72	6	99	75	3	14	0	52	2	4	2	4	2	113	40	69	6	43	32	5	24	3	3	4	19	0	3
hsa-miR-6505-3p	11	9	12	9	9	6	20	17	19	10	15	20	17	13	14	19	12	15	11	9	17	13	22	16	8	13	19	11	13	20	15	19	18	17	6	15	14	9	4	18	9	13	22	17	12	12	15	14	14
hsa-miR-6505-5p	8	21	12	18	25	23	21	25	19	25	28	43	24	25	27	21	27	36	20	19	22	24	17	20	48	35	7	23	13	23	21	28	19	23	16	16	19	14	16	27	13	14	17	22	10	20	20	22	22
hsa-miR-6506-3p	35	65	63	56	51	51	82	64	66	71	80	82	58	53	67	56	54	41	57	62	34	66	47	44	54	61	44	58	55	55	48	30	33	44	59	49	26	46	22	43	43	52	59	46	36	47	38	40	52
hsa-miR-6506-5p	1037	971	1100	1089	763	1145	1026	1359	1377	1103	1416	1679	929	1009	1275	1218	1041	1219	1136	1073	950	1258	912	1195	704	941	873	966	1019	1010	789	710	700	1105	967	814	742	717	429	825	826	953	729	886	749	917	746	1002	1003
hsa-miR-6507-3p	20	15	29	12	16	17	42	10	16	20	68	30	50	11	44	39	15	13	20	22	20	20	45	8	67	31	54	25	55	66	46	49	8	76	100	16	17	28	22	140	31	63	52	43	5	9	29	16	10
hsa-miR-6507-5p	178	198	191	135	82	158	224	200	231	201	290	295	209	182	228	244	225	220	140	177	201	207	151	230	155	216	178	182	174	213	158	138	153	229	210	134	136	166	97	196	164	170	143	171	119	169	117	211	197
hsa-miR-6508-3p	11	8	13	12	11	7	11	16	11	11	17	12	20	5	10	16	9	5	10	11	9	11	8	14	14	10	9	1	8	12	5	6	12	7	6	13	6	8	2	8	7	13	8	8	10	13	5	8	9
hsa-miR-6508-5p	9	11	5	6	3	5	11	6	10	5	18	7	16	7	14	8	10	13	10	10	12	9	7	12	16	11	6	10	13	21	12	9	5	8	15	12	7	10	7	20	11	15	14	12	7	4	4	12	8
hsa-miR-6509-3p	48	79	96	137	41	63	60	77	85	80	80	102	70	73	86	83	91	66	69	71	52	77	57	82	82	88	49	80	73	72	80	47	43	55	57	85	56	65	44	58	63	46	75	45	59	65	56	63	49
hsa-miR-651-3p	5	11	4	5	7	5	10	5	2	8	9	6	14	5	5	5	5	8	7	5	13	5	16	5	18	9	19	10	8	10	6	4	7	11	7	7	18	4	6	12	5	35	16	9	4	14	6	6	11
hsa-miR-651-5p	33	24	32	19	26	25	32	29	29	19	50	38	27	19	41	36	17	34	25	25	24	23	29	12	49	29	32	24	42	56	27	35	18	53	61	27	20	29	16	79	27	43	51	27	22	15	33	32	15
hsa-miR-6510-3p	0	0	0	0	0	0	0	0	0	0	0	0	0	3	3	10	5	10	8	4	4	6	3	9	0	0	0	0	0	0	0	0	0	0	0	0	0	0	0	0	0	0	0	0	0	0	0	0	0
hsa-miR-6510-5p	22	22	24	30	25	19	26	24	29	24	46	40	17	25	23	20	27	26	33	22	12	23	31	26	21	32	29	26	24	39	18	23	14	28	28	22	14	17	10	24	11	13	21	16	24	18	17	22	21
hsa-miR-6511a-3p	0	0	0	10	6	5	13	6	14	4	19	6	6	4	11	14	8	8	7	10	4	0	9	11	3	8	5	3	3	0	0	0	0	0	0	0	0	0	0	0	0	4	17	9	12	10	8	10	6
hsa-miR-6511a-5p	53	64	46	74	43	65	47	60	46	55	65	88	47	52	63	56	54	60	50	34	51	68	49	54	52	63	41	60	40	64	32	33	31	50	31	47	32	38	23	47	45	36	54	26	36	44	40	53	55
hsa-miR-6511b-3p	24	13	12	19	18	18	10	22	16	23	24	18	8	16	19	24	21	22	15	25	20	25	20	17	13	24	15	30	13	19	22	15	20	18	24	22	12	23	14	23	23	19	16	16	23	18	20	15	23
hsa-miR-6511b-5p	69	124	75	114	64	105	98	112	102	120	134	110	71	75	92	101	102	88	65	115	92	92	89	89	112	106	65	103	58	123	66	70	62	85	80	96	48	73	39	90	68	78	101	70	68	71	60	82	75
hsa-miR-6512-3p	35	43	34	33	32	37	45	46	46	34	43	66	35	32	34	31	58	40	28	42	41	26	46	30	22	26	26	41	31	26	37	27	29	49	26	17	23	32	21	27	29	33	33	31	30	38	31	25	32
hsa-miR-6512-5p	21	15	10	17	8	19	28	19	26	15	22	26	20	22	29	19	19	19	27	20	19	25	20	27	18	12	16	16	18	20	15	14	16	25	18	19	15	10	9	34	10	18	15	6	15	14	15	18	21
hsa-miR-6513-3p	214	281	255	372	192	253	253	316	294	350	315	370	205	239	259	276	303	313	302	311	278	231	248	278	261	273	194	212	190	290	205	169	173	253	178	305	200	204	123	245	236	222	206	214	186	206	227	228	254
hsa-miR-6513-5p	20	12	25	15	14	12	20	19	19	15	38	22	30	22	46	28	15	30	14	26	14	22	48	24	30	20	24	21	23	28	25	27	7	21	57	16	16	26	15	36	20	23	28	22	32	13	21	20	17
hsa-miR-6514-3p	129	151	146	214	109	145	161	149	153	142	193	190	170	130	116	177	188	145	139	178	124	144	159	156	163	188	91	131	116	178	111	114	114	151	149	176	123	160	112	172	132	114	133	127	124	137	106	150	116
hsa-miR-6514-5p	23	28	49	43	23	29	33	35	37	32	58	37	25	35	37	42	35	31	36	29	22	21	50	31	36	35	38	39	27	46	32	47	26	38	33	30	21	32	19	34	32	31	50	21	28	30	37	29	40
hsa-miR-6515-3p	16	12	10	14	13	15	16	30	13	21	16	17	17	28	12	18	16	20	19	13	15	15	22	13	20	17	8	15	4	20	13	11	27	21	9	7	9	8	7	12	4	13	17	10	7	27	12	29	14
hsa-miR-6515-5p	34	38	41	36	29	34	58	48	45	51	67	61	48	40	51	51	42	68	35	39	41	46	51	60	39	68	33	54	27	62	53	44	49	61	56	47	33	63	27	37	36	36	52	50	49	42	46	53	41
hsa-miR-6516-3p	11	7	12	5	8	3	11	7	14	8	18	23	25	0	0	0	0	5	7	10	6	5	19	8	20	14	13	10	25	29	24	20	9	27	26	7	5	11	5	34	11	15	26	9	8	3	14	5	8
hsa-miR-6516-5p	3	6	14	11	7	9	10	12	10	13	13	14	8	16	11	15	10	11	14	4	7	19	11	8	6	10	12	9	7	19	10	10	6	13	8	5	6	9	7	10	2	7	12	5	8	14	7	8	6
hsa-miR-652-3p	51	37	29	56	29	48	50	59	52	34	57	57	47	46	64	33	40	41	49	51	29	34	39	59	39	30	47	42	38	37	25	31	38	36	37	30	53	25	27	40	45	47	78	68	43	51	70	56	39
hsa-miR-652-5p	7	5	5	12	4	4	5	8	13	11	11	21	10	6	11	4	7	7	7	11	9	10	13	6	50	8	4	8	11	15	5	13	6	8	13	5	4	8	1	22	10	0	0	0	0	0	0	0	12
hsa-miR-653-3p	11	30	24	23	15	26	24	24	36	38	34	17	30	19	24	34	26	25	24	23	27	23	15	26	26	20	24	18	28	32	21	25	26	14	20	29	22	22	28	62	16	22	30	17	13	19	15	23	43
hsa-miR-653-5p	42	71	59	77	42	76	69	67	97	73	86	83	57	58	79	65	69	62	72	66	67	73	61	51	71	65	51	63	61	54	57	51	54	80	49	47	45	53	23	56	35	57	54	73	53	60	33	57	61
hsa-miR-654-3p	23	18	20	27	22	21	23	27	26	18	35	23	25	21	26	14	28	18	17	24	18	18	35	16	25	15	33	29	21	29	25	21	23	33	33	18	15	29	23	30	22	16	18	30	17	26	29	28	19
hsa-miR-654-5p	10	14	21	21	17	16	14	29	16	7	26	11	5	11	8	9	12	15	9	5	8	10	11	22	13	19	10	14	14	24	14	5	11	11	9	11	9	10	12	15	15	11	21	20	13	17	16	12	12
hsa-miR-655-3p	12	14	11	8	6	5	10	7	15	13	8	11	6	9	6	9	13	8	8	10	4	8	14	14	15	12	10	12	12	18	10	16	18	16	12	9	7	3	16	14	15	14	14	7	3	11	8	11	6
hsa-miR-655-5p	12	8	9	9	7	10	7	10	6	14	13	4	3	11	6	4	9	7	2	9	7	4	10	9	13	8	17	2	7	8	6	7	13	6	6	5	12	5	7	5	3	9	12	4	7	7	6	13	7
hsa-miR-656-3p	43	54	64	54	65	79	84	76	100	77	91	90	73	50	92	72	64	73	68	67	65	73	77	59	49	45	43	53	46	47	62	28	45	63	50	45	48	34	27	57	39	80	59	50	50	95	58	53	66
hsa-miR-656-5p	485	418	432	375	374	385	438	422	533	389	443	494	313	335	534	432	440	451	394	390	390	462	305	405	349	356	292	325	389	333	369	357	343	360	426	292	319	328	203	282	277	375	348	371	390	385	231	284	202
hsa-miR-657	58	77	95	91	64	86	101	110	124	91	136	98	82	77	113	104	91	86	94	81	79	101	86	71	75	93	77	89	54	76	64	59	68	97	64	86	35	65	48	72	50	61	85	66	60	72	52	57	78
hsa-miR-658	28	28	32	29	17	14	35	18	34	35	42	21	30	37	20	20	32	30	24	23	18	30	24	25	27	29	14	12	17	30	21	10	18	24	23	31	18	20	21	24	22	10	23	11	16	21	25	21	32
hsa-miR-659-3p	17	15	12	15	17	10	19	10	20	14	20	16	17	18	17	18	10	8	19	9	6	17	25	11	18	18	16	9	16	25	16	10	6	17	22	10	8	8	7	27	18	18	14	17	17	3	8	13	16
hsa-miR-659-5p	60	120	100	208	81	108	86	109	107	128	103	131	91	100	89	81	155	74	101	141	116	102	116	89	277	116	43	70	49	116	57	56	72	80	48	117	111	107	51	96	84	71	82	80	74	91	85	86	62
hsa-miR-660-3p	105	181	135	231	80	114	200	198	269	215	236	215	203	187	169	180	201	146	155	173	174	173	143	147	223	230	116	179	118	159	149	90	127	182	164	211	123	201	72	193	129	115	147	114	101	131	119	123	125
hsa-miR-660-5p	381	53	40	60	35	89	70	74	97	68	98	52	167	29	83	79	55	92	57	157	87	69	217	215	59	113	160	104	169	87	69	123	285	165	160	47	613	58	165	144	128	137	372	433	143	196	533	122	97
hsa-miR-661	8	15	10	17	10	16	26	15	26	13	27	16	17	13	25	19	19	16	13	16	12	11	9	14	19	22	18	11	15	20	6	12	9	19	18	17	15	14	11	17	12	19	12	13	13	11	17	13	17
hsa-miR-662	71	87	98	101	72	71	100	118	120	108	125	117	64	66	110	110	101	111	105	118	84	100	89	106	92	75	69	77	77	91	69	87	59	80	81	74	46	58	34	55	69	74	72	68	58	94	74	71	89
hsa-miR-663a	85	100	134	165	114	124	140	133	143	128	167	158	136	95	140	118	145	119	133	110	97	115	95	130	98	84	70	91	87	120	80	67	80	103	77	102	79	80	47	102	89	82	98	89	98	103	85	88	100
hsa-miR-663b	107	174	170	179	133	183	200	228	201	174	187	218	135	149	217	171	147	138	162	154	139	174	127	228	114	131	135	134	130	137	120	108	130	164	117	143	100	90	63	123	128	116	139	133	128	111	133	147	139
hsa-miR-664a-3p	30	24	34	30	15	34	37	37	43	31	38	38	30	29	31	38	36	40	29	17	25	40	24	30	25	45	33	31	35	47	26	27	29	30	25	30	17	27	19	28	22	27	25	27	32	24	21	40	36
hsa-miR-664a-5p	140	93	69	101	70	98	72	106	76	85	115	87	119	78	84	69	88	77	73	88	79	86	109	90	118	127	94	92	66	116	67	75	79	143	86	85	115	157	83	125	95	113	124	102	69	90	100	98	74
hsa-miR-664b-3p	10	15	10	21	10	16	20	21	17	17	16	21	14	13	15	20	15	22	12	7	25	17	17	13	19	23	9	20	11	15	11	10	7	25	5	11	9	9	11	10	10	9	13	12	6	8	8	8	15
hsa-miR-664b-5p	19	17	24	23	15	16	27	20	32	26	27	27	30	20	30	27	27	39	16	15	16	17	28	25	27	32	29	24	23	27	22	28	18	32	13	19	16	20	17	32	21	17	34	25	18	24	17	27	25
hsa-miR-665	15	10	14	15	13	15	28	17	23	13	29	16	9	20	11	25	15	15	9	15	14	22	12	14	11	23	12	16	7	23	24	14	11	19	7	9	10	14	9	15	7	9	19	13	15	15	20	18	19
hsa-miR-668-3p	125	124	157	147	86	120	161	126	130	99	186	163	98	121	130	135	111	131	128	136	116	162	156	144	110	166	122	159	109	173	87	111	145	145	95	109	99	121	88	141	127	89	156	130	113	125	117	119	141
hsa-miR-668-5p	0	0	0	10	6	8	8	10	9	14	14	14	12	14	7	9	10	9	7	5	6	7	9	12	5	10	11	6	6	12	12	10	9	10	9	14	7	6	4	8	4	6	7	11	8	9	9	7	4
hsa-miR-670-3p	47	59	60	81	35	41	77	49	78	64	108	65	41	44	53	68	65	62	37	57	59	57	44	48	64	69	38	74	41	46	49	30	51	64	47	45	40	59	35	57	40	39	54	42	46	47	30	47	53
hsa-miR-670-5p	8	12	14	11	13	10	14	13	20	14	19	16	14	6	13	11	8	10	15	9	6	14	13	15	9	22	9	20	11	12	7	9	7	12	10	8	9	5	12	11	6	10	13	2	9	7	11	11	7
hsa-miR-671-3p	29	39	34	52	28	40	46	50	45	43	103	36	43	24	45	36	46	37	31	52	43	38	35	33	39	54	21	40	30	27	27	29	25	29	32	28	22	23	22	39	17	37	40	22	26	38	27	31	22
hsa-miR-671-5p	24	21	20	30	22	25	57	35	37	25	37	43	54	35	48	28	26	47	23	34	28	24	51	35	26	23	39	39	31	27	24	28	23	41	32	28	32	29	21	40	30	23	39	41	26	42	20	44	36
hsa-miR-6715a-3p	0	0	0	6	0	0	13	5	11	0	0	0	0	0	0	0	0	0	0	0	0	4	0	0	4	8	9	3	10	0	0	0	0	0	0	0	0	0	0	0	0	0	0	0	0	0	0	0	0
hsa-miR-6715b-3p	11	14	17	18	12	13	15	17	11	12	31	17	10	7	17	20	10	18	16	18	13	27	11	11	16	18	17	8	8	12	15	18	13	16	16	14	13	18	14	20	11	4	6	11	4	9	12	26	17
hsa-miR-6715b-5p	29	16	35	21	18	19	34	22	45	13	35	29	32	20	18	29	26	41	12	25	21	14	46	25	22	28	20	19	28	25	19	25	28	28	58	24	8	29	32	16	28	17	18	23	27	15	19	27	17
hsa-miR-6716-3p	43	52	59	90	42	54	75	74	66	78	76	63	55	57	76	75	72	67	61	78	69	54	74	66	42	58	52	58	49	66	51	43	59	65	53	60	51	43	39	62	44	49	68	59	60	42	39	45	55
hsa-miR-6716-5p	15	23	22	18	18	25	20	39	33	27	33	46	21	25	25	19	27	33	20	23	22	13	19	21	32	25	17	25	15	24	16	14	23	30	33	12	20	23	10	20	15	11	17	20	18	35	17	23	31
hsa-miR-6717-5p	197	233	273	274	121	210	336	322	365	264	396	318	472	267	303	257	280	316	195	231	240	268	248	273	240	302	188	272	194	268	230	221	205	375	226	276	184	246	135	286	223	207	223	195	204	196	181	253	262
hsa-miR-6718-5p	42	55	69	75	57	69	65	81	90	84	114	116	58	64	64	56	88	57	75	93	71	61	63	68	72	73	47	62	60	54	49	59	40	67	61	52	35	39	28	53	58	51	49	59	60	32	64	53	65
hsa-miR-6719-3p	11	3	16	19	9	12	11	16	17	11	13	10	7	9	18	21	12	19	9	11	11	11	21	9	10	15	5	13	4	28	15	15	7	19	9	14	10	11	15	8	10	17	16	8	15	5	9	11	13
hsa-miR-6720-3p	40	40	34	36	30	38	51	34	48	34	60	34	36	30	47	35	18	43	26	26	32	29	26	25	20	23	32	35	37	34	23	28	22	35	32	30	23	37	25	32	33	26	36	31	32	30	30	24	29
hsa-miR-6720-5p	42	50	44	75	43	42	72	46	64	57	63	58	43	41	54	60	55	39	49	63	56	39	42	41	73	57	33	46	45	60	30	28	31	57	50	82	39	47	32	69	48	50	58	39	48	27	51	37	40
hsa-miR-6721-5p	41	28	53	34	24	34	31	37	53	38	62	43	36	28	30	40	33	61	22	22	28	31	33	40	32	52	31	42	25	41	32	29	37	43	29	32	34	29	32	33	24	37	31	27	41	49	33	37	33
hsa-miR-6722-3p	25	29	46	41	25	33	44	41	40	42	65	66	42	24	36	45	37	47	32	38	36	30	39	56	41	43	37	40	39	54	31	28	29	43	33	33	24	25	17	32	45	33	44	29	20	33	21	31	38
hsa-miR-6722-5p	27	20	33	23	26	14	21	21	27	26	62	31	29	17	31	34	27	21	12	27	18	18	41	22	47	31	33	20	23	50	43	41	21	39	82	19	19	26	15	73	29	42	29	33	23	13	30	15	19
hsa-miR-6723-5p	47	86	65	143	34	48	58	38	77	86	76	58	69	52	66	62	123	54	63	89	68	38	66	51	97	78	28	51	30	83	35	27	44	45	49	79	61	67	47	61	52	49	78	32	48	56	59	39	38
hsa-miR-6724-5p	18	16	14	22	20	10	20	19	21	20	28	24	11	11	20	15	25	22	14	16	23	22	16	26	22	19	16	18	15	28	14	9	13	13	17	20	12	17	8	20	21	15	20	15	22	17	17	24	10
hsa-miR-6726-3p	45	71	69	71	59	67	104	83	117	115	103	107	73	77	125	99	80	79	79	70	66	74	69	74	86	59	54	67	81	59	60	42	53	71	67	61	37	44	32	59	44	53	81	58	47	59	59	59	74
hsa-miR-6726-5p	11	19	20	39	8	15	13	15	16	16	44	26	18	11	21	23	22	15	17	19	19	16	23	15	24	25	12	15	11	22	4	9	6	13	17	24	14	16	7	17	17	13	10	8	4	13	13	7	19
hsa-miR-6727-3p	49	35	54	56	28	35	55	39	61	25	59	41	35	40	30	48	40	61	32	42	43	40	48	57	40	56	33	56	42	57	41	36	42	46	42	37	39	44	27	34	29	36	62	28	26	37	25	44	35
hsa-miR-6727-5p	168	194	202	245	153	210	222	233	335	241	239	274	144	176	297	219	203	208	204	207	162	225	151	223	143	207	136	252	184	188	151	152	117	212	146	175	98	130	76	169	157	143	197	146	144	143	138	163	201
hsa-miR-6728-3p	7	9	11	14	12	15	12	16	12	9	19	19	8	9	11	11	11	22	9	11	10	10	12	17	10	17	10	12	8	17	7	12	7	14	13	11	8	5	16	12	11	7	11	7	9	10	10	7	11
hsa-miR-6728-5p	143	200	168	290	117	151	184	197	197	203	239	192	181	154	173	171	262	155	172	222	193	166	176	164	266	278	139	189	104	192	131	146	109	187	131	272	123	193	128	196	161	110	202	140	145	135	145	132	150
hsa-miR-6729-3p	64	64	52	74	70	49	70	79	75	75	99	96	51	57	83	79	70	81	66	60	63	82	75	66	55	77	55	71	71	105	65	69	56	74	64	56	52	73	34	78	59	53	56	34	64	51	69	72	82
hsa-miR-6729-5p	195	309	245	335	217	257	304	292	334	285	340	316	216	254	306	286	273	244	236	277	284	214	200	336	237	221	204	208	212	262	175	160	194	230	219	242	212	203	107	249	205	177	217	207	190	199	188	244	232
hsa-miR-6730-3p	22	23	26	25	31	21	23	47	50	23	25	41	16	22	25	32	34	29	34	24	18	19	24	30	23	32	27	24	24	20	24	14	29	17	15	23	20	18	14	26	14	14	32	22	15	25	19	24	29
hsa-miR-6730-5p	130	87	111	123	83	94	102	106	128	99	179	169	63	105	110	138	88	97	86	94	87	125	91	108	87	144	91	107	67	123	93	90	90	126	106	126	69	97	72	101	76	76	139	81	107	80	66	110	127
hsa-miR-6731-3p	30	37	23	14	30	31	81	33	56	30	54	56	122	38	44	32	43	96	27	38	35	28	60	48	27	57	39	43	28	41	31	23	27	81	38	20	36	55	48	45	39	20	39	46	49	84	17	55	44
hsa-miR-6731-5p	93	144	112	185	60	108	125	144	145	154	171	162	137	130	104	115	171	113	139	168	153	97	161	122	185	157	88	127	72	147	79	104	92	102	87	134	94	118	68	109	99	82	124	120	120	122	114	121	124
[truncated: 659 more rows]
[truncated: 10 more columns]
