# Supplementary material for: Plasma miR-203a-3p as a Novel Predictor of Dementia in Patients with Parkinson’s Disease
Source: Int J Mol Sci. 2024 Mar 21;25(6):3554. doi: 10.3390/ijms25063554 (PMC10970771; doi:10.3390/ijms25063554)
Supplement: Supplementary file 1 [file ijms-25-03554-s001.zip › Table S6.csv]

	PDMCI_01	PDMCI_02	PDMCI_03	PDMCI_04	PDMCI_05	PDMCI_06	PDMCI_07	PDMCI_08	PDMCI_09	PDMCI_10	PDMCI_11	PDMCI_12	PDMCI_13	PDMCI_14	PDMCI_15	PDMCI_16	PDMCI_17	PDMCI_18	PDMCI_19	PDMCI_20	PDMCI_21	PDMCI_22	PDMCI_23	PDD_01	PDD_02	PDD_03	PDD_04	PDD_05	PDD_06	PDD_07	PDD_08	PDD_09	PDD_10	PDD_11	PDD_12	PDD_13	PDD_14	PDD_15	PDD_16	PDD_17	PDD_18	PDD_19	PDD_20	PDD_21	PDD_22	PDD_23	PDND_01	PDND_02	PDND_03
hsa-let-7a-2-3p	8.242081925	8.383350257	9.064762209	8.416589864	9.306519954	8.676291704	9.023212699	8.942926733	9.100483795	8.918687185	8.54297419	8.918687185	8.324818257	8.991405829	7.755188877	8.458135771	9.633753853	8.482375319	8.78536967	9.027765151	8.845968541	8.518734641	8.567213738	8.391660158	9.837583081	9.264199853	9.056452307	8.30856114	8.017714575	11.22533669	8.150673005	8.316871042	8.350110649	8.607717607	8.516308686	8.375040355	8.582787901	8.790535448	8.300251238	8.75729584	8.017714575	8.264219387	8.239979839	7.949105262	8.7247708	8.567213738	8.649267116	9.24758005	8.582787901
hsa-let-7a-3p	7.973853575	7.175080553	6.957870346	7.30820939	5.55651189	6.85052697	0	7.057569382	6.669364859	5.996477017	8.32570416	6.410561843	5.841195208	6.669364859	6.902287573	8.015140541	7.031689081	6.747005763	5.737674002	6.436442144	7.497534509	6.798766367	5.375349779	0	0	7.252155143	6.908822879	0	7.973853575	7.952833232	6.803721166	0	7.532426379	7.034944935	8.008887479	7.420317884	7.973853575	0	7.504399255	7.441338227	7.658548435	6.876407271	7.67869662	7.316372398	6.514083049	7.963379938	7.532426379	0	7.595487407
hsa-let-7a-5p	18.90881925	16.92619286	17.09452906	15.58885525	17.33457852	16.20938822	15.12125468	17.14022747	17.89717367	17.16068547	16.98679243	17.51870057	16.92541841	16.85381539	15.42175502	17.09931146	15.61610607	16.01503717	15.58541906	17.70282262	15.19671696	15.99457917	16.24007523	17.09452906	16.75785666	15.28023888	15.35505497	16.63628051	19.535404	15.92552765	15.44857508	16.83267275	17.10388107	16.49600034	16.14997592	17.40314543	15.10255066	15.98163972	16.44924028	16.01904777	15.92552765	16.00480817	16.26053324	18.27564677	17.73350962	15.47290003	15.70107938	14.86875038	15.8787676
hsa-let-7b-3p	9.788732968	8.831739118	8.669230729	7.594869709	9.316703984	7.867320467	6.628847615	9.071587654	9.561820314	8.783842397	9.178159971	9.327361216	8.869100251	8.911729178	6.012962143	8.261638041	7.57957521	7.6435186	8.027178943	9.380647375	7.973892784	7.867320467	8.016521711	9.09355819	8.723400192	7.287909417	8.208790292	8.479637608	10.89920696	7.955999463	7.333050637	8.235875023	8.74145668	8.118507853	8.362270437	9.517885652	7.242768198	8.290044486	8.488665851	7.414304831	8.822710874	7.664833064	7.345116111	9.263417825	9.16750274	7.632861368	7.278881173	7.34207888	7.658067416
hsa-let-7b-5p	19.17505777	17.33182049	17.42782243	15.5077836	18.25371171	17.10851002	15.81498982	17.98483827	18.71179239	18.06450448	17.54667415	18.03462965	17.33755036	18.07446275	15.734268	16.70022073	16.01309971	16.21226522	16.27201488	18.22383688	15.63468524	16.51101349	16.43134729	17.56222515	17.4854236	15.41178166	15.91099176	17.43742263	20.38468223	16.29499952	15.83419021	18.28223971	17.73502864	17.08221544	16.76540904	18.57024553	15.90139156	16.89981175	16.81341001	16.0069937	17.05341486	16.00314144	16.52097177	19.04041548	17.82550586	16.07284937	16.17979719	15.31577972	15.69018729
hsa-let-7c-3p	9.313063427	9.253679792	9.041595378	9.372447063	8.591434242	9.280296485	9.974766797	8.427975405	8.976730073	9.338674641	8.801595604	9.093486385	9.32699901	9.105162016	9.256945222	9.105162016	9.151864541	9.373701534	9.175215804	9.478782216	9.408728428	9.52548474	9.245269591	9.321546804	9.55059797	9.440314075	8.821027588	9.338513557	8.837994341	8.702260317	8.897377977	9.346996933	8.956761613	8.854961095	9.024628625	9.660881865	9.465764205	8.871927848	9.100979014	9.262163168	9.525147841	9.385377166	9.572187265	9.291972116	8.871649391	9.758997365	9.635431736	9.067045508	9.457280828
hsa-let-7c-5p	12.28955538	10.80369147	11.16442143	9.979165823	12.4121214	12.99551903	9.386538017	11.59994039	12.48075642	11.5198662	11.59994039	11.90879796	11.63425789	11.23388697	10.66192851	10.84495522	9.758234143	10.1814834	10.85639439	11.86304128	9.792551651	11.8172846	10.12428756	11.66257234	11.29325357	9.738679177	11.38773046	11.56809545	13.13984745	10.35707341	10.28836294	12.39262109	11.35337523	10.82945789	10.68344814	11.37055285	9.644202281	10.49449435	13.52634385	10.18529723	11.2245431	9.987017527	10.19292257	12.05750716	12.02318965	10.07853088	9.92763297	10.14235319	10.00493225
hsa-let-7d-3p	11.34362276	11.35310913	10.18628562	10.39498576	10.71069753	10.52931241	9.740426229	10.51923546	11.11377556	10.64015887	10.3882351	10.54946631	10.07584963	10.08592658	9.400693927	10.26731169	10.52931241	9.733233302	10.01538792	10.66031277	9.541771238	10.01538792	10.12623438	10.52779494	10.23371747	10.00604459	9.835289929	10.01553096	11.5523229	10.00604459	9.949126369	11.13492262	10.01553096	10.19577199	10.21474473	10.67957686	10.10090829	10.28114932	10.16731288	10.13885377	10.13885377	10.17661914	9.944849268	11.49669969	10.71069753	10.05569573	10.04399007	9.863749039	10.1293674
hsa-let-7d-5p	14.81790928	13.01877202	13.23542206	11.69061311	12.72857089	11.62211543	11.54931961	13.15491153	13.99744183	12.97219411	12.76917476	13.50004442	12.67781605	13.16506249	11.21607673	13.14476056	12.32253219	12.59660831	11.54090769	13.91623409	11.5713606	12.30223026	12.53570251	12.93399592	12.72676545	11.36092827	11.33266957	12.45359802	15.60915288	11.63409571	11.27615217	12.97167419	13.17890466	12.61373065	11.98261968	13.55568733	11.13485867	12.26520668	12.19926971	11.93552184	12.18985015	12.56615541	12.65751412	14.0075928	13.99744183	11.95709736	11.64351527	10.68271946	12.09565448
hsa-let-7e-3p	6.143906305	6.520780919	7.373707679	6.986915311	7.174951613	7.184618356	7.086092841	6.739948166	7.397286708	6.343611693	7.484287398	7.735622722	7.60995506	6.865615829	6.643280734	7.522954371	7.116951154	7.387619965	6.72061468	6.855949086	6.391945409	7.319952762	6.27594449	6.243083835	7.631569257	6.848066769	7.264612395	6.848066769	6.877820028	8.583673546	5.945551245	6.659629462	6.907573287	6.639793956	7.026586323	6.09431754	7.373707679	7.076175088	7.64148701	7.83984207	6.748889239	6.875282572	6.826948856	6.614280504	6.565946788	6.488612842	6.372014624	7.274530149	6.342261365
hsa-let-7e-5p	10.98006599	10.36954604	10.17202488	9.678221982	11.33691379	10.113369	8.681637948	9.973841961	10.71440855	10.37095738	10.74660709	11.01492832	11.34764664	10.0704376	9.286939623	9.748452131	9.662589339	9.65185649	9.920177716	10.24216319	9.812849226	9.168878283	9.383535264	10.827436	9.929612549	8.8252897	9.8128955	10.27078546	11.7611724	9.678221982	9.004854391	10.53115426	10.05530783	9.588439637	9.902677846	10.39648075	8.376377973	9.292157897	9.956547253	9.830851969	9.830851969	9.09374834	9.75918498	10.51048441	10.0919033	9.09374834	9.346027304	8.879159108	9.112593206
hsa-let-7f-1-3p	0	8.319147175	9.064695551	0	6.539329103	6.81801623	8.158889112	7.263915632	8.40653285	6.845884942	6.873753655	7.45899662	6.734410092	8.295058	8.740957402	8.991775816	6.790147517	8.350795425	8.072108299	6.483591678	8.072108299	8.518007701	6.81801623	0	0	9.552437479	0	0	8.235534273	9.106502002	8.792953619	0	9.301598773	8.646631041	6.904695582	8.423663302	0	0	0	8.730243943	0	7.654077609	7.960633448	6.344248115	8.044239586	6.427854253	0	9.17617942	8.312179433
hsa-let-7f-2-3p	6.13501363	5.846988735	7.522769945	5.471683568	0	6.702013258	7.66241838	3.923211944	7.672919742	6.34489823	7.159566888	6.088221803	7.137247199	7.561321295	0	7.42740316	7.617120518	6.590414812	6.311418696	5.418631125	0	0	7.338124403	5.262210916	8.378116605	9.757144893	6.361942336	6.658695259	5.009098129	10.63867563	6.039005332	4.851993641	6.414310499	7.557682054	6.239749956	5.986637169	6.283390092	6.335758255	6.815799747	6.9292641	6.649967232	0	6.579254967	8.03003477	7.371603936	6.222139939	6.25720601	6.667423286	6.37939839
hsa-let-7f-5p	16.93262843	15.56119443	15.21833593	14.94580738	15.79600068	14.72472855	13.26667985	15.25484259	16.11627791	15.1775343	14.89038919	15.51989961	15.22171047	14.82412493	14.02895387	14.90143323	14.02895387	14.31609898	13.70867664	15.89539706	13.13438642	14.08417408	14.44862749	14.65569634	14.427124	13.02931627	13.43371348	15.00734608	16.84471599	14.18976043	13.95239685	15.47328199	14.99855484	14.55020141	14.427124	14.76119126	13.02052503	14.0227268	14.80514748	14.11063924	13.84690193	14.062086	14.3492311	15.58616387	15.85122089	13.543016	13.73261576	13.18755866	14.26888162
hsa-let-7g-3p	0	0	8.801382951	9.511677172	6.683170771	8.051052069	8.456579931	8.518133488	7.550607692	6.783259647	6.749896688	6.249452311	6.783259647	7.717422484	7.550607692	7.216978107	6.783259647	7.684059526	7.617333609	6.349541187	7.550607692	7.450518816	8.351318695	8.44278781	0	8.132465092	0	8.622085381	8.532436595	9.146185971	9.456508689	8.525540535	8.070400548	7.966959642	8.815175072	8.497956293	0	8.587605079	8.580709018	8.229009938	0	9.252118574	8.418044612	6.649807813	7.083526273	8.284592778	8.60829326	8.463475991	0
hsa-let-7g-5p	15.61581825	13.30327367	13.55606194	11.91761942	14.02256466	12.41854436	12.06741988	14.02256466	14.70708287	13.73649734	12.97024561	13.85909762	13.10306258	13.70584727	11.76467622	13.45043003	11.80554297	11.99966008	12.38789429	14.69686618	11.11080807	12.38789429	12.45941112	12.3670208	13.17219827	11.19670471	10.99072908	13.64968723	16.3180079	12.05805735	11.73036885	13.87438792	13.78076263	12.89132241	12.41383344	14.06163849	11.54311828	12.38574586	11.99251965	12.24530793	11.87080678	11.59099249	12.28572739	14.13494824	14.06343142	11.53990904	12.05805735	11.40268035	12.04869482
hsa-let-7i-3p	8.011414886	7.420586447	6.674665543	6.903611563	6.141945399	5.933976766	6.888840852	6.471229068	6.765851298	5.500708781	5.743338853	0	6.627205543	6.10728396	5.084771515	6.800512737	5.050110076	5.154094393	5.327401587	4.772818566	6.245929716	5.22341727	6.488559787	7.272879337	7.191640427	6.202002792	6.4826463	0	7.797239576	6.504802367	0	0	0	7.272879337	0	0	7.324576826	7.117786872	5.773652174	5.869661795	6.770675164	6.332583313	6.193937557	5.985968924	5.82999245	7.632387268	6.563885211	0	0
hsa-let-7i-5p	18.36607742	16.50608685	16.48739348	15.3844845	16.43563296	15.73963362	14.68348303	16.65057393	17.40798498	16.48680938	15.93410402	16.91669133	15.99551573	16.50727995	14.41928192	15.60657492	15.31998695	15.39163395	14.62398761	16.76316206	14.46022306	15.11528127	15.4223398	15.79573869	15.85181881	14.63674959	14.23484208	16.02940585	18.60909126	15.01061704	14.72086977	16.79583412	16.02005916	15.48729804	15.13212397	16.59020703	14.57132279	15.20689746	15.33775106	15.04800379	15.16016403	15.11528127	15.22786939	17.07022059	16.84504434	15.01292842	15.06669716	14.19745534	15.20689746
hsa-miR-1-3p	8.076489186	9.528259949	8.701088235	10.2457048	9.752877457	8.233431673	8.02584602	9.505525818	9.293510127	9.328846076	9.069715787	8.162759776	8.009637333	9.305288777	6.855329683	9.093273086	10.73050536	8.457226013	9.434853921	9.964893148	9.646869612	6.44307695	8.433668714	7.620700691	0	8.177775518	7.561616997	0	8.000524437	8.701088235	9.308806229	9.351008867	8.312823961	8.861458261	8.439431877	7.603819636	9.106233564	8.490075043	8.582920848	7.848594939	8.962744594	6.937780229	9.847106653	9.517304467	6.478412899	8.245210323	7.823273355	7.747308606	7.857035466
hsa-miR-1-5p	0	6.508607545	5.859567312	6.803625833	8.060951427	5.746870798	6.399029324	6.112873346	6.951137248	6.974750315	6.419843226	6.042034143	4.896800363	4.483571679	5.770483866	7.765788081	5.829516535	6.573328165	6.514295496	6.136486414	0	0	5.428094385	7.65496432	0	0	7.081785933	0	6.483320263	6.163014693	7.090215026	5.572978118	7.014353181	0	0	6.399029324	0	0	7.107073214	6.281022008	6.382171136	6.160099482	5.923968805	0	7.021976451	5.805903467	6.045007378	0	6.938491336
hsa-miR-100-3p	0	0	0	6.787179203	0	7.147453491	0	0	0	0	0	0	0	0	6.480155334	0	6.273386891	4.985783404	4.628637912	4.092919673	0	0	4.628637912	0	0	0	0	0	0	0	0	0	0	0	0	0	0	0	5.215749978	6.848803879	0	5.991429923	5.963234226	6.630532383	0	0	6.520138943	6.900157775	0
hsa-miR-100-5p	7.867814995	9.22172436	8.572481273	8.485387688	8.884685135	8.722573536	7.384841479	7.952543438	7.006892442	7.54726444	7.993071338	8.290275937	8.668536336	8.168692238	8.222729437	8.411859637	7.939034138	7.993071338	8.371331737	8.290275937	7.250059841	8.614499136	7.898506239	8.4141293	8.12909575	7.891567791	7.78072141	7.970743777	8.461634892	8.057837362	8.200354137	8.746668442	8.786256435	7.923238186	7.764886213	7.820309404	7.796556608	8.042002165	10.37769376	7.701545424	8.160766144	8.371331737	8.344313137	8.695554936	8.330803837	7.52024584	8.065754961	8.4141293	8.057837362
hsa-miR-101-3p	15.92494825	12.57964865	14.40866515	11.95418187	12.81323381	12.0970218	12.31429911	14.25574532	13.93294554	13.48909584	12.530784	14.22548284	12.73253386	13.44874587	11.35054732	12.63165893	13.05533364	12.39964659	11.86500946	13.7009332	11.2294974	12.5408715	12.65183392	12.45645065	12.32377587	12.17214756	10.78853923	12.7502305	16.46512411	11.71726263	12.02051925	12.75970727	13.73581452	12.52278803	12.03947279	12.93028912	11.45191309	11.81203033	12.48488095	12.21953141	11.66040202	11.90535943	12.49043403	14.81055744	14.41714521	11.84483448	12.54174157	11.20551708	13.34726697
hsa-miR-101-5p	9.612751299	8.054527872	9.117614883	7.799678246	8.802864492	8.522067617	7.8215225	8.035353032	8.503347825	8.278710324	7.810715531	8.391029075	8.44718845	8.615666575	7.90431449	7.511198864	7.36144053	9.064941576	8.44718845	7.923034282	8.128951991	8.746705117	8.316149908	7.748708321	7.734145485	7.777833993	7.573954292	8.287533245	10.5884613	7.530265785	8.272970409	7.617642799	9.583625628	7.705019814	8.44044302	8.229281901	7.501140113	7.370074591	7.836085336	8.163749141	8.214719066	8.503347825	7.997913449	9.046221784	8.241270741	8.035353032	7.493858695	8.433161602	8.345784588
hsa-miR-103a-2-5p	0	7.393000702	7.983460029	0	5.152972765	6.602919318	7.949230503	7.40844518	5.417645548	7.247340008	6.476336682	7.373922643	5.199002814	7.074727323	6.971159712	4.98036008	5.77437843	4.669657247	4.911315006	7.132264885	4.853777445	6.625934342	5.509705647	0	8.300083147	8.009132174	6.622836362	7.624050004	0	0	0	0	0	0	0	0	0	0	0	0	6.682738033	5.993021165	5.762870918	7.719148013	3.426845916	8.075880895	0	0	7.778082872
hsa-miR-103a-3p	14.93502329	13.86241788	13.49316028	12.72826954	13.8661128	12.76183456	11.91941956	13.55691489	14.09801123	12.75079178	12.24282379	13.38023037	12.83913404	12.77287734	11.39252954	12.88330517	11.97779701	12.27595214	11.52504293	14.26365296	11.22688781	11.88945475	12.39742274	12.25350976	12.45572226	10.60064241	11.0226511	13.07115159	15.17240318	11.43586794	11.59412119	13.80087495	13.0359842	12.67551845	12.01612988	13.00081681	10.89077338	12.19196683	12.41176302	11.85787662	11.69083152	11.75694136	12.06613927	13.82194167	13.50170098	11.23793059	11.69962336	10.79406306	12.20955053
hsa-miR-103b	11.03141377	10.19785471	9.824489715	8.869369957	10.19016105	9.133015186	8.122639965	9.27921621	10.12268366	9.684080585	9.155507651	10.22389975	9.11052272	8.795628206	8.72815081	9.23423128	8.773135741	8.480733692	8.312040203	10.50505557	7.783467268	8.177085411	8.885598068	8.947516119	8.964881933	7.271715089	8.07922543	9.763709367	11.4481933	7.931616013	8.087908337	10.24995215	9.294832395	9.034345188	8.756492168	9.381661464	7.306446717	8.652297285	9.312198208	8.148688685	8.452590426	8.806874439	7.682251174	10.40383947	9.998975099	7.209909403	7.922933106	7.289080903	8.391810078
hsa-miR-105-3p	8.530908244	9.04709314	8.713091148	9.123002684	8.952498936	8.783054392	8.971183597	8.644417946	9.15275158	9.275983976	9.291388026	8.074468114	9.029519184	8.459569352	9.245175877	8.166892411	8.937094887	8.952498936	9.291388026	8.505781501	8.983307035	9.121943481	9.075731332	7.946404758	9.487368493	10.12500866	8.826955464	9.267230817	8.21208816	8.849728327	8.652363514	9.198912228	9.525323265	8.743454966	8.644772559	9.487368493	8.895274053	8.910455962	8.773818783	8.918046916	9.024320277	9.322196125	9.044923233	9.014115134	9.183559679	9.522448768	9.388686087	8.99395646	8.986365506
hsa-miR-105-5p	7.613238838	8.016105683	8.096679052	8.939037001	7.46290752	8.258984765	8.016105683	7.987594795	8.349448089	7.951409466	8.5484674	7.336258867	8.041872789	8.602745394	8.874135364	7.571463508	7.788575484	8.693208718	7.680019496	8.711301382	8.910320694	7.571463508	9.163617999	8.140628163	7.635213393	9.026935222	8.096679052	8.331074307	8.396997973	8.602093821	8.287125197	8.030755387	8.514195601	8.00145598	8.477571342	8.265150642	8.111328756	8.550819859	8.660692635	7.569289728	8.228526383	7.969502131	8.81985737	8.584652729	8.928413358	8.566560065	8.440947083	8.455596787	8.016105683
hsa-miR-106a-3p	8.462588349	7.610974098	7.567524391	7.862982396	7.112743492	7.955191878	8.288789522	8.595452652	8.348334459	8.000122459	8.123681556	8.06751833	7.281233169	7.663143104	8.213542717	6.798229428	8.550522071	7.359861685	7.921493943	8.696546458	7.034114976	7.595747233	8.168612136	7.62835398	8.479968231	7.784772924	7.49800486	7.211236796	6.724600082	7.932501927	7.567524391	7.723943335	6.820189436	7.619664039	7.046127911	8.236649874	8.384378876	8.532107879	8.245339815	7.906432103	7.7587031	7.887796007	7.247535234	9.280644006	7.809167491	8.168612136	7.7587031	7.88905222	7.915122044
hsa-miR-106a-5p	8.806683667	7.180526946	7.357785735	0	7.523523878	5.038899375	0	5.828133041	7.742755451	7.099676168	6.339673379	6.485827762	4.220434834	6.018133738	5.404285332	7.42121581	5.842748479	5.214284634	6.164288121	7.684293698	8.225064913	5.988902862	5.725824973	6.687285097	0	0	5.616025456	0	9.299925515	6.409836557	6.833716271	7.974338046	7.396320255	6.155508728	6.903078406	6.63333677	0	0	0	6.764354136	6.124681113	4.322742901	5.491977961	6.58813583	6.237365312	5.111976567	0	0	6.841423175
hsa-miR-106b-3p	12.80828189	11.30581965	11.55457168	8.479996616	10.85348005	10.0244355	9.78345724	11.41260312	11.96208614	10.97880074	10.58355857	10.98844079	10.47751799	11.48972355	9.465312429	10.57391852	10.15939624	9.966595182	9.552072906	11.54756387	8.800148776	9.889474759	10.12083603	9.504854969	10.35061186	9.027251077	8.370545724	10.87796616	13.98239146	9.166552212	9.614305862	11.23616908	11.04711754	10.81826567	9.69390651	10.87796616	9.077001482	10.34066178	9.902858213	9.733706835	9.803357402	9.079710312	9.503872641	12.12596704	11.52828376	8.983309782	9.882958051	8.838199536	9.892908132
hsa-miR-106b-5p	9.897722014	8.749901402	9.375985372	8.484290021	8.945079388	8.824152336	9.233693561	9.358246815	9.922573058	9.398555833	8.683070775	9.358246815	9.126469966	8.864461353	8.854384099	8.521834706	8.572220977	8.380753145	8.60245274	9.610178174	8.038126497	8.360598636	8.743534301	8.72144304	8.749901402	9.556221667	8.427373296	8.218678639	10.86530633	8.617095711	9.195749078	8.436859417	8.579151228	8.920651576	8.655040194	9.09140175	8.645554074	9.281124165	8.408401055	9.015512783	8.588637349	8.441216671	8.844306844	9.36832407	9.60010092	8.541989214	8.787845885	8.285081485	8.9775683
hsa-miR-107	13.16429836	12.21545286	11.96404936	11.2341682	12.09026146	11.38913836	10.71514161	11.79706453	12.25598147	11.42738143	10.98121219	11.73332606	11.52936298	11.33814758	10.36932293	11.32539989	10.86648295	10.9557168	10.62427679	12.23048608	10.73900602	10.80274449	11.07044604	10.9827647	11.12063114	10.22044438	9.928491919	11.52612066	13.51301936	11.5828892	10.76380035	12.17490391	11.48557171	11.30715632	10.90166679	11.55855983	10.34209124	10.69081223	11.3233759	10.49617726	10.40696956	10.50954755	10.80274449	11.79706453	11.83530761	10.5987814	10.78001993	10.00958982	10.73136119
hsa-miR-10a-3p	6.659393404	7.29417767	6.781132852	6.346349108	0	5.530544123	6.537653955	7.000628155	5.552988154	5.710096371	0	0	0	0	5.193883658	4.183902261	6.080422883	6.316085209	0	0	6.282419162	7.101626295	0	0	0	7.537656567	4.981128151	0	0	0	6.868089601	0	6.9028723	0	5.372433521	4.746344929	0	0	0	6.511566931	0	7.045516217	0	6.854741953	6.585413581	0	6.989829049	6.650697729	6.268088034
hsa-miR-10a-5p	11.54344493	12.10368428	11.30755468	10.4819388	10.72738381	11.07726678	10.46719565	10.95480774	11.23471412	10.41248914	11.19972582	10.91981945	11.53211465	10.67490137	11.18223168	10.97230189	10.63991307	11.18223168	10.79736041	11.12974923	10.8323487	10.72738381	11.39216146	11.52870179	10.85051731	10.70308591	11.16749484	11.34441253	11.59504592	10.71045748	10.78417318	12.04471171	11.68350476	11.27806839	11.21909583	10.57039764	10.74731533	10.84314574	11.34441253	10.73257219	10.85788888	11.5496088	11.09476093	10.84984285	11.19972582	11.14724338	10.26079168	10.72520062	10.4819388
hsa-miR-10b-3p	10.31383304	10.98795053	10.73515647	10.64323136	10.59049276	10.35217759	10.5972688	10.12875712	10.33728289	10.3223882	10.2777041	10.63517686	10.24791471	10.48622988	10.81391323	10.84370263	10.17344122	10.45644048	10.70965035	10.2925988	10.53091397	10.67986095	10.45644048	10.49002284	10.41341858	10.65089179	10.79643988	10.60492923	10.83474201	10.50534369	10.82708159	9.930811734	10.3597956	10.16828494	9.892509604	10.08402026	10.72749605	9.884849178	10.37511645	10.9190067	10.29085176	10.70965035	10.33728289	10.54580867	10.85859733	9.741494974	10.26021006	10.61258966	10.62025008
hsa-miR-10b-5p	11.09201698	11.35978435	10.85016258	9.416311477	10.22155345	10.76573766	9.424949134	10.76573766	10.48230838	10.40294819	10.74306332	11.01515542	11.01515542	10.73172614	10.90178371	9.915449837	10.02882155	10.41428536	10.64102878	10.8677722	10.02882155	10.3575995	10.32358799	11.29932075	10.06413577	9.640890565	10.89335086	10.85880024	11.58436344	10.0382228	10.48738097	11.69665299	11.17839355	10.5823952	10.78969898	9.753180109	9.977759197	10.26280189	11.15248058	9.960483883	10.35781612	10.14219326	10.5163199	11.43463074	11.92212909	10.4369597	9.519963364	10.30599017	10.30599017
hsa-miR-1178-3p	8.063625843	7.38158544	8.320307715	8.114962217	7.38541457	7.76283693	8.283638876	7.744864436	8.51768165	8.212149263	7.81675441	8.266066743	7.996479343	8.46376417	7.996479343	7.637029476	8.589571623	7.583111996	7.60108449	7.81675441	7.259607116	8.391874196	7.025964703	8.481650606	7.90961672	8.525653213	7.696937454	8.048958307	7.836279042	8.488984374	8.261637573	8.056292075	7.660268615	8.400979161	8.474316838	8.371644089	7.660268615	8.364310322	7.990288165	7.660268615	8.012289468	7.726891943	7.92458937	8.391874196	7.529194516	8.62551661	8.400979161	8.180966127	8.048958307
hsa-miR-1178-5p	7.060754827	0	7.438781492	7.758650208	7.342463077	7.285760927	7.62052508	7.890583855	7.418065943	7.115654479	8.552108932	7.040051613	8.155193886	7.777179556	7.644874541	7.00225018	7.75827884	7.663775257	7.985087438	6.907746598	7.115654479	7.569271675	7.229058778	8.543782511	0	7.097103545	7.438781492	7.860426617	6.428287139	7.49693944	7.751380464	7.678683029	7.089833801	7.402432774	7.49693944	7.402432774	7.838617387	7.533288158	7.467860466	7.642334311	7.853156874	7.455867376	6.926647314	7.947286005	6.454129402	8.211896035	7.962203027	7.555097388	7.693222516
hsa-miR-1179	7.769029285	7.535104606	7.90371319	8.123460615	7.626142094	7.123416446	0	7.283374607	7.214821109	6.026560488	8.882956212	7.694695591	7.169118778	5.660941836	5.958006991	5.79804883	5.820899996	7.329076938	6.66639313	7.146267612	6.986309452	7.397630436	6.689244296	8.095106109	0	7.917890443	7.244470915	8.414094306	7.563459113	7.450041087	8.229790014	0	7.641434006	6.797887439	7.747763405	8.846500529	0	0	7.613079499	8.208524134	0	7.443332767	5.820899996	6.50643497	6.117965151	8.220272404	7.350800315	7.995865336	7.5067501
hsa-miR-1180-3p	10.93178357	10.68840436	9.603338695	8.31545702	9.394702211	8.986571653	8.954327457	9.622496011	10.35333445	9.214365453	9.442159253	9.840798403	8.882166161	9.660461644	8.474035603	9.166908411	9.100468553	8.758777853	8.768269261	9.926221078	8.578441094	8.815726303	9.100468553	8.863060252	10.05967472	8.437146627	9.086157865	9.53235309	12.04727164	8.680525841	8.041655405	9.268692275	9.542493891	9.268692275	8.48785063	9.613479495	8.406724226	9.136861868	9.725028302	8.82249705	9.217988272	8.483527011	9.176399819	10.80892205	10.1824891	8.977080244	9.045594662	8.356020223	8.619681038
hsa-miR-1180-5p	7.529069731	7.586226384	7.847513937	8.37825428	8.156120612	7.829567921	8.051644838	7.892366516	8.269158082	7.829567921	7.578373543	7.415097198	8.470113585	7.327179165	7.678851294	8.218919207	7.829567921	8.344516396	8.168680331	8.043083142	7.804448483	8.206359488	7.641172138	7.561730676	7.545400203	8.688533249	8.451741404	7.406591191	7.186129818	7.872009645	7.953662005	7.610722092	8.664037541	8.14962767	7.520904495	8.100636254	8.14962767	7.692374452	7.969992478	8.125131962	7.798522521	8.331956677	7.967724829	8.131001175	7.879806797	7.95516511	8.312932391	8.076140546	8.443576168
hsa-miR-1181	9.411723096	9.342564586	9.599439052	9.382083735	9.429942939	9.934296082	10.38982202	9.138969971	9.129270872	9.06137718	9.914897885	9.400845642	9.623924917	9.342651049	9.342651049	9.730615005	9.294155554	9.371748345	9.391146543	10.04098617	9.449341137	9.497836631	10.21556995	10.21198585	9.698236923	8.907853952	9.974870963	9.964991176	9.43148267	9.441362457	9.303045438	9.629078413	9.312925225	10.01439011	9.955111388	9.56979969	9.885952878	9.303045438	9.43148267	9.530280542	9.935351814	10.07008347	9.856703291	9.95369428	9.459040236	10.31256094	9.372203948	9.885952878	9.441362457
hsa-miR-1182	8.588932575	8.430175468	7.449616866	8.813060256	8.190877408	8.18063245	8.523562002	8.744105155	8.272837074	8.867044654	7.811813952	8.733860197	7.985978243	8.016713117	8.334306824	8.303571949	8.467491282	8.252347158	8.303571949	8.785084988	8.324061866	8.41626649	7.852793785	8.196709134	8.009936067	8.271418361	8.897108136	7.748453773	8.523562002	8.981156016	8.542239309	8.374143548	8.037952027	8.168693174	8.402159508	8.187370481	7.608373973	7.869856267	8.280757015	8.551577962	7.813824347	8.426511448	7.801568994	9.153903486	8.088427825	8.528961031	7.692421853	8.028613374	8.243402401
hsa-miR-1183	7.824550252	7.602147405	8.046953098	7.880150963	7.614300108	8.150207478	8.110496769	7.882253793	7.708083898	7.708083898	8.619126428	7.922446846	8.12341211	6.596076104	7.426732528	7.627697792	7.641095476	7.373141791	6.917620526	7.627697792	8.136809794	8.257388952	7.466925581	7.63391924	8.015181263	7.673634034	8.046953098	7.252657218	7.578318529	7.737177705	7.546546694	8.36467145	7.665691076	8.340842574	8.110496769	7.919865757	7.594204446	7.355915682	7.864265046	7.17322763	6.513962049	7.708083898	8.270786637	8.391365795	8.12341211	8.605728743	7.665691076	7.753063623	8.046953098
hsa-miR-1184	6.307585794	7.182042042	6.935604372	6.204240965	4.96688249	6.651374372	0	6.129984027	5.621962666	6.785064204	6.504315557	6.47757759	6.170090977	5.501641817	6.531053523	4.980251473	6.664743355	4.405385195	6.571160473	6.744957254	6.383994708	6.678112338	0	6.418880226	0	7.253588463	0	0	7.158193236	6.943553975	7.364882894	6.975352384	6.864057952	7.126394827	7.611320564	5.353633524	0	0	6.069097727	0	7.062798009	7.279716582	5.006989439	6.744957254	5.381320969	6.865278103	6.975352384	0	7.070747611
hsa-miR-1185-1-3p	0	0	5.379261814	0	0	6.564853433	0	0	0	0	0	0	0	0	0	0	0	0	4.825195534	0	0	0	0	0	6.848195839	0	0	0	0	0	0	0	0	0	0	0	0	6.872409037	0	0	5.048348105	0	6.964330432	0	0	0	0	5.758601919	0
hsa-miR-1185-2-3p	5.268286757	5.939076542	6.627289439	6.30496188	7.317894233	4.945352543	6.557596994	5.762312654	6.456169185	6.937392264	6.198770795	6.814288686	7.46338028	5.695165247	6.344256842	6.209962029	7.877455952	6.847862389	6.131623388	7.127643249	7.094069545	7.217173124	5.47134056	5.947788098	5.799691652	6.148153878	6.479192993	6.627289439	6.479192993	6.784097441	6.853789886	6.278827213	6.958328554	7.411329448	6.000057432	5.651595206	7.202252112	7.228386779	5.64288365	6.36594277	5.669018317	6.82547992	5.65040031	6.92620103	7.373850405	4.352217121	6.156865434	7.332925447	6.30496188
hsa-miR-1185-5p	0	0	6.668344084	7.5714215	5.611781402	4.468519676	7.270395695	6.629998877	5.433146757	6.254866123	6.237002658	5.272375577	7.219493204	6.52281809	6.487091161	5.343829435	6.84436045	5.540327544	7.130175882	5.986914156	6.183412265	5.718962189	6.701452735	0	0	0	0	7.872447305	7.997262883	7.314448252	7.564079407	6.176423866	0	0	0	6.81518594	0	0	6.073634566	7.417237551	0	5.808279511	5.433146757	6.933677773	5.969050691	8.648570361	7.130895931	0	7.365842901
hsa-miR-1193	7.86783607	8.11848874	7.48721535	7.979237256	8.613252833	8.190473827	8.638360943	7.912058384	8.180162144	8.479200953	8.025486898	7.850188286	8.159538778	7.582084526	7.437720964	7.716136406	8.819486494	8.396707488	8.128603729	8.736993029	8.262655608	8.107980363	7.942993434	8.387708273	7.524349078	9.390318951	8.053504714	7.468648485	7.626466833	7.654317129	7.988520689	7.682167426	8.099921875	8.127772172	8.24845679	7.858552638	8.109205307	7.719301155	8.025654418	8.489826028	8.489826028	5.777539991	7.901746701	8.149227095	7.9636168	7.726448089	7.95138696	7.988520689	7.830702341
hsa-miR-1197	8.504007193	7.970659191	0	8.905749844	7.948021244	7.672273336	8.732584908	6.508004392	8.591433029	7.488441398	8.713987655	7.856105275	7.733550649	8.438239747	8.346323778	8.805903624	7.794827962	8.805903624	8.989735563	9.081651532	8.560794373	9.388038097	8.223769152	7.908319814	8.420888024	8.199236906	8.670245531	9.016575403	8.400108232	9.231299923	8.600979557	8.760291298	0	0	0	8.587126362	8.857263662	8.760291298	8.898823246	8.386255037	9.162033949	9.602508692	8.652710342	7.917382588	8.009298557	6.967584238	8.884970052	9.071988182	8.102264542
hsa-miR-1199-3p	8.132959024	8.10096737	8.12496111	8.796785838	7.872201123	8.385741608	8.252927725	8.240896856	8.477915541	8.175058332	8.451580132	8.635927998	8.622760294	7.78002719	8.596424884	8.398909313	8.240896856	8.477915541	8.385741608	8.438412427	7.911704237	8.517418656	8.346238494	8.492865128	8.228933985	8.388892253	9.084710721	8.444877647	7.877025794	8.500863041	8.724804617	8.796785838	8.220936071	8.276921465	8.07697363	8.436879734	8.068975716	7.79704666	8.620831742	8.500863041	8.70880879	8.30673538	8.28039997	8.267232265	8.491083246	8.412077018	8.524856781	8.260925638	8.564846349
hsa-miR-1199-5p	8.065774924	9.350819913	8.728759918	9.154379914	9.136965859	9.149461401	8.859719917	8.774595152	8.937037193	9.111974776	8.674630819	8.98701936	8.112331447	8.662135278	8.674630819	9.511832107	9.2994079	8.674630819	8.91204611	9.786734023	8.974523818	8.537179862	8.787090694	8.843349917	8.335879922	8.712389918	9.334449913	8.114884924	8.475024921	8.655094919	8.450469921	8.867904917	8.56505992	8.720574918	8.982494916	8.982494916	8.810609918	8.867904917	9.129824915	8.974309916	8.990679916	8.687126361	8.824577319	8.612153111	8.83707286	8.44971107	8.794239918	8.867904917	8.294954922
hsa-miR-1200	9.759642812	9.627264313	10.18792619	9.969891017	9.914377909	9.631540831	10.04776072	9.320420046	9.716391955	9.942661617	10.15478943	9.574973416	9.815384932	9.985087178	10.14064757	9.886094201	9.829526786	9.857810494	9.900236055	9.787101224	10.21135684	9.942661617	10.15478943	9.954317076	10.21907408	10.03218678	9.650625225	10.11005649	9.8686604	9.8686604	10.1334174	9.697347048	9.954317076	9.790790695	10.63178351	9.899808282	9.876447371	9.72849493	9.930956165	10.18792619	10.29694378	10.42348465	10.33863353	9.702250101	9.673966393	10.15478943	9.775216753	10.20350013	9.845299488
hsa-miR-1202	8.348106075	8.139574304	8.147594756	8.003226607	6.603208604	8.551940237	9.17421271	7.387932752	7.61027126	6.904019527	9.153562083	6.77323217	8.146499427	6.184689059	7.414090223	7.649507467	6.668602283	7.322539073	7.466405166	8.316522992	8.19881437	8.002633334	8.512704029	7.915001626	0	8.035308418	8.275922001	8.8533946	7.369610838	8.035308418	8.356126528	8.33206517	8.676944639	7.979165248	8.548617395	7.794694835	8.620801469	8.644862828	8.845374147	8.404249245	8.628821922	9.271270705	8.69580633	8.85275116	7.61027126	9.323585648	8.676944639	8.556637847	7.2573245
hsa-miR-1203	11.66185601	11.21345448	10.8995734	11.43765524	11.2067967	10.69894364	11.10135409	11.4361497	11.69826741	11.63273798	11.73103212	11.01020842	11.82932626	11.79656155	12.00953219	11.64912034	11.99314983	12.36994404	11.66550269	11.59997327	11.66550269	12.10782633	11.56720855	11.79637647	11.68427608	13.56008916	11.31060814	11.88605677	10.60811241	11.90847685	11.52733555	11.51238883	10.69031936	11.48996875	10.6454792	11.63943593	11.45260196	11.84868998	11.4824954	11.6992228	10.87715333	11.68188505	11.71464976	10.99382606	11.5508262	11.38700263	10.92946684	11.3180815	11.34797494
hsa-miR-1204	0	6.034338944	6.550879225	6.301833018	0	0	0	0	0	0	0	0	0	0	0	6.320443367	0	0	5.998445209	5.56218964	0	0	6.86056931	0	5.554694398	6.458639889	0	0	0	0	6.772253631	0	6.910612634	0	5.37943966	4.715316442	0	0	4.078865025	6.338728752	7.168882774	0	5.645285939	0	0	0	5.785292738	0	0
hsa-miR-1205	5.80992828	0	7.109376773	7.509207079	7.08149193	6.995658753	7.366410541	7.167325107	6.630867752	7.467741225	7.575032696	7.210241695	5.944202339	7.038575342	6.351909928	6.373368222	6.738159223	6.351909928	7.59649099	6.995658753	5.536494749	7.253158283	5.536494749	0	0	7.245033484	7.037978505	8.108952537	7.659143444	7.152215735	7.701982405	0	7.737681539	0	7.423529156	7.823359462	7.444948637	7.41638933	7.773380674	7.152215735	0	6.866908988	6.587951164	8.755238876	6.180243575	8.26169811	7.523486733	7.287872446	6.959440409
hsa-miR-1206	0	0	7.489203734	7.637452654	6.141045635	5.879328395	0	6.83102745	4.713497051	4.642119622	5.831743442	4.094892665	5.71278106	6.022083253	7.187914596	6.164838111	5.831743442	7.306876978	7.068952214	5.332101438	5.855535918	6.260008017	6.926197356	6.825613329	7.044456973	7.510382151	7.778642101	0	0	0	7.750404212	0	0	0	0	7.107992225	0	0	7.326835869	7.517441623	7.12211117	7.616179171	5.141761626	7.568594218	5.022799244	7.09274469	7.700987905	0	7.319776396
hsa-miR-1207-3p	7.883246487	7.365965452	7.561693411	7.365965452	6.060900804	6.700922773	0	8.300977695	7.794293637	8.167639785	9.554354051	6.434246952	7.900963965	6.647587609	7.794293637	7.927631547	6.514249699	8.034301875	6.647587609	6.354244206	7.500950234	7.100936503	5.687554655	8.819944577	0	8.659168039	7.666547675	0	7.80635336	7.400916873	8.484410932	7.876256202	7.673537959	0	7.435868294	9.176449074	8.197809278	0	6.995480386	7.904217339	8.778002871	6.194238714	6.567584863	6.860928265	6.887595847	8.114304621	7.589654548	7.344994599	7.764411654
hsa-miR-1207-5p	5.705779237	6.347440645	7.103175192	6.447254642	6.348043725	7.056278563	5.506151244	7.305770381	6.267562494	7.088471056	6.162936893	7.362107243	6.661920529	6.999941701	0	7.160904164	6.782642376	6.694113021	6.645824282	7.225289149	6.396332464	7.096519179	0	5.905407231	6.846510629	6.932065483	6.461513784	6.047998655	6.547068638	5.848370661	6.932065483	6.062257797	6.490032069	7.260025758	6.61836435	5.42059639	6.290404075	6.504291211	6.31892236	6.290404075	7.459653751	0	6.372188095	6.396332464	7.120663548	6.500958065	7.160211761	7.545208606	6.404477215
hsa-miR-1208	0	6.93968578	7.311770549	7.605977111	8.911581474	6.989532771	7.580017708	7.00083894	8.176680499	7.724433746	7.057369784	6.141570108	6.537286017	6.141570108	5.881528225	7.577453551	6.661653875	5.519730822	8.120149655	8.097537317	9.318603552	6.672960043	6.831246407	7.623283379	7.640589647	7.112748463	7.311770549	7.588670842	7.735774123	7.19062667	7.787692928	7.320423683	8.125165161	7.56271144	7.554058306	7.329076817	0	7.25119861	7.804999197	7.709814721	7.372342488	6.865164914	7.769658421	7.091288291	6.458142835	10.83363018	7.432914427	7.277158012	7.467526964
hsa-miR-122-3p	7.389210173	7.367837459	7.745422077	7.65993122	7.296959085	7.712143733	7.203979983	5.679924138	8.083624735	8.695475796	6.488441611	6.073256963	6.029553316	6.313627023	7.99621744	8.105476558	7.646588263	7.406218203	5.767331432	7.471773674	6.947329907	7.646588263	6.6632562	7.353588983	7.595813078	7.168358792	0	8.315361124	7.581564601	7.688428173	6.911886221	7.724049363	7.65993122	7.317967792	7.346464745	6.762277221	0	7.424831363	9.070530361	7.268098126	6.776525698	6.379182493	7.078440849	5.679924138	8.608068501	7.69029191	7.517446459	7.004501316	7.146986078
hsa-miR-122-5p	15.92452093	17.51474495	16.44631319	15.44414076	16.6613348	19.43041178	13.29899482	16.61254049	17.18587361	17.60062523	15.6000586	16.71012911	15.89282445	18.39353273	14.78275394	16.51495188	14.2216194	15.88062587	17.2468665	16.06360453	15.45367568	18.68629858	17.07608642	16.67822086	17.75493504	15.9079561	14.78154742	16.26410002	16.47944286	15.73402535	16.36348902	17.40707353	15.93280335	15.15425617	16.1067341	14.46681558	16.47116044	15.62635393	20.28935456	15.74230776	16.33864177	15.72204437	15.08771837	13.55069767	16.83211488	13.89225782	14.20177825	14.93063092	16.43803077
hsa-miR-1224-3p	7.948037576	7.414816127	7.695969254	7.434205998	7.906840245	7.018960075	7.618409771	8.656605721	7.601014853	8.301453653	6.910441388	7.877244239	7.48263083	6.624346667	7.166940103	8.123877619	7.610880188	7.571418847	7.946301585	7.70953354	7.541822842	7.551688177	7.847648233	7.5990199	7.928647705	6.668306099	7.162747806	8.054681865	6.978544032	10.74017898	7.104578193	7.618409771	7.744443932	7.666884448	8.190410962	7.182137676	7.346951579	7.104578193	7.569935094	7.211222483	7.424511062	6.969633399	7.610880188	7.324785467	7.660206864	8.054820273	7.502070546	7.472985739	7.04640858
hsa-miR-1224-5p	11.01487219	11.8407393	10.78733738	10.98116333	10.67576218	10.90001196	11.55421398	10.91181458	10.77018314	11.00623554	11.56095867	10.84099886	11.21868269	11.01803816	11.01803816	10.99443292	11.36031413	11.45473509	11.26589317	11.26589317	11.47834033	11.25409055	11.49014295	11.46151461	10.97273612	11.04015384	11.05700827	10.93060004	11.47836904	10.90531839	10.89689118	11.09071713	11.20869815	11.28454309	11.09071713	11.49522347	11.2929703	11.35196081	11.16656207	10.87160953	11.33510638	11.49014295	11.61997177	10.99443292	10.9236172	11.74980059	11.04015384	10.71991965	10.64407472
hsa-miR-1225-3p	0	8.075246597	7.846799802	7.832061299	7.602929068	7.848240963	7.817322796	7.935852354	8.198686527	8.146119692	8.514087534	7.39266173	7.620451347	8.128597414	7.988419188	7.410184008	7.918330076	7.147349836	6.972127054	7.813196407	6.884515663	7.042216167	7.865763241	8.325801146	7.883646059	7.773107287	8.392124409	8.023661837	7.412013967	7.721522527	7.994184831	7.544660493	8.023661837	7.750999533	7.552029744	7.809953545	7.426752469	7.566768247	7.566768247	8.008923334	8.266847135	8.005941467	8.391431587	6.586636934	8.076030579	8.023463745	8.303693392	7.964707825	7.846799802
hsa-miR-1225-5p	5.675260402	6.959518483	5.73546	6.989618282	7.837167854	7.569115789	6.658520495	5.472565712	6.468187666	6.602213699	6.736239731	7.731861685	6.994718508	6.774532883	7.425516469	6.965998643	6.793679459	7.013865084	6.190562313	6.200135601	7.482956197	6.44904109	7.023438372	7.802312848	6.578254365	6.096657585	7.812346115	7.150150542	6.477921703	6.829086022	6.829086022	7.079917678	6.367555774	7.250483204	7.992944907	6.668553761	7.441115263	7.581580991	5.103364226	6.819052755	7.551481192	7.291490436	6.238428754	7.013865084	7.147891116	6.583067122	6.247156579	7.461181796	7.069884412
hsa-miR-1226-3p	0	0	6.958280179	7.408147342	8.177626446	6.856732082	6.360800352	5.859830675	7.504717996	5.934598281	5.909675745	6.55766166	7.28041518	5.710295464	5.461070113	6.956422222	5.959520816	6.6573518	3.866027862	5.560760253	7.305337715	3.242964483	6.55766166	0	0	0	8.047802215	7.513584959	7.73851854	8.104035611	7.450322389	0	6.993426051	0	7.611993401	7.99156882	7.3097389	0	7.37300147	6.895017609	0	7.255492644	4.464168706	7.504717996	6.707196871	5.809985605	7.316768075	0	6.410004573
hsa-miR-1226-5p	7.791428402	7.918352551	7.361296561	7.431809978	6.425499394	9.483604225	7.777325718	7.340522887	7.292363755	6.208783303	7.003408968	5.799430688	8.424103339	6.762613312	7.316443321	7.316443321	7.557238977	7.990671158	6.955249837	7.87027333	7.581318543	7.798034633	8.135148552	7.403604611	9.427339665	6.832445937	0	0	7.086294237	7.382450586	7.897198527	7.22732107	7.572836811	7.438861319	7.78437706	7.326039853	8.129892801	9.504904423	8.002968651	7.481169369	6.994626795	7.460920715	9.748479447	8.544501167	7.003408968	7.48500028	7.389501928	7.671555594	8.919643066
hsa-miR-1227-3p	6.819375836	7.270519249	8.438184554	7.99588709	8.06357946	7.428622319	7.102446213	9.136438078	8.402953105	7.92126148	7.986946702	7.122091285	8.129264682	7.702310742	8.216844977	7.439569856	7.439569856	7.7789435	6.914088084	7.932209017	7.625677983	8.008841775	8.162107292	7.8720438	6.925527228	7.058216467	7.650895068	7.226289503	8.128576329	8.376262909	8.163960126	7.774738358	7.093600264	7.208597605	7.588973423	7.62435722	8.535489996	7.553589626	7.99588709	7.712816713	8.738946829	8.041684386	8.20589744	7.954104091	7.965051628	8.085474534	7.297057097	7.695124815	7.332440894
hsa-miR-1227-5p	6.235384529	7.807768175	6.762172959	8.047217462	7.174884048	8.96150475	7.528410675	7.307226322	7.360163232	7.505739734	7.21458673	7.095478684	6.658749179	6.460235768	8.326261834	7.307226322	7.466037051	7.62484778	8.154216877	6.870496818	7.598379326	7.333694777	7.783658509	7.512447389	7.911529533	7.04153046	7.656116961	7.480520818	6.913824174	7.113365245	6.865934316	7.759878318	8.095107319	8.414373034	7.448594246	7.871621318	7.999327604	7.073457031	7.48850246	7.424649317	8.845381749	7.757190055	8.074811513	7.386631687	7.955703466	7.518973961	7.592263818	7.951437747	7.90354789
hsa-miR-1228-3p	0	6.720376275	7.435824061	0	5.370968637	6.196958069	0	4.751476564	5.46627511	6.4987619	7.626555162	5.593350407	6.689374845	6.435224251	4.656170091	5.38685305	5.736310117	6.038113947	4.35436626	6.895872203	6.13342042	5.053280395	6.292264542	0	7.518665383	6.675190099	8.234113169	0	6.630003923	7.428293031	7.119520829	0	7.55632053	7.322858621	6.697783187	7.691879057	0	7.624099794	0	7.450886119	7.947934054	6.927641028	7.69009281	6.94352544	4.179637727	8.325469296	0	7.488541266	7.398168914
hsa-miR-1228-5p	0	6.571948606	5.345568437	6.955777513	6.647378707	7.464785085	7.180457849	6.678031446	6.289763416	6.974341258	0	0	0	0	6.984558838	6.953906099	6.494115011	6.872165461	6.167152459	5.411051559	6.718901765	5.247570283	5.717578951	6.553225244	6.871522387	6.993224236	7.217904572	7.377053143	5.916630958	6.693650454	6.403438353	6.103864572	5.626418858	7.096202723	7.292798017	5.776205748	6.440885076	6.534501883	6.703012135	5.251951631	6.094502891	6.248893097	6.575855648	6.12628214	0	0	6.674927093	6.487693479	6.281736505
hsa-miR-1229-3p	7.377864799	7.54681278	7.803907535	7.282372461	7.072544734	7.714008205	7.73045189	7.286365891	7.054726304	7.446731759	8.373290105	6.377625975	7.767463494	6.733994569	6.484536553	7.749645064	7.803100353	7.35763961	7.001271015	7.660552915	7.304184321	7.179455313	7.731826634	7.715760762	7.164843431	7.23095351	8.406243817	8.097730111	7.576195038	7.451320443	7.554158345	7.92878213	7.510084958	7.994892209	8.354824866	7.466011572	7.752488584	7.723106326	8.259332528	7.936127694	7.4807027	7.482368618	7.874374072	8.551474402	7.001271015	8.604929691	8.207913577	7.194225688	7.642305118
hsa-miR-1229-5p	10.0508848	9.06380716	10.0508848	10.13413231	9.315191835	10.36536256	10.0389923	9.246328181	9.409879359	9.444311187	10.93348771	9.341015705	9.91774881	9.177464526	9.452919143	9.409879359	9.237720224	9.564822582	9.495958927	10.26206708	10.15016364	9.582038495	10.89044793	10.83578992	10.59793988	9.967637291	10.52658487	9.289764693	9.111377167	10.93092993	10.78821991	9.967637291	8.861634631	9.48004472	10.7168649	11.01417744	10.49090737	9.587077236	9.622754741	9.82492727	10.78821991	10.44283417	10.52030578	10.48587396	9.452919143	11.06260706	9.872497277	9.13516217	9.943852287
hsa-miR-1231	7.797088576	8.075656261	8.6254609	8.713429642	7.996751248	8.879375157	8.361554673	7.834636652	7.510407461	6.465668955	7.798611186	7.348292865	7.978738515	8.122840378	8.39303137	8.230916775	7.492394728	7.672522056	7.672522056	7.402331064	7.924700316	8.537133233	8.39303137	8.134302089	7.92904169	8.046333346	8.390877587	8.170955731	7.606489635	7.760434934	8.148963546	7.665135463	8.420200501	8.706098914	8.449523415	7.995018247	8.456854144	7.943703147	8.654783814	8.596137986	8.867374942	8.465082302	8.375018637	7.798611186	7.618483858	9.52783354	8.471515601	8.456854144	8.170955731
hsa-miR-1233-3p	7.17042556	7.441843738	7.377560485	7.498984407	7.303976759	7.047286129	7.09185714	6.790595499	7.624840046	6.68364107	6.662250184	7.068677015	7.817358019	5.91356918	6.769204613	5.635487664	7.86013979	7.60344916	7.817358019	5.528533235	7.753185361	6.705031956	7.175631444	7.077571973	0	6.863294464	0	6.891864798	6.756155709	7.891826507	7.027573887	7.370417902	7.156140393	6.584733702	6.749013125	7.713261916	8.177529852	6.763298293	5.927616007	7.727547083	7.377560485	5.571315006	7.132849672	6.277214239	6.769204613	6.640859298	7.24899398	6.634731787	7.24899398
hsa-miR-1233-5p	7.021142699	4.697214543	6.97770479	7.108018518	6.830139945	7.644991494	0	6.170498214	7.043553446	5.666066303	6.597325216	5.724269985	5.607862621	5.355646665	6.42271417	6.112294532	5.491455256	7.606189039	6.480917852	5.006424572	7.15996081	4.269177932	5.957084713	0	0	6.478168831	7.303489111	0	7.021142699	6.811192804	0	7.672711341	7.462761446	7.151456428	6.941506532	0	7.194894337	6.97770479	6.717077333	6.441970573	0	7.509182902	6.383911715	5.588461393	5.452652802	8.168824633	7.013903048	7.202133989	6.803953152
hsa-miR-1234-3p	8.86272806	8.826125644	7.975119487	8.496703906	7.675269639	8.084143695	8.487553302	7.68575359	7.434138786	7.811560991	8.461565899	7.392202986	8.073659744	7.72768939	8.042207894	8.188983196	8.377694298	8.010756044	8.115595545	8.031723944	7.958336293	8.230918996	8.53495355	8.524155718	8.322842433	8.139830356	8.890179871	8.432649679	8.002571299	8.26793881	8.213035187	8.277089414	8.011721902	8.524155718	8.688866587	7.993420695	8.039173714	8.414348471	7.682300164	7.892764052	8.304541225	8.440597999	8.776084403	8.346242448	7.822044941	8.377694298	8.258788206	8.176432772	8.414348471
hsa-miR-1236-3p	7.797815199	7.935692107	8.187114702	7.741042355	8.309815037	8.105884154	8.462868516	7.455854463	7.494091503	8.513745921	8.386289118	7.608802625	8.870624967	7.545074224	8.233340956	8.016664392	8.131375514	8.182358235	8.220595276	7.596056945	8.246086636	8.042155753	8.399034799	8.170893889	8.535862173	8.138452264	8.203335515	7.473398947	8.519641361	8.089789826	8.130341858	7.692379918	7.55450301	8.049237795	8.251997953	7.895140075	8.219556327	8.38987486	8.316881203	8.422316485	8.487199735	7.328397661	8.985336089	7.672531026	7.991173032	7.749005108	8.170893889	7.797815199	7.595055042
hsa-miR-1236-5p	7.727631308	7.610553375	7.844709242	8.003600723	7.991144346	7.787534168	7.577102537	7.667763476	8.146846246	7.787534168	8.446272978	7.512061575	7.691717614	6.134698611	7.883350722	7.27252019	8.769653848	7.667763476	7.368336744	8.110915038	7.883350722	7.188680706	7.512061575	8.262844718	7.577102537	7.752719437	8.622441228	7.217506027	7.727631308	8.037051561	7.894885499	7.794532984	8.087227818	8.095590527	7.451661894	7.652366922	7.861434661	7.627278794	7.710905889	7.70254318	8.262844718	8.015098484	7.991144346	7.044955874	8.386387631	7.859396584	7.87816008	7.861434661	8.078865108
hsa-miR-1237-3p	9.355351304	9.490267555	9.934697558	9.577566305	9.567421842	9.312366454	9.902952558	9.540573906	9.325790422	10.03726071	9.084159001	9.70166152	9.647965648	9.862749133	9.661389616	9.715085487	9.929868972	9.996988811	9.862749133	9.715085487	10.01041278	9.94329294	9.956716907	9.998187558	9.458522555	9.101391302	9.942633808	9.577566305	9.768036307	10.41880881	9.458522555	9.934697558	9.648992556	10.27595631	9.760100057	9.799781307	9.633120056	9.879143807	9.902952558	9.648992556	9.514076305	9.419758196	9.916445004	9.245246615	10.15807642	9.352638357	9.902952558	10.04580506	9.728355056
hsa-miR-1237-5p	9.246401252	9.962208023	9.083306039	9.826295345	9.904593139	9.798495581	9.790051964	9.161910231	8.790568777	9.745446802	9.21495901	9.257398033	9.533251685	9.289227301	9.077032184	9.575690708	9.904593139	9.257398033	9.777276069	9.925812651	9.352885836	9.289227301	9.458983394	8.612142089	9.273583788	9.409496466	9.672260977	9.1557928	9.228279562	9.445739847	9.445739847	9.36419224	9.228279562	9.418557311	9.427618156	9.708504358	9.554469989	9.318888014	9.491044073	9.237340407	9.59071337	9.639349243	9.660568755	9.427154127	9.734837046	9.331666324	9.391374776	9.373253085	9.309827169
hsa-miR-1238-3p	0	6.876660454	7.765565256	7.57111733	6.650258265	7.559599027	7.932234906	6.855593275	5.506248919	4.890243887	7.676933319	6.679591838	7.236929724	6.708925411	7.618266173	8.146270486	7.442264735	7.823601183	7.852934756	7.236929724	7.148929005	7.530265454	7.324930443	8.321130757	8.536412388	0	7.73778698	0	7.536394486	7.758620687	7.987791456	7.994736025	7.612784743	8.064181712	8.793361433	8.091959987	0	0	7.203055186	7.987791456	8.237795931	7.442264735	8.292938351	7.970269048	6.298255389	8.146270486	8.015569731	7.73778698	7.855844649
hsa-miR-1238-5p	8.246641956	7.933600523	8.639950422	8.808511194	8.361777845	8.47926199	8.543629981	8.84476822	8.766445456	8.805606838	8.100701967	8.675068899	8.923090983	8.231239906	8.688122693	9.223328243	8.896983395	8.374831639	8.192078524	8.113755761	8.335670257	8.335670257	8.453154402	8.222561845	8.270722066	8.005840854	8.383095913	8.519549871	8.631923719	8.808511194	8.045974371	8.583763498	8.078081184	8.768377677	8.270722066	9.009178779	8.631923719	8.599816905	8.310855583	8.880751524	9.282086694	8.139863348	8.622853723	8.714230281	8.2442937	8.087648173	8.760350973	8.647977126	8.591790202
hsa-miR-124-3p	7.834871175	7.944350736	7.783780714	7.944350736	7.231140318	7.895779127	7.973545285	6.935745292	7.655770669	7.877316938	6.806509968	8.080401019	7.932703506	7.360375642	8.597342315	7.360375642	6.99113186	7.341913453	7.064980616	6.492652753	7.563459723	7.655770669	7.729619425	7.812975263	8.725304932	7.885961637	7.389654297	7.564821593	7.177993814	8.491748537	7.499133857	7.469939308	7.35316111	7.068514254	7.433446121	7.564821593	7.907857549	7.090410166	7.893260274	8.447956713	8.010038472	7.969627884	8.652728882	7.360375642	8.523493558	8.578880126	7.360459748	7.754586164	7.73998889
hsa-miR-124-5p	7.615298765	7.089535057	7.288472676	7.56556436	5.820238743	8.348647244	7.73608232	7.118005938	8.013017797	7.028504753	7.990642501	7.498385978	7.431260089	6.357245859	7.722138943	5.820238743	6.357245859	7.990642501	7.655013054	6.379621155	6.625749416	6.401996451	5.909739929	7.444780806	7.55135453	7.281367761	7.899495365	7.331102166	7.537144701	7.537144701	7.856865875	7.942124855	8.837344143	7.274262846	7.871075705	7.77871181	7.323997251	0	6.712974562	7.380836571	7.444780806	7.587887164	7.140381235	5.954490522	7.543136571	8.147269576	6.904807267	7.416361146	7.601088935
hsa-miR-1243	7.692702265	7.571283099	7.828406039	7.699844569	8.309899049	5.485375551	8.321225006	8.887642491	8.716459249	8.010328375	8.75925506	8.053124185	8.03172628	8.074522091	9.058825734	7.881940943	8.331296954	7.582370269	8.374092765	7.774951417	8.909040397	7.539574459	7.432584932	6.978471878	8.035532851	8.314082702	6.928475751	8.185521232	7.485575453	7.942682901	7.235594817	7.357013983	0	7.521286972	0	7.871259862	7.88554447	8.792617062	8.171236625	7.764125304	7.556998492	6.191506426	8.630867628	7.368391216	7.860543038	8.010328375	7.649848442	7.414152414	7.985536724
hsa-miR-1244	8.872512561	9.482242702	9.351586243	9.525794855	9.471080387	8.99248969	9.37336232	9.624590611	8.974429664	9.769070822	9.434960335	9.606530585	9.064729795	9.326600177	9.281450111	8.965399651	9.064729795	8.829949453	9.317570164	9.660710664	8.956369638	9.155029927	8.568079072	9.18826567	9.536682893	9.667339352	8.654751797	9.133825479	9.057609211	9.493130741	9.18826567	8.948728829	9.101161364	8.730968064	8.970504905	9.449578588	9.86332404	9.068497249	8.752744141	9.264481938	8.872512561	8.875099519	8.99248969	9.642650637	8.829949453	9.525260466	9.852436002	9.602011123	9.253593899
hsa-miR-1245a	6.619042527	0	6.535286832	7.180205687	7.976299018	6.996999811	7.222083534	7.367222682	7.558305454	6.710375653	6.089356644	7.128369217	7.307509316	7.832986939	6.853687732	6.590948921	6.913401099	6.471522188	6.985057138	5.336968229	5.850503179	7.044770504	6.710375653	5.781485573	6.74467607	7.222083534	7.054572143	6.702798223	5.052811024	6.970816448	7.104825561	7.263961382	6.359399872	7.012694296	7.1215767	7.314214799	7.724617707	6.736300501	6.861934044	6.845182905	7.205332395	6.758146346	6.69843298	8.23903783	6.579006248	5.695248427	6.736300501	6.493408984	7.054572143
hsa-miR-1245b-3p	7.627690048	7.368539694	8.004636016	7.368539694	7.953683349	7.456461678	7.745485663	7.746507653	7.000675147	7.55314367	7.042110286	7.387403113	7.221662556	7.801754506	6.738252598	7.207850843	8.381846455	7.677449088	5.011788462	6.61394718	7.580767096	6.765876024	6.379148058	7.203625833	7.423510981	7.698367417	7.706220458	6.598941676	6.94447548	7.525600515	7.454923145	7.392098817	6.701031209	7.148654546	6.151318339	7.557012679	7.839722155	7.235037997	6.669619045	7.839722155	7.093683259	8.022741915	7.415026539	6.558700328	6.227219214	6.945428294	7.87898736	7.557012679	7.651249171
hsa-miR-1245b-5p	0	0	0	0	6.128273119	4.601646275	6.669792118	5.002072989	5.039612993	5.852979754	5.114693002	6.290946472	5.452553041	5.565173054	6.441106489	5.21479968	5.014586323	5.940573098	4.163679558	6.503673163	5.077152997	6.10324645	5.314906358	0	0	0	0	0	6.498024825	7.55316677	7.741292853	0	0	0	0	6.113593264	0	0	0	0	0	5.840466419	4.92699298	5.289879689	5.915546428	5.314906358	0	0	7.544987375
hsa-miR-1246	8.092438917	7.904824948	8.162794156	7.803200715	8.062577835	6.677399759	7.850104207	8.048586137	8.804137815	8.454345372	7.838710671	7.950644253	7.418959739	7.614843507	8.874096304	8.902079699	8.454345372	8.048586137	8.34241179	8.006611044	8.412370279	8.202494812	7.460934832	7.052744839	7.560866005	8.483301353	8.108073415	8.209697648	8.108073415	8.217514897	7.576500502	8.07680442	7.850104207	7.662490238	7.216907061	7.842286958	7.990814684	7.248176056	7.873555953	8.303504632	8.162794156	6.971225411	8.846112908	8.496320465	7.824718973	7.572868414	7.693759233	8.01426643	8.022083679
hsa-miR-1247-3p	9.47647581	9.933471581	9.067083764	9.752577421	9.371718414	9.462078478	9.29558165	9.010278156	9.723118665	9.642798607	9.241198321	8.869718055	8.759277977	9.371718414	9.201038292	9.482158493	9.70303865	10.06447891	9.56247855	9.221118306	9.381758421	9.060478192	9.401838435	9.190853453	9.466955064	9.352706121	9.381268357	9.400309848	9.485996555	9.29558165	9.47647581	9.552641771	8.952834822	9.543121026	9.057563019	9.762098167	9.762098167	9.238457179	9.038521529	9.590724752	9.133728981	9.753238686	9.391798428	9.251238328	9.612678586	10.42591917	9.4955173	9.552641771	8.89571035
hsa-miR-1247-5p	9.447330111	9.020243864	8.988607846	8.838336759	9.456274891	9.104035508	9.447330111	9.117583176	9.049844833	8.968558822	8.778891462	9.158226182	8.955011153	9.442727222	9.185321519	9.727228262	9.063392502	9.320798205	9.822061942	8.724700787	9.225964525	9.402084216	9.131130845	9.629237216	8.854154769	9.01233486	9.605510202	8.862063773	9.249604997	8.988607846	9.486875134	9.18633296	8.956971828	9.526420157	9.431512102	9.391967079	9.217968979	8.846245764	9.890234367	9.494784138	9.56596518	9.415631885	8.900820479	8.968558822	9.564656239	9.239512193	9.384058075	9.083515901	9.059788887
hsa-miR-1248	9.274004222	8.227205959	8.645925264	9.043708604	6.850154016	7.750041567	8.527288128	8.43177456	8.268158641	6.795615377	8.022734764	8.186350682	7.913657485	8.159081362	8.240889322	8.840814355	8.813545036	9.222584831	7.668233608	7.586425649	8.540851838	8.486313199	9.986125783	7.585169691	8.911114157	10.6906712	8.848306262	8.799455676	8.785498366	8.994858018	8.234184614	8.569160058	0	7.955038411	0	8.206269994	8.69477585	7.815465309	8.966943398	8.869242227	9.141409775	8.159081362	10.4224349	8.077273403	10.0133951	8.295427961	8.164398063	0	8.164398063
hsa-miR-1249-3p	9.066942155	8.955327793	9.118456475	8.938156353	8.893418181	9.259689195	9.333099479	8.893418181	8.412687476	9.099445626	8.90486415	9.145229503	9.099445626	9.110891595	9.397040825	9.362702917	9.374148886	9.500054547	9.351256948	9.362702917	9.385594856	9.431378732	8.847634304	9.298756598	9.264413718	8.895227752	9.573499642	9.041184994	9.358856639	9.152799356	8.903813472	9.41037096	9.006842114	9.470471001	9.118456475	9.127042195	8.878056312	9.084113595	9.092699315	9.092699315	9.341685199	9.007877873	9.271135164	9.030769811	9.545838424	8.76751252	8.946742073	9.4275424	8.963913513
hsa-miR-1249-5p	0	8.01015447	8.089917677	7.937642463	7.625385232	8.662423991	7.959396065	7.510158703	7.356523331	7.548567546	7.894247132	7.164479116	7.932655975	8.739241677	8.355153248	8.739241677	8.566401884	8.604810727	8.816059363	7.260501224	7.913451554	8.009473661	7.126070273	7.944893663	9.134090575	7.915888861	7.662096837	7.785367249	6.777450354	7.683850439	7.459063218	8.430724109	8.169680884	8.65551133	8.147927282	7.466314419	8.488733714	8.641008929	8.481482514	7.647594436	7.944893663	8.604810727	7.433341017	7.049252588	8.566401884	7.318114488	7.944893663	7.886884058	8.089917677
hsa-miR-1250-3p	8.88467035	8.85220556	8.900902745	8.965832325	9.168007004	9.05349542	9.33917741	9.040771911	8.722684177	8.646343121	9.600606322	8.620896102	9.320689117	8.989877874	8.989877874	8.875366289	9.206177533	9.562435794	9.155283495	8.824472252	9.333412626	9.015324892	8.964430855	8.844089362	9.30671262	8.340885117	9.607011927	8.990180917	9.428455582	9.50150136	9.379758397	9.452804175	8.405814697	8.941483732	8.779159782	8.835973165	8.738578795	9.01452951	8.827856967	9.266131632	8.941483732	9.371583154	9.689670888	9.078942439	9.078942439	9.562435794	8.941483732	9.27424783	9.6962901
hsa-miR-1250-5p	7.64588028	8.578670056	7.985076562	8.246540363	8.385169382	7.702178004	8.571603467	8.691337931	6.571709515	8.667786504	7.20759804	7.65507515	7.937692272	8.149655114	9.068160761	8.173206541	8.879749346	8.290963675	8.644235078	8.267412248	8.950403627	8.620683651	8.714889358	8.423205094	8.373738969	7.82254501	8.034542687	0	8.578670056	7.999209741	8.260673542	7.638813691	8.515070753	8.437338272	8.585736646	8.18294106	7.900277492	8.451471451	8.472671218	8.529203932	8.621069592	6.618812369	8.573580797	8.243860821	7.819935138	7.20759804	8.5504037	8.63520277	8.260673542
hsa-miR-1251-3p	8.239241655	8.701458958	7.717107294	7.751345613	7.810285774	8.132359191	8.35907577	7.074117964	6.556499972	7.189144184	8.109353947	7.10862583	7.154636318	6.073389846	6.176913445	6.729039302	8.063343459	7.511217601	7.867798884	8.40842212	8.074846081	7.200646806	7.982825105	7.768464773	7.682868976	7.383283687	7.494558223	7.254889992	7.528796542	9.16367626	8.170765017	7.871179729	7.922537207	8.127967119	7.871179729	7.58015402	8.187884177	7.468879484	7.84550099	8.050930902	8.127967119	8.385416876	8.051840837	8.2933959	7.327175648	9.133087308	7.811262671	7.400402846	7.263449572
hsa-miR-1251-5p	8.910446931	8.701923987	8.342401668	9.068636752	8.713400097	8.652427112	8.687543094	8.388210843	9.099562336	7.453291737	8.530481141	7.16875114	8.245940544	8.469508156	8.205291887	8.103670245	8.469508156	8.245940544	8.083345917	8.225616216	8.733724425	8.367886514	8.428859499	8.342401668	8.752257111	8.737876219	8.8744947	9.219636125	9.154922108	8.737876219	8.860113807	8.421496578	8.371163454	0	8.701923987	8.522162828	8.781018897	8.090736046	8.651590862	8.745066665	8.996732288	8.510156813	9.119886665	9.30280562	8.16464323	8.04269726	8.687543094	8.917637378	8.932018271
hsa-miR-1252-3p	0	0	0	0	4.857329196	5.462030272	0	5.930673606	6.187671563	6.474904574	5.507382853	4.721271454	4.721271454	5.839968444	4.721271454	6.928430381	6.051613821	6.293494251	5.809733391	6.459787047	5.945791133	6.217906617	6.429551994	7.533320086	0	7.334926545	0	7.663038939	7.014444673	7.128902484	0	0	7.342557066	0	5.999585409	0	0	7.411231753	0	6.228501032	0	5.114327153	5.492265326	5.507382853	6.263259198	5.053857046	0	0	7.395970712
hsa-miR-1252-5p	8.04835218	8.505709368	8.2970903	8.176733145	8.355509718	7.832893584	7.831709301	8.368575121	8.917322062	7.963547618	8.551490768	8.224855685	8.682144802	8.368575121	8.499229155	8.368575121	8.760537222	8.342444315	8.146463264	7.859024391	8.146463264	9.257022549	8.891191255	8.706304626	8.321161731	8.80259035	8.31313792	7.976137887	8.208828386	7.831709301	8.513733178	7.56692356	8.979114177	8.104518852	9.083423711	8.248947438	8.160685524	7.703328336	8.690257006	7.855780732	8.361280782	8.381640525	8.055005441	7.937416811	8.616817785	8.629883188	9.621019003	7.944042646	8.457566506
hsa-miR-1253	9.067481036	9.659048458	9.635385762	9.722148983	9.369120844	9.191822454	9.832574902	9.069077415	8.728118973	9.314567493	9.191822454	9.300929156	9.478227546	9.532780896	9.491865883	9.819185988	9.914654352	9.941931027	9.587334247	9.560057572	9.287290818	9.423674195	9.710079286	9.067481036	9.714261418	9.343545833	9.375096096	9.540734974	9.879900296	10.21117805	9.469746883	9.895675427	9.319883136	9.816799771	9.61961063	9.588060368	9.028043208	9.177906955	9.595947933	10.16385266	9.785249508	9.901016014	9.846462663	9.069077415	9.505504221	9.45095087	9.761586812	9.49340958	9.185794521
hsa-miR-1254	0	8.029076085	8.914654012	8.210375503	7.052383236	8.265589314	0	7.465976217	6.390634466	7.493549082	6.252770139	7.548694813	8.155297852	8.238016448	7.217820428	7.383257621	7.907142063	8.210443583	8.679182295	6.997237505	8.072579256	8.431026506	7.576267678	8.370755758	8.768219867	8.684543212	9.493417539	8.830977357	8.642704885	9.040168994	8.691516267	0	8.803085139	0	8.824004303	9.01924983	9.033195939	6.983117904	8.126698849	8.851896521	0	8.127724987	8.734328025	8.596463698	6.721508851	7.962287794	8.803085139	8.663624048	8.837950412
hsa-miR-1255a	7.2142814	0	6.387846751	6.994873971	6.300995206	6.556465863	6.636508504	8.344760462	8.107537709	6.793688616	4.950650304	6.538217959	7.012663464	7.030911368	7.815571244	6.31924311	6.209755685	6.775440711	7.505356874	5.279112578	6.41048263	6.99441556	5.589326947	6.621881342	7.470256733	7.850562943	7.404434505	7.002187552	7.2142814	6.870543094	6.863229513	0	6.417101075	7.119204847	7.206967819	6.870543094	6.892483837	7.221594981	7.433688828	6.972933228	0	5.662318563	5.607574851	3.253595226	6.665953287	4.34846947	7.075323361	7.009501133	7.111891266
hsa-miR-1255b-5p	10.16034029	7.794436755	8.869847455	7.763710735	8.888905842	7.805772176	7.722742709	8.370885393	8.625186341	7.928213373	7.702168086	8.49332659	7.937631927	8.691116216	7.334844495	8.191932875	7.984724695	7.03345078	7.834027837	8.841813074	8.662860555	7.664493872	8.267281303	7.702258695	8.388473142	7.661290669	7.138948329	8.224601035	10.40614845	7.487176555	8.183633009	8.070970935	7.712500702	7.896856822	6.462975889	8.705975348	8.019760902	7.978792875	8.122180969	8.173391002	7.804678762	7.118217762	7.965887588	8.587512126	9.209136665	7.363100156	8.470409195	7.282336422	7.620322642
hsa-miR-1256	0	8.548759974	8.086003269	8.07131258	6.976334096	7.421868445	7.784844144	7.885224169	7.867402795	8.2060089	8.847578363	7.600082185	8.312937144	7.885224169	7.778295925	7.653546307	8.152544778	7.903045543	7.974331038	8.277294396	8.2060089	8.883221111	8.366401266	7.939096379	7.623246565	7.858297589	8.247600849	8.321054294	7.491030364	8.409198428	8.321054294	8.37981705	8.00520448	8.049276547	8.842573754	7.792189489	8.67363083	8.130075336	7.542447775	8.512033251	8.67363083	7.404047071	8.651543249	8.063437908	7.635724933	8.419865388	8.578141352	7.880333623	8.519378595
hsa-miR-1257	8.19735728	7.306404428	7.854683106	7.80328198	8.247186	7.994478396	8.188790425	7.718797372	7.466089768	8.051911942	7.982991686	7.132975198	7.293789128	7.730284082	8.143805617	7.672850535	8.155292326	7.92555814	7.535010023	7.351222675	7.385682803	7.580956861	8.339079675	8.540031454	7.700479728	8.171656717	8.540031454	8.265892115	8.599999434	7.914651086	7.512008932	7.734747145	7.546276349	8.128822445	7.237869593	8.248758406	7.726180291	7.631944893	8.522897745	8.034587047	7.640511747	7.845151175	8.143805617	8.626247408	7.684337244	7.500549896	8.377261221	8.00031963	7.80328198
hsa-miR-1258	8.022163181	9.040435518	8.883141417	8.825190959	9.118890155	8.813666374	9.24740144	8.874711131	9.009009594	8.923546936	9.192143863	8.557278399	9.253188619	9.204352814	8.960173789	8.313099374	9.045636448	9.314233375	8.862502179	8.923546936	9.228770716	9.131099106	8.899129033	9.172893708	9.13977916	9.197729619	8.98248506	9.189450982	8.725847316	8.891420054	9.528875094	8.899698691	8.601667763	9.181172345	9.065271428	9.00732097	9.470924636	8.792076411	9.429531451	8.709290043	8.808633685	9.424113936	9.448531838	9.045636448	8.825875326	9.533994497	9.230844166	9.603382826	8.858305506
hsa-miR-125a-3p	7.947621427	8.502634711	8.922859054	8.708782502	8.48914049	9.444751768	8.581922323	8.744867452	8.287250784	8.596815	8.448762549	8.421843922	8.354547353	8.812164021	9.014053727	8.125739019	8.314169411	8.260332156	8.448762549	8.139198333	8.717948824	8.448762549	8.475681177	8.708782502	8.550207278	8.455062144	8.581922323	8.256843114	8.581922323	8.914930293	8.82771392	8.772212592	8.748426308	8.280629397	8.89114401	7.939692666	8.811856398	8.899072771	8.684996218	8.716711263	8.312344442	8.287250784	8.717948824	9.20248412	8.798704707	7.883471371	8.788070114	8.328201965	8.859428965
hsa-miR-125a-5p	13.09579179	13.22592634	12.40174084	12.28895756	13.73319491	12.89989856	11.52550152	12.77603019	13.10259227	12.39316429	12.97872389	13.39537207	13.54176197	12.17920982	12.13416678	11.77382241	11.68373632	11.96525536	12.37064277	12.89989856	11.50356413	11.74004013	11.96525536	13.48619544	12.58392921	11.06569277	12.85287396	13.23460198	12.96565723	12.03736409	11.61225789	14.18024639	12.37571393	12.16749865	12.57525358	12.16749865	11.24788114	11.87252699	12.84419832	12.12412046	12.66200995	11.85264774	11.84138698	12.95620237	13.9133671	11.48104261	11.43874515	12.11544482	11.61225789
hsa-miR-125b-1-3p	10.97816288	11.12778298	11.18015001	11.05297293	10.71771237	10.70144582	11.08289695	10.88037789	10.73397892	10.86411134	11.30330823	10.60384651	10.89664444	11.15690927	11.36837444	11.17317582	10.81531168	10.9779772	11.0105103	10.83157823	11.17317582	11.02677685	11.40090754	9.998151233	10.18517636	10.66396067	10.98564389	11.18763102	10.73128972	11.70382036	11.4644282	11.29236509	11.32228911	11.21755504	11.10533996	10.2525054	11.21755504	11.09785896	10.82854278	11.42702318	11.25496006	11.59610616	11.17317582	10.70144582	11.18944237	11.28704168	10.97816288	11.14274499	10.97816288
hsa-miR-125b-2-3p	7.702720208	7.678384777	7.240347021	7.621602105	7.296065293	7.767452897	7.572931243	8.404463173	7.181403444	6.760976662	7.945815774	7.805673514	7.512648787	7.066741594	7.410727143	7.423467348	8.124178652	7.984036391	7.563609609	7.359766321	8.238840501	7.741972486	7.448947759	7.832509172	7.881180034	7.929850895	7.370135986	7.889291844	8.002857188	7.613490294	7.840620982	7.986633567	7.791950121	7.394471417	8.205652445	7.800061931	7.978521757	6.542731337	8.262435117	7.727055638	8.181317014	7.385246732	6.59535399	7.818413719	7.869374541	8.608306461	7.459365899	7.954186326	7.937962706
hsa-miR-125b-5p	11.02300872	12.72676442	10.87890998	10.14993988	12.1821923	12.43940523	9.971935558	11.23518107	12.42771374	11.15334059	10.84936167	11.25856406	11.49239399	11.0948831	10.7558297	10.58045725	9.832201452	10.27647833	10.76752119	11.35209603	9.91404193	11.53915998	10.70906371	11.41292296	11.35358819	10.1245107	10.94672116	11.50616332	11.45530494	10.40423178	9.980411955	12.69285883	11.01453233	10.45509016	10.64157088	10.72633485	10.64157088	10.05669952	13.54049848	10.1075579	10.74328764	10.04264839	10.3700103	11.74960692	11.72622393	10.63891473	10.13298709	10.72633485	9.827836818
hsa-miR-126-3p	15.95657545	15.32364539	15.63178239	14.84061982	15.70400358	16.16266737	13.68302406	14.4728534	15.02807799	14.786676	15.24533979	16.25922817	15.98161588	14.4728534	14.14696071	14.02625971	14.3883627	14.29180191	14.30387201	15.74021388	13.97797931	13.44689492	14.31594211	15.28200526	14.32428215	13.45816733	14.14106555	15.04049247	15.94824742	14.00781712	14.47418663	16.04818375	14.94055615	14.22434582	14.84061982	14.3409382	12.85022136	13.87456868	14.62409112	14.57412296	14.14106555	14.31594211	14.31594211	15.12463879	14.97979759	13.31412382	13.44151128	13.69135209	14.70737139
hsa-miR-126-5p	13.49476047	12.34588754	12.7799062	12.2437655	12.89633296	12.79181557	11.40976886	12.01374169	12.80342862	12.2576156	12.06019387	13.47698511	12.89633296	11.58405911	11.65373736	11.76986779	11.57244606	11.3401852	11.45631563	13.00085035	11.02663304	11.39825042	11.81631996	12.43949941	11.6225231	11.09489257	11.55444174	12.34588754	13.8521876	11.67358412	12.11611295	13.2309452	12.53311128	11.82676718	11.90335871	11.83527735	10.76299595	11.2565858	12.02250109	11.81825701	11.39274852	11.28211999	11.52599389	12.73375036	13.09375469	10.87566349	11.04383155	11.32466716	12.35439771
hsa-miR-1260a	7.661562961	7.889478699	7.823003275	7.917968166	7.939462247	8.251506638	8.012933057	7.124120452	7.929396299	7.788473026	8.603814821	8.070319572	8.040121728	6.912735543	7.516692428	7.788473026	7.476428635	7.657615701	7.536824324	7.375769155	7.677747597	6.721482529	7.244911829	7.832499764	7.348178821	7.424150733	7.908471677	7.443143712	7.072780637	7.509619135	6.740403519	7.908471677	7.633073493	7.927464655	7.310192864	6.987312235	7.661562961	8.069911992	7.177242017	8.126890926	8.08890497	6.751680373	8.29177043	7.677747597	7.607285961	9.388958772	7.77552083	7.652066472	7.737534873
hsa-miR-1260b	7.788156766	7.597187186	7.569905818	8.079158032	8.482697532	8.186949022	7.315279711	7.63770179	7.299703494	7.669389131	8.134136788	8.62000934	7.711638918	7.056767218	7.437015302	6.761018709	6.592019561	6.877205623	6.930017857	7.141266792	7.257453707	6.158959243	7.827825832	8.561128877	7.960938768	7.206154236	7.424405185	6.515026231	7.506249291	10.05251036	7.52443687	8.733910878	7.742687819	7.415311395	7.91546982	7.488061712	7.415311395	7.378936237	7.833625714	7.287998342	7.797250556	6.729331369	7.732763811	8.123574342	7.352515728	10.51068731	7.233435605	7.278904552	7.233435605
hsa-miR-1261	6.497319059	5.728263461	6.981079839	7.129929309	7.230971229	0	6.757805633	7.611129776	8.202487517	7.889912711	7.357690744	6.901500487	7.467514325	7.568889938	6.031359812	7.459066357	6.698749262	7.366138712	7.323898874	7.509754164	7.501306196	7.171835455	7.045115939	7.973409642	6.857038613	8.196683848	7.898984907	7.067908696	7.440032373	7.390415883	7.576477721	7.390415883	6.720593265	7.253970535	6.807422123	6.385681956	7.985813765	7.526861231	6.472510814	7.514457108	7.067908696	7.07890781	5.921536231	7.281659035	7.307002938	6.546685843	7.291182902	7.725327191	7.861772539
hsa-miR-1262	8.141818419	8.53096611	8.514406634	8.779358253	8.414415788	7.974984918	8.671721658	8.072636222	8.646337637	8.939291551	8.81722742	8.219113179	7.999397744	9.110181334	8.829433833	7.852920787	8.866053072	8.548686332	8.280145245	8.573099158	8.133668288	8.328970897	8.292351658	9.176785682	8.820756944	9.284422278	8.514406634	8.332252395	7.967943918	8.622043229	8.853875896	8.083860252	7.512558322	8.075580514	8.100419728	8.522686372	8.315692919	9.027750396	8.746239301	8.795917729	8.150098157	7.950572091	8.390002962	8.267938831	8.512067093	8.731782528	8.845596158	8.307413181	8.812477205
hsa-miR-1263	7.327052052	7.090605807	6.719047422	6.482601178	6.897541142	5.697124048	0	6.838697167	5.544129712	6.638627651	6.862234757	6.42678934	5.732430433	6.42678934	0	6.462095725	5.708892843	6.520939701	4.331943823	4.83800201	0	0	5.767736818	7.394608122	0	6.634602335	5.376370532	0	6.389711581	6.837270545	0	5.52837169	0	6.921715632	0	0	0	7.048383263	6.254599442	7.208828929	7.512831244	0	6.744546806	5.344060197	6.932847527	6.815159577	7.4706087	0	6.811937018
hsa-miR-1264	0	7.699231505	7.386835197	7.670831841	5.710929934	5.891073448	0	5.868555509	7.624954772	6.273878416	4.92280206	6.003663145	5.733447873	6.003663145	5.485750542	5.958627266	5.688411995	7.129560108	6.341432234	5.84603757	6.724237201	7.37725744	5.553304359	7.244836875	0	7.564333099	0	0	0	0	0	0	0	0	0	0	7.507533771	0	0	6.605844426	6.30764795	7.039488351	5.868555509	6.724237201	6.183806659	8.570708221	6.705243251	0	7.124138301
hsa-miR-1265	8.351927489	8.23428391	8.642114982	9.206804157	8.51622587	8.59939467	8.979359906	8.973654267	8.488502937	8.543948803	8.169689206	8.225135072	8.322165338	8.918208401	9.0429616	8.904346934	8.835039601	8.918208401	8.876624001	8.446918537	8.696424936	8.128104806	9.209299199	8.532314309	8.524471403	9.716592996	9.591106513	8.328398773	8.430356541	8.900930854	8.979359906	8.798973086	8.618586266	8.242126815	8.95583119	8.524471403	8.555843024	8.406827825	8.05389709	8.704858223	8.932302475	9.029100133	8.654840536	8.363749738	9.070684533	8.294442405	9.112689295	8.657800792	9.159746726
hsa-miR-1266-3p	7.839326383	0	0	8.513207839	4.706827487	7.820920995	7.467287662	5.213184155	5.289137655	5.770176489	5.263819821	6.630982825	6.07399049	5.947401323	6.858843326	4.73214532	5.947401323	7.669013994	7.744967494	5.972719157	6.479075825	7.33988216	4.88405232	0	0	7.509405253	7.930581163	7.411130874	6.435406682	7.24266051	8.55532543	0	0	7.488346457	0	7.032072555	0	0	7.727012806	0	8.070973133	7.18797516	6.327168824	7.41583566	6.808207659	5.162548488	7.074190146	0	7.488346457
hsa-miR-1266-5p	8.781150702	8.756394034	8.962699604	9.499094086	8.781985477	9.310336119	9.787921885	8.978581064	8.032464798	8.954006616	9.089166083	9.13831498	8.585389889	9.113740531	9.199751101	9.027729961	9.617516725	9.37177224	9.13831498	8.806559925	8.73283658	9.37177224	9.236612774	9.0699785	8.946195158	8.86367293	9.400067413	9.078230723	9.177257397	8.80590737	9.664138543	8.467566235	8.434557344	9.0699785	9.18550962	9.102987392	9.036969609	8.822411816	9.226770734	9.012212941	8.86367293	8.745123804	9.003155513	8.548528216	9.334910568	8.818847149	9.053474055	8.904934044	8.65736736
hsa-miR-1267	8.207149577	8.884261238	8.778737342	9.104102686	8.936431306	8.494840078	8.664419789	9.654017051	9.322823631	8.649397008	9.366982753	9.322823631	8.704595912	8.914351745	8.660436789	9.322823631	9.124107578	8.969550648	8.781874376	8.914351745	8.958510868	9.378022534	8.914351745	9.403087056	9.033753422	8.312673472	9.869150926	8.646832473	9.288769503	9.218420239	8.119212997	9.112896344	8.972197817	8.840292948	9.271182187	8.391816393	8.268705182	9.051340738	9.156864634	9.077721712	9.367912424	8.759794815	8.395482052	8.693556131	8.748755034	8.715635692	8.646832473	8.822705632	8.673213447
hsa-miR-1268a	7.213149827	7.247524275	7.488145416	8.218602449	7.67044124	7.316155422	7.38502207	7.121869651	7.716155539	7.956155609	7.864727011	7.716155539	7.087583926	7.361869721	7.67044124	7.681869815	7.43044117	7.396155445	7.590441216	7.624726941	6.801869557	7.441869744	7.796155562	7.273305112	7.660017659	6.912373401	7.814702678	8.012355757	7.917826023	7.18736899	7.488145416	7.041277584	7.883451575	7.273305112	7.273305112	7.788921841	7.135807317	7.230337051	7.900638799	6.757688383	7.977981308	7.030441052	7.190441099	7.64758409	7.373298296	7.38472687	7.024090359	8.141259939	7.488145416
hsa-miR-1268b	6.564598039	7.263345102	7.088658336	7.224525821	6.83306146	8.222715522	7.408917407	7.345557994	6.399410547	7.197722455	7.848198825	7.660940476	7.897477337	7.13858824	6.911907081	7.010464106	6.537390383	7.118876835	6.537390383	7.690507583	8.055168578	7.325846588	7.759497501	6.778104086	6.88485711	7.176001719	7.923272884	6.030832922	7.670947555	6.865447469	6.758694446	7.467146329	8.156188571	7.554489712	8.11736929	6.972200493	7.19541136	7.438031868	7.360393305	7.709766837	7.214821	7.266712373	6.202296496	7.48353783	7.355413696	7.759497501	6.729579985	7.156592079	6.943086032
hsa-miR-1269a	7.765546115	7.808449169	7.586783389	7.686890516	7.818906768	8.645772834	7.758395606	7.267662724	7.500881358	6.39839327	8.158133872	5.719939062	6.801225456	7.734099992	6.483200046	7.310066112	6.50440174	7.924915238	7.14045256	7.45847797	7.437276276	8.20053726	8.497360976	7.029043685	7.207806411	7.272160992	7.972910877	7.293612519	8.180275638	7.665438989	7.715492552	7.300763028	7.093398267	7.250709465	7.701191534	6.55711009	0	0	7.994362404	7.372268118	7.937158331	6.631611904	6.801225456	6.271183106	6.801225456	7.161654254	6.971839613	7.558181353	7.672589498
hsa-miR-1269b	0	0	7.519216319	7.320528763	6.728829462	6.095164563	6.156787361	6.819353019	6.027271896	6.570413237	6.706198573	5.235190772	6.683567684	7.38512525	6.344104345	7.38512525	6.932507465	5.00888188	6.706198573	5.122036326	6.887245687	5.031512769	5.348345218	0	0	7.831439623	0	0	7.654040019	8.058511116	7.512120335	0	0	0	0	6.618026331	0	0	6.419338775	0	0	5.438868775	6.389366123	4.782572987	5.574654111	6.027271896	7.320528763	7.583080177	7.3489127
hsa-miR-127-3p	8.990294884	10.22653627	9.390255331	9.43388738	9.604429601	10.4533935	8.764862632	8.944124345	9.095051261	8.076294581	9.47236855	9.227112312	9.661027194	9.510100279	8.491343599	9.962881025	9.321441634	9.208246448	9.227112312	9.019587803	8.661136379	8.642270514	9.64216133	9.215727136	9.702951681	10.66285676	8.757590624	9.361167299	9.143007055	9.186639104	9.077558982	10.37197643	8.830310705	9.273903201	10.09564012	9.0048389	8.34308616	9.222999144	9.761127746	8.728502591	10.6992168	9.849685839	10.30246659	9.47236855	8.246087361	9.868551703	10.76466487	8.859398738	9.222999144
hsa-miR-127-5p	7.736106139	7.483794716	7.493499002	7.483794716	7.101341171	8.01802438	7.726401853	6.914061805	7.052057127	6.707068822	8.993848441	6.736639249	8.077165232	6.164944344	7.613895223	6.835207336	7.03234351	7.594181606	6.943632231	8.274301406	8.106735658	7.761747354	8.451723963	7.842853279	8.677421831	8.279546126	7.144144724	7.241187579	6.55218331	8.095164702	7.891374706	7.716697568	7.435273289	7.396456147	6.794790447	8.124277558	6.950059015	8.687126116	7.182961866	7.939896134	7.561429	8.579862476	8.648860137	8.55029205	6.440934987	8.964278015	7.86226185	7.920487563	8.153390414
hsa-miR-1270	10.03324939	9.740949421	9.782706558	9.636556576	10.25393476	10.00319419	9.751388705	9.891753936	10.068201	9.938187374	9.826747122	9.863893873	9.650300055	9.566719865	9.687446806	9.641013367	9.622439992	9.427419549	9.696733493	9.845320497	9.854607185	9.687446806	9.399559486	9.772267274	9.793145843	8.905806661	10.40906363	9.772267274	10.22115651	9.615678007	9.323378041	9.500845877	9.918417257	9.657435145	9.814024412	9.793145843	9.991492248	9.94973511	9.563481584	9.866220834	10.27335293	9.093098791	9.659586742	9.733880244	10.04034094	9.306692609	9.43821017	9.803585127	9.94973511
hsa-miR-1271-3p	0	0	0	0	5.092384672	5.732490892	7.076139682	6.702348801	5.53851931	7.090291965	6.198022688	6.217419846	6.721745959	3.152668853	5.96525679	5.984653948	3.61820065	5.344547728	6.488980061	4.743235824	6.275611321	7.012703332	6.023448265	0	0	7.829082969	0	0	7.872522005	7.503290201	0	0	7.604647951	0	7.054420164	0	0	0	0	7.698765862	0	5.713093734	5.868270999	6.896320383	6.838128908	7.381249338	0	0	0
hsa-miR-1271-5p	5.257133124	5.220919921	0	6.126249982	6.43448441	0	0	4.958181295	6.296412895	6.370759095	6.020269867	4.89445598	6.646902124	6.742490096	4.034164237	5.202461666	6.275171124	6.774352753	6.615039467	5.149357238	6.816836296	6.381379981	0	7.104006448	0	6.642288117	5.610211848	0	5.782224559	6.54270181	0	6.941047037	6.98631354	0	5.863704264	0	6.669448018	0	6.307315994	5.963290571	0	6.020269867	4.958181295	6.328275552	0	5.467983809	6.551755111	0	0
hsa-miR-1272	9.859983534	10.28835337	10.07416845	10.2198142	9.712730321	10.39015282	10.42543172	10.05718244	9.884956379	10.16051807	10.03421896	9.770139007	10.19496328	9.873474642	10.4475615	10.17199981	9.942365065	10.42459803	10.59682409	10.06866417	9.96532854	10.12607286	10.2294085	10.39972953	10.02276407	10.27121858	10.52824048	10.15127502	10.30548816	10.30548816	9.808579154	10.27121858	10.04846626	10.17697721	10.4597013	10.51110568	10.66531883	10.00562928	10.2112468	10.43399911	10.28835337	10.52793366	10.1375546	10.19496328	10.20644502	10.30978066	10.29692077	10.33975775	10.07416845
hsa-miR-1273a	0	0	0	6.972471513	6.216820249	5.345493482	0	6.443138889	6.329979569	5.820762627	4.972067724	5.854710423	6.918408035	5.854710423	6.262083977	5.243650093	5.141806705	5.888658219	6.296031773	5.651023647	5.56049619	5.006015521	0	0	0	0	0	7.370295162	0	0	0	0	0	0	0	0	0	0	7.318405121	6.565999523	0	6.329979569	5.44733687	5.006015521	6.17155652	4.858908404	6.488164462	7.171383338	6.323845998
hsa-miR-1273c	7.415426683	6.674854125	7.805201714	7.37644918	6.342647814	7.677975541	7.717502332	7.766342817	6.568475297	7.245957747	7.353962196	7.923440197	6.499745194	7.717249886	6.912125815	7.334325023	6.293554883	6.912125815	6.863032884	5.979360123	7.069223195	7.383417954	8.011807473	6.976929774	7.162072913	7.639547326	7.171817289	6.684598501	7.006162901	7.035396028	7.542103568	7.590825447	6.645620998	7.649291701	7.191306041	7.191306041	8.029322356	6.129169083	6.752809131	7.620058574	6.265590343	6.784484194	7.933258783	7.962714542	6.647023987	6.941581574	7.386193556	7.532359192	8.243698623
hsa-miR-1273d	0	8.411200696	9.017526548	8.769484154	8.12806063	6.598618455	8.328519898	6.836531683	6.802544079	8.365973858	7.652234176	7.618246572	7.68622178	7.380333345	8.162048234	8.977750728	9.317626766	8.501924273	8.943763124	8.705849896	9.181676351	8.841800312	7.51628376	8.755704021	8.459431162	8.486991428	9.396480206	8.872835152	8.838384819	9.48605107	0	8.424980829	8.914175551	9.09331728	8.611012625	0	8.314739765	8.741923888	7.894445709	8.583452359	0	8.399961461	8.569899481	7.07444491	8.060085423	8.094073026	8.67991329	8.617902691	8.300959632
hsa-miR-1273e	8.341215013	8.404295397	8.754741973	8.222063177	8.769947219	7.89337699	8.922956329	7.609780739	8.847291651	8.125410286	8.434788014	8.976199037	7.944939944	8.125410286	10.00745813	8.589476877	7.635562217	8.331662104	8.924636083	8.357443582	8.692602787	7.89337699	8.666821309	8.831840219	8.74072411	8.88090274	8.859875945	8.411304328	8.432331123	8.979027781	8.887911672	8.130947067	8.299161424	8.081884547	8.523447233	7.626303998	8.460366849	8.502420438	8.733715178	8.278134629	8.831840219	9.130887901	8.744165741	7.377747443	9.491828584	8.744165741	8.677643726	8.565500822	8.390277534
hsa-miR-1273f	0	6.081161652	6.61501043	6.994120432	6.620877519	5.69704309	0	6.158960304	7.328188254	6.505398215	6.490963302	6.057915914	7.025055082	6.072350827	5.740347829	6.635312432	5.956871523	6.216699956	6.490963302	7.097229646	6.245569782	6.707486997	6.057915914	7.117911453	7.00959431	6.723327574	6.413850021	0	5.988318386	8.31713697	6.816170839	5.524102057	7.303597985	0	6.831644717	5.949633692	0	0	6.645958185	6.42158696	7.233965535	6.779661561	6.072350827	6.490963302	5.899131871	4.008158274	7.303597985	7.458336761	6.328743694
hsa-miR-1273g-3p	9.350547073	9.321159956	9.637071462	9.570950449	8.923249171	9.012182444	9.078716242	9.047755753	8.656449353	9.243408952	8.798742589	9.385702188	8.905462517	9.296768916	8.869889208	9.332342225	9.207835643	9.830368551	9.421275497	9.065542407	9.759221933	9.047755753	9.261195607	9.064022683	8.939127436	9.034635566	9.446055202	9.210958267	9.997063644	9.850128059	9.034635566	9.504829436	9.130143696	8.90974032	9.343200293	10.17338634	8.953820995	8.931780657	9.144837254	9.28442606	8.828925748	9.527995425	9.439062152	9.350128879	9.350128879	9.51020877	9.519522995	8.939127436	9.328506735
hsa-miR-1273g-5p	7.266458286	7.471858501	6.544016151	7.40103084	7.741085177	7.326535317	7.22396169	8.040482298	8.408971062	6.958046552	6.935016004	8.408971062	8.01745175	7.142290934	6.244099571	6.842893813	5.94470245	5.507122042	6.520466144	6.727741074	6.612588335	7.39562696	6.497435596	0	0	7.563934459	7.77641744	0	6.267788275	7.684341482	7.592265523	7.670175949	7.988900421	7.74100361	6.034056996	7.471858501	7.146051263	0	8.215548934	7.783500206	6.88398892	5.967732997	6.635618883	7.625932438	6.77380217	4.862266704	7.620596587	7.634762119	6.756499132
hsa-miR-1273h-3p	7.023111587	7.943886607	6.481954338	8.03273332	8.87423034	7.369120649	7.515806993	7.330528093	8.655539188	7.497762503	8.076650845	8.694131744	6.58440534	7.073244385	7.407713205	7.25334298	8.128107587	7.56208343	7.922280621	8.938551267	7.163293683	6.815960677	7.909416435	7.128112247	7.491576071	7.241189881	7.483499097	8.081195163	7.136189221	8.065041215	7.507730019	8.363889248	6.61118592	7.103881326	7.370421463	6.950418822	7.273497777	7.184651064	7.814655026	7.919655686	7.136189221	7.484898317	7.356256464	7.857959694	6.854553233	6.996059273	7.111958299	7.661192522	7.249266855
hsa-miR-1273h-5p	7.587248283	7.272923476	7.740577457	7.694578705	8.062093837	7.73488429	7.955238301	7.333308937	7.809250096	6.604524038	7.73488429	7.110211519	7.333308937	7.24406997	8.210825449	7.675391646	7.749757452	7.288689454	7.437421066	7.496913711	8.09184016	7.526660033	8.181079127	6.636607403	7.694578705	7.441585568	7.602581201	7.280589935	7.502917237	7.226924724	7.740577457	7.395586815	7.065929091	7.564248907	7.602581201	7.978237677	6.59827511	7.334255146	7.625580577	7.671579329	7.533583072	7.705137968	8.46366919	7.571279517	7.73488429	6.946606746	7.985904136	7.587248283	7.395586815
hsa-miR-1275	0	6.420195356	5.646612063	6.318892782	7.360480308	6.767351939	6.254427507	0	0	0	0	0	0	0	0	0	6.746540417	6.018137157	6.195035091	7.173176613	6.247063896	6.475990635	6.111789005	5.315076366	6.263636832	6.024194384	0	6.328102107	0	0	6.134706283	7.368755822	5.536100164	0	6.475451305	5.747914637	6.079450334	6.263636832	5.830798561	5.407169615	0	0	6.444773352	0	6.278281178	0	5.830798561	0	6.300474132
hsa-miR-1276	11.08298396	11.40533183	10.88151654	11.34086225	11.11854666	10.95042793	11.19580571	10.89869909	10.89869909	10.83403804	10.97629235	10.75644479	10.88576688	10.62712269	11.00215677	11.24786875	11.15734329	10.73058037	11.23493654	11.02802119	11.00215677	10.89869909	11.14441108	10.50275779	10.7203426	10.79287087	11.20386441	10.36575994	10.7203426	11.05074917	11.00239699	11.03463178	11.09104265	11.11521874	11.08298396	11.09910135	11.34086225	10.58334476	10.7122839	11.21192311	10.67199042	11.1702755	11.02802119	10.89869909	11.3125298	10.88576688	11.21192311	11.02657308	10.84928175
hsa-miR-1277-3p	0	0	0	0	4.756401396	3.951110466	0	5.981114686	6.383760151	5.947560897	5.276485122	5.46103096	5.99789158	6.064999157	5.091939284	5.662353692	5.326815805	5.880453319	5.511361643	6.232768101	5.125493072	5.494584749	5.360369594	0	0	0	0	0	0	0	6.628746073	7.967151705	0	0	0	7.959716118	0	0	0	7.164108326	0	6.400537045	5.914007108	6.551529094	4.471194192	5.142269967	0	0	7.439225039
hsa-miR-1277-5p	0	0	5.387449223	6.379453928	0	6.823883868	0	0	0	0	0	0	0	0	0	0	0	0	0	0	0	0	0	0	0	6.133436762	0	0	0	0	5.236664508	0	0	0	0	4.641461685	0	0	3.625648867	4.776374325	0	0	0	0	0	0	5.681082616	0	0
hsa-miR-1278	0	0	0	6.907185831	5.79383997	0	0	4.178358798	5.829739552	5.89256382	0	0	0	0	0	4.537354614	0	0	0	0	6.484906916	5.004049175	5.569467585	0	7.622059061	0	0	0	0	0	0	0	0	0	0	0	0	0	5.510433521	0	0	0	0	0	0	0	6.907185831	8.490904986	7.094152676
hsa-miR-1279	0	6.550247575	0	6.994074383	0	7.485408274	4.465098984	0	0	0	0	0	0	0	0	0	7.616823169	6.673025284	5.024365687	6.230993363	0	0	5.89648272	0	0	11.33185338	0	0	4.908925793	6.190161674	0	0	0	0	0	0	0	6.893585295	3.937531268	6.700981208	6.968952111	0	6.517716771	0	0	0	6.223658037	0	6.868463022
hsa-miR-128-1-5p	9.665398533	9.211257692	9.163453393	9.713202832	9.046917817	9.684974017	9.944256944	9.605216992	9.419117267	9.419117267	9.179846192	9.458995779	9.671681179	9.339360242	9.871073742	9.631802667	9.458995779	9.764731042	9.738145367	9.405824429	9.791316717	9.432410104	9.897659417	9.529953019	9.641496384	10.31075657	9.474181337	9.219225076	9.776941898	9.569789935	9.65743115	9.729137599	9.370605356	9.426377038	9.442311804	9.65743115	9.761007131	9.864583113	9.585724702	9.434344421	9.872550496	9.910952254	9.498874292	9.286188892	9.432410104	9.445702942	9.498083487	9.649463767	9.537920403
hsa-miR-128-2-5p	8.665238631	9.123146659	8.665238631	8.898355445	8.525899306	8.996899931	8.823425041	8.936515235	8.839899722	8.791591966	8.779515027	8.646668697	8.791591966	8.791591966	8.839899722	8.912361357	8.948592174	8.791591966	8.8640536	8.815745844	8.429283793	8.803668905	8.948592174	8.740169035	8.448773017	8.665238631	9.048216255	8.931657847	9.256356268	8.515377821	8.964960249	9.173100263	8.740169035	8.665238631	8.981611451	8.964960249	9.173100263	8.781797038	8.640261829	8.923332247	8.215656202	8.815745844	8.670822575	8.284360524	8.815745844	8.091129498	8.865053043	8.631936229	8.848401842
hsa-miR-128-3p	12.235603	11.1368243	10.68336008	10.43046657	10.76880074	10.9475885	9.575860912	11.07050508	11.53982294	10.63470992	10.14304359	11.00345967	10.88054309	10.16539206	9.506112213	10.29948288	9.908384665	10.05364972	9.573157622	10.80232345	8.95857471	9.383195631	9.841339256	10.18629352	10.16013213	9.104955755	9.479935788	10.34326191	12.56698071	9.523538117	9.497376719	11.70365458	10.61359635	10.0903684	10.064207	10.16885259	9.104955755	9.462494856	10.0380456	9.514817651	9.087514824	9.506112213	9.282627518	11.2045959	11.28281554	9.092665527	9.933400013	9.209601346	9.828754422
hsa-miR-1281	7.727343685	7.69266988	8.706878693	8.533509665	8.331114685	9.120409962	8.091418644	8.421319859	8.037947867	8.466422447	8.4551468	8.567903268	8.229633863	8.534076327	7.902640105	8.511525034	8.297287744	8.105601748	8.184531276	8.049223514	8.567903268	8.613005855	7.981569633	8.628862631	7.75334904	7.900712713	7.649327623	8.568183471	8.230113866	8.212776964	8.49883586	8.862910818	8.672204888	8.342803735	8.117423998	8.698210242	8.680873339	8.819568561	7.675332977	8.256119221	7.423947887	8.218358216	8.308563391	8.894897026	8.4551468	8.421319859	7.909381165	8.06541329	8.178103158
hsa-miR-1282	0	0	7.330024238	7.079343065	7.663216513	5.340100072	6.871635808	7.68414549	7.286494928	7.579500605	6.323761988	5.863324496	5.737750634	6.219117104	7.286494928	6.553980735	6.407477896	5.926111427	6.867915389	6.951631297	7.809719351	5.15173928	7.893435259	7.301374961	7.895847457	7.107992342	6.728389423	6.85014885	6.864473488	6.656766231	7.537731496	0	6.3845981	0	7.158128577	7.251238727	7.337186557	7.953146011	6.040806777	7.007719873	6.936096681	4.649443833	8.019009121	6.386548919	4.356438156	7.328352882	6.3845981	6.585143038	7.523406857
hsa-miR-1283	6.378692674	6.881463784	7.375093601	6.726061805	6.260016575	7.624536025	7.393376187	6.186542451	7.551061901	6.469942644	6.795328052	8.065380771	7.551061901	6.837313266	7.078728245	7.320143225	6.375475913	7.404113653	7.047239335	5.934631168	6.564409376	6.963268907	7.362128439	8.590885558	7.18312645	6.625507583	6.598083704	7.055148349	6.780909562	6.762626976	6.972876713	7.064289642	7.137419986	6.863181198	6.479246896	7.265398086	7.265398086	6.049606129	7.475647823	7.018583178	6.332986209	6.847809569	6.795328052	7.246669101	7.739995363	6.963268907	7.201409036	7.713321439	7.128278693
hsa-miR-1284	7.322347664	7.399427146	7.784824554	6.590092589	7.025464987	7.442237165	7.543951174	7.372775135	7.541468636	6.965926105	6.638462251	7.442237165	7.343005694	6.588846515	6.360614132	6.201843779	6.876617781	7.690315842	7.63077696	7.273543665	6.926233516	7.56131493	7.601007519	7.071839349	7.341617535	7.717380007	7.428331951	7.832999229	6.975489997	6.069806089	7.486141562	6.802061164	7.023664673	7.254903118	7.37052234	6.638267265	6.647902201	7.476506627	6.079441024	7.35125247	6.599727525	7.412467724	6.956002958	6.926233516	7.591084371	6.608692809	7.081474284	7.87153897	7.322347664
hsa-miR-1285-3p	6.900059216	7.251797269	7.526592623	7.801387977	7.653726233	8.012820682	7.548576251	7.626794149	7.860205541	8.102594295	6.881673166	7.949979154	6.845763721	7.680658317	7.375428034	6.334054131	7.070197752	6.845763721	7.698613039	7.617816788	7.806341374	7.869182903	7.025310946	7.493617181	6.845100146	8.010232446	7.328739968	7.460641738	7.548576251	7.647502579	7.614527136	7.339731782	7.669486207	7.603535322	7.262789083	7.196838198	7.031960986	6.482370279	7.537584437	7.559568065	7.724445278	6.531556078	7.133039281	8.174413185	7.402360118	7.285654422	7.020969172	7.922297932	7.57055988
hsa-miR-1286	9.408981876	9.381407702	9.360727072	9.050517615	9.063388851	8.357622709	9.11945305	8.39123062	9.365860055	9.265036321	8.592878089	8.492054355	9.332252144	8.660093913	8.760917647	9.130604674	8.895349293	8.962565117	9.433075878	8.660093913	9.164212586	8.727309736	8.592878089	9.567533376	8.740308158	8.767882332	9.346939985	9.153920767	7.189260875	9.009156354	9.519278572	9.064304702	9.264217463	8.685159811	8.561076028	9.622681724	0	0	8.864391941	9.174601398	8.698946898	8.592878089	8.626486001	8.693701824	9.130604674	8.592878089	8.96090155	9.14013368	9.160814311
hsa-miR-1287-3p	9.210727661	10.27512496	9.591669853	10.35355424	10.74575272	9.715931424	9.838161859	9.786953582	10.2219643	10.75463049	9.618275957	10.00889783	9.458476101	9.600520417	8.792643368	9.813586892	10.85228595	9.849097971	10.27523092	10.63921948	9.840220201	9.600520417	10.05328668	9.838161859	9.031460748	9.513240578	9.871774405	8.852193834	9.490832214	9.995020408	10.3759626	10.17428732	9.591669853	10.29753332	10.19669569	9.815753494	10.1854915	9.894182769	10.28632914	10.03983714	9.401198757	9.85797574	9.192143008	9.742564733	10.14206437	9.227654087	10.09585805	9.860570223	9.770936766
hsa-miR-1287-5p	12.00100806	11.16684173	11.02781401	11.22766636	10.92222796	11.1580228	10.57597392	10.75380307	10.69766144	10.8997713	11.58469918	10.74257474	10.97836959	10.88854298	10.91099963	11.06819619	10.68643311	11.06819619	11.1131095	11.04573954	11.05696787	10.86608633	11.27030606	10.52383852	10.92354322	10.93223245	10.97567861	10.88009706	12.19217117	11.24504482	11.27980175	10.7063124	11.14946327	11.11470634	11.24504482	10.93223245	11.12339557	10.98436785	11.05388171	10.94092168	10.80189396	11.39381764	11.37136099	11.37136099	10.91099963	11.51732923	11.14946327	11.12339557	10.68024471
hsa-miR-1288-3p	0	0	6.499497019	6.074751656	6.239407316	7.124687329	0	7.998318922	4.655222028	6.84512522	4.806651504	7.69545997	7.97502208	5.71522836	0	6.251055737	5.878306257	6.239407316	7.625569443	7.485788388	0	0	0	6.992201641	6.822303495	6.117226192	6.830798403	5.921843325	0	0	6.93273729	5.250745651	0	0	0	5.862378974	7.145109971	6.618425721	6.312609059	6.507991927	6.338093781	0	5.668634675	4.468847288	6.041384155	5.482259935	6.533476648	6.168195636	0
hsa-miR-1288-5p	9.95891746	9.433336957	8.921961332	9.298390611	8.765080321	7.418928956	9.092419874	8.608029328	9.483027715	8.495850048	9.595206995	9.011874737	8.697772752	9.348412578	9.370848434	9.572771139	8.765080321	9.370848434	9.303540866	9.16892573	9.662514563	9.7971297	9.954180692	9.305493051	9.348107686	10.67626382	8.027053988	9.618000377	9.397824761	9.937610143	9.440439396	9.823971115	8.538429613	9.525668667	9.433336957	10.12227356	9.341005247	9.68192233	8.765707669	9.760049162	8.787014986	9.595206995	9.438156003	8.518285904	10.1561034	9.550335283	9.177649144	9.049805238	9.071112556
hsa-miR-1289	8.180811607	7.324276799	7.618998453	7.296646644	7.198995337	7.750464602	7.158495868	7.583983315	6.741171796	7.823300165	7.303046142	7.594388395	7.198995337	7.521552832	7.833705246	7.823300165	7.781679844	7.178185176	7.386286786	7.157375015	7.074134371	7.396691866	7.542362993	7.434797419	7.665048712	7.582158247	7.379537109	7.121655662	7.075605403	7.397957213	7.397957213	7.00192499	8.005820625	7.241386334	7.379537109	7.747939177	7.554528091	8.190021659	6.73483349	7.232176282	6.965084783	7.26142582	6.533070187	7.604793475	7.022108969	7.677629039	7.361117006	7.508477833	8.291332227
hsa-miR-129-1-3p	0	7.569755118	0	7.155196185	5.65137505	5.672646437	0	6.076802798	6.140616961	4.587805678	6.119345573	5.332304238	5.459932563	6.693673034	7.289271882	5.949174474	7.14037217	5.715189212	7.182914945	4.949419265	6.31078806	7.204186332	8.055041829	0	0	7.433951329	7.069425371	0	6.676309141	7.083720506	0	7.491131872	7.055130235	7.748444313	7.684116203	0	0	0	7.698411339	0	0	7.268000494	6.119345573	6.076802798	4.991962039	5.225947301	6.912178879	0	6.619128598
hsa-miR-129-2-3p	8.028317035	0	6.868277705	7.597643751	6.224076363	7.48017678	7.76435599	6.779097478	6.340922914	6.808309115	6.048806538	7.246483679	7.772293156	5.406150511	6.895944028	7.042002216	5.815113437	8.093621169	7.59702333	4.880341034	7.743081518	6.282499639	6.691462565	7.139185094	7.694892557	7.625429124	7.097507034	0	6.826599646	8.910502632	0	7.507341288	0	0	0	0	0	0	8.590970841	8.195029274	0	7.59702333	7.59702333	6.603827652	4.003991906	6.837520753	8.153351214	8.097780467	7.625429124
hsa-miR-129-5p	9.305555059	9.108211408	8.355381924	8.567343623	9.073752066	7.975026443	8.194583393	8.542701349	8.817382754	7.370727351	8.487765067	8.268019943	7.5172241	8.359580411	7.865153881	8.615949723	8.506077161	9.220248816	8.799070661	7.773593412	8.579325536	8.359580411	8.066586912	7.748732922	8.75737825	7.997239742	8.055711935	9.46635359	8.808541419	9.634461145	8.041093887	8.282291683	8.421163141	8.026475838	7.222483185	8.063020959	8.333454851	9.283627987	8.698906057	9.173992625	8.179965345	8.670886005	9.366745566	8.59763763	8.359580411	8.542701349	8.114184128	8.983957998	8.326145827
hsa-miR-1290	11.81556471	11.50005027	11.68935893	11.38285919	11.32198866	11.40734723	11.49103557	11.03390348	11.17261116	11.30064901	11.85547972	11.08725259	11.32198866	11.14060169	11.26863955	11.41801705	10.96988455	11.22596026	11.38600758	11.26863955	11.53538508	11.28997919	11.56739454	12.10403506	11.37384449	11.53610906	10.92310958	11.48202087	11.04030066	11.51807967	11.70738833	11.12143294	11.28369751	11.50005027	11.29271221	11.24763872	11.48202087	11.15749174	11.63527074	11.66231484	11.10340355	11.58873419	11.40734723	11.36466794	11.31131883	11.75945133	11.70738833	11.05833005	11.59019725
hsa-miR-1291	8.63340396	8.546763691	8.932706707	8.814560886	8.921966005	8.867170029	9.216256677	8.798675058	8.552093162	8.51099618	9.127450918	8.702782098	8.689083104	8.168521325	8.661685116	8.853471034	8.593190145	9.168547901	8.798675058	8.538394168	9.195945889	8.757578075	8.730180087	8.743673393	8.909077542	8.964212259	8.688538677	9.035099751	9.302896945	8.712167841	8.932706707	8.562516468	8.397112318	8.790931721	9.042976139	9.113863632	8.798808109	8.523134527	8.397112318	9.421042766	9.105987244	9.168547901	9.374032813	8.716481093	8.716481093	9.565818732	8.814560886	9.200503901	8.570392856
hsa-miR-1292-3p	9.972772424	9.703945682	9.307779956	9.180440973	9.142513278	9.002847773	9.251184852	8.281242665	8.723516764	9.165790862	9.864118386	8.351075418	9.375289119	9.049402941	9.398566703	9.375289119	10.12017181	9.88739597	9.538232208	10.09689423	10.65555625	10.16672698	9.933951138	9.810061501	9.902028545	9.208738525	9.449267715	10.03644192	9.831284665	9.512937207	9.583681087	9.548309147	9.909102933	9.880805381	10.37601254	9.866656605	9.222887301	9.859582217	10.08596263	9.569532311	10.37601254	10.23655973	10.44605799	9.538232208	9.88739597	9.840840802	9.272408016	9.739317622	9.505862819
hsa-miR-1292-5p	9.861844904	10.00582959	9.989831289	10.03782618	9.965400031	10.18914893	9.493884047	10.00488513	10.42605953	9.912753231	9.912753231	9.833783031	10.36025103	9.689004331	10.05753193	10.13650213	9.649519231	10.04437023	9.662680931	9.28099163	9.61003413	9.58371073	9.50474053	9.845846606	9.573875538	10.16581257	9.549878091	9.965833842	9.829848308	9.549878091	9.925838097	9.613871283	9.997830438	10.01382874	9.861844904	9.685863625	9.917838948	9.885842351	10.02982703	9.81385001	9.925838097	9.728489431	9.55738733	10.20231063	10.20231063	9.781136231	9.613871283	9.949835544	9.973832991
hsa-miR-1293	8.818569265	8.247676228	9.380400507	8.999805149	8.739982341	8.877894657	8.564839026	9.281022964	9.588673514	9.07945881	9.397718	9.662933992	9.281022964	8.718765062	9.058241531	8.824851459	8.77180826	8.77180826	8.442940431	8.262593557	8.442940431	9.058241531	8.824851459	8.900125413	8.447035701	8.70076594	8.782322088	8.691704145	9.135732063	9.289782565	9.307906153	8.755136705	9.117608474	9.04511412	9.04511412	8.655456968	8.918249001	8.755136705	8.519530055	9.217288211	9.679439717	8.655113224	8.358071314	8.612678665	8.994589693	8.718765062	9.289782565	8.764198499	9.652254334
hsa-miR-1294	10.21660522	8.84189422	8.903911258	8.2010515	8.286594558	8.118223747	7.591217298	9.081678943	9.670976781	9.399712697	8.97878567	8.642044048	7.968560804	8.688813717	8.090161945	8.52979684	8.57656651	7.893729332	7.846959662	9.175218282	7.407324767	8.370779963	8.464319303	9.058953851	8.118362117	7.95298335	7.456847051	8.108025944	11.21921399	7.715251373	7.994328042	8.170042981	8.676515454	8.304413229	8.242396192	8.84189422	7.694579028	7.911638659	8.12869829	7.983991869	8.655843108	8.034038341	8.015330473	9.334235159	9.268757622	7.86566753	8.697187799	7.684242855	8.397438785
hsa-miR-1295a	7.10475631	7.072738203	7.416932854	8.897770307	7.454969841	7.165867705	7.272851372	7.836059019	7.126444687	7.034457644	6.863624564	7.494392859	7.704648958	7.179008712	6.272279287	7.323559779	6.916188588	7.165867705	7.205290724	7.652084933	6.70593249	6.351125324	7.087021668	7.464960015	7.456955488	7.360901167	6.536434909	7.57702339	6.984688408	7.585027916	7.368905693	7.088747256	6.85661598	6.912647667	7.448950961	7.120765363	7.504982649	6.85661598	6.568453016	7.240833265	7.392919274	7.284136761	7.928046062	5.943754133	7.087021668	7.376123804	8.249403639	6.864620507	6.968679355
hsa-miR-1295b-3p	0	6.144489142	7.084931413	6.453071762	6.580101583	4.978350548	6.864515256	6.704682219	5.209714586	6.758073921	6.384332012	6.811465622	6.811465622	6.081779039	7.452166036	6.13517074	6.028387338	7.505557737	6.313143077	5.458875858	4.907161613	6.41992648	6.473318181	6.746959972	6.930640103	7.077584208	0	6.893904077	5.872642548	6.915945693	6.651446304	7.13636185	7.422902855	7.070237003	7.224528313	7.334736392	0	7.268611544	7.349430802	6.284086042	0	7.274193699	6.170765208	5.957198403	6.27754861	7.363179867	7.349430802	7.540458138	7.180445081
hsa-miR-1296-3p	7.476559193	8.629343956	8.487462754	8.58500608	8.636412411	8.429093469	8.966311809	8.625500888	8.974669632	8.636412411	8.789173736	8.461828039	8.832819829	8.745527643	8.538208702	8.73461612	8.036278633	8.614589365	7.99263254	8.625500888	8.112659295	7.883517307	8.352712807	8.762357582	8.09728945	8.620476381	8.576138505	8.381051853	7.813527047	8.363316703	8.416522154	8.301243677	8.460860029	8.274640952	8.496330329	8.58500608	9.214603912	8.505197904	8.159362476	8.602741231	8.771225157	8.570943272	8.341801283	9.181988573	8.025367109	8.483651086	8.664814256	8.177097626	8.451992454
hsa-miR-1296-5p	5.997043418	5.512001415	6.579093821	5.970586582	0	6.696757355	0	5.696236833	6.553825852	7.158536057	0	0	0	0	4.739695235	7.697277877	6.245973384	6.938641437	7.026599285	7.180525519	0	0	0	5.952948691	6.146965492	5.723656108	0	6.102870764	6.852481132	5.723656108	4.806485775	6.587912767	0	5.794207672	0	5.459087742	5.194519377	6.81720535	5.926491854	5.847121345	5.520820361	4.816658352	4.596763732	6.663773162	0	0	4.568374247	6.085232873	6.182241274
hsa-miR-1297	0	0	7.108579461	6.996316529	5.039126429	5.850414263	0	6.256058181	5.876584839	6.059778866	5.287746894	4.450288484	6.648616811	6.949578427	6.37382577	6.020523003	6.360740482	4.149326868	5.732646674	5.745731962	6.085949441	4.424117909	5.497111497	0	0	0	0	0	6.795847009	7.533574843	0	6.314720161	6.082175517	0	7.589706309	0	0	7.212823611	7.469424597	0	0	5.549452647	5.026041141	5.667220236	0	6.099034729	6.547264804	0	7.108579461
hsa-miR-1298-3p	7.38189528	0	0	7.563097673	8.035984323	5.648165182	0	6.418429421	7.169437054	8.401859837	6.168093543	4.377229188	6.148836937	6.148836937	6.148836937	7.747135233	5.744448212	4.916414155	7.130923842	7.458286144	8.093754141	6.572482269	5.41708591	0	0	7.490616716	0	7.664571013	7.38189528	8.048720087	0	0	0	0	0	0	7.679067205	0	6.541116175	8.208178193	8.599575363	5.99478409	7.439029538	6.322146391	5.205263245	7.997471111	7.693563396	7.729803875	7.816781024
hsa-miR-1298-5p	8.512858381	8.748891045	8.34426362	8.8275686	8.730296877	7.65800229	9.108559868	8.366957389	8.934121468	8.91639759	8.650539428	8.039065656	7.914998513	8.322647695	7.285800863	8.074513411	9.483561669	7.994755962	8.942983406	9.262013201	7.906136575	8.473300654	8.597367796	7.827239688	8.198148161	8.81632895	7.894677592	8.220627462	8.108230955	8.602775586	9.119799518	8.456660127	8.130710257	8.872527203	8.18690851	8.50161873	8.748891045	8.299305017	8.614015237	9.333352882	8.096991305	8.535334225	8.491024531	8.127685043	8.579643918	8.960707284	8.557816983	8.400461874	8.490379079
hsa-miR-1299	6.746032179	8.158958404	8.368618425	7.356780934	7.350964392	7.435219412	7.867257506	7.561601942	7.087667456	8.06713206	7.414155657	7.782771369	8.19351459	8.035536428	7.877558266	7.245645618	8.2356421	7.730111981	7.056071823	7.19298623	7.182454353	8.025004551	7.666920717	7.037733077	7.8490262	9.052292405	6.308480831	7.803447935	7.684944445	7.912835771	8.186305364	7.229161791	6.964807852	7.502631383	7.475284424	7.502631383	7.502631383	7.912835771	8.222767976	7.37501224	7.484400077	7.214049985	7.572133819	7.308836883	7.171922475	7.382560025	8.131611445	6.964807852	7.949298384
hsa-miR-1301-3p	8.081007019	9.219281667	7.906526963	8.42996713	8.630701268	8.400333807	7.707121185	8.218464758	7.418240946	8.448832219	8.545829045	8.861068729	7.733480629	9.030813174	7.672857613	6.448272688	7.345493326	5.611675065	8.060844916	8.351835394	7.406116342	8.157841742	6.969630626	8.039464148	8.105932741	7.474481111	6.967658093	8.122549889	7.740355482	7.964686982	7.183681019	9.659636092	7.765281204	7.059052408	6.851338056	7.75697263	8.056081297	7.291692482	8.097624167	7.449555389	7.366469649	7.757729836	6.8726338	9.794663177	7.030253642	8.230589361	6.876263778	5.488731908	7.216915315
hsa-miR-1301-5p	0	0	0	0	0	6.050126854	0	0	0	0	0	0	0	0	0	0	5.241075569	4.640811711	0	0	0	0	0	5.372198219	0	0	0	0	0	0	0	0	0	0	0	0	4.638980589	0	0	0	0	0	0	5.928334188	0	0	0	0	0
hsa-miR-1302	0	5.573281802	7.471116797	6.6744947	4.079764331	6.717457063	0	6.984032393	7.208516881	6.577154258	6.731487344	4.851429758	7.068214076	7.390910527	4.977702282	5.132035368	6.773578185	5.20218677	6.226397246	5.412640978	5.20218677	6.422821173	5.019793124	6.736974865	6.861935194	6.963465461	0	0	5.604521884	8.22087877	6.979085502	0	0	0	0	6.932225379	7.486736838	6.994705543	6.510484269	6.822885091	6.744784885	7.152395759	7.390910527	5.20218677	6.268488088	6.212366966	7.502356879	6.861935194	6.276183652
hsa-miR-1303	9.825691691	9.900608073	10.02047428	9.196394085	9.493544953	8.893190641	9.38368504	9.509770745	9.169029108	8.974319602	9.363738615	9.363738615	9.201480693	9.525996537	9.493544953	9.899189759	9.590899706	9.315061238	9.54222233	9.233932277	10.0127703	9.964092928	9.461093368	10.00549101	9.900608073	8.477196822	9.42114323	9.997999369	10.26769834	11.70609287	8.964153302	9.451109783	9.945557902	9.541009441	8.469705184	9.113986066	9.645892375	9.30127702	9.451109783	9.810708415	10.26769834	9.996544512	10.25615719	9.379964407	9.655802875	9.882963966	9.488567974	9.099002789	9.241343914
hsa-miR-1304-3p	8.620686118	7.960492526	8.032842509	8.367461179	8.141559979	7.950136185	7.119423978	8.343618428	7.120633077	8.386157049	8.279810497	7.939501529	7.843789632	8.407426359	8.375522394	8.088386703	7.4715767	7.865058943	7.918232219	8.566946188	7.322691526	8.099021358	7.726808425	7.779617569	7.8610113	8.159454978	7.870055048	7.924317535	8.620686118	8.2770237	8.4850299	8.674948605	7.164642717	7.680136343	7.951448778	8.412679918	7.499261387	7.906230039	8.656861109	8.159454978	8.19562997	7.98204015	7.109998422	9.151852225	7.694904459	8.67329274	7.951448778	8.240848709	8.150411231
hsa-miR-1304-5p	8.496244632	8.140912747	7.564485466	8.227771652	8.312030862	8.271211776	8.188290331	7.2235219	8.910710791	8.733828085	8.012690897	8.2984245	8.121541794	8.50251993	7.931052725	7.414010968	8.475307206	8.584158103	7.740563657	7.999084535	7.169096451	8.475307206	7.754170019	8.322526821	8.480452104	7.177568524	7.943506144	8.362008142	8.583103537	7.888232295	8.069846369	8.622584858	7.03543577	7.588174258	9.088464441	7.801373389	7.935609879	7.848750974	8.117223954	7.722410748	7.998779992	7.550074588	7.740563657	6.788118315	8.257605414	8.516126292	7.880336031	7.951402408	8.093535162
hsa-miR-1305	0	0	7.390963725	6.979839597	5.688203259	6.277950274	0	5.527363165	5.277167462	6.849826166	6.56388822	5.116327367	5.741816624	4.776776055	5.956270084	5.4737498	4.901873907	6.367305882	3.293472959	7.618284397	7.707640005	6.45666149	6.385177004	7.882844379	7.669940812	7.743355835	0	6.79630204	7.24413368	8.088406443	7.390963725	0	0	0	0	7.258816684	0	0	6.590739976	7.324890205	0	6.760470558	6.403048125	5.563105408	5.616718773	8.08293356	7.427671237	7.361597716	7.023888611
hsa-miR-1306-3p	8.717464406	8.68492025	8.302526418	8.571015704	8.633882476	8.152907005	8.294390379	8.72248322	8.595910728	7.89976202	8.190878752	8.874370211	7.73521778	8.646539725	8.444023737	8.57059623	8.811083965	8.73514047	8.342765743	7.849133023	7.760532278	8.747797719	8.431366488	8.090989405	8.009629015	8.156077717	8.701192328	9.083586159	9.352075445	7.724867651	8.090989405	8.245574145	8.1316696	8.60355986	7.830636158	8.530335509	8.693056289	8.587287782	8.546607587	8.221166028	8.750008561	8.481995485	8.102278008	8.608567977	8.342765743	7.988362765	8.733736484	8.481519275	8.693056289
hsa-miR-1306-5p	9.783005208	9.441099104	8.177945998	8.757286896	9.018310728	9.088767381	8.272919916	9.028375964	9.54170301	9.058571673	8.565375099	9.360528759	8.978049783	8.967984547	8.323809431	8.132569943	8.424461793	7.528655772	8.021852345	9.108897854	7.518590536	8.374135612	8.434527029	8.035485122	8.985224299	7.731568585	7.370667698	8.643318195	10.09641914	8.405883401	8.130459039	9.735518249	8.671810371	8.671810371	8.662312979	8.947234732	8.111464256	8.899747773	8.833266031	7.465641615	9.023213866	8.343939903	7.719895259	10.12548671	8.726418879	8.052048054	8.757286896	7.579610317	7.826542503
hsa-miR-1307-3p	11.29235593	12.20572768	10.70049103	11.39465356	12.31423789	11.25042642	10.64203524	10.3883723	11.14037696	10.44339703	10.57178807	12.09413897	11.15871854	10.75520384	10.64515438	11.04866907	10.51676334	10.42505545	10.82857015	11.43384219	10.37003072	10.73686226	10.3883723	11.02930486	10.98546302	10.1743889	10.5689655	11.17544434	11.82576503	10.5397376	10.35706325	12.35917414	10.56165852	10.35706325	10.86124446	10.41551904	10.2036168	10.78817472	11.22659316	10.45936089	10.97815604	10.42505545	10.37003072	11.23208484	10.97530277	9.764758681	10.21823074	10.40821207	10.49589576
hsa-miR-1307-5p	8.28228779	8.881953272	8.132371419	7.649307559	8.698290645	8.456922262	7.732594431	7.877638143	8.094869688	7.986253916	8.155211784	8.34830649	8.818974837	8.34830649	7.937980239	8.324169652	7.672475018	7.684543437	7.250080347	8.05866443	8.046596011	7.394901377	8.468990682	8.040755859	7.799223929	7.799223929	8.448861535	7.815881304	8.207329604	7.940811612	8.065741921	8.415546786	8.382232037	8.049084547	7.932482925	7.474405126	7.890839489	7.657636246	7.466076439	7.9491403	8.265630415	7.600064503	7.841432886	8.263827556	8.396580167	7.889706562	7.990783736	7.757580493	7.724265744
hsa-miR-130a-3p	10.53188908	9.254773078	8.873412051	8.518657606	8.830940389	8.569120843	8.22598519	9.16912397	9.60548988	8.601848287	8.830940389	9.758217949	9.398216073	8.470938513	8.776394651	8.841849537	8.045481751	7.674570727	7.925481125	9.201851413	8.056390899	7.761843909	8.580029991	8.46544444	9.361199412	7.951050496	7.605164912	8.696034829	10.29242983	8.252591773	7.915575051	9.662740689	8.802461162	8.802461162	8.589608495	7.82688644	8.181640884	9.618396384	8.642821662	7.676115801	8.075214551	8.034572603	8.296392149	9.867309427	8.994577606	8.121845785	8.092952273	7.58742719	8.563001912
hsa-miR-130a-5p	7.706222909	6.625790616	8.123493311	7.952114396	6.995720945	8.391676278	7.795637995	7.012339461	8.408294794	7.028957976	6.630113596	7.211761651	7.66046158	7.494276421	7.461039389	7.942976349	7.112050556	7.826646738	7.942976349	8.358439246	8.474768857	7.161906103	7.610606032	8.048980739	7.415623878	7.661515366	7.25169622	8.034078225	7.087768562	8.20545714	7.885053081	7.475233936	7.408172621	7.654064108	7.587002794	7.922309367	7.96701691	6.931292161	7.281501249	7.899955596	7.981919425	7.461039389	7.893120802	8.125780024	7.328091262	9.47187981	7.825443024	7.758381709	8.309774741
hsa-miR-130b-3p	10.1117338	9.820583334	9.216978712	10.74374334	9.248442815	8.956240547	8.805107323	9.136057327	9.47321379	9.360828302	8.843855059	9.023671839	9.248442815	9.29339701	9.113580229	9.001194742	9.315874107	9.29339701	9.248442815	8.776423766	9.360828302	8.956240547	9.495690888	9.224079943	9.543635331	9.046549172	8.52105809	9.11756148	10.7579458	8.954233171	9.330598406	9.45131933	9.714064871	9.19567502	8.904524555	8.592070398	9.131763942	8.940030709	8.961334402	9.11756148	8.336426088	9.181011522	9.585599278	9.315874107	9.113580229	8.619084083	8.833512247	8.151794086	9.401610714
hsa-miR-130b-5p	8.33024514	8.438443593	7.753186724	9.111678412	7.734331785	8.933419929	8.354289241	7.545903648	7.819980938	7.049138559	9.387360441	6.877840253	8.556563655	7.691507208	6.894970084	7.160482459	7.571598394	8.008409075	7.648682632	8.54799874	9.130412981	8.059798567	9.404490271	6.310540682	8.654840499	10.43410395	7.753186724	8.222046687	7.28432676	7.63296622	8.198002586	8.31822309	9.03954611	8.125870284	7.440613415	8.306201039	8.198002586	8.726972801	8.594730248	7.356459062	8.438443593	9.395925356	9.627178069	9.216062134	7.006313983	10.02972909	8.378333341	7.693076472	7.693076472
hsa-miR-132-3p	7.615745738	7.968251035	7.162524643	7.422707123	8.012498515	7.72694838	7.716461537	6.905991742	7.917315137	7.679356691	7.798335914	7.215337721	7.060664732	7.441398245	7.167746032	7.810233836	7.703152536	7.227235644	7.3105211	7.500887857	7.251031488	7.762642147	7.929213059	7.842356286	7.909500152	7.338777291	8.152896666	7.666103638	8.253612465	8.144503683	7.531815906	7.674496621	7.993429984	7.691282587	6.642159681	7.556994855	7.305205358	6.986271994	7.137345693	8.010215951	7.75003347	7.524683701	7.596071235	7.548479546	6.965481353	8.119579816	7.431100107	7.733247504	7.556994855
hsa-miR-132-5p	7.797918088	7.83558923	7.391069755	7.398603984	7.81329649	6.877719366	7.08970062	7.607152378	6.687432494	6.957005563	8.08286956	7.131435197	7.55958066	7.274150351	7.845010969	5.4822823	6.306858748	7.321722069	7.068006239	7.337579309	6.227572551	7.401008266	8.209727475	7.391069755	8.506135557	9.161613426	7.466412039	7.466412039	7.338330157	7.549288551	7.225316731	7.79038386	0	7.473946268	0	6.072579788	7.443809354	7.986273798	6.615044231	8.287642933	7.247919416	7.765724772	6.814290409	7.03629176	6.655718015	8.669587417	7.255453644	7.504083181	7.782849631
hsa-miR-1321	0	6.625468503	7.339889237	7.984268723	8.413482827	7.035377911	0	6.56734228	7.555417502	5.761280914	5.475259139	5.241241323	6.723354157	6.905368014	6.073304668	4.175160161	7.035377911	7.71142938	7.321399686	6.853364055	7.6854274	6.619346239	7.165387809	7.543008858	0	7.269847989	0	0	6.772555125	7.171790241	7.67608723	7.669083105	0	0	0	6.737534501	6.940654121	7.529000608	6.667493252	7.746128478	6.975674745	6.463334361	5.94329477	5.085229445	6.307322484	5.891290811	6.849600498	0	7.080736618
hsa-miR-1322	0	8.808254307	9.281891132	9.213248114	7.831763684	7.311020651	8.698425477	8.464094511	8.017743339	7.27382472	7.125040996	8.166527063	7.980547408	8.203722994	8.83605382	9.282404992	7.571392167	8.724466027	8.724466027	8.166527063	8.947641613	9.542776509	8.315310787	8.465039216	9.075962077	9.185790906	0	0	9.357398452	8.993590456	9.151469397	0	9.968321314	0	8.876897325	8.636646761	8.938676041	8.808254307	8.163009936	9.535870299	8.684696874	7.794567753	7.757371822	7.68297996	8.315310787	8.129331132	8.74647559	0	8.657239667
hsa-miR-1323	0	0	0	7.194006187	3.53727402	7.054739309	0	4.778732357	5.765532574	5.303964731	5.04930661	6.62500373	5.717784176	5.04930661	4.683235562	5.415377658	5.574538984	6.067939092	6.609087598	5.065222743	6.68866826	5.749616441	6.147519755	0	0	0	0	0	0	0	0	0	0	0	0	0	0	7.502624294	6.13266099	0	8.104805967	5.367629261	5.701868044	3.648686948	5.367629261	6.322597212	6.576769973	0	0
hsa-miR-1324	8.198414365	7.766246721	0	7.515310669	6.555404681	6.028612051	7.24346328	7.109923239	5.695900916	7.054471383	5.25228607	6.721760248	7.220826951	7.35945659	7.858523292	4.392782305	7.525812158	5.612723132	6.943567672	6.000886123	6.943567672	7.969427004	5.695900916	0	0	8.121739461	0	7.487428886	6.80432519	7.201640605	7.95444876	0	0	7.780187613	0	7.180729267	0	7.459547102	6.699768502	7.299226847	7.417724427	7.248552879	7.470360302	6.30587133	6.666308393	6.9712936	7.661690033	7.431665319	7.578044682
hsa-miR-133a-3p	7.538490802	8.785019723	7.816433061	8.473387493	8.554930203	8.68498432	7.445843382	6.911519098	8.141121652	8.259352666	7.975598231	7.798251709	8.082006144	7.443558664	8.022890637	7.656374491	7.278035243	7.916482723	7.904659622	7.668197592	7.632728288	6.45041814	7.301681446	8.144910277	7.639560715	7.125788659	7.487955846	7.428998397	7.6564057	7.201591094	7.15947863	8.717639781	7.108943674	7.622715729	6.637284082	7.370040948	7.016296254	7.513223324	7.631138222	7.631138222	7.15947863	7.975598231	7.443558664	7.25438904	6.61594156	6.745995677	7.690095671	7.87539051	8.187022741
hsa-miR-133a-5p	7.939656105	8.604696583	8.313274351	8.223605972	8.494534517	7.903731121	8.350636176	7.477039779	8.658646571	7.936553532	7.673974245	7.50986219	8.166310408	8.642235366	8.822758625	8.478123311	8.330422462	8.691468982	8.461712106	7.969375943	7.657563039	8.609412955	8.740702598	8.649530772	8.597224218	8.081631039	7.244726168	8.492611109	8.485138744	8.455249285	8.671947867	8.567334758	7.909766646	7.864932456	7.386701101	8.395470365	7.812625902	8.290857256	8.955897734	8.559862393	9.232375236	8.494534517	8.396067284	7.788852683	8.527356928	7.985787148	8.821395166	9.195013412	8.036796849
hsa-miR-133b	7.865062277	8.198014772	8.688681607	8.005252801	8.078016802	8.422026369	8.47839582	7.944851808	8.555191363	7.83388098	7.944851808	8.643968025	8.089113885	8.655065108	7.700715987	7.745104318	8.11130805	8.089113885	7.778395566	7.955948891	8.666162191	8.688356357	7.656327655	7.558395505	8.609824437	7.57591932	7.943919447	7.716109845	7.777443199	9.153062718	8.136681417	7.339347811	7.409443073	7.716109845	8.092871879	8.241824311	7.65477649	8.04906234	7.540871689	8.390776743	7.847538461	7.778395566	7.47877433	7.267929757	7.290123923	7.867172229	7.821252738	8.206776679	8.057824247
hsa-miR-134-3p	8.204410637	8.359064847	8.359064847	8.328134005	9.016070446	9.147264175	8.080687268	8.360101801	8.453811607	8.388214743	7.535455504	8.172682188	8.313246898	8.303875917	8.313246898	8.125827285	8.594376317	8.163311207	8.238279053	8.678715143	8.107085324	8.05085944	8.172682188	8.410616251	7.52393211	8.276582602	8.441547093	7.338347057	8.853958322	8.142548952	7.998205022	8.11161811	8.40030597	7.998205022	8.431236812	8.647752707	7.761068566	8.575580742	8.936440567	7.864171373	8.420926532	8.266391995	8.078972382	7.629165311	8.64123122	7.291810007	8.451857374	7.843550812	8.328134005
hsa-miR-134-5p	8.055606254	9.729184488	8.547835147	9.047636791	9.537645158	9.677551507	9.024918535	7.952039867	8.620481313	8.573845863	8.449484664	9.040200361	9.257832459	8.636026463	8.853658562	8.978019761	8.760387662	8.558300714	8.558300714	8.402849214	8.262942865	8.589391013	8.154126816	8.085897263	8.873463491	8.502398633	8.154052033	8.918900004	8.494825881	8.275216068	8.547835147	9.486856418	8.744726704	8.532689642	8.805308721	8.752299456	8.532689642	8.646280925	9.040064039	8.479680377	8.570553403	8.962474611	8.573845863	8.402849214	8.978019761	8.060855916	8.668999182	8.199488546	8.222206802
hsa-miR-1343-3p	8.448600119	8.571063894	8.134786697	8.739451584	8.683940477	8.414731165	8.41033019	7.756663959	8.69889655	8.69889655	8.205346145	7.337893919	7.726751814	7.741707887	8.07074149	8.115609708	8.713852623	8.609160113	8.324994728	8.564291894	9.057842298	8.728808695	7.651971449	7.736779429	7.537775795	7.560737753	7.935783063	8.486870049	7.836281246	8.823645429	8.234288514	7.377042091	7.843935232	8.03528488	7.713817471	9.007341091	7.79035733	8.287866415	8.41033019	8.509832007	8.571063894	8.459599384	8.07074149	8.085697562	8.69889655	7.891268615	8.272558443	8.548101936	7.369388105
hsa-miR-1343-5p	0	9.829457673	9.297048397	9.276032241	9.40882062	9.590262176	9.73138228	9.07185773	8.73489484	9.305139731	9.616182399	8.708974617	9.149618397	9.097777952	9.123698175	10.21234751	9.356980175	8.657134173	9.538421732	9.175538619	9.642102621	8.942256618	10.03090596	9.065870684	9.241005315	9.738387665	9.360096863	9.612290731	9.633306887	9.689349969	9.738387665	9.535231494	10.15871078	9.619296116	9.521220723	10.06764077	0	9.297048397	9.843468443	9.479188412	9.542236879	9.953145289	9.616182399	9.356980175	9.149618397	10.16050707	9.766409206	9.58426919	9.283037626
hsa-miR-135a-3p	9.460189136	10.10759982	9.791087928	10.15076053	10.01319543	9.507198534	9.711959956	9.628637789	9.547678285	10.3775132	10.41799295	9.628637789	10.15487456	10.01319543	10.01319543	9.97271568	9.992955556	10.19535431	10.13463469	10.11439481	10.27631382	10.3775132	10.19535431	9.488962944	9.179644508	10.38814444	9.827055188	10.28024266	9.877409352	9.711959956	10.25866231	10.12198672	10.18672779	9.819861736	10.17234088	9.963730776	9.488962944	9.532123656	10.53201348	10.18672779	10.74062359	10.19535431	10.27631382	9.709597293	9.97271568	10.39775307	10.69746288	9.539317108	9.855828996
hsa-miR-135a-5p	0	0	0	0	0	0	0	0	0	0	0	0	0	0	0	0	0	0	0	0	0	0	0	0	0	6.481888273	0	0	0	0	0	0	0	0	0	0	0	0	0	6.295770509	0	0	0	0	0	0	0	0	6.219631424
hsa-miR-135b-3p	7.105141391	6.855820144	5.381891601	6.430507431	5.372260138	7.529953901	8.190422109	9.885436259	7.350146087	5.731875765	6.019568267	7.799665621	7.745723277	5.13850998	9.202166568	6.954568897	7.188319055	7.745723277	8.231204374	8.662743127	6.541010926	7.008511241	9.058320317	7.303131792	9.143709226	7.64778175	6.518503164	7.853105129	5.763206448	7.37646157	5.616546892	7.222469036	6.481838275	6.19585214	7.149139258	8.593735889	8.021763619	9.532357051	6.386509564	7.163805213	6.569834009	7.691780933	7.51197312	7.062453586	6.630914833	6.828703428	8.227086998	7.486456238	8.183089131
hsa-miR-135b-5p	8.077993498	7.596347654	8.008189753	8.657364586	7.408170439	7.734324285	8.692266459	6.72868326	6.674324286	8.712785823	7.97893967	6.239452491	6.53842685	8.006119157	7.054837106	6.810221722	10.07176018	4.744580698	6.973298645	7.815862747	7.924580696	7.59842685	7.000478132	8.399090728	0	8.168738368	0	0	7.177525181	8.224581364	8.433992601	7.749915894	0	8.001209378	0	8.406071102	8.336267357	7.728974771	0	8.510776721	7.379956043	6.565606337	7.625606337	8.794324285	6.320990953	8.576888387	8.105914997	8.636423463	8.231561739
hsa-miR-136-3p	7.952835199	7.76920013	7.673390529	8.056628934	8.364323433	8.602359489	8.336073604	8.470117236	8.165960054	8.43044456	8.298202307	7.61054259	8.192408504	8.23208118	8.139511603	7.994045124	8.615583714	7.663439492	8.324650757	8.615583714	8.549462588	8.046942026	8.324650757	7.888962132	8.176390935	8.216311602	8.032676533	8.128486134	8.423899071	9.645471486	8.439867338	8.136470268	8.35204187	8.487772139	8.00074	8.463819738	7.817104931	7.920898665	8.767216809	8.248248136	7.521691994	8.179184279	8.337874983	8.403996109	7.570869914	8.509789912	8.272200536	8.160422668	8.104533734
hsa-miR-136-5p	6.963453228	7.778101194	6.8446504	7.71869978	7.89187431	8.218618024	7.107713806	8.206948605	7.238386882	7.460105831	6.374849924	7.273395137	7.145031535	7.133362117	0	7.611808269	6.75994073	6.491544108	7.343411647	7.063345607	7.331742229	7.658485943	6.89997375	7.031340559	6.785248986	7.16711522	6.352467254	6.946481396	6.021516518	6.564615162	6.997396894	8.126023763	6.708875739	7.158629303	7.642326533	7.243488467	6.904051814	7.803558943	7.506551872	7.285918048	7.447150458	0	6.993329097	7.203378627	6.923312587	7.635147106	7.769615278	7.218030718	7.455636374
hsa-miR-137	8.300224992	8.942118253	8.647194322	9.289087584	8.76658462	7.966833703	8.942118253	8.575094964	8.304756626	8.552566769	8.316020723	8.496246282	8.338548918	8.913017887	8.507510379	8.169587456	8.383605308	7.741551754	8.834169205	8.913017887	7.741551754	8.304756626	8.924281984	8.282876526	8.16143726	8.707913955	8.53442929	8.326247692	8.465035424	9.080905986	8.881398621	8.421664258	8.256853826	8.768633588	8.239505359	8.785982055	8.491058124	8.005301061	9.193671018	9.124277152	8.742610888	8.620151354	7.955569605	9.160828031	8.203379749	8.721528231	8.950792487	8.942118253	8.751285122
hsa-miR-138-1-3p	7.752144665	7.435773017	7.482298259	7.938245635	8.393893314	7.344834093	7.882415344	7.015717475	8.311614159	8.517312046	8.321899054	8.208765216	8.45560268	7.612241345	7.828224126	7.76651476	8.013352224	7.416828353	8.208765216	7.190560678	7.540247085	8.126486062	7.776799655	8.012686023	7.826585053	8.115041556	7.696314374	7.156621562	7.370637677	8.012686023	8.505853593	7.975465829	7.240366998	7.482298259	6.840249914	6.933300398	8.096431459	7.789364859	7.65909418	7.575348744	7.687009326	7.817939232	7.900218386	7.180275784	8.208765216	6.902583637	8.012686023	7.53812855	7.445078065
hsa-miR-138-2-3p	10.94111383	10.55816904	10.96983469	10.76878868	10.36261358	10.86180187	10.77836229	10.26277592	10.22284086	10.24280839	10.96163952	10.36261358	10.59224019	10.46245124	10.42251618	10.41253241	10.51237007	10.74199668	10.41253241	10.8218668	10.75198044	10.63217526	11.42089275	11.25704329	10.65390524	10.72092058	11.17088071	10.82623039	10.83580401	11.54425188	11.04642365	10.30925492	10.50072732	10.62518438	10.64433162	10.87409849	10.65390524	10.67305248	10.7304942	10.89324573	10.96026107	11.04150965	11.04150965	10.65214279	10.26277592	11.18128237	10.94111383	10.67305248	10.634758
hsa-miR-138-5p	8.551632582	8.300293207	8.906464642	8.906464642	9.16396029	9.319207464	8.610771259	10.0091949	8.870715629	8.525721909	8.646469711	9.129460919	8.629220025	8.611970339	9.646951498	9.008713117	8.767217513	9.060462175	8.956964059	8.611970339	8.801716885	8.905215001	9.42270558	8.566417252	9.290866041	10.95414132	8.913856977	8.566417252	8.485101571	9.106057676	8.884287639	8.958210985	8.766010285	8.847325966	8.847325966	9.556990086	9.320435379	9.93399915	8.492493906	8.766010285	9.069096003	8.594720653	8.853465943	8.870715629	8.956964059	8.629220025	8.891679973	8.625555928	9.357397052
hsa-miR-139-3p	10.68860679	11.28444731	10.30726886	10.60121685	10.93200162	10.9855637	9.933875472	10.30264716	10.11517988	10.40977133	11.14624994	10.46333341	10.87843954	10.31603768	10.50350497	9.941103114	10.28925664	9.525996984	10.44994289	10.53028601	10.40977133	10.62401965	11.03912578	11.06994473	10.8077749	9.695539265	10.61710593	10.77599674	10.48204875	10.18015622	9.957709093	11.86439875	9.910041851	10.65682863	10.7680522	10.22782346	10.16426714	9.957709093	10.87133122	10.26754616	10.89516484	11.26676463	10.82487746	10.93200162	10.30264716	10.69097225	10.06098812	10.48999329	10.1165999
hsa-miR-139-5p	7.973796547	7.55083646	7.233616395	6.656113199	6.987564676	7.671430083	6.965199417	7.760079303	7.114206418	7.456139122	7.633437561	7.988034438	8.709892368	7.000228851	7.506795819	7.633437561	7.342161554	6.860922934	7.228183986	6.405012663	6.544318579	6.202385876	6.746945366	7.136010221	7.47763183	7.323088721	6.818790156	7.990064243	7.933127308	6.599176265	7.29055333	7.957528851	7.884324221	6.786254765	7.66471033	7.258017938	7.17667946	7.062805591	7.331222569	6.2819562	7.534568765	7.785407651	6.974900502	7.912049393	8.038691135	6.746945366	6.517837786	6.997734808	7.054671743
hsa-miR-140-3p	13.78869541	12.73676939	12.74591657	11.5567828	12.53968016	12.31942241	11.10857084	12.32991088	12.89628793	12.45577245	11.85793	12.91726486	12.43479552	12.30893395	10.52589507	11.91037232	11.62718379	11.39643758	11.05031827	12.85433408	10.64126817	11.22862216	11.72157997	11.52019407	11.94096448	10.46826804	10.25788284	11.89522857	14.55705877	10.95306873	10.84330254	13.03862642	12.15134968	11.80375674	11.22748422	11.90437575	10.39509058	11.53848843	11.64825463	11.12686521	11.20918985	10.84054899	11.24959909	13.49413038	12.78091483	10.67273357	11.09027648	10.36764903	11.35554478
hsa-miR-140-5p	9.735451238	9.208526761	9.846773311	9.208526761	8.882747416	9.10280161	8.659337869	9.035092627	9.847600419	9.712182454	9.525982751	9.10280161	9.238219575	9.255146821	8.798111188	8.442639029	8.730402205	8.442639029	8.764256697	9.542909997	8.662693223	8.544202503	8.98431089	8.948775258	8.51832991	10.29948307	8.162099277	9.386642077	10.73734989	8.681602283	8.451536666	9.282741476	8.919089372	8.971039672	8.488644024	8.896824957	8.481222552	8.451536666	9.074940274	8.718709641	9.453435321	9.170510592	9.085874364	8.815038434	9.305928558	9.796818682	8.384743423	8.473801081	9.238212647
hsa-miR-141-3p	8.716404692	9.777707116	8.305827841	6.895922431	8.488161363	8.330006024	7.655102267	7.999317588	8.315628266	8.373139299	8.689449977	8.171850685	9.235804784	6.273986617	7.769273459	8.746961009	7.625495878	8.861983074	8.229361718	8.488161363	7.395451748	8.272494992	7.424207264	7.043110358	7.306499281	6.516332512	9.041767479	8.25160071	8.972046882	8.267094176	7.531154539	8.731898158	8.422028837	7.492420874	7.484674141	7.17480482	8.352308239	7.515661073	7.167058086	7.399460077	7.895250991	6.877852457	6.446519714	7.812406733	7.467340539	7.798028975	7.438193742	7.376219878	6.981136494
hsa-miR-141-5p	11.02327526	11.5614311	11.37616434	11.01445304	10.86038581	10.93722407	11.38498657	11.72756038	11.34336912	11.31043844	11.2116464	11.046993	11.42020737	11.5299763	11.59583766	11.32141533	10.94820096	11.25555397	11.34336912	11.23360018	11.13480814	11.33239222	10.98113164	11.76434232	11.45556438	11.13796421	11.64083115	11.55260888	11.40263102	11.12914199	10.740964	11.03209749	10.98798636	11.05856417	11.34969766	11.64083115	11.27911984	11.0673864	11.14678644	11.30558652	11.63200892	11.2006695	11.31043844	11.74951416	11.18969261	11.01406232	11.36734211	11.38498657	11.1997198
hsa-miR-142-3p	13.6769146	13.40101686	12.81856607	13.40868068	13.18171061	12.34786941	10.84896277	11.5884783	12.91369023	12.70522992	12.98814033	13.30083079	14.16445204	12.02028893	11.94583882	12.16918915	11.84160867	11.91605878	11.76715856	13.12215053	10.6206269	11.09710759	12.40742949	11.4467412	11.40842207	10.3584779	10.61138416	11.88357929	13.39335303	11.73030277	11.51571564	11.74563042	12.0905026	11.75329425	11.98320903	11.10186903	9.768363289	11.40842207	11.53104329	11.4160859	11.29346468	11.5140282	11.85649869	11.23111779	12.83924012	10.73974707	10.94859251	11.03289459	12.46603007
hsa-miR-142-5p	15.34850451	13.25292312	13.88768429	12.69642018	12.98067363	12.47566152	12.15730796	13.64280062	14.29370512	13.47446325	12.73377882	13.9345854	13.22756844	13.10412104	11.69008712	13.09289855	12.40832657	12.77866879	11.9818719	14.00192035	11.43196982	12.45321654	12.96945114	12.36599656	12.64424803	12.13991724	11.43559321	12.96597629	15.87022602	12.33991048	12.07904973	13.63551889	13.52247923	12.78337377	12.60077124	13.07901595	11.53124215	12.13991724	12.37469192	12.4616455	11.62689109	12.17265425	12.48688401	14.40593004	13.95703038	11.93698193	12.09644045	11.28777211	12.67902946
hsa-miR-143-3p	12.29902793	11.7035127	11.95238474	11.2146569	13.49147823	11.75115847	11.30353977	12.74096533	13.94831216	12.61044135	11.45747951	12.2406234	12.31676239	11.45747951	11.92519044	10.87012159	10.67433562	10.8157366	11.4792335	12.2623774	10.14136269	10.89187559	11.34870952	11.96127302	10.91245514	10.53914708	11.06355602	12.08570904	13.44561698	11.2857632	10.8680137	12.97453776	11.45464066	11.12577403	11.10799746	11.10799746	10.98356144	10.8680137	11.23243348	10.65469481	11.09910917	9.956453716	10.59819663	11.60975749	13.19779927	10.8266136	10.83246056	12.56567655	11.33909292
hsa-miR-143-5p	8.419310493	7.579549816	7.732967632	7.200042587	7.63683659	6.684175516	8.177071836	8.3191479	8.473633479	8.100293329	7.726953178	7.726953178	7.018894272	8.010176741	7.894312556	8.447885883	7.623962792	7.984429144	7.868564959	8.422138286	7.71407938	7.443729615	7.817069766	7.167744099	7.89446007	7.89446007	8.185146458	7.765266119	8.419310493	7.474579731	7.660296035	8.072101751	7.619922925	7.821788472	8.467758224	7.232341074	7.369609646	7.337311159	7.959057045	7.846012338	7.175818721	7.726953178	7.829943564	6.812913499	8.061671934	7.469477212	7.700669144	7.886385448	8.136698726
hsa-miR-144-3p	11.73685482	9.365538108	10.64555682	8.216803366	9.09061306	8.046391105	9.143996408	9.861348312	10.28400958	9.202493984	8.655520579	9.4884119	8.406896304	9.239787625	8.158272029	9.028456991	9.065750633	8.605795724	8.307446594	10.1224038	8.220428098	8.866851213	8.841988785	8.471166059	8.651681518	8.594244781	8.019877411	9.505027326	12.17173298	8.348087337	9.04553343	8.766554993	10.19426817	8.979891445	7.905003937	9.373743356	8.430139818	8.151161381	8.159366629	8.266034855	6.649600969	8.481483586	8.4939148	10.28400958	9.637586465	8.655520579	8.323471592	8.003466914	9.35733286
hsa-miR-144-5p	11.3425682	10.2323241	10.01940057	8.703837358	8.778267311	8.303807529	8.650606477	10.00267965	9.941459035	9.497609562	8.931318854	9.283337402	9.589440487	9.099675551	9.023149779	8.824182774	10.03328996	10.04859512	8.319112683	9.757797184	8.655826077	9.252727093	9.711881721	8.825507945	8.749463828	7.844538843	9.076453529	9.623971167	11.18287555	8.703837358	8.148715308	8.673419712	9.623971167	9.418652053	8.878738826	9.296981467	8.285594718	8.741859417	8.741859417	8.566957949	8.878738826	9.268032248	9.512914716	9.176201322	9.620050796	8.456859072	8.6658153	8.604980007	9.509904993
hsa-miR-145-3p	0	7.383169926	0	7.520350505	5.401303641	7.020984062	7.830811815	4.966755235	5.598825644	7.060488462	5.776595446	4.848242034	4.966755235	5.895108647	6.527179055	6.408665854	6.11238285	6.171639451	4.216171626	5.539569043	5.519816842	5.440808041	5.282790439	0	0	0	0	0	0	0	7.881352028	0	0	0	0	5.469861851	7.75861151	0	6.415685843	0	0	5.34204704	5.776595446	7.514789068	6.369161453	6.586435656	7.188229103	7.924672211	0
hsa-miR-145-5p	9.47137087	10.11124938	9.101663287	9.05900472	8.845965152	8.623587958	8.831492361	9.068342346	9.023866907	8.890440591	8.779251994	9.312957259	8.623587958	8.112120413	8.5568748	9.357432697	8.957153749	9.090580065	9.224006381	8.290022168	8.490161642	9.357432697	8.779251994	9.05900472	8.554211674	8.042308867	8.653748331	9.613566094	9.087443765	8.582650719	8.916809496	9.720212512	9.130102332	8.781724033	8.710626421	8.874150928	8.404906689	8.639528808	8.838602122	8.852821645	9.41449278	8.779251994	8.668063397	9.335194978	9.424145855	9.135055504	8.312479793	9.101663287	8.220052897
hsa-miR-1468-3p	0	7.125098424	6.993663087	6.971757197	7.023705835	3.488285453	7.125098424	6.213505331	7.631356214	7.299910553	6.618605583	6.379228161	5.016618222	6.637019231	6.213505331	6.397641809	4.979790927	6.066196148	5.753164135	6.30557357	6.72908747	7.594528918	5.071859166	6.519035481	6.438713886	7.402573024	7.43908284	0	7.037474866	6.920643455	7.249231797	7.241929834	6.927945418	7.168910203	6.066313765	6.504431555	0	5.299607633	5.766933276	7.322251429	5.058642849	6.784328414	7.115774074	7.668183509	5.808405079	7.263083257	7.030172903	7.592424066	7.453686766
hsa-miR-1468-5p	7.57793765	8.680973444	7.689839832	7.665860793	8.332165579	7.606833572	8.13744856	7.751899974	7.369452189	7.303512915	8.371729143	8.437668416	7.369452189	7.672772846	7.646397136	7.51451859	7.738712119	8.015657067	7.51451859	7.237573642	7.48814288	7.725524264	8.424480561	7.777762975	7.434063416	8.05751843	6.626769104	7.889665157	8.680973444	7.65786778	7.04240578	7.561951624	7.474028481	7.026419754	7.777762975	7.81772804	8.025546378	8.201392664	7.665860793	7.905651183	8.017553365	8.160723468	7.540894299	7.765087828	8.042032776	7.501330735	7.825721053	8.13744856	8.193399651
hsa-miR-1469	9.905924934	9.87492866	10.27788022	9.836183318	9.242301838	9.917012442	9.440980827	9.041324211	8.969546487	9.213590748	9.629901547	9.156168569	9.328435107	9.242301838	9.629901547	9.859590263	9.615546002	9.701679271	9.601190457	9.830879174	9.787812539	9.830879174	10.21847888	9.805187044	8.875298831	9.177512501	10.14614606	9.340242938	9.812936113	11.44798955	9.696700086	9.533969649	9.464228033	9.843932386	9.557216854	9.719947291	9.704449154	9.611460333	10.0376591	9.62695847	10.13064792	10.07492343	10.18976779	9.75910145	9.45763501	10.14670116	9.603711265	10.09965164	9.52622058
hsa-miR-146a-3p	8.042573681	8.314516183	7.717753469	7.679983677	7.746329562	6.726184931	7.80840097	7.087159185	7.918969423	7.479522505	7.777718628	6.851741193	7.918969423	8.358416341	7.918969423	7.997442087	7.338271709	8.703696063	8.531056202	7.746329562	7.918969423	8.719390595	6.804657594	8.057681598	8.314516183	8.238976599	7.083220964	7.899048471	7.891494513	7.657321802	8.035019722	7.906602429	7.476026801	7.445810967	7.732861386	7.634659927	8.118113265	7.76307722	7.279623882	7.589336177	7.302285757	8.436889005	7.385355308	7.762024095	7.871885824	8.248554611	7.219192215	7.491134717	7.611998052
hsa-miR-146a-5p	14.17320182	14.80331246	13.40397584	13.78040558	14.43974942	14.11472976	12.30741967	12.1146088	13.77720935	12.87715491	12.88965567	14.40224715	14.51475395	11.95209897	12.63964055	12.10210804	12.08960728	12.60213828	12.46462996	14.06472673	11.76458763	12.31462089	13.70220481	13.23212749	12.7574987	10.9735491	12.08647178	13.42034235	14.47598226	12.38925222	13.01936286	14.56599806	12.95389682	12.3565192	12.83114799	11.9555397	12.27468665	12.50381779	13.20757772	12.41380198	12.22558712	12.05210502	11.97710048	13.25217759	12.10210804	12.28961938	11.27632953	12.17648759	13.14211168
hsa-miR-146b-3p	0	8.619180774	7.658571962	8.208485702	8.013962233	7.448290003	8.32682157	8.947321412	7.872544175	7.1937375	8.890754189	6.288661933	6.684632493	8.692768908	8.042245844	9.343291972	5.213884697	7.731126118	7.165453888	8.183663902	7.278588334	7.617991672	7.165453888	8.111032634	8.013579566	7.75602503	7.24787689	8.354665304	7.943970232	8.027501433	7.749064096	0	8.159759168	7.623767295	7.853478098	7.282681557	7.77690783	0	8.535649573	7.853478098	0	8.127096679	6.458363602	5.355302754	6.486647213	7.815976952	7.783868763	0	8.097110767
hsa-miR-146b-5p	10.85767717	10.46453935	10.06412119	10.38445572	11.73195789	10.94506492	9.314247199	9.427485634	10.02702313	9.146452432	9.745989929	11.13242039	11.54460242	10.00828758	9.127716885	9.352543447	9.539898914	10.36426297	10.27058524	11.07621375	9.39001454	9.502427821	10.27058524	9.46713413	9.46713413	8.520691224	9.714665352	10.47910001	11.0105641	9.583619411	9.954916244	11.66579381	9.831150633	9.794748983	9.656422712	9.35064885	8.506130564	9.823870303	10.97416245	9.700104692	9.40889149	9.464956727	9.596105555	9.783461022	9.015303604	8.940361417	8.913829047	9.052155318	9.889393273
hsa-miR-1470	6.543303119	0	0	7.020115722	6.858285368	9.022107873	6.723913954	5.26492516	6.484534208	7.251707642	6.858285368	7.743485484	7.114009846	6.877956482	4.714133977	3.750249406	6.484534208	6.032098594	6.169796389	5.953414139	8.294276667	7.900854393	7.173023187	7.735334626	7.359664091	7.265746457	7.085135622	7.561948225	7.22962429	6.767260554	6.131510417	7.323541924	7.18627769	7.468030591	7.518601625	7.27297089	7.280195323	7.431908424	7.323541924	6.485507652	7.735334626	6.287823071	7.389405438	6.464863095	7.664801029	7.35006321	7.359664091	7.590845959	6.745587254
hsa-miR-1471	6.850776772	7.191265721	7.504873964	7.764720794	7.327443116	8.188354606	7.35254996	7.865512797	7.908558372	7.811705829	7.919319766	7.058408275	7.693330499	7.951603946	7.478102627	7.241351967	7.402772871	7.908558372	7.940842553	7.747137467	7.48886402	8.145309032	7.510386807	7.737840087	7.701999145	7.603436555	7.576555848	8.150010921	8.194812099	8.544261284	7.567595613	6.841816536	7.728879852	7.791601501	7.648237732	6.635731119	7.5138342	7.486953493	7.370470431	7.827442443	8.158971157	6.886225977	7.413534265	7.650284925	8.026933702	7.661046318	7.737840087	8.060408566	7.630317261
hsa-miR-147a	0	0	8.063438836	8.816961642	6.667305719	7.937506791	8.561178671	7.84224171	6.984855987	7.905751764	6.190980318	7.969261817	7.270651228	7.715221603	8.604362353	8.509097273	8.255057058	8.572607326	9.048932728	7.334161282	8.032771871	8.096281925	8.096281925	8.754744163	7.98739525	8.72709195	0	8.740918056	8.374526233	8.443656766	8.312308753	8.913744388	0	8.678700577	0	8.637222257	8.872266068	8.160221581	8.26391738	9.0450924	8.471308979	7.905751764	9.207707862	6.730815773	7.270651228	7.556446469	8.229352114	0	9.190266519
hsa-miR-147b	0	7.663363462	7.983559634	0	6.961172474	4.973637319	0	5.923237449	6.718251511	5.724483933	4.730716356	6.718251511	6.21032586	6.055739792	6.011572345	6.4311631	4.819051252	5.879070001	5.746567657	5.393228074	5.901153725	5.768651381	7.292428333	7.78432646	0	0	0	0	7.392975583	8.296640336	0	0	0	0	0	0	0	0	0	7.563746875	0	3.714865054	6.917005026	4.730716356	6.033656069	5.349060626	0	0	6.809507002
hsa-miR-148a-3p	14.30364056	12.9370701	13.04096142	12.12991445	13.14155766	13.12836463	11.53054144	13.27348794	13.68247183	13.5769276	12.58745045	13.24710189	12.87769708	13.31306703	11.84864085	12.77215285	12.42913411	12.54787137	11.91460599	13.08878554	11.62435936	12.6534156	12.85131103	12.79322058	12.51351317	12.22581413	11.65840768	12.6174045	15.02288817	12.04200641	12.34568873	13.16083602	13.23276078	12.41761349	12.27376397	11.85819869	12.13790609	12.00204821	14.19974924	12.02602313	11.95409837	11.57158725	11.91460599	13.41861126	13.62969972	11.30772667	11.70635752	11.49857488	12.63338778
hsa-miR-148a-5p	8.633599673	9.503439404	9.555839387	8.968959569	8.762998179	8.651865179	9.00039956	9.661323263	9.263096679	9.151963679	9.077875013	9.67984543	8.707431679	9.207530179	9.550190263	9.244574513	9.114919346	8.920436596	9.161224763	9.263096679	9.244574513	9.31866318	8.957480929	9.964559261	9.576799381	8.19343981	9.954079264	9.828319303	9.576799381	9.105199527	9.45103942	9.241439485	8.780319628	9.209999495	9.136639517	9.03183955	8.298239777	9.010879556	9.440559423	9.084239534	9.765439323	9.207530179	8.994525262	10.34664343	8.420338095	9.439057263	9.147119514	9.45103942	9.147119514
hsa-miR-148b-3p	12.4133241	11.05905942	11.23680666	10.66124417	10.87387471	10.61601306	9.527047495	11.37787703	11.5536918	10.58085011	10.60429207	11.6240177	11.1082944	10.48708223	9.432193651	10.25266255	10.07684778	9.818986131	9.736939241	11.34271408	9.127448062	9.772102194	10.24094156	10.12800245	10.06028921	10.10260999	9.23926625	10.29728553	13.14970552	9.797900431	9.99257598	11.43994636	11.00827449	10.23803645	9.891006128	10.35653461	9.247730404	9.713258889	10.50888939	9.721723043	9.586296575	9.514240541	9.666613336	11.30755113	11.13173636	9.37358873	9.6370815	9.315443638	10.25496476
hsa-miR-148b-5p	7.047204553	0	6.514319961	6.85632052	5.398614361	5.532137073	7.102879062	7.77531862	7.201170962	6.092932459	6.079580188	6.359977882	5.26509165	6.560261948	6.760546015	6.400034695	5.545489344	6.333273339	5.759125682	6.827307371	5.131568939	6.106284731	5.318500735	0	7.182414076	6.97562304	0	0	8.42316029	6.005295873	6.188226404	0	0	7.071065057	0	6.347296432	0	0	7.389205112	6.442738448	0	6.146341544	4.317080401	5.492080259	6.653727846	3.969921352	7.269902591	5.941667862	7.015390547
hsa-miR-149-3p	9.515082276	9.882585925	9.013940936	9.590253477	9.404043757	9.608085095	9.481672853	9.464055915	9.224007282	9.344031599	9.031968375	9.332029167	9.043970807	9.464055915	9.632089959	9.944153182	9.079978102	9.187999987	9.860136161	9.272017009	9.548072937	9.272017009	9.42804862	9.790710012	9.381444585	9.682129389	9.682129389	9.281216317	10.04963304	8.755017911	9.481672853	9.348035163	9.431558719	9.715538811	9.189340405	9.398149297	9.581901121	9.865881213	9.540139343	9.740595878	8.905360313	9.548072937	9.656094822	9.296021872	9.800124002	8.41984436	9.732243523	9.523434631	9.047350359
hsa-miR-149-5p	8.110334162	8.252536416	8.480060022	8.053453261	7.989903888	7.523090958	8.700473515	8.59009194	7.100736403	8.43448763	8.879071372	8.523404378	9.212509179	8.523404378	9.012446495	9.234738366	8.834612998	8.256654133	7.456403397	8.189966572	8.301112507	8.967988121	8.367800069	9.098639825	8.302307205	9.020428586	8.387628557	8.480060022	8.970657797	8.408958895	8.366298219	8.71469374	8.337857768	8.650702726	8.295197092	8.579601599	8.828455543	8.046343148	8.31652743	8.636482501	9.19107129	8.390029256	7.878757952	8.767925437	8.790154624	8.412258443	8.138774613	9.447035347	8.480060022
hsa-miR-150-3p	7.790293781	8.85296274	8.05596102	8.063141216	7.216783127	7.648121426	7.969798672	7.730281102	7.422182317	6.641665395	6.33356661	7.483802074	7.011383937	7.97676013	6.12816742	8.634037539	8.572417782	8.202699239	7.134623451	7.237323046	7.463262155	7.956220211	8.716197215	7.869275933	8.450871782	7.122535584	0	8.242646108	8.134943173	7.445644389	7.538986932	8.091861999	7.833374955	7.158436562	7.969798672	7.158436562	7.804654172	7.474365171	8.608836087	7.84055515	7.768753194	8.223239158	7.524881912	8.243779077	7.832980697	7.77136094	7.40974341	7.768753194	7.40974341
hsa-miR-150-5p	13.97452581	13.88838335	12.36914357	12.83901154	12.81210076	12.95130994	11.53121235	11.5174554	11.96292477	11.71234825	12.85386352	13.78656501	13.82832777	12.81210076	11.61490183	12.79817985	11.40608806	12.71465434	12.71465434	12.63112883	11.2807998	11.32256255	12.79817985	12.19685864	13.19924365	10.69328113	11.95409352	13.77091635	13.41068424	12.52576622	11.64084821	14.70282116	12.41613036	12.65889548	12.63540208	12.61973982	11.05351324	12.00891145	12.23601431	12.59624642	11.56253688	12.47799874	12.2135013	12.71465434	12.31094772	11.92116202	11.72699067	11.69566614	11.95409352
hsa-miR-151a-3p	13.03113834	13.44727415	12.547062	12.60650998	13.58970426	13.31001411	10.97593704	12.16794598	13.08859274	12.63409624	11.95817837	13.9276632	13.19347655	11.66683446	11.06083913	11.5502969	11.06083913	11.11910791	11.38714431	13.29836035	10.66461141	11.06083913	11.6551807	12.19886674	11.80820864	10.30502422	10.5428161	12.47912147	14.06723157	11.52795392	11.58740189	14.02476873	11.62986473	11.60438703	11.65534243	11.51096878	10.33899449	11.56192419	12.58952484	11.06935528	11.37508771	10.65295765	10.80445649	13.18182279	12.02810091	10.31499872	10.80608569	10.8570411	11.6893127
hsa-miR-151b/151a-5p	9.44252237	9.107137025	8.405167697	8.451965652	9.466417035	9.804448733	7.88259053	8.297390746	8.269221438	8.762184331	8.748099677	9.170639299	8.705845715	8.283306092	7.579073389	7.804427854	8.367814017	8.438237287	7.748089237	8.466406595	8.029782319	8.508660558	8.072036281	8.514362925	8.397368037	7.843592234	7.859191553	8.631357813	9.871503626	8.280373149	8.623558154	9.473721007	8.132179625	8.022984396	7.905989508	8.256974172	7.149422565	7.991785759	8.787350997	8.171177921	8.607958836	6.705824836	7.973443703	8.888946218	7.846681816	8.057951627	7.656400413	8.217975876	8.514362925
hsa-miR-152-3p	8.573657766	8.784659546	8.221988131	8.41736015	8.800294673	8.254121562	7.151349466	7.357837482	8.744276918	7.04973983	7.357837482	8.226112684	8.226112684	7.974032787	7.918015032	7.693944012	8.128081613	8.338148194	7.904010593	8.212108246	7.861997277	7.847992838	8.114077174	7.612427431	6.862198878	7.034126254	7.143534585	8.776844665	8.198543489	8.120394681	7.964097066	9.003476208	8.096950039	7.49520422	7.823429212	7.714020881	7.417055412	7.39361077	8.854993473	7.815614331	7.69839112	7.525890747	7.357837482	7.315824166	7.72195289	8.772285795	7.956282185	7.59679767	8.065690516
hsa-miR-152-5p	9.578748784	10.31748127	9.787332074	10.10889798	10.14599564	10.06738063	10.10020701	9.80907417	9.337384109	9.966304191	9.898919896	9.932612044	9.460921982	9.719228444	9.955073475	9.80907417	9.775382023	9.606921287	9.831535602	9.943842759	9.887689181	9.786612739	10.29199495	9.848168867	9.474457139	9.926387601	10.34355418	9.978533423	10.21318962	9.926387601	10.19580768	9.943769541	9.804714015	9.526602961	10.17842574	10.36962709	9.804714015	9.265873849	9.891623719	10.12627992	10.12627992	10.12353421	9.831535602	10.19091851	9.910150612	10.02245777	10.10889798	10.10889798	10.17842574
hsa-miR-153-3p	0	0	7.494038882	7.181706799	0	4.287057046	0	6.111684555	5.488641016	5.871367761	4.562976328	4.88339872	5.399634796	6.182889531	0	5.488641016	0	0	0	0	0	0	5.880268383	0	0	0	0	0	0	0	0	0	7.683669075	0	4.459955792	0	0	0	6.423186027	7.538657751	0	0	0	0	4.607479438	5.221622356	7.538657751	7.438265296	0
hsa-miR-153-5p	0	7.478344779	7.132395812	7.147117045	6.308592581	4.863078194	7.309050604	6.43199015	4.739680624	6.749298186	6.590644168	6.537759496	4.563398382	6.537759496	5.938399872	6.308592581	5.092245109	6.09705389	6.696413514	4.651539503	5.991284545	5.51532249	4.616283054	6.558267739	0	0	0	0	0	0	7.132395812	0	8.722288939	0	5.248078032	7.588754024	0	7.706523886	7.441541698	0	0	5.021732212	6.079425666	6.414361926	5.05698866	5.250899127	7.169198894	0	6.977822869
hsa-miR-1537-3p	0	0	6.484545638	7.260508259	7.035182825	0	6.665002061	0	0	0	4.976681552	4.294069731	6.181918049	5.989933474	0	0	0	0	6.405900053	4.720702119	6.693876915	5.627295944	6.213915478	5.113076819	0	6.800344379	0	0	0	0	6.601842313	6.313112035	0	6.583796671	0	5.997313294	0	0	5.618354805	0	0	0	5.595298515	0	6.437897482	5.147334507	6.051450221	6.439431532	0
hsa-miR-1537-5p	0	0	8.184233014	7.421102118	7.747425566	6.513296455	7.620799923	7.18448948	7.790728342	4.824488196	6.058617308	10.47550045	6.751461722	5.885406205	6.14522286	6.361736739	4.304854886	7.249443644	6.448342291	7.206140868	5.993663144	6.859718661	6.816415886	0	0	7.449630376	6.779216318	0	7.492422763	7.128687476	7.677856438	7.706384696	7.321253216	7.542347214	6.914725543	6.586650578	0	0	7.520951021	7.321253216	6.829140769	7.227792256	6.058617308	4.737882645	7.076232541	5.972011756	7.121555412	7.513818956	8.276949852
hsa-miR-1538	9.757908598	9.729620273	9.050700475	0	7.618215247	8.529240757	0	7.314540077	6.940786022	7.151022678	8.646038899	7.361259334	7.828451903	7.501417105	8.202205959	7.87517116	7.828451903	7.828451903	7.805092275	8.529240757	8.902994812	8.17884633	9.580424038	0	9.156781693	9.347727886	0	0	9.708404029	9.439664942	0	9.651827379	0	9.588178648	0	0	0	0	0	9.694259867	0	9.650502923	9.673862551	8.739477413	8.17884633	9.08987184	0	0	9.418448699
hsa-miR-1539	7.13521592	6.601761921	7.181203333	5.801580922	6.575342955	7.679985176	7.733052298	6.346077588	6.617027567	7.085979453	7.481983268	7.190190983	6.658712179	7.336087126	7.211033289	7.065137147	7.481983268	7.085979453	7.127664065	7.263139055	6.981767923	7.211033289	6.992189076	7.172005851	7.319165574	6.684539265	6.730526679	6.19707268	6.574169472	6.831698989	6.813304024	6.739724162	7.392745436	6.831698989	6.610959403	7.07083354	7.13521592	6.850093955	6.436207231	6.813304024	7.714657332	7.492404421	5.908389161	6.825450627	7.534089033	6.992189076	6.76731661	7.319165574	6.896081368
hsa-miR-154-3p	7.178707517	7.243875834	6.83114316	7.243875834	4.860124827	5.441498672	6.331519397	6.662383747	7.670098411	8.42588441	6.119768158	5.925976876	5.480256929	5.925976876	5.809702107	5.305844775	7.495686258	5.480256929	4.375646623	7.340653232	7.146861951	4.898883084	5.538394313	7.902799927	7.526271874	6.657360981	6.107050749	7.482826329	0	0	7.099057352	0	0	0	0	5.911545799	0	6.201182763	5.708799924	0	7.410417088	5.228328262	6.778658516	5.790322979	6.468592465	4.220613598	6.324278473	6.686324678	6.983202566
hsa-miR-154-5p	0	7.703214835	7.95794593	8.177297706	7.742377281	5.9522653	7.625380334	8.393327093	7.207668508	6.440477659	6.533470489	8.602560961	7.300661338	7.742377281	7.626136244	7.858618319	7.323909545	8.370078885	8.602560961	8.532816338	7.672632659	7.649384451	7.974859357	7.823504519	8.403725346	8.757518534	7.773973473	0	8.035780431	7.972097658	7.575849288	0	7.696138971	7.328194056	7.384800966	8.156070115	8.01455284	7.575849288	8.12776666	7.186676781	8.396649483	5.812776055	6.882193602	8.858291244	6.533470489	8.463071715	8.403725346	7.993325249	8.07115975
hsa-miR-155-3p	0	0	4.679056133	5.172159305	0	6.338423584	4.947235051	0	0	0	0	0	0	0	0	6.485456088	4.630584502	7.288479762	0	0	0	0	5.569330487	4.73096173	5.587404082	5.665262478	6.184318448	0	5.708517142	5.570102216	5.864233933	5.950743261	5.578753149	0	5.198112104	5.310574231	5.812328336	5.881535799	5.769073672	5.578753149	5.604705948	0	0	0	0	0	5.803677403	5.500894753	5.881535799
hsa-miR-155-5p	11.51028193	11.11709048	10.76099256	10.99097246	11.29059935	11.12103042	10.39005723	10.44275471	10.76493567	10.83276325	11.30755625	11.13798732	11.61278032	10.76493567	10.83276325	10.76493567	10.40884093	10.79884946	11.00233217	11.32451314	10.73102189	10.83276325	10.96841839	11.20611496	10.85001704	11.78477407	10.33812628	11.15418401	11.43609486	11.2506272	10.72389903	11.79219278	11.028066	10.6942242	11.13192789	10.61261843	9.967190955	10.8055048	10.43456947	10.70164291	10.45682559	10.59536675	10.74797878	11.13798732	10.98537528	10.54449607	10.36780111	10.44198818	10.73131773
hsa-miR-1587	7.145850203	6.717667959	5.638978076	6.544748207	6.064487355	7.792264406	7.01410182	7.545439113	6.076828619	7.582462907	7.570121642	7.705875553	5.669566886	7.471391525	7.533097848	5.484447916	5.694249415	6.187900001	5.928733444	7.594804171	6.780280704	6.261947589	6.792621969	6.997633272	6.767073603	6.577685303	6.800010698	8.026917512	7.104678833	7.145850203	6.454171194	6.849416342	7.195255846	7.310535681	7.516392529	7.327004229	7.302301407	7.129381655	7.730483651	7.722249377	7.606969542	6.274288854	6.74325691	8.619129137	5.854685856	7.668851759	6.808244972	7.648140912	6.709433685
hsa-miR-15a-3p	0	0	0	0	5.017523433	0	0	5.17544427	4.103244904	4.568695792	0	0	0	0	0	5.241937254	0	0	0	0	0	0	5.524532436	0	0	0	0	0	0	0	0	0	0	0	0	0	0	0	0	0	0	0	0	5.898555471	5.09232804	0	0	0	7.473786533
hsa-miR-15a-5p	13.37239734	11.04437958	11.92807612	10.36022742	10.50543055	10.22374607	9.951636552	11.74283022	12.28607886	11.08891982	10.76699471	11.39072462	10.58591183	11.18952142	9.499414553	11.05873934	10.46518991	10.88771662	9.579895832	11.69252942	9.811279511	10.20362575	10.65633295	10.79732464	10.36022742	9.809104853	9.295990734	9.970640779	13.93302203	10.09416825	9.951636552	10.64529082	11.64301272	10.89234577	10.10367037	11.34844721	9.57155202	10.00864923	10.31271686	10.37923165	9.295990734	10.52555087	11.00843854	11.86355214	12.1251163	10.13320463	10.03715557	8.982420995	10.86383943
hsa-miR-15b-3p	11.23612153	9.479328021	9.869726578	9.320276757	9.454066642	9.101653225	9.219062316	9.74774449	9.356174026	9.414909596	8.788396854	9.649851874	8.866710947	8.866710947	9.160388794	9.884794152	9.277859933	9.023339132	9.493223688	9.551959258	9.31701698	9.512802212	9.414909596	9.25521033	9.175684698	9.32750636	9.211832713	9.182914301	11.4168616	9.146766287	9.341965565	9.848037769	9.761282534	9.746823328	9.052781449	9.284128742	9.182914301	8.662382892	9.4287208	9.501016829	8.63346448	9.532380735	9.023339132	9.434488119	10.00226529	8.690504238	9.320276757	8.691301303	9.182914301
hsa-miR-15b-5p	13.6904048	11.77477043	12.45247127	10.4645488	11.14763604	10.48757433	10.2205765	11.85028239	12.6593903	11.33926687	11.16892836	11.80769776	11.22215914	10.78566671	9.529420219	11.45637459	10.31723582	11.16892836	10.04043574	12.3400056	10.33852813	10.63662052	11.26474377	10.99767346	10.92538538	9.985640211	9.606127741	11.06996155	14.37714165	10.27479257	10.11214437	11.82898649	12.28078705	11.45851004	10.45551279	11.72055436	9.813955998	10.41033274	10.56394493	10.64526903	10.14828841	10.67920515	11.11569757	12.77649803	12.21225172	10.86018981	10.59105296	9.307939371	11.29586183
hsa-miR-16-1-3p	7.614660929	6.76991193	6.968244303	7.240033112	6.848194041	5.903872404	6.578925199	8.02414174	7.097637492	8.166680855	7.15108966	5.618794174	6.990733156	8.041959129	6.153315855	5.387168112	5.351533333	3.979594351	5.850420236	7.703428731	6.634385368	6.491846253	6.206768023	6.703801138	6.079421443	7.10781153	7.247378756	7.32083519	0	0	6.703801138	7.431019843	0	0	0	7.622006573	7.210650538	0	6.916824799	7.445711129	0	6.064228908	5.244628997	8.220133023	5.583159395	7.186724439	6.571579556	0	8.011325677
hsa-miR-16-2-3p	13.53580368	10.85532113	12.08963268	9.270980934	11.37079758	10.60097341	9.722333665	12.03659146	12.2654581	12.07820358	11.29797637	12.22384599	11.52684302	11.70369452	9.779134086	11.47482787	10.80903399	10.9546764	10.41371888	12.17183084	10.03920982	10.66339158	10.96507943	11.37115282	11.2882513	9.731544945	10.03551719	11.22377234	14.58588962	10.02630591	9.409150138	11.47247691	12.00673116	11.51853331	11.20534978	11.9883086	9.151234291	10.46844736	10.95664521	10.18289768	10.61582785	10.455331	10.30968858	12.99367016	12.50472778	10.03920982	10.11841871	9.372305017	10.39475712
hsa-miR-16-5p	22.81978038	19.88352936	21.07133317	18.42015507	20.1552205	19.41079627	19.05681791	21.0807209	21.36239493	20.78898708	20.22563901	21.18131877	20.24575858	20.55761198	18.67643182	20.33629667	19.84336711	19.84336711	19.10900266	21.25173728	18.65631225	19.63211158	20.03450306	19.99755853	20.16860228	19.17084708	18.33463319	19.89303179	23.56096996	19.24686652	18.72423284	20.45367519	21.04282588	20.47268005	19.73149047	20.79576269	18.62920854	19.50343214	19.49392971	19.27537381	19.0853252	19.45103542	19.6924703	21.86538428	21.38251451	19.09894287	19.47492485	18.10657486	19.7409929
hsa-miR-17-3p	7.047151511	6.684308735	6.886825633	5.992376	6.690635233	6.761337744	6.608364898	7.609767879	6.961661526	7.126634052	5.630097565	6.855607759	7.268039075	6.631716474	7.279822827	5.91290761	7.020580286	5.712583828	6.337122677	6.41960894	5.594746309	5.653665069	6.619932722	6.658994123	6.836196409	6.979645878	6.456477225	4.912285876	8.101927022	6.869949225	6.422724409	7.29185943	6.36365698	6.844634613	7.021836899	6.228645714	6.574612082	6.439600817	6.988084083	6.523982858	5.671724245	6.431392692	6.961661526	7.845442917	6.007177625	6.125015143	7.10621894	6.186454694	6.507106449
hsa-miR-17-5p	12.1389794	9.787798906	10.00242949	8.695134111	10.05475778	9.603561141	8.392700105	10.13322676	10.75116999	10.04494916	8.926766177	10.25093024	9.279876593	10.03514054	7.867434929	9.691838745	8.485378157	8.102841873	8.907148932	10.75116999	7.896860797	8.78944546	8.926766177	8.304896684	8.617086625	8.060998292	7.904903321	9.475608964	12.88043051	8.226849199	8.373188234	10.67558905	10.53900595	9.534144578	9.221954637	10.01218543	8.324408555	8.890252824	8.870740953	8.441479783	8.373188234	7.377003796	8.49518678	10.72174412	10.32939922	7.710496967	8.460991655	7.865879579	8.090266099
hsa-miR-181a-2-3p	8.614799627	8.487307879	8.087833733	7.51837059	7.995931159	8.158856789	8.172828232	7.355866182	8.34505751	7.972656069	7.646804808	8.29850733	8.25195715	8.147219244	7.798092893	7.402416362	8.205406969	7.018377375	7.681717443	8.100669064	7.204578096	7.576979537	8.147219244	7.229389293	8.249323281	9.209761121	7.45037499	8.096333183	9.167263871	8.495807329	7.288885442	8.36831558	7.662861238	8.053835934	6.710922849	7.841349686	7.773354087	8.104832633	7.705358488	7.50987114	7.424876641	7.472241632	6.564513119	8.379970145	8.356695055	7.542066902	8.640297977	6.787417898	7.798852436
hsa-miR-181a-3p	8.429142737	8.38245051	7.619810809	7.798797677	9.278455829	8.58373391	7.876618055	9.023251859	7.662164017	8.073325969	7.336070055	7.974079981	8.782225887	6.939086101	7.20846807	7.165934075	8.555377913	8.555377913	8.541199915	8.768047889	6.839840113	7.052510088	7.066688087	7.106196316	8.03225881	10.46803663	7.285183184	8.17233549	7.573118582	8.429142737	7.121760391	7.635374884	7.557554506	7.643156922	7.433041902	8.748206285	8.03225881	8.444706812	7.448605978	7.697631186	7.0205939	7.747232007	7.180112073	7.889011991	8.427775928	7.690520014	8.001130659	7.347439487	7.767669526
hsa-miR-181a-5p	11.68018517	11.42702112	11.04319176	10.5613634	10.75670775	10.78181795	10.01420239	10.73159755	10.40516491	10.91992407	10.48049552	11.61045465	11.2212465	11.00780978	10.22939349	10.80692815	10.3047241	10.66882204	10.24194859	11.25891181	10.38005471	10.69393224	10.90736897	10.52869707	10.6103629	10.1040348	10.1938672	10.79819429	12.60300896	10.66752897	10.16936746	11.3453553	11.10852441	10.75736138	10.21836695	10.64302923	10.13670113	10.72469505	10.62669606	10.28369961	10.26736644	10.73159755	10.75670775	12.16287911	11.44723833	10.20428329	10.30819935	9.99786923	10.77369454
hsa-miR-181b-2-3p	9.050428422	8.574686648	9.618249249	8.835577298	8.179513278	7.838569964	8.789537772	8.950341639	9.068930618	8.564927459	8.950341639	8.179513278	8.831752661	8.683516437	9.350579443	8.683516437	8.416691235	8.950341639	9.113401485	8.668692815	9.128225107	9.217166841	9.246814086	9.15018073	8.052905348	9.257606291	9.418744634	9.027408659	8.28310298	9.073448185	9.549189959	8.958349369	8.812557535	9.188547002	8.551666885	7.922460023	8.989042387	8.543993631	9.303645818	8.973695878	9.60290274	9.068930618	9.39505031	8.179513278	8.312925879	8.950341639	9.503150433	8.7511715	9.587556231
hsa-miR-181b-3p	7.918125413	7.172126251	7.671873263	0	5.106540242	5.919173435	0	7.795969144	5.745037751	8.318376197	4.661526827	8.20228574	5.822431389	7.2929105	7.350955728	6.828548676	5.570902067	6.112657529	6.867245494	7.60248505	6.286793213	4.913056148	5.725689342	0	0	7.693601394	0	0	0	0	8.280260928	6.650651109	8.120921302	7.939853544	6.846204288	6.752049054	0	0	0	8.09195046	0	6.635064582	7.254213682	8.685995975	5.338721154	7.563788231	0	7.831212889	0
hsa-miR-181b-5p	9.648362458	9.372209231	8.810994607	8.20523914	8.813052532	9.420335609	8.044892104	9.225137477	9.528779016	9.658911104	8.834741213	9.799887533	9.561312038	8.813052532	8.520255334	8.314212861	8.552788356	8.769675169	8.064793025	8.899807257	8.878118576	8.444344949	8.921495938	8.91789263	8.819902775	9.033698823	8.739729258	9.194045858	10.4322813	8.214147308	8.713004752	9.292035713	9.131688678	8.757545595	8.52593321	8.730821089	8.356678006	8.632831234	8.900076293	8.517025042	8.757545595	8.368434564	8.194925113	10.26619418	9.344425225	8.975717642	8.20523914	8.819902775	8.766453764
hsa-miR-181c-3p	8.398302423	7.762132003	7.724710214	7.619929204	8.268464837	8.692181034	8.248615265	8.952929463	7.111393683	7.209174344	7.567703434	8.366245497	8.65958748	7.48621955	8.317355167	8.072903515	9.132194007	6.883238808	7.698077648	8.741071364	8.040309961	8.561806819	8.056606738	7.425335899	8.203709118	10.38914162	7.193320805	8.218677834	7.747163287	7.747163287	7.530116909	7.971694024	7.754647645	7.425335899	7.500179478	8.645286233	8.405786781	8.742582885	7.223258236	7.619929204	7.889366087	7.763264756	7.323251782	6.850645254	8.268464837	8.70847781	8.83239518	7.619929204	8.098928108
hsa-miR-181c-5p	8.577043695	8.400171414	8.201190099	8.171711385	8.2923975	8.537609438	8.886570186	9.010518178	9.203184701	9.168154424	8.660215408	7.766943345	9.063063593	8.274882361	9.395851224	8.047185561	8.852881931	9.010518178	8.344942915	8.2923975	8.782821377	8.239852084	8.817851654	8.090644923	9.387708314	9.80777998	8.437019806	8.274886882	8.06116621	8.672849514	8.142232672	7.795857789	8.289626239	9.078181823	8.10538428	10.01413097	9.144508928	10.21311229	8.282256561	8.55493466	8.304365596	9.063063593	8.765306239	8.327427777	7.81948876	9.378336086	9.350859922	8.341213987	8.923418578
hsa-miR-181d-3p	8.401155497	9.074628588	7.858356289	9.004265728	9.479851976	9.040162279	8.843436333	9.584995164	8.667381884	9.22177324	8.734291185	8.466653978	8.629147997	9.04972075	8.141665942	8.848992845	9.250448655	8.552680224	9.212214769	9.307799485	8.944577562	8.7629666	8.743849657	8.250377939	8.803228984	8.501673869	8.13980773	8.541881217	8.381051823	8.46146652	8.60219224	8.883643681	8.441362846	8.642399589	8.763021635	9.114835937	9.064576751	9.134939611	8.722814287	8.893695519	8.411207334	8.466653978	8.41886162	8.906343675	9.212214769	8.380627733	8.913799193	8.632347752	8.773073473
hsa-miR-181d-5p	7.924342846	7.023328435	7.842432445	7.760522044	8.152565689	9.017845981	7.387374662	7.772686536	7.403359582	7.245076602	7.719925543	8.089252497	8.521892643	8.036491504	7.466672775	6.601392482	7.487777172	7.213420006	6.263722124	7.107898019	7.223972205	7.435016178	7.888760722	6.668383364	7.587600087	6.8868111	6.932316878	7.132542303	7.869735912	7.942545158	8.006253247	7.542094308	7.696813955	7.596701242	7.988050936	7.168946926	7.997152092	7.050631902	7.451082751	7.469285063	7.132542303	7.445568377	7.973178311	7.540538165	7.709373344	6.833540853	7.924342846	7.514790841	7.551195464
hsa-miR-182-3p	0	7.673624858	7.961080154	7.580201887	6.534526483	6.983562978	7.120273413	7.228491975	7.167259726	6.77945548	7.228491975	7.106027477	8.310261714	6.493704983	7.269313475	6.044668488	8.024511217	7.228491975	8.249029464	6.881509229	7.106027477	6.412061984	5.901793239	7.400542327	7.810166123	7.738302299	7.17057809	7.055595972	0	0	7.544269975	7.867657183	7.386169562	7.623320181	8.205417155	7.458033386	7.479592533	7.551456357	7.802979741	7.55864274	7.702370387	6.473294233	7.616296221	5.330292245	8.065332716	6.554937232	8.377890333	0	7.810166123
hsa-miR-182-5p	13.57283778	10.51940174	12.73244254	9.996489146	12.3575389	9.724358503	9.781721474	12.27557219	11.70180526	11.06656329	10.03173365	11.75303445	10.73869648	11.04607162	8.82272475	10.96410491	9.980504456	10.74894231	9.857554398	12.81860161	9.314524979	10.88213821	11.03582578	9.809734648	10.34198497	9.622980151	8.595830414	12.15350359	14.10508809	9.501589727	9.426887928	10.92092391	11.61191555	10.86489756	9.482914278	11.8173455	8.651856763	10.52873946	10.47271311	10.40734904	9.903111897	9.806325208	10.89238405	12.29606387	12.21409716	9.550179255	10.07119095	8.306360943	10.32330952
hsa-miR-1825	5.925457693	7.020621427	7.508145928	7.126605014	5.998594707	7.979781397	7.54347379	7.696754727	7.319385834	6.258035821	7.508070281	7.696754727	6.706161382	5.3617847	7.036359164	7.413728057	7.743925839	7.696754727	7.838268062	7.673169171	7.814682506	7.673169171	6.446720268	7.663588522	7.225523029	6.794523108	7.847293407	7.649457377	6.752129673	7.345637761	5.678162657	7.74130982	7.246719746	7.494014783	7.748375392	7.840227834	7.54347379	7.59999837	6.935834557	7.59999837	7.373900051	7.956195841	6.045765819	8.1920514	6.682575826	6.069351375	6.82985097	7.479883638	7.246719746
hsa-miR-1827	7.414245527	7.449849302	7.022604003	6.408438886	7.819911036	7.342242891	5.375929414	7.57022087	7.809054942	6.907999123	6.321770036	7.15768929	7.928471978	7.711350094	6.777725993	7.266250232	6.680021145	7.016560065	6.506323638	5.24701671	6.9514235	6.799438181	7.667925717	7.262929484	6.987000228	7.280731371	6.194816237	7.138316271	8.571368211	6.337231336	7.173920046	7.32523609	7.218424765	7.796986107	7.779184219	7.850391769	7.004802116	7.610066289	6.461844549	8.09071725	7.966104038	7.439947739	6.484611449	7.537652587	7.070840536	7.581076964	7.138316271	7.70797667	7.165019103
hsa-miR-183-3p	7.690376292	7.661738395	8.034031045	8.32756948	7.519061956	6.175425522	7.318083642	7.498067636	7.729005148	6.784260781	7.036192612	5.272669793	7.561050594	8.169885853	7.183152847	7.896959703	7.582044913	4.915766366	7.015198293	6.679289185	6.553323269	7.582044913	6.952215335	7.217851006	7.439794701	7.554346285	8.36336685	7.504229967	7.733333136	7.489911019	7.361040486	0	7.203532058	7.797768402	7.074661525	7.139096791	0	7.36819996	7.361040486	7.590143655	7.031704681	7.833976745	7.624033552	7.39309604	8.064914257	6.469345992	7.475592071	7.561505759	7.454113649
hsa-miR-183-5p	13.05203851	10.21931857	11.94240618	9.362285465	11.35218213	9.293279716	9.145771839	12.00292331	11.50153256	10.62676574	9.687991578	11.17082803	10.37073642	10.44541164	9.207936611	10.6587694	9.229272387	10.41340797	9.453298039	11.74689399	9.175932947	10.33873276	10.12537499	8.983386619	10.12008316	9.885526729	8.442102554	11.23873689	13.61136538	9.136750438	9.037515026	11.03124467	11.57252873	10.58919601	9.47956368	11.47329332	8.406016949	10.13812596	9.948676536	9.687055905	9.434456674	9.453298039	9.96535667	12.03492697	11.86424076	8.98391096	9.659991701	7.594090851	9.488585081
hsa-miR-184	8.951496743	9.258713965	8.812753481	8.892035345	9.991933769	9.479246275	8.951496743	9.450226228	9.508266322	10.10801396	9.537286369	8.753745105	10.1176873	9.411532833	8.192690867	9.537286369	10.25311419	9.537286369	9.692059952	10.22409414	9.759773394	8.376484497	9.34381939	9.655123284	8.852394413	8.67401022	8.862304646	9.883058643	10.2001861	8.812753481	9.437098159	8.683920453	9.575841421	9.417277693	8.366792997	8.74338185	8.773112549	9.129880937	9.684853983	9.179432101	9.010958141	8.057263982	9.904873628	10.46592787	8.337791101	9.730753347	9.001047908	9.734405148	9.228983266
hsa-miR-185-3p	9.70254369	10.03112031	9.855097118	9.385701953	9.773134437	9.712510648	9.808157602	9.980987428	9.851079308	9.773134437	9.495997115	9.851079308	9.573941987	9.487336574	9.435373326	9.262162501	9.097612216	8.768511647	9.062970051	9.738492271	9.114933299	9.521978739	9.764473895	9.925506393	9.843362239	8.834162634	10.05459006	10.17193885	10.32449228	9.151004371	8.904571909	9.514785623	9.620399536	9.796422723	10.23061325	10.16020398	9.315292678	9.42090659	9.303557799	9.585194898	9.796422723	9.495997115	9.366088996	9.573941987	9.32278629	9.677868482	9.467846107	9.29182292	9.327027557
hsa-miR-185-5p	14.92132865	12.89287984	13.82460752	10.6314991	12.74662864	12.03703476	11.76704222	13.70260928	14.23480469	13.51535534	12.50024188	13.86029681	12.54951923	13.3970897	10.67697983	12.35240982	13.03243729	11.98775741	11.53440577	14.24466016	11.75122612	12.21443323	12.28342153	11.8155697	12.50465997	10.6217936	10.61208811	12.53377646	16.01804978	10.73825957	10.84502003	12.81523586	13.47520964	12.91229083	11.90291917	12.35907752	10.87413652	12.75700288	12.29113904	11.72822023	11.84468619	10.93322207	12.14544494	14.03769528	14.00812887	11.75122612	12.00967964	10.52473864	12.33966652
hsa-miR-186-3p	9.726197062	9.112814819	9.363743918	9.238279369	8.332300204	7.971938597	10.38837107	8.969863047	8.387740451	8.581781316	9.635146014	8.360020327	8.858982553	9.441105148	8.360020327	8.554061193	7.91649835	9.385664901	9.357944778	8.9144228	9.025303294	8.692661811	9.468825272	9.928334391	9.154636336	9.203428105	0	9.593762259	9.54497049	9.377684424	9.733167314	8.903707237	9.517089479	9.719226809	7.697853511	8.86188572	9.41950594	9.579821754	9.531029984	9.572851501	9.231309116	9.773746632	9.773746632	9.330224654	8.775822182	10.30042898	9.105844567	9.8237806	9.224338863
hsa-miR-186-5p	12.21700602	10.83276547	11.25064941	9.58781956	10.61658166	9.922046191	9.822879277	10.6613904	11.72559797	10.59417729	9.686800307	11.13188217	10.23570737	10.67259258	9.294723833	10.16849426	9.888439636	9.910844006	9.339532573	11.14308435	9.216308538	9.563576272	10.25811174	9.87511477	10.16240998	9.326642098	8.734639848	10.26688096	13.09630348	9.013229142	9.326642098	11.18100208	10.56288209	10.08405674	9.718408292	9.962173924	8.97840548	9.613937307	9.98829167	9.996997586	9.265700689	9.238712908	9.843630896	11.27751057	11.38953242	9.373139128	9.788055615	8.421226893	10.16240998
hsa-miR-187-3p	8.069944849	8.214112224	8.069944849	8.516863713	7.988104912	8.267706806	8.149236905	8.427479317	7.948161784	8.527337137	8.147877423	8.467422445	8.886825287	8.826910595	8.607223392	9.086540926	8.207792114	8.74702434	8.707081212	8.607223392	8.387536189	8.786967467	8.387536189	7.579775772	8.942157471	8.322237756	8.740323145	8.502446975	9.115158321	9.165616903	8.538488819	8.913323996	9.107949953	8.754739882	7.204940595	8.877282152	8.336654493	9.093533215	8.76915662	9.143991796	8.913323996	7.988104912	8.587251828	8.966711542	7.648588325	7.728474581	8.992616052	9.252117328	9.043074634
hsa-miR-187-5p	7.753185173	8.09225191	8.233529717	8.063996348	9.025203998	8.213020578	7.866207418	7.512512379	8.923681071	8.030279309	8.426218726	8.29423892	8.273934335	7.451598622	7.817081161	7.746015112	7.796776576	7.685101356	7.380532573	7.350075695	7.918604089	8.162259115	8.385609555	8.553759413	8.440737168	7.291677669	8.355970483	7.640162927	8.308877881	8.148763033	7.724929611	8.450155688	8.129925992	8.242948237	8.704455741	8.355970483	8.026322266	7.640162927	8.459574208	7.89446298	7.677837009	7.928756381	7.309466524	7.614035306	8.639416874	8.223172871	7.376444353	7.941555582	8.016903746
hsa-miR-188-3p	7.725349289	7.258666141	7.830729355	7.454371978	7.699332953	8.17685331	7.747930732	7.221812595	7.858506405	6.935300381	7.333234012	6.664705512	7.237729941	7.492407464	7.731167643	7.985845167	7.110391179	7.126308524	7.046721798	8.145018619	7.380986048	7.062639143	7.492407464	7.627496371	7.747930732	7.484480568	7.868365093	7.552224896	7.333937617	8.590971257	7.303829027	7.032851715	8.049016634	8.101706667	7.762985027	7.81567506	7.439317683	7.635023519	8.116760962	7.702767847	7.514589158	7.922175786	8.558869595	6.871631	6.998969762	8.033597203	7.41673624	7.740403584	7.597387781
hsa-miR-188-5p	7.337791715	7.55999173	6.993740079	7.215940094	7.452589145	7.66067785	7.051082018	6.47457223	6.287292395	6.4953811	7.681486721	7.015602864	6.557807712	7.036411734	7.702295591	6.765896417	6.10001256	7.161264957	7.535824627	7.369353663	6.453763359	5.663026279	7.161264957	6.85038523	6.542172306	7.309120745	0	7.409469139	7.287617518	7.015243306	7.180101382	5.983088397	7.1155917	7.258946548	7.423804624	6.083436791	7.387965912	7.638836897	7.022411048	7.1155917	0	6.89074964	6.266483525	5.954350467	5.725452891	6.599425453	7.681843351	7.567159472	6.993740079
hsa-miR-18a-3p	8.46125629	7.864768105	7.621463714	6.915096127	7.97200509	7.335616415	7.087763759	7.473961779	7.294112805	7.100429295	6.782234958	7.155767441	7.266443732	7.944336017	6.46404062	7.100429295	6.436371547	6.920580322	6.65772413	7.335616415	7.487796315	6.31186072	7.00358754	7.072066702	6.279365298	8.924319486	6.561912333	6.491275574	8.96356213	6.946490242	7.017127	7.488038725	7.260431391	7.77058576	7.244734334	7.849071047	6.907247598	8.02173868	7.056369644	7.056369644	7.401704909	5.440284925	7.169601978	8.138019527	7.349450951	6.187349892	6.938641713	7.448796081	6.938641713
hsa-miR-18a-5p	10.40877308	9.52365698	9.568815965	9.415275417	9.760198861	9.440624955	9.839769874	9.930638278	10.11173016	9.781503788	9.344752783	9.579106981	9.248880611	9.674979153	9.089093658	9.36605771	9.323447856	9.227575684	9.110398585	10.03716291	8.694952507	9.419320028	9.195618294	8.647572675	9.659133935	10.42683668	9.379148229	8.81014502	10.96874449	9.180448696	9.659133935	9.279798462	9.352052838	9.234639477	9.261734868	9.279798462	9.460434402	9.61397495	9.153353305	9.442370808	8.475968532	9.014526414	9.302142929	9.856071033	9.749546398	9.259533075	9.379148229	9.22560768	9.433339011
hsa-miR-18b-3p	7.740483654	0	0	7.498697534	5.365677535	3.456783927	6.495996271	6.630874461	6.164749278	5.964981342	4.522212917	5.32128466	5.143713162	5.65423122	6.453302962	5.387873972	6.386713651	5.942784905	6.186945715	6.96382102	7.008213895	5.498856159	5.521052596	7.356470404	0	6.460439488	0	7.562699742	7.441806682	6.979568511	5.912865039	0	0	7.320913622	0	7.825819932	7.271134127	0	6.75911646	7.079127502	0	7.185785393	6.14255284	8.029250011	6.675267335	6.919428146	7.719149585	7.114684284	0
hsa-miR-18b-5p	7.4394088	8.524219709	8.44012584	8.658769899	7.214071466	7.795025842	8.06170343	8.269274313	8.399692643	8.636816878	7.996581442	7.664607513	7.463051913	8.150712195	8.328555372	7.830594478	8.328555372	8.328555372	7.795025842	8.672385513	8.304842948	7.984725231	7.747600995	8.541038483	7.68328102	7.960790787	7.994428335	8.381260132	8.574676031	8.885823346	8.30557565	8.002837722	8.137387912	8.30557565	7.775784276	8.187844233	8.498991548	7.750556115	8.028065882	8.869004572	7.943972014	8.755378996	7.996581442	7.451195701	7.830594478	8.506398548	7.960790787	8.229891168	8.490582162
hsa-miR-1908-3p	8.203318535	8.607369697	7.944311379	8.721332845	8.524685875	9.010258662	9.042501718	8.235209791	8.095140718	7.60956793	8.692768763	8.384616802	8.618065257	8.13249247	7.973747521	8.225871852	7.983085459	8.319251235	8.123154532	7.76831288	8.664754949	8.487334122	8.543361752	8.866376852	7.944311379	8.690251987	9.363670591	8.576288838	8.327641969	8.0789951	8.710972559	8.0789951	8.54520798	8.887097425	8.617729983	8.275840538	8.6798917	8.503766835	9.125384008	8.907817997	8.400163973	8.375278864	8.776810207	8.664754949	8.197858038	9.533183202	8.814575421	8.783494563	8.306921397
hsa-miR-1908-5p	8.178988523	8.704673648	7.966477515	8.357945161	9.057851369	10.25748043	8.771782387	8.924559252	8.711291864	8.515796758	8.409163064	9.244460334	8.249212523	8.329187794	8.258098665	8.400276923	8.000400571	8.187009535	7.9204253	8.569113605	8.391390782	8.275870947	8.506910617	8.760597597	8.682304068	8.290836422	9.140880454	8.671119278	9.040217345	7.496716339	8.816521547	8.425053901	9.084956504	8.738228018	8.816521547	9.118510874	8.626380119	8.659934488	9.073771715	8.659934488	9.051402135	8.178123394	8.133692688	9.457727722	8.90678697	7.760474759	8.335575581	8.50334743	8.604010539
hsa-miR-1909-3p	9.398978383	9.429090019	9.165613202	9.383922565	9.179686792	8.813772512	9.685038928	8.813772512	9.227414742	8.416039599	9.704694238	9.386507907	9.672875605	9.179686792	9.418326541	9.529691756	9.609238339	9.672875605	9.227414742	8.734225929	9.322870641	9.529691756	9.529691756	9.888292473	9.609759837	9.052694565	9.933459928	9.526952837	9.391450474	8.992471293	9.398978383	9.519424928	9.58717611	9.790429655	9.692566837	9.895820383	9.639871474	9.805485474	9.66998311	9.429090019	9.880764564	9.402417224	9.641056972	9.481963807	9.92742467	9.481963807	9.760318019	9.617287746	9.278531838
hsa-miR-1909-5p	7.159549907	7.386295717	0	7.437496383	7.324565312	6.740990018	7.10834924	4.78966013	6.394492188	6.339782004	5.84739035	6.740990018	7.634589687	5.573839431	7.488695864	4.461399027	6.394492188	6.193888181	5.646786343	5.902100534	6.37625546	4.552582667	5.865627078	0	0	6.830402763	7.232693716	8.424937814	7.10834924	6.910860954	7.159549907	0	7.027891049	6.888917811	0	7.247322478	0	6.903546573	7.137606764	7.517954574	8.834543148	5.93857399	7.087487849	7.926377334	5.008500865	4.78966013	6.106279048	7.049834192	6.632914477
hsa-miR-190a-3p	0	0	8.371599154	0	5.332377426	5.41898781	0	5.657166365	6.166002368	5.765429344	5.505598193	5.581382279	5.224114446	5.061719977	5.819560834	5.559729683	5.213288148	4.747757336	5.408161512	6.63153318	6.068565687	5.105025169	6.664012074	0	0	0	0	0	0	0	0	0	0	0	0	0	0	0	0	0	0	6.490791307	6.945495821	5.906171218	6.036086793	6.804753948	0	7.435102824	0
hsa-miR-190a-5p	9.961929393	8.873479127	9.432614538	8.515632464	9.374440838	7.815928417	8.269612883	8.429385434	8.976522773	7.98172761	8.993102692	8.329905917	8.661504305	8.346485837	7.600389465	7.650129223	8.595184627	8.711244063	7.865668175	9.274961322	8.445965353	7.73302882	9.357860919	7.874490526	8.567818435	7.762663444	7.6582915	9.074767875	9.865012589	8.172696078	8.22488205	8.187606356	8.903299682	8.582728713	7.717932611	8.202516633	7.78502886	8.448536214	8.336709132	8.567818435	7.509188724	8.114366965	8.877043257	9.142321967	8.611764547	8.595184627	8.53799788	7.72538775	8.22488205
hsa-miR-190b	11.92612957	11.21654705	11.43546081	10.37863577	11.06368238	11.04796303	10.98253579	10.68641808	10.62354069	10.87505023	11.8968077	10.51350527	11.01652434	10.7964535	11.09512107	10.85933088	10.70213742	11.07940172	10.95364695	11.1422791	11.20515649	11.01652434	11.56670144	11.05047454	10.99763329	10.53715953	10.99763329	11.90348332	12.25827458	10.93724329	10.51451328	10.76362204	11.2995833	10.79381704	10.41637953	11.38261955	11.11086455	10.98253579	11.1033158	11.1637058	12.7715896	11.56670144	11.48810471	11.28375322	10.82789219	11.91252705	11.18635205	11.2391933	10.87685329
hsa-miR-191-3p	8.613459151	8.962088311	8.386444814	8.67832039	8.521082954	8.431801201	8.29726061	8.087428726	8.699646459	8.36802852	7.857847077	8.635873778	9.18431883	9.069528005	8.227728623	8.699646459	8.763419139	8.355273984	8.431801201	8.470064809	8.661382851	8.725155531	7.755810788	8.426983088	8.426983088	8.581028531	8.540490257	8.564813221	8.881011762	9.099918444	8.516167292	9.253963887	8.054030963	8.305368265	8.508059637	8.321583575	8.499951982	8.443198398	8.751289284	8.556705566	8.556705566	8.24048316	7.985392438	8.495573881	8.521082954	8.125692335	8.475629018	8.151322822	8.143215167
hsa-miR-191-5p	15.0839768	14.56082196	13.60304618	13.99742444	15.15572682	14.50722319	12.444057	13.58634803	14.35158231	13.36585679	12.98972468	14.4553429	14.13109108	13.14536556	12.3152809	13.72901883	12.40607141	12.87299403	12.89893418	14.831475	12.25043054	12.79517359	13.1713057	13.00745452	13.23281352	11.66334901	11.74383437	13.91693908	15.22885045	12.62917332	12.50844529	15.44616092	13.33744449	13.07989134	13.01550305	13.53060936	11.65530047	13.14427963	13.71572568	12.71770722	12.74990136	12.40607141	12.62656265	14.42940275	13.87168963	11.95211887	12.27503774	11.84846533	12.71770722
hsa-miR-1910-3p	0	0	0	0	7.095314913	5.450460532	8.024572683	6.806354009	5.383777247	5.228182913	7.028631628	5.161499627	8.384525104	6.672987437	5.961699056	6.761898485	6.250659961	6.161748913	6.895265056	6.650759675	6.895265056	6.93972058	6.606304151	0	7.75438445	0	0	8.671602399	6.403443284	7.569518817	7.384653183	6.389222851	0	7.356212317	0	7.0078117	0	0	0	7.512637083	0	4.805855437	4.361300199	6.517393104	6.873037294	7.384275818	0	7.45575535	7.782825316
hsa-miR-1910-5p	7.648517448	8.517998092	7.022915522	8.507394669	8.530138405	7.795235035	7.319811352	6.619389641	7.455342226	8.622001327	7.262430091	7.868725372	7.482901102	8.024892338	6.894978405	7.666626945	8.998639304	6.977655035	7.90547054	9.62330717	8.226990765	6.463222675	7.841166495	7.659120871	6.84265734	7.447052421	8.602825472	6.779036805	8.146878305	7.733344828	7.595500336	7.902999588	7.489466111	8.305929642	8.327136487	7.775758518	8.009033813	7.362225041	7.91360301	7.91360301	7.489466111	7.225684922	7.538018855	8.098382675	7.951402001	7.767676158	7.786361941	7.966620123	7.298604507
hsa-miR-1911-3p	0	0	8.70210518	8.584762709	7.342028753	8.323738977	8.833252647	7.309305079	8.814594089	7.342028753	6.687555271	6.36031853	7.800160191	7.734712843	9.207278179	9.076383482	8.683699393	8.683699393	8.716423067	8.127396933	8.02922591	8.258291629	7.963778562	8.81944765	8.405297754	8.30176028	7.273288037	8.688300183	8.322467775	8.205125304	9.357842516	8.087782833	8.66069019	8.778032661	8.964400114	9.026522599	8.584762709	8.86086264	8.681397685	8.398395256	8.232735297	8.454633674	9.043659808	6.491213226	8.356462651	7.603818146	8.798740156	8.336272771	8.515737726
hsa-miR-1911-5p	9.731797393	10.15150929	9.339607589	9.146952948	7.13071721	8.498405145	9.215758177	8.568542988	7.972371324	7.235923974	8.778956517	8.533474067	8.638680831	9.024438967	9.866093081	8.638680831	8.217853774	9.199783574	9.515403867	9.024438967	10.11157553	8.919232203	9.410197102	9.490979092	0	8.644674778	9.848766282	9.642350596	9.800602622	9.58042589	9.93821308	8.878612556	9.449695955	0	9.215758177	9.374010203	8.919895693	9.511620661	9.002461968	9.731797393	9.208877654	10.3921269	10.42719582	9.375128181	8.428267303	9.936230924	9.085028242	10.00013779	9.305204975
hsa-miR-1912	0	6.651730016	6.800232422	6.136339313	4.825872282	0	0	6.408631467	7.021671996	6.163415255	6.152269063	5.795590937	0	7.066256761	5.539228534	0	6.419777658	7.333765356	6.531239572	5.238281365	0	0	0	0	0	0	0	0	0	0	0	6.022778649	7.289416819	6.983676571	5.385091847	0	0	7.001147442	6.180016491	6.014043213	7.315623126	5.907052852	3.923030775	6.018514766	3.978761733	6.520093381	5.769451015	8.232843869	6.64299458
hsa-miR-1913	7.543347513	7.657228349	6.184911825	8.063945621	6.908899279	7.225471734	7.12036155	7.402752309	6.7569445	8.415784167	8.453772861	7.630684477	8.238503592	7.643347375	7.54204419	7.162157243	7.909268238	7.440741004	6.769607398	7.833290849	7.972582729	7.11150565	7.731987663	7.551481858	6.965808987	7.665362695	7.49454144	7.047152441	6.941405951	7.144764587	7.649094004	6.632300824	7.738571803	7.177301968	7.893124367	6.567226061	7.616556622	7.706034422	7.152898932	7.396929295	8.129020384	7.225471734	7.086179854	6.718955806	7.339437818	7.390089411	7.746706149	7.730437458	7.234242386
hsa-miR-1914-3p	8.189463482	8.158078991	8.040387152	8.118848378	7.883358553	8.838771301	8.103156133	8.589533193	8.077210415	8.672612562	8.229522592	8.589533193	8.326448523	8.354141646	8.187982907	8.326448523	9.697258118	8.811078178	7.938744799	8.908004109	8.631072877	8.547993508	7.731046376	8.550385123	7.750080614	8.887768397	8.722999821	8.856383906	7.867772454	8.236540218	7.357774482	8.597461859	8.275770831	8.581769614	8.621000227	8.824999416	8.111002255	8.597461859	8.24438634	8.526846755	8.417001038	8.1187501	8.312601961	8.852617862	8.437221016	8.811078178	9.60961168	7.750080614	8.126694501
hsa-miR-1914-5p	10.76300634	10.31482668	10.96050923	11.02127936	10.72216246	10.86022156	11.76571335	10.40002456	10.29264526	11.13633976	11.30507866	10.35400486	11.09032006	10.70682256	10.47672406	10.78352206	10.99828066	11.33575846	11.32041856	11.22837916	11.58119686	11.18235946	11.09032006	10.60348476	10.83896899	10.48194452	11.05926068	11.1656084	10.9453167	10.85416152	11.22637852	10.74781381	11.37070756	10.58069597	10.01097607	10.7933914	11.1656084	10.60348476	11.02887562	10.63386983	11.95561999	10.92158116	11.50449736	10.93692106	10.76818216	11.13633976	10.78579513	10.62627356	10.55790717
hsa-miR-1915-3p	11.14304081	10.98276893	10.53400764	11.08694565	10.77130763	10.8890243	10.7263339	10.54895392	10.40507799	10.64051133	10.45739651	10.48355577	10.758228	10.87594467	11.20293542	11.16369653	11.24217431	11.03290023	10.99366134	10.81054652	11.1506169	11.08521875	10.66667059	10.42983091	10.88660579	10.75838828	10.8785922	11.11900003	10.88660579	10.34168137	10.77441547	10.79845625	10.76640188	10.91064658	10.89461939	10.90263298	10.67023874	11.04687768	11.03886409	11.07893206	11.37543505	10.90210393	11.12445764	10.70590948	10.99366134	10.47047614	11.31132629	11.29529911	10.52599405
hsa-miR-1915-5p	7.593115433	7.331387488	7.41514043	7.886250732	7.922885513	7.997030189	8.095633088	7.311191937	7.858008922	7.107294078	7.60777064	7.644842978	7.617038725	7.431677035	7.505821711	7.774596161	7.098025993	7.199974923	7.385336613	7.478017457	8.034102527	7.459481289	7.811668499	7.603584551	7.006844836	7.341856606	8.001411027	7.22669631	8.305015444	7.624522786	7.498893373	7.467486019	7.268572781	7.341856606	8.294546326	7.247634546	7.509362491	7.027783072	7.572177197	7.32091837	8.263138972	7.895081259	7.802400415	8.210196132	7.218511092	8.543847174	7.373263959	7.760621318	7.666399258
hsa-miR-192-3p	8.012844894	7.784192992	8.173748084	8.36852563	7.867929283	8.324646384	8.588708943	8.980445299	8.19582874	7.610293995	7.5985833	8.465174723	8.043589706	8.148985961	8.102143181	7.938193452	7.797665113	8.336357079	8.488596113	7.938193452	8.125564571	8.757942096	8.430042638	8.402399986	8.537897409	9.317007593	7.911221827	7.868878882	8.385462808	8.343119863	8.402399986	8.12293655	7.758787225	8.224559618	8.292308329	8.52942882	8.402399986	8.36852563	8.249965385	8.427805753	8.055187839	8.512017503	8.664256537	7.879639978	8.383199859	8.2895143	8.800423667	8.300776918	8.427805753
hsa-miR-192-5p	12.99592493	11.14943739	11.86364483	10.04328683	11.29157168	12.89239267	10.06941637	12.05280124	12.48938878	11.76174288	10.56392578	11.69457557	10.9109569	12.0863849	9.657167038	10.93334601	10.2057001	10.47436936	10.74303862	12.0863849	9.108633973	12.63491796	11.20201526	10.06070652	11.2626654	9.62521418	8.850037807	10.99266014	13.6230339	10.20006408	10.30458224	11.5239608	11.61105927	10.85330259	10.29587239	10.70523519	9.860380046	10.51361856	14.46788905	10.44393979	10.15651484	9.466859648	9.914641742	12.07519035	12.39983236	9.354914125	10.03457698	9.355208927	10.79233366
hsa-miR-193a-3p	8.466140451	8.045240726	8.193335073	8.793506903	8.241058899	7.32378977	7.842585303	8.509183721	8.04349324	7.930598578	7.704809254	7.620138258	8.099940571	8.396289059	7.803592083	8.029381407	7.845927582	8.029381407	8.114052404	8.368065393	8.1987234	8.495071888	7.690697421	8.224512831	7.889351939	8.489523769	8.177746195	8.302457224	8.325840542	8.302457224	8.255690588	8.154362877	8.006268529	7.788024227	8.598645919	8.068624044	8.10759624	7.904940817	7.803613106	8.458346011	7.826996424	8.325729895	7.958822244	7.817703916	8.085828738	7.789480251	8.084212922	8.551879283	8.092007362
hsa-miR-193a-5p	9.521955236	11.11275247	8.933360258	9.164025858	9.682304815	10.10947605	8.400443183	8.988151564	10.02938144	9.428671896	9.06824617	9.415322795	8.547631232	9.89589043	8.614376737	8.908056958	8.38744202	8.854660554	8.213903708	8.894707857	8.040365395	9.108293473	9.695653916	9.140163899	9.665126988	8.376581225	9.068578023	9.450369361	9.641265029	9.267427678	8.957222217	9.506047264	8.822004452	8.798142493	8.933360258	8.806096479	8.861774382	8.981084175	9.529909223	8.297041363	8.861774382	8.694471343	8.894707857	9.468719199	9.415322795	8.454187525	8.249317446	7.978881915	8.853820396
hsa-miR-193b-3p	7.585263063	7.303818783	6.644646653	6.540956655	7.184032052	7.935975492	8.429595904	9.388593501	8.021423611	7.525824525	7.628362267	7.713810385	7.97015474	7.867616998	7.611272643	7.354928289	7.252390547	7.303659418	8.243588718	7.115673558	7.303659418	8.192319847	7.081494311	7.60007592	8.02224234	7.155690214	6.207667376	7.311225211	6.355795944	7.64451449	7.429728066	8.25924805	7.466760208	7.703765918	7.718578775	8.385157333	7.400102352	8.807323753	7.103845215	7.674140204	7.437134495	7.713810385	7.730900009	7.611272643	8.602470814	7.525824525	8.622163043	7.400102352	8.088900196
hsa-miR-193b-5p	8.052043086	9.601580139	7.890151156	8.129134482	7.986816561	8.96504216	8.005788249	8.278824203	8.424828023	7.76781083	8.760636811	8.366426495	8.278824203	9.227849037	8.04521809	8.103619618	7.125394019	7.884613887	7.738610066	8.278824203	7.285998222	8.61463299	8.556231462	8.406663507	8.537718879	8.229353297	8.144552761	8.391245227	8.291026413	7.481566759	8.082879645	8.398954367	7.774514062	7.905569435	8.321862971	7.882442016	8.275608134	7.959533412	9.485943046	7.851605458	8.483754902	8.527030698	7.840812741	8.819038339	8.249623438	8.322625349	8.398954367	8.190807599	8.106007063
hsa-miR-194-3p	7.769458154	7.649908268	7.284226262	7.741328769	5.567509316	7.104603874	6.98886772	6.782309853	8.815241366	7.897943001	6.038554422	8.393779955	6.06334627	8.195445173	7.823567457	7.426897894	5.84021964	7.402106046	6.236889204	8.66649028	8.418571803	8.269820716	6.732726158	7.60771419	7.080288221	7.43893788	8.332045854	7.27016157	6.770864986	7.516293689	7.678037653	6.967770681	6.848220794	7.249064531	6.130921476	7.558487766	7.164676376	7.699134691	7.445970226	7.7764905	6.271568401	7.773983762	6.831893549	6.112929965	7.203771265	7.228563112	7.671005306	8.198431276	8.240625353
hsa-miR-194-5p	12.13135409	11.36052902	10.87876335	9.100610075	9.858925387	10.0587562	9.135647578	10.65824864	11.5574873	10.49172296	9.659094573	10.46951954	10.03655278	10.72485891	8.637737083	10.30299386	9.614687726	9.725704844	9.659094573	10.63604522	8.915279879	10.54723152	10.70265549	9.380910099	10.07290078	9.039294445	8.566288154	10.02034453	12.50800724	10.40575706	9.591135117	10.90504148	10.47583207	10.09041954	9.608653869	9.897713269	9.144406954	9.494781984	11.6583478	9.643691372	9.083091324	9.425958624	9.647992861	10.75816405	11.31324964	8.804262761	8.98673819	8.785272548	10.07290078
hsa-miR-195-3p	6.428276418	6.514380749	7.056838034	6.62631638	6.436545249	5.752933016	7.013785869	6.10613267	5.308585065	6.937860886	7.199912242	6.812531977	6.334003414	6.59605477	0	0	6.835319051	6.379577563	6.311216339	6.3909711	7.256879928	6.208674504	6.368184025	6.695199844	6.677978978	6.35078252	7.0998902	6.73825201	6.807135475	6.049417362	6.858798073	5.782493936	6.281899056	6.548822482	6.772693742	6.953512837	6.402445119	5.386414014	7.125721499	7.082669334	0	0	6.59605477	6.926467349	7.256879928	7.610079582	7.487359689	7.134331932	7.177384098
hsa-miR-195-5p	12.44674325	9.776997262	11.22348171	8.401944142	10.73550773	9.524742609	8.830532128	10.94090539	11.49223594	10.9625262	10.73550773	11.27602788	10.44362686	10.93009499	8.703151989	10.2490396	9.67608825	9.978779531	9.524742609	11.24359667	8.638289572	9.892296308	10.31390202	10.58059973	10.5091684	8.910892375	9.04482612	10.41095032	13.50035538	9.116257451	8.571593553	10.6163154	11.1074058	10.5091684	10.10736717	10.83060939	8.696598382	9.759139429	9.776997262	9.366267109	9.696637015	9.827433891	9.492311401	11.69763359	11.37332151	9.113947299	9.285906862	8.232294732	9.607347851
hsa-miR-196a-3p	8.605210968	8.99589787	9.349018724	8.950818612	8.568213732	8.552177065	8.965845031	8.42388373	8.391810397	8.295590396	8.921020401	9.305900404	8.937057068	8.985167068	9.033277069	8.808763734	8.808763734	9.498340406	9.209680404	8.391810397	9.273827071	8.985167068	9.065350402	8.372301468	8.950818612	8.785528	8.830607257	8.815580838	9.168701692	9.777271674	9.318965885	8.590184549	10.67134362	8.484999613	8.860660096	8.627750597	8.650290226	8.507539242	9.251346998	8.98838466	8.740448742	9.161570403	9.514377073	8.311627063	9.289863738	8.7766904	9.499282917	9.063516757	9.318965885
hsa-miR-196a-5p	8.274651867	8.600407002	8.015963965	8.839932837	8.618441059	8.249279751	7.948896731	8.498713067	8.598486393	8.658350389	8.299166414	8.54859973	8.518667732	8.388962408	8.029778433	8.259257084	8.309143747	8.109597094	8.618441059	8.139529092	6.732725191	8.219347753	8.458803736	8.466272535	8.447110468	7.718951929	8.571663902	7.709370896	8.504596668	8.054288098	8.657893203	9.041134539	7.86266743	8.667474236	8.523758735	8.600407002	8.380043234	8.427948401	8.2554898	8.475853568	7.929734664	7.810277115	8.718214385	8.817987711	8.299166414	8.119574427	8.399205301	8.542920802	7.920153631
hsa-miR-196b-3p	7.347704928	7.03850203	8.058871593	8.069178356	8.639227879	6.970713819	8.502062413	7.486265916	8.292401922	8.226786201	7.861212896	8.554864808	7.983070664	8.367391318	7.111318937	7.589376336	8.573612157	7.945575966	7.992444339	8.395512342	7.804970849	7.308166101	7.889333919	7.904270144	7.801202511	7.935190434	8.04856483	7.48169285	7.471386087	7.358011691	8.058871593	7.491999613	7.687828115	8.131018936	7.914576907	8.368074491	7.821816038	7.935190434	8.01764454	8.55359623	8.254700095	8.104928433	8.029939037	7.13943996	7.917454943	8.657975228	8.069178356	8.471142124	8.326847438
hsa-miR-196b-5p	11.77347058	9.607827988	10.72324257	8.695216061	9.630538145	9.475782343	8.716944916	9.669227095	9.166270738	9.340371016	9.998083175	9.862671848	9.64988262	9.804638422	8.856759134	10.0561166	9.572504719	9.998083175	9.379059966	9.591849194	8.876103609	9.456437867	9.882016323	9.89754606	9.941003771	9.339838771	8.593814735	9.477454855	12.43257919	8.999420036	9.245680398	9.629556843	10.28866546	9.701986361	9.564370277	10.31039431	9.332595819	9.412268289	9.651285699	9.180493832	9.310866964	9.32102654	9.9787387	9.591849194	10.34628373	8.489214103	9.651285699	8.564842928	9.29638106
hsa-miR-197-3p	11.83994695	11.96314485	11.7660282	11.70442925	12.13613087	13.55044552	11.88922611	11.61952493	11.78043497	11.70421442	11.86512447	12.05144137	12.04297242	11.72962127	11.70421442	11.84818657	11.46708383	11.69574547	11.54330438	11.69574547	11.57718018	11.62799388	11.44167698	11.83994695	11.48267303	11.28555639	11.92618548	11.92618548	11.88922611	11.49499282	11.5196324	11.91386569	11.82762716	11.71674904	11.87690632	11.95082506	11.98778443	11.85226674	11.91386569	11.72906883	11.98778443	11.55177333	11.59411808	11.87359342	11.96675187	11.33158063	11.93850527	11.98778443	11.74138862
hsa-miR-197-5p	8.605577925	8.282091014	8.591200729	8.389919985	8.895251568	8.773073071	8.605577925	8.040002091	7.999275925	8.304722167	8.54907916	8.610168409	8.32508525	7.877097429	8.834162319	8.589805326	8.162180588	8.976703899	9.485780969	8.528716078	8.69162074	8.32508525	8.304722167	8.447428769	9.000950816	8.368354191	8.677463905	8.821235866	9.310060531	7.699814575	8.418674377	8.598389327	8.849990258	8.29646821	8.965007826	7.9729813	0	8.454617367	8.699029699	8.289279612	8.447428769	8.956340816	8.997066982	8.121454422	8.467626829	8.386174498	8.246148024	8.749349885	8.555257739
hsa-miR-1972	0	6.864827306	0	6.800252603	5.961652912	4.964613884	0	5.286574403	3.94680321	5.899337973	5.359275166	5.722778978	5.868180503	5.504676691	0	5.099629586	4.767283243	4.923070591	0	0	0	0	5.525448337	0	0	6.698778068	0	7.593598964	6.993976714	7.381424937	0	0	0	7.160025952	0	0	0	7.418324768	4.706187208	0	0	0	0	5.85779468	0	4.247992083	6.41280438	0	6.837152433
hsa-miR-1973	0	0	0	7.434189734	7.026798795	6.330351058	6.978024913	5.655667313	5.960363198	5.960363198	5.938599206	6.35211505	5.481555379	6.178003116	6.221531099	6.765630894	6.069183157	6.243295091	6.003891181	5.786251263	7.788538507	6.439171017	5.938599206	0	0	0	0	0	0	7.56248609	8.232478171	7.341531255	0	7.804823651	0	6.308032832	0	7.726420322	6.528987667	0	0	7.222674721	5.916835214	4.545703732	5.307443444	5.525083362	7.291638227	0	0
hsa-miR-1976	8.787834417	8.641945671	8.027128813	7.735351321	8.052606485	8.433839565	7.808295694	8.415242829	8.66629876	8.03400975	8.471033036	8.415242829	8.257170577	8.173485267	7.485406049	7.913130968	8.006114646	7.596986463	8.015413014	8.071203221	8.108396692	8.164186899	7.922429336	7.891660692	8.225120683	7.912501941	7.5998832	7.745771946	9.256762529	6.995486967	8.162596934	8.214700058	7.787454445	7.77703382	8.287644431	8.641945671	7.797875069	7.891660692	8.058390687	7.693668822	8.454374426	7.885235865	7.838744026	8.610508553	8.480331404	8.28506568	7.881240067	7.97502569	7.985446314
hsa-miR-198	8.394623764	8.77938837	8.492563845	8.611491087	7.580937735	7.712916477	8.681448288	8.320018687	7.924082463	7.185001511	8.689559162	7.712916477	7.897686714	7.316980253	8.320018687	7.607333484	9.217474128	9.111891135	8.8743294	7.871290966	9.507827359	9.217474128	7.633729232	9.758789185	8.758401209	8.954281372	7.457197269	0	7.883936196	9.031234294	7.925910516	8.919302772	7.960889117	7.869944755	8.842349851	8.667456848	8.681448288	8.590503927	8.884324171	8.499559565	8.492563845	9.666201848	9.48143161	7.422563246	9.243869876	7.686520728	8.982264253	8.82136269	8.541533886
hsa-miR-199a-3p	12.98535308	13.17688391	12.38577831	12.80214968	13.77885472	13.77885472	11.35317732	11.38859992	13.54948684	12.49922336	12.34228744	13.76678273	13.86335868	11.32823995	11.91976766	11.75075974	10.90572016	10.78500023	11.76283173	12.98210312	10.80914421	11.32823995	12.13706355	12.92706109	11.57801786	10.34555862	11.26990305	12.84378681	13.0519725	11.71958413	12.26919433	14.15952033	12.40243317	11.71958413	11.86115039	11.60300014	11.50307102	12.18592006	12.55232686	11.26157562	11.65296471	10.56770433	11.73868775	13.13903904	11.90769566	10.72464026	10.41217804	11.63630985	11.92776981
hsa-miR-199a-5p	7.895531095	8.442430715	7.966865828	7.744935548	7.934224146	8.782924395	7.59434	7.072052463	8.324895689	8.176709931	7.772566955	8.392252852	8.715567233	7.786038388	7.961167011	8.297952824	7.179823924	7.206766789	8.055467038	7.341481114	6.034752158	7.220238221	7.85339555	7.927235421	7.737009466	7.863826769	8.149165702	8.08575705	7.570561756	8.172943946	7.729083385	8.735695729	7.998570154	8.093683131	8.212574353	6.619431982	6.968179566	7.935161503	7.657748652	7.364483638	7.063292543	7.260652519	6.991223868	8.500024312	7.260652519	7.408838277	7.245592416	7.800418118	7.966865828
hsa-miR-199b-3p	9.881403673	10.31635218	9.438688225	9.935772236	10.37922986	10.29365529	8.840634023	8.525114213	10.29365529	9.794470311	9.780207883	10.39349229	10.84988999	8.239865651	9.109873764	8.496589356	8.76757549	8.653476065	8.696263349	10.50759171	8.39675236	8.311177792	9.737420599	10.22314893	9.267815596	7.652292557	8.693062207	10.12994568	10.09887793	8.801799335	9.446455162	10.97654189	9.749365732	9.159078468	9.399853536	8.972671964	8.561024266	9.104709904	9.570726165	8.669761394	9.135777655	8.76757549	9.13839862	10.17955587	9.109873764	9.223973188	8.250346759	8.786265459	9.034807465
hsa-miR-199b-5p	8.051190472	8.264414542	8.540816114	8.548713302	8.596295294	7.970595375	8.430255485	8.269843163	8.310649679	7.834573654	7.820971482	8.718714843	8.664306155	7.521723695	8.133821441	8.215434474	8.37866054	8.079412752	8.242638818	7.861777998	8.229036646	8.473875745	8.460273573	8.177545476	7.340443572	8.303900481	8.469741424	7.861657965	8.517124551	8.074882035	8.951469879	8.327592044	8.138059538	8.311797669	8.256517354	8.477638612	8.066984848	8.469741424	7.427312638	8.035396096	8.240722979	8.161025785	7.68494976	7.11365853	8.609897466	8.174627957	8.138059538	8.264414542	8.161751101
hsa-miR-19a-3p	11.14967688	8.845433495	10.43135	8.425632068	8.641732781	8.108394543	8.658855083	9.759691782	10.21097798	9.451996644	8.262242112	9.790461296	8.744297827	9.134045002	8.087881533	8.580193754	8.6827588	8.41608968	7.92377746	9.369944608	7.318643689	8.364807157	8.580193754	8.369658544	7.968514958	8.033817402	6.895689089	8.593552639	12.11988463	7.334148357	7.744620864	8.92939378	9.666378508	8.845433495	8.481605591	8.724157527	7.781936546	8.248382576	8.406974227	8.46294775	7.987172799	8.467372203	8.251985607	9.42122713	9.903282846	8.251985607	8.593552639	8.173751212	9.143958954
hsa-miR-19a-5p	8.091815309	8.06158094	7.676092741	7.985995019	7.29630592	6.13767074	8.205194191	9.629233512	8.439283867	6.35687199	7.797337349	6.779617259	8.047853063	8.110481992	7.87562351	8.642827886	7.546821634	7.546821634	7.938252438	8.298368778	6.685673866	10.33380896	8.329683242	7.237694397	8.371483218	7.910409098	7.38886624	0	8.288338704	8.16740123	7.487127938	7.744120071	7.615624004	7.978436427	7.449334977	7.49468653	7.623182596	7.774354439	7.857498953	7.683651333	8.363924626	7.484192706	7.092761902	6.795274491	6.419500919	6.482129848	7.781913031	8.311014481	8.69650268
hsa-miR-19b-1-5p	0	5.664852156	5.059792578	4.951017822	0	0	5.093784689	0	0	0	0	0	0	0	0	0	0	0	0	0	0	0	0	0	4.787855688	5.120978378	0	5.277342089	4.617895133	4.815049377	5.508488445	4.889832022	5.590069512	5.352124734	5.290938934	4.298369288	5.256946822	5.365721578	5.406512111	4.713073044	0	0	0	0	0	0	4.808250955	0	5.148172067
hsa-miR-19b-2-5p	6.99969331	0	8.0908508	7.724785062	6.229568033	6.842303024	7.407997403	7.185434619	5.616833042	8.165810604	5.690361241	7.626603812	7.258962818	6.033492836	7.455038015	6.719756026	8.165810604	6.646227827	7.283472218	5.861927039	6.646227827	6.42564323	7.160925219	7.457275483	0	7.548791918	6.936335778	0	6.844819343	7.140487824	7.112328921	7.351679597	0	7.534712466	0	7.217924808	0	0	5.324238582	7.464315209	7.323520694	6.156039834	4.808022854	6.401133831	7.577585013	6.082511635	7.795182319	7.182726179	7.393917951
hsa-miR-19b-3p	13.26296198	11.03281863	12.15703024	9.835487573	10.53808638	10.02365855	10.15538518	11.74541699	12.1758566	11.3989656	10.48559374	11.38846707	10.64307165	11.2834818	9.824186538	10.54858491	10.60107754	10.47509522	10.04465561	11.60893614	9.372749873	10.28612173	10.75855545	10.08226573	10.50270259	9.8720473	8.87579474	10.58496198	14.09469577	9.66182887	9.853767437	10.95969918	11.54465481	10.87743979	9.643549007	10.95055925	10.06398587	9.835487573	10.22850464	10.10968553	9.963446618	10.14964088	10.20213351	11.56694203	11.83990374	9.908174755	10.20108484	9.268811805	10.87743979
hsa-miR-200a-3p	7.477375026	8.653511735	7.462199069	6.490937787	7.660838837	7.707120801	6.673049277	8.385922937	7.491138303	7.444856339	7.923103299	7.33686509	7.521992946	7.028318665	6.503789741	7.552847588	6.658062954	7.629984194	7.552847588	7.599129552	7.984812584	8.046521869	6.889472773	7.598782686	7.181443854	7.522902899	7.143503961	7.705014389	7.985769604	8.281700775	7.507726941	8.357580563	7.780894177	7.151091939	7.355967366	7.340791408	7.788482156	7.386319281	7.871949922	7.629134602	7.955417688	7.244301162	7.059173307	7.383147054	7.629984194	5.639859749	7.249735663	7.530490878	7.659486517
hsa-miR-200a-5p	8.277499058	8.61881625	9.218017542	8.891870003	8.2311721	8.725519958	8.838776218	8.895452034	7.906756318	9.03448737	8.401104176	8.833658552	9.281661299	9.096280852	9.204419446	9.266212928	8.77186507	9.250764558	9.57518034	8.880003664	8.833658552	8.756416699	9.173522705	8.512628679	8.884285177	9.142169277	9.278696154	9.30903546	9.089075492	10.04476363	9.020812053	8.558137638	8.861530697	9.225602368	7.716221899	9.073905839	8.664325209	8.633985903	9.119414798	8.808436912	9.271111327	9.204419446	8.895452034	8.864555293	8.880003664	9.04993574	9.051151359	9.073905839	8.861530697
hsa-miR-200b-3p	7.040609059	7.375469341	7.196358027	7.040609059	7.639337053	7.483686671	6.339738702	7.328036288	7.200685975	6.578084445	6.153583402	7.412936497	6.549784375	6.662984654	6.096983263	7.228986045	5.799832532	5.64418215	6.210183541	6.988435454	6.776184932	6.931835314	6.59223448	6.98609692	6.191777182	7.017246714	7.352106996	7.102908646	6.176202285	6.588937051	6.581149602	7.266445063	6.962734575	7.017246714	6.54221236	7.048396507	7.141845888	7.110696095	7.609092793	7.180783131	7.484493619	5.601732045	6.903535245	7.158235871	7.271436149	6.139433367	7.289807408	7.165208234	7.219720373
hsa-miR-200b-5p	0	0	0	0	6.076030233	5.362340317	0	6.215665217	4.136655461	5.207190335	6.029485239	5.936395249	5.76573027	5.951910248	5.936395249	5.098585348	5.067555352	5.874335257	5.191675337	5.25373533	5.827790262	6.200150218	5.439915308	0	0	0	0	0	0	0	0	0	0	0	0	0	0	0	0	0	0	4.788285385	4.74174039	2.740305626	4.555560412	5.439915308	0	7.47615209	7.233705142
hsa-miR-200c-3p	9.044546834	9.234346338	8.920447158	8.591948016	8.574413831	9.293653394	8.285348816	8.758834232	8.408435471	9.035464833	8.445319551	8.629739952	8.887928513	9.164559114	8.703508112	8.721950152	9.090790954	8.943254633	8.703508112	8.869486473	8.703508112	8.537529751	8.758834232	9.139446586	8.686847768	7.737850246	10.14684396	9.0956467	9.190546452	8.424048454	8.679547787	9.650445252	8.818247425	8.591948016	9.424145842	8.978847005	8.767147558	8.562748092	8.62844792	8.613847958	9.051846815	9.109232994	9.256769314	9.072348913	8.740392192	8.574413831	8.949647082	8.329148702	8.584648035
hsa-miR-200c-5p	9.367456188	8.44372428	8.955975611	9.241492746	8.585416404	9.179600847	9.233095184	9.25090298	8.668602226	9.393507246	8.906276003	9.096415025	8.799322804	9.7619016	9.262786669	9.155833469	9.025112892	9.132066091	9.167717158	9.25090298	9.25090298	9.393507246	9.239019291	9.636178198	9.392648877	9.568997696	9.207902495	9.510214756	8.964373174	9.535407445	9.19110737	8.678856038	8.536097471	8.586482848	9.006360988	9.216300058	9.485022068	9.543805007	8.561290159	9.753744077	9.350661063	9.096415025	8.573532716	9.892622178	9.084531336	9.096415025	8.334555964	9.258287872	9.485022068
hsa-miR-202-3p	7.890529506	9.021734597	8.80256361	7.452187533	7.175556625	7.972360248	8.477342147	8.558245265	8.300455857	8.698857669	7.972360248	8.277020456	8.019231049	7.503652234	7.972360248	7.69113544	8.230149655	8.277020456	9.237871884	8.675422268	8.511374463	8.816034672	8.909776275	8.80256361	8.201610906	8.562182528	8.816703674	8.081420365	9.014664565	8.484412178	8.293521319	8.088490397	8.053140237	8.484412178	8.279381256	8.562182528	8.357151606	8.901544056	8.074350333	8.441991988	8.420781892	8.722293069	7.902054046	8.136408052	8.886340874	7.808312443	8.194540874	8.378361701	8.088490397
hsa-miR-202-5p	0	0	7.450808089	6.842016553	6.869692029	4.472046177	7.604932528	6.065603481	7.396004533	6.445718067	5.07145764	6.708874319	6.124082648	5.378473267	6.124082648	6.401858692	5.159176391	4.574384719	5.948645147	7.001270155	7.337525366	6.460337859	5.860926396	0	0	6.495236564	0	0	0	0	7.967124961	0	7.774469411	0	7.14255921	7.412276979	0	7.928593851	0	7.258152539	0	5.363853476	6.825832654	7.893077453	4.676723262	7.396004533	7.774469411	7.936300073	6.764954333
hsa-miR-203a-3p	11.74275777	7.613156831	8.322814032	8.141624959	8.430776044	7.329814357	7.952886342	7.817383104	9.358729466	7.833111128	8.823976647	8.06903149	8.163399634	9.814842166	6.449045007	9.374457491	7.833111128	11.95385344	7.565734718	7.439910526	7.424182501	6.779333513	7.927479273	7.235679597	7.439517304	6.93369781	10.68582152	8.134075414	7.900039529	7.832093627	8.715390355	7.009193257	6.510923308	6.895950087	6.858202363	6.752508738	6.888400542	6.797806006	7.658454099	7.273427321	6.609067389	6.559141176	6.747877465	7.974663345	8.163399634	8.06903149	7.51501275	7.280976865	7.522562295
hsa-miR-203a-5p	7.197832867	7.531838287	7.422923476	7.735145934	7.519526401	8.357319954	8.221632089	7.424322588	8.928542831	8.281156904	8.433483004	7.310078013	7.043507337	8.319238429	7.481444876	8.395401479	6.795977424	8.243075379	8.224034616	8.071708516	7.500485639	7.900341652	6.929262762	7.611709148	10.12401079	7.451967426	8.112717278	7.713362972	7.531838287	7.009047195	7.575404211	7.183310892	7.858582719	8.453983685	7.611709148	7.284964716	8.519332572	9.884398201	7.873104694	7.241398791	8.16354419	7.462404114	5.824898534	7.348159538	7.043507337	6.738855136	7.931192593	7.277703728	9.172821437
hsa-miR-203b-3p	8.496884185	8.676976849	9.080384417	8.648162023	8.738015562	8.738015562	8.583328664	9.199230138	8.938543639	8.517434678	8.457276255	8.798173985	8.75806837	9.058860484	9.419811022	8.858332408	9.560180676	9.239335753	9.299494176	8.978649254	8.677857139	9.259388561	9.119018907	9.123606656	8.813847274	9.296495614	8.360013761	9.411754919	9.029958471	8.907495459	9.07318071	8.597736077	9.159625189	8.921902872	8.893088046	9.51260681	8.828254687	9.123606656	8.547310131	9.152421482	9.130810363	9.43986383	9.720603137	8.537487486	8.858332408	8.49738187	8.489680479	8.878680633	8.957921405
hsa-miR-203b-5p	12.04159121	9.367026971	10.09064913	10.03389445	9.056562288	8.807360767	9.962951098	9.8721309	10.03071369	9.985404319	10.30256989	9.464346594	10.34787926	9.985404319	10.07602305	9.962749635	10.23460584	10.61973546	10.008059	10.12133242	10.59708078	10.37053394	10.57442609	10.04808312	9.913290754	9.813970067	12.28279859	10.1474038	9.813970067	10.2680075	10.39570552	9.388309976	10.45955454	9.870724745	9.90619642	9.1896686	9.913290754	8.764008509	9.927479424	10.11902646	9.842347406	10.55177141	10.64239015	9.464346594	9.419037227	10.61973546	9.182574265	9.89200775	9.530196673
hsa-miR-204-3p	0	7.229925853	6.911156132	7.041561927	5.768946803	6.966342651	6.577896879	6.947029815	5.517879932	7.294660868	5.904136657	7.642291921	5.266813061	7.468476394	6.618711599	6.599398763	3.547970634	7.062906833	5.170248879	7.777481774	6.927716979	5.382690078	7.082219669	6.440246318	7.085030526	6.838708469	6.81697417	7.237170619	7.258904919	6.643099777	7.005338095	7.403800246	7.7153252	7.085030526	7.353086882	7.041561927	7.939912958	6.679323608	6.845953235	7.171967722	7.39655548	5.015746189	8.395492535	7.835420283	5.730321131	6.889091306	6.121476597	6.97635903	7.099520058
hsa-miR-204-5p	6.609923985	4.832241327	7.112094227	6.760575057	7.364696008	6.829032791	6.348795459	7.546438886	7.278607277	5.891622159	7.144691472	7.489046398	7.862097568	7.297738106	6.714247815	5.862925916	7.068168156	5.910752989	6.915121522	7.57513513	6.159453768	7.07773357	6.59946284	7.84526278	6.640054199	6.168014171	6.489403126	6.971486559	7.463613396	6.619967389	6.941356344	5.595540095	7.383266158	7.453569991	6.549663555	7.22257168	6.439186102	6.981529964	7.724741922	7.312962324	5.746191168	7.029906497	7.049037326	7.230780204	7.288172692	6.876859864	6.790705272	6.358838863	7.031746988
hsa-miR-205-3p	0	8.318732424	8.738583201	8.428857218	6.942795921	7.639110486	8.270552827	7.395400388	8.857660974	8.056899225	6.35092854	7.882820583	6.699085823	7.325768931	8.335425051	7.917636312	7.95245204	8.54431942	7.221321747	6.246481356	7.74355767	8.579135148	7.987267768	0	0	7.947061245	8.497685214	8.697286403	8.167310832	9.543870756	0	8.704169203	8.642224006	8.181076432	8.958832789	0	8.662872405	9.089605981	9.007012386	8.676638004	0	8.022083496	8.161346409	6.733901551	6.907980192	7.639110486	8.642224006	9.013895185	8.050303239
hsa-miR-205-5p	9.681278988	10.75835314	8.358695288	7.725122258	8.279128272	8.198132031	7.352898103	8.684109478	8.873100707	6.983188414	8.198132031	7.455666488	9.291581287	8.022640175	7.401668993	10.69551613	7.61765897	11.6809704	8.454620128	8.441120755	7.928144561	8.157633911	8.900099454	9.016027306	7.835997538	7.447934057	10.94842505	9.372412136	8.83387506	7.851836864	8.525008208	8.057748099	8.390373939	7.843917201	8.231980682	8.168623379	8.287418322	8.263659333	8.247820008	7.828077875	6.774762713	7.901145814	8.61661261	9.237583792	7.793150826	7.941643934	7.828077875	7.51129136	7.503371698
hsa-miR-2052	5.985267714	6.184317294	5.552551236	5.67371185	7.605687175	7.616990604	6.27086059	5.706711064	6.215365379	7.368315161	0	0	0	0	0	5.966689936	0	0	0	0	0	0	0	4.87751353	6.011230703	5.483316599	0	0	5.855452771	5.716983498	5.552551236	6.634342431	0	6.201625953	0	6.210280283	0	0	6.080465339	5.163106406	5.751600816	0	0	7.831755759	0	0	5.846798441	0	5.786218134
hsa-miR-2053	0	0	8.486117087	0	5.501519056	4.944531409	0	6.392699291	5.417970909	6.8522141	5.362272145	5.292648689	2.758354895	5.055928939	5.863561027	5.849636336	4.888832645	4.526790674	5.724314115	4.540715365	4.958456101	4.819209189	5.598991895	8.227711901	0	0	0	0	0	0	0	0	0	0	0	0	0	10.08353097	0	0	0	5.473669674	4.791359806	5.404046218	5.598991895	5.223025233	0	0	0
hsa-miR-2054	0	0	0	0	0	0	0	0	0	0	0	0	0	0	0	0	0	0	5.317178937	4.424066607	0	0	0	0	0	0	0	0	0	0	0	0	0	0	0	0	0	0	0	0	0	0	4.855224284	0	0	0	0	0	0
hsa-miR-206	10.10490155	9.419719533	8.86541498	8.611358727	10.09499119	11.63498261	9.219554	8.950997561	11.07765238	9.42032828	10.82832044	8.760331956	9.65499364	10.32965655	9.669660225	9.522994375	8.906997806	8.496333426	10.02165827	9.53766096	10.00699168	8.305667821	9.24432926	9.950928063	8.973196421	7.787600572	8.534371983	11.0210438	10.24347769	8.642153424	10.37435515	10.94405705	9.935530714	9.327335441	10.50523262	10.14339492	9.219554	9.781557227	8.110944894	9.735365181	8.488179937	9.56699413	10.56432191	9.786992905	9.053663655	10.28565679	9.150265931	9.296540743	10.02021613
hsa-miR-208a-3p	0	6.625752566	7.805303634	7.323711778	5.580424781	5.525981658	7.477262804	7.322604727	5.253766041	5.770975713	8.220916261	7.70370659	6.097634452	6.72373037	7.295383165	7.21371848	7.730928152	6.397071631	7.54037722	6.233742261	7.86703596	7.622041905	6.397071631	7.379548515	7.777385265	7.581956686	6.227915815	0	5.669548446	7.358609738	7.107344422	0	7.95885466	7.505181173	7.651752607	6.451262763	7.456324028	0	6.953793395	6.758364816	7.896038331	7.785371275	6.560401001	3.566029219	6.505957877	6.614844124	7.547058725	7.840201594	7.547058725
hsa-miR-208a-5p	8.461920955	8.673922415	8.498472931	7.9428829	7.558870066	8.638147024	8.081780407	7.266184789	8.052776471	7.101549321	8.10765496	7.595455726	7.906433832	7.083256491	8.802782493	8.674732684	8.839368152	8.455218726	8.564975705	7.997897981	8.400340237	8.363754577	8.784489663	8.191436335	8.66661202	9.236822842	8.535024907	7.840537367	8.396127399	7.643156698	8.593508068	8.308402657	8.301092262	8.622749649	8.154884359	9.017510987	7.9428829	8.491162536	8.476541746	8.42536898	8.498472931	8.382047407	9.223517578	8.418633067	8.345461748	8.491804386	8.096401198	8.90785506	8.820130318
hsa-miR-208b-3p	8.835198474	8.698754838	9.573599332	9.53346885	8.51250643	8.760576532	9.517416658	9.674519012	8.643069642	9.413392589	9.674519012	9.465617874	8.917252386	9.30894202	9.387279947	8.799745495	8.995590313	8.85197078	9.047815597	9.047815597	9.19143513	9.543955801	9.021702955	9.252555481	8.803094089	9.388999117	9.100059651	9.645834198	8.698754838	9.196372807	9.613729813	8.594415586	9.092033555	8.835198474	8.987694304	9.075981363	9.196372807	9.493338369	9.228477192	9.228477192	9.092033555	9.452561553	8.669182284	8.930308707	8.891139743	9.060871918	9.669912487	9.092033555	9.116111844
hsa-miR-208b-5p	0	0	6.351654839	0	0	5.97244966	0	6.26666323	5.222679592	5.602310006	6.200227908	5.374531758	5.374531758	4.824067657	5.554856204	6.209718668	3.457398167	5.554856204	5.507402403	4.653233971	0	0	5.194207311	0	0	7.264430756	0	0	0	0	0	0	7.406418121	0	6.635629569	0	0	0	0	5.925692744	0	5.43147632	5.858560535	0	0	5.403004039	0	0	0
hsa-miR-20a-3p	0	5.753814839	6.650537624	6.454379515	3.211524849	7.023389092	7.841497573	6.323250762	7.334561683	7.697596373	7.542010078	5.882422924	6.712216501	7.853182669	9.486838773	5.260077742	5.519388234	6.582561255	7.049320141	6.634423353	7.671665324	6.971526994	7.334561683	0	9.032457521	7.41415312	6.986808668	0	7.119915956	7.267034538	7.056865136	7.498220881	7.463192648	0	6.370311753	8.086695209	8.829293765	9.137542223	6.783644912	7.098899016	7.217995011	6.686285452	8.423665753	6.245457614	6.297319713	7.80132057	8.079689562	7.232006305	8.359915433
hsa-miR-20a-5p	13.95089066	11.16437374	12.06035989	9.990631882	11.46454713	10.8295892	10.04439105	12.14255306	12.65912901	11.83045509	11.03406718	12.00264708	11.00178118	11.8196931	10.07624927	11.23854515	10.7650172	10.20539326	10.21615526	12.19636306	9.764151305	10.68968321	10.8188272	10.36694606	11.38837028	9.515759222	9.453040192	11.44212944	14.51536194	10.0085516	10.0802305	12.07827961	12.3829149	11.63028654	10.60886233	11.84532321	9.784555067	10.65366163	10.48342426	10.1967087	9.901033267	9.947105287	10.00091528	12.36855504	12.21788705	10.18386926	10.37590593	9.694956452	10.50134399
hsa-miR-20b-3p	9.367999761	8.953461733	9.14188811	9.111739889	8.390302945	8.469463623	8.930850568	8.960259827	9.482720302	8.643617115	9.071084776	9.086916912	8.896931284	9.530216708	9.530216708	9.086916912	8.706945657	9.150245454	9.181909725	8.738609928	9.324398946	9.45105603	9.245238268	9.790074844	9.164499275	9.300166266	8.780109467	9.074054614	6.978753309	9.300166266	9.058980504	9.390610926	9.17203633	9.058980504	7.920885191	9.179573385	9.601648468	9.285092156	8.606757201	9.24740688	9.209721605	9.831027285	9.023588369	8.342806539	9.530216708	9.340231081	9.096665779	9.526277917	9.405685037
hsa-miR-20b-5p	12.640885	9.835259517	10.44638586	8.150032327	9.90114633	9.073801965	9.298209094	10.98703581	11.29728995	10.66643987	9.446106929	10.49062919	9.549524974	10.42857836	8.58773715	9.797728284	9.384056101	9.477132342	9.301321665	10.83190874	8.83594046	9.363372492	9.632259411	8.863013061	9.677848186	8.316703148	8.69634224	10.33527198	13.04830257	9.298209094	8.6407853	10.44638586	10.67787311	10.05748728	9.733405127	10.94639832	8.381519579	9.298209094	9.325987564	9.113019293	9.622291246	9.373714297	9.228929033	10.86293415	10.7491743	8.929016701	9.214873684	8.56670938	9.150057253
hsa-miR-21-3p	8.505189449	8.348923581	8.135086078	8.455842333	8.256556303	7.45242127	7.86367694	7.143138565	8.429754618	7.24210903	7.749332667	8.640066858	8.194699762	8.256556303	8.405012002	8.479239851	7.712218742	7.910159673	7.885417057	8.318412844	7.749332667	8.454497235	7.811189208	8.011718288	8.406495217	8.019942807	7.962371172	8.225555791	8.677904355	7.61694136	8.250229349	7.773207227	8.209106752	8.052840885	8.069289924	8.077514443	8.398270697	8.11863704	8.447617813	7.929473095	8.299576465	7.922530982	8.033872756	8.293670228	8.108100605	8.293670228	8.250229349	8.858843781	7.699186553
hsa-miR-21-5p	15.18058461	14.39287711	14.45921038	13.22375335	13.35569238	12.45493688	12.68479558	13.95213859	14.69465326	13.87910436	13.45307135	14.37817159	13.8182425	14.08603468	12.78359091	13.27048578	13.46524372	13.75738064	12.5766606	14.13472416	12.51579874	13.48958847	14.48772294	13.59687795	13.13254511	12.67650393	12.52725408	13.22375335	16.0512087	12.87550372	13.72954448	13.8041694	14.33483551	13.45591977	13.14912843	12.93354532	13.25691998	12.74283719	13.45591977	13.02475356	12.53554574	13.48958847	13.72086353	13.89127673	14.8894112	13.55045033	12.75112885	12.53554574	14.07779411
hsa-miR-210-3p	8.70066769	8.236386041	8.124958446	6.899254892	6.925225959	7.234500749	7.149966983	7.554084699	8.316962514	8.059233522	7.595321337	7.82212285	7.162336631	7.585012178	7.925214447	7.966451085	7.038626715	7.585012178	7.275737387	7.636557976	7.595321337	7.615939657	6.976771757	7.512106669	6.871397993	7.48424977	7.837103823	7.614248632	9.313519467	7.688533696	7.149966983	7.465678504	7.270680212	7.252108946	6.945683057	7.502821036	7.744247493	7.363536541	7.874246355	7.864960722	7.623534265	6.89429848	7.368519824	7.749958732	8.574691506	7.378828984	7.270680212	7.270680212	7.038539387
hsa-miR-210-5p	8.338003347	7.982877726	8.205701646	7.495450403	6.722470493	6.694325862	7.279589732	7.73567719	7.200929211	7.594954038	7.566809407	8.580016105	8.551871474	6.778759754	7.060206059	9.311776498	6.722470493	7.73567719	7.960834234	6.244011774	7.060206059	7.397941624	8.129702017	7.961987984	7.411891434	7.75309056	7.098545298	0	0	0	8.296223863	7.920208499	7.537229888	8.115179428	7.822723035	8.017693964	0	7.941098242	7.822723035	7.627752105	8.407635822	8.636305366	7.200929211	6.215867144	8.242280539	7.397941624	8.010730716	8.010730716	7.655605095
hsa-miR-211-3p	7.989582645	8.513586825	7.623611472	7.540436205	8.090894172	7.534306972	8.313966185	7.909398346	8.417586659	8.683780537	8.538583877	7.957797233	7.860999459	7.776301407	7.691603354	7.994096398	8.574883042	8.236090833	8.102993894	9.107270798	7.885198902	8.538583877	7.848899737	7.848184692	8.264061025	8.505269298	7.997900172	8.097710492	7.839867165	8.064440385	7.623611472	7.972947592	7.498848572	8.097710492	8.047805332	8.222473392	8.039487805	8.272378552	8.480316718	7.690151685	8.139298125	8.429686381	8.308689163	7.945697511	7.776301407	7.788401128	8.197520812	7.972947592	7.947995012
hsa-miR-211-5p	8.494288275	8.779342582	8.794750923	9.172255275	9.428735739	9.223907789	9.742363888	9.062971543	9.121493814	8.872774161	8.916665865	8.945927001	9.355582899	9.033710407	8.945927001	8.887404729	10.35046151	9.765238798	9.501888578	9.545780281	9.662824824	9.794499934	8.945927001	9.703843035	9.634505501	8.856384286	9.418788729	8.717709218	9.511238774	10.45114757	9.742363888	9.249296979	9.025876036	9.850222274	9.195367786	9.357155365	9.126030252	9.09521357	9.387972047	9.488126263	9.09521357	9.297060628	9.399474603	9.180016086	9.15075495	8.945927001	9.511238774	9.657618013	9.334042854
hsa-miR-2110	10.27969729	10.52294328	10.02908021	10.1101622	9.920021088	10.02497611	9.84480294	9.675126048	9.86754358	9.220320973	9.797573568	9.86754358	9.710111054	10.16491613	9.710111054	9.832558574	10.05996111	9.815066071	10.05996111	9.675126048	10.25237864	10.02497611	9.937513591	10.33129492	10.1101622	9.343568779	9.542588225	9.793205306	11.40010306	9.498361682	9.47624841	10.24284183	10.13227547	10.05856457	9.918513846	9.277228963	9.7194944	9.763720943	10.27969729	10.08067784	10.02908021	10.51476619	10.14742363	10.11243862	10.02497611	9.377753499	9.660525675	9.446764047	9.498361682
hsa-miR-2113	9.357902344	9.159078444	9.044372348	9.243196248	8.615404017	9.050412753	9.587314536	8.405399799	8.075393172	8.765407029	9.125414259	8.555402812	9.050412753	9.050412753	8.570403113	9.14041456	8.675405222	9.050412753	8.885409439	8.750406728	8.810407933	8.960410945	9.230416368	10.83378744	9.617902828	8.914372106	8.279665042	9.289078686	9.640844047	9.572020389	9.594961609	8.822607229	9.365549417	8.876136741	9.105548933	8.631430403	9.327314051	9.090254787	9.457314294	9.44966722	8.646724549	9.425420284	9.650424802	9.215416066	8.630404318	9.485421489	9.182019663	9.113196006	9.526137951
hsa-miR-2114-3p	8.532040464	8.75382511	8.46049703	9.011381473	8.847415096	8.383214093	9.412024704	8.530914413	8.362114048	8.97401537	8.594214549	8.530914413	9.142815735	8.889615188	9.016215461	9.16391578	8.741914868	9.290516054	9.185015826	8.467614276	8.805215005	9.16391578	8.910715233	8.532040464	9.004227129	9.118696624	9.133005311	9.02569016	8.48196006	8.73236208	9.283246523	8.317410162	9.118696624	8.746670767	8.510577434	8.789596827	8.496268747	8.696590363	8.632201272	9.147313998	9.247474806	9.69141692	8.657514686	8.509814367	9.69141692	8.467614276	9.240320462	8.918375009	8.782442484
hsa-miR-2114-5p	9.413094235	9.335262315	9.452010194	9.95791767	9.624665164	9.440484963	9.529842113	9.454652671	8.90211207	9.539658917	9.83718078	9.08629227	9.426317256	9.227969348	9.539658917	9.780509949	9.539658917	9.638832872	9.482988087	9.52549121	9.908019318	9.610497456	9.298807886	10.26146216	9.210731244	8.673691001	9.428660618	9.662156376	8.868270799	9.452010194	9.413094235	9.887868942	9.171815285	9.327479123	9.257430396	8.82935484	9.701072336	9.560974881	9.848952983	9.420877426	10.00461682	9.383814133	9.752174533	9.369646425	9.695503702	9.199633932	9.483142962	9.887868942	9.343045507
hsa-miR-2115-3p	10.33630122	10.5157144	9.813662814	10.18809033	10.1083765	9.573692743	9.930671412	10.13651775	9.995811498	10.4460715	10.389789	10.164659	10.3335065	10.4460715	10.29129463	10.23501213	10.57270713	10.53049525	10.2209415	10.31943588	10.30536525	10.37571838	10.34757713	10.40650638	10.39090523	10.35970294	9.868266827	9.837064534	10.43770867	10.34410179	10.09448345	10.26609606	10.00867714	10.46891096	10.50791383	10.07108173	10.3128995	10.77313332	10.27389663	10.28949778	10.25829549	10.43200088	10.47421275	10.164659	10.81190776	10.64306025	10.28169721	10.14128689	10.34410179
hsa-miR-2115-5p	0	8.880842375	8.286521877	8.090745713	7.174520181	7.307414307	8.237577836	7.679517863	7.706096688	8.131357894	8.15793672	7.015047228	8.50346145	7.626360212	8.50346145	7.838990815	7.998463767	8.689513227	7.227677831	7.12136253	9.274247386	7.333993133	9.035037957	8.356441935	0	8.447338012	8.629130164	8.510266064	9.076618539	8.60116214	8.664090193	8.14668176	8.384409959	8.845882345	8.915802404	7.832041496	8.405385976	8.587178129	8.901818392	8.426361994	8.92279441	8.290830847	9.619772116	7.998463767	7.865569641	8.689513227	8.845882345	8.174649783	8.167657777
hsa-miR-2116-3p	7.770636835	7.986321518	7.670497518	8.009430592	8.71483353	7.075202265	7.362376541	7.777901379	8.378123538	7.338714432	6.313944891	8.670914836	8.392763103	5.801560121	7.280156173	8.23172789	6.621375754	7.104481394	7.236237478	7.587587035	8.1438905	7.690063989	6.870248357	7.346970492	7.878479177	8.09416386	6.846273906	8.132678982	8.017133616	8.263630397	8.718108837	7.554952151	7.624279371	7.83226103	7.647388444	7.655091469	7.801448932	7.400891663	8.417690885	7.431703761	7.524140054	6.709213143	7.646145295	7.675424424	7.470470516	6.299305327	7.701309615	7.470218883	7.839964055
hsa-miR-2116-5p	8.99600399	9.863556696	9.693448322	10.08469758	9.370012748	8.95166321	10.34836556	9.370012748	9.962674593	9.41649603	10.18347018	9.323529466	9.497841773	9.509462593	9.741879003	9.927812131	9.300287825	9.544325055	9.614049978	9.451358491	9.707016542	9.695395721	9.916191311	9.378747831	9.44679118	9.914589208	9.676437485	9.872062115	9.676437485	9.735975416	9.64241581	9.081058177	9.684942904	9.06404734	10.16124635	9.523339949	9.880567533	9.557361623	9.361736994	9.855051277	9.030025665	9.90457049	9.544325055	9.067871415	9.648912439	9.823224747	9.855051277	9.285188226	9.378747831
hsa-miR-2117	7.351556285	7.071352508	7.309525718	7.617749873	7.090316202	7.505620362	9.116840081	8.829402374	7.998794053	8.491967743	7.739228953	8.673663313	6.493316471	8.803445864	8.310272173	7.557533382	7.531576872	8.829402374	6.986490162	6.804794592	7.843054993	6.726925062	8.595793783	7.421607229	9.039784042	6.693077408	7.827902706	7.848917989	7.16942383	7.239474774	7.309525718	7.449627607	7.722826289	0	7.904958744	8.808615926	8.178157427	9.102829892	7.946989311	6.924245525	6.85419458	7.168185732	7.349881302	7.583489892	8.206446133	7.505620362	9.165875742	7.8349078	8.360289882
hsa-miR-212-3p	9.478062443	9.924175876	9.767433319	9.538348042	9.942230766	9.506379373	10.09297555	9.916592449	10.40372048	9.634570959	9.805493074	9.634570959	9.856769709	9.720032017	10.02769182	9.446556633	8.985066923	9.6943937	9.848223603	9.959322978	10.10460678	9.762762546	9.6943937	10.20148963	9.526290923	9.574519402	10.35823219	10.00857571	9.960347235	9.586576522	8.959606292	9.466005324	9.526290923	9.996518595	10.05680419	10.34617507	9.562462282	9.297205646	9.803604678	9.851833157	10.02063283	9.788400863	9.155989038	9.660209277	9.668755382	10.04478403	9.755376199	9.815661798	9.767433319
hsa-miR-212-5p	10.07296486	9.941592994	9.478334323	10.05222193	8.034340747	9.172529217	10.05222193	7.338781126	7.907875361	7.433630165	9.330610949	8.224038825	8.856365753	8.919598446	8.824749406	9.298994602	9.23576191	9.551925373	9.298994602	8.540202289	9.077680178	8.982831138	9.836472491	9.879364217	0	0	0	0	0	0	9.927764377	9.554391716	0	0	0	9.651192036	0	9.416105546	10.63302385	10.03147901	0	9.551925373	10.50041577	10.1842523	8.887982099	10.24748499	9.8655356	10.39102305	9.582048951
hsa-miR-214-3p	7.545232444	7.51685486	7.453005295	7.573610028	8.009743715	5.809959055	7.467194087	6.943868673	7.556179868	8.962227795	8.0551001	7.919030946	8.91687141	7.329397944	8.032421908	4.42658932	7.646892637	6.082097363	6.263522902	8.349916601	7.011903251	6.875834096	8.417951178	7.31821177	7.559421236	8.808034941	6.693904917	9.347209041	6.835792838	7.041530324	7.708403553	7.119568681	7.140851869	7.949613019	7.01315274	7.332400562	7.233079017	7.304022978	6.949303175	7.389155731	7.453005295	8.508663947	8.236525639	8.281882024	8.077778292	8.712767679	7.481382879	7.346589354	7.502666067
hsa-miR-214-5p	6.425947973	0	6.038500266	4.118107279	0	0	6.383834092	0	0	0	7.319837973	3.654962633	5.74748823	4.837180485	7.627214614	0	0	0	0	0	0	0	0	0	6.350142987	5.617361453	6.308029106	0	0	0	0	0	0	0	0	0	5.962695279	0	5.356255389	0	4.539246092	7.213438366	0	0	0	6.740551226	6.173264686	0	5.912158622
hsa-miR-215-3p	0	0	7.385975166	7.004798603	6.279624247	5.672946351	0	7.113806355	6.825634354	6.916636038	5.248271823	4.762929506	3.928747399	6.052120036	3.928747399	3.458572029	6.355458984	4.960099822	6.522295406	6.218956457	7.462646145	5.763948035	5.976285299	0	0	6.837080915	0	0	6.402539634	6.943810353	7.218257478	0	0	7.805269385	0	6.364421977	0	7.225881009	6.288186665	7.149645697	0	6.431293721	3.731577082	5.688113298	4.292754136	6.855968249	7.340233978	7.271622197	0
hsa-miR-215-5p	9.36701246	9.293098939	8.990053502	8.31744046	8.566425122	7.496230168	7.622653361	8.60094754	9.136045017	8.359290615	8.825343256	8.152156107	9.015216554	7.9450216	8.462857868	7.875976765	8.152156107	8.359290615	8.27298457	8.497380286	7.565275004	9.688403702	8.739037211	8.125265305	7.718740939	7.356564685	7.800045812	8.886574573	10.00266874	8.280483699	8.228744235	8.834835108	8.731356178	8.465267502	8.324831812	8.029177728	7.659610122	7.777871756	9.987886037	8.117873953	7.844393925	8.031327645	8.445596659	7.893237974	8.60094754	8.618208749	7.474826319	8.31744046	8.250918291
hsa-miR-216a-3p	7.137368709	6.69603643	7.74682757	6.69603643	5.424040879	7.448072287	7.382553308	5.683532085	7.629716131	8.044902061	7.318326684	7.681614372	6.929089875	6.254412739	6.955038995	6.877191633	7.110733719	6.929089875	8.070851182	6.903140754	7.188581081	6.669598668	7.474021407	0	0	7.585706262	0	8.230191495	7.837896136	7.431590228	8.153133478	7.12335816	7.970996347	0	7.606722085	6.520904573	0	7.767843393	7.025284321	7.340521663	8.069070187	7.266428443	6.591751307	6.877191633	7.188581081	6.695547789	7.970996347	8.454360271	8.111101832
hsa-miR-216a-5p	7.203748884	7.767811926	7.410810001	7.767811926	7.639902556	6.202562224	7.489350424	7.082128696	7.339562785	7.575544033	6.545807676	6.953411651	7.446826989	6.07384518	7.318109944	6.266920746	8.755450275	6.760336084	7.382468466	7.682808237	7.339562785	8.283487779	8.369299142	7.98915312	0	6.78962665	8.010573235	7.639291233	7.203748884	7.610731079	7.410810001	6.93242742	7.439370155	7.560750809	6.554005379	6.875307112	7.60359104	7.260869192	7.617871117	7.546470732	7.910612696	6.395637791	5.752052568	5.923675294	7.275204262	7.21084574	7.639291233	7.746391811	7.517910578
hsa-miR-216b-3p	9.387438086	9.151806219	9.240168169	9.306439632	8.774990749	9.548742033	9.991244746	9.073940109	8.704649723	9.109110622	9.038769596	9.021184339	9.038769596	8.986013827	9.724594597	9.531156776	9.232207417	9.583912546	9.443230494	8.687064467	9.443230494	9.390474725	9.654253571	9.365347599	9.100261748	9.195987194	9.011899798	9.29171264	8.827812401	8.879356872	9.306439632	8.709996468	9.306439632	9.129715731	9.107625244	9.394801582	9.29171264	9.402165078	8.967718823	9.718795399	9.129715731	9.197036904	9.26737793	9.073940109	9.26737793	9.073940109	9.512617516	9.556798491	9.240168169
hsa-miR-216b-5p	0	0	0	0	0	0	0	0	0	0	0	0	0	0	0	0	0	0	0	0	0	0	0	0	0	0	0	0	0	0	0	0	0	0	0	0	0	0	0	5.910425911	0	0	0	0	0	0	0	5.836650164	0
hsa-miR-217	0	6.629092679	7.40187566	7.078042792	8.206164889	6.336612816	6.41565738	7.44776169	7.16556515	8.029792052	7.183202434	5.013816539	6.777544909	7.359575271	6.953917746	7.588859959	7.30666342	5.595846901	8.135615754	7.042104164	7.959242917	6.759907625	7.465398973	6.091824512	9.521508976	7.173720684	7.328277281	7.446034687	7.08540263	7.041243602	7.512273228	0	6.430377056	7.357716632	7.416595335	7.320917443	7.468114201	9.624546707	6.813088627	7.725708527	6.835168141	6.283700965	7.800507364	8.206164889	6.97155503	7.853419215	6.702691059	7.372436308	7.637390473
hsa-miR-218-1-3p	7.618502814	7.974311581	0	7.931614529	7.686660363	7.642529324	7.810639548	7.730791402	6.892301656	7.951446599	6.67164646	7.973512118	7.907315559	7.752856922	6.826105097	7.046760293	8.414822511	8.326560432	7.179153411	7.201218931	9.165050179	8.238298354	8.194167315	7.483295483	7.96007923	7.454830781	7.091905839	7.846220425	7.412133729	7.10613819	8.031240983	6.273545676	7.198648469	7.355204327	8.116635087	6.89265293	7.938730704	0	7.461946957	7.476179307	7.134602891	7.730791402	7.399808608	7.598398284	7.068825813	7.973512118	8.244726243	7.725245444	7.668316041
hsa-miR-218-2-3p	8.88425888	8.222419939	8.832552713	8.729140378	8.419316064	8.933577857	8.522315709	8.596970138	8.858776142	8.484767565	8.204261132	8.32581392	8.681122068	8.690472282	7.783501483	8.568919495	8.625020781	8.026607058	8.840075713	8.765273998	8.428666279	8.456716922	8.40996585	7.963889103	8.212078706	8.780846545	8.449927075	8.201737472	8.511974476	8.718799145	8.770505312	7.932865403	8.336173507	8.791187779	8.212078706	8.429244608	8.087983905	8.398220908	8.398220908	8.646410511	8.780846545	8.232311776	8.204261132	8.148159846	8.400615635	7.736750411	8.594704343	8.853235179	8.760164078
hsa-miR-218-5p	9.32780649	8.790827413	9.342518246	9.254247712	9.00584152	8.882071401	9.085062524	9.483240549	9.288744648	9.324107539	8.899752847	8.793664174	8.457716709	9.35947043	9.147293084	9.412514767	8.634531164	8.899752847	9.164974529	8.952797183	8.988160074	9.00584152	8.687575501	9.239535957	9.062994891	8.996791991	9.114486035	9.26160359	8.430389403	10.03397076	8.908521457	8.812895046	8.945300846	9.342518246	8.187645436	9.12919779	9.298382979	8.952656724	9.644109234	8.842318558	6.436946528	9.058885856	8.174813581	8.475398155	9.076567302	8.440035264	9.555838701	8.879097946	9.563194579
hsa-miR-219a-1-3p	8.255337347	8.846563973	8.008257562	9.181886538	9.039433457	9.017461813	8.987752421	9.017461813	8.709858799	9.709568595	9.094362566	8.43521325	9.017461813	8.786759552	8.852674484	8.336340853	9.314079005	8.632958045	8.841688662	9.40196558	8.523099826	8.731830442	8.380284141	8.167094566	8.978928143	9.561330492	8.714199803	8.537714243	8.281810181	8.502417131	9.014225255	8.837739695	9.005400977	8.599484189	8.590659911	8.987752421	8.793618305	8.952455309	8.687726969	8.775969749	9.137765148	8.676901333	7.940851263	8.786759552	8.182539346	8.731830442	8.581835633	9.075995201	8.714199803
hsa-miR-219a-2-3p	6.88885429	6.279877008	6.745565518	6.727654421	6.787005906	6.270113508	5.984343915	6.367030833	6.647014215	5.645535195	0	0	0	0	0	5.893212802	7.357741261	5.710146745	6.593171257	5.828601252	6.474716749	6.388568016	7.034683513	5.679855274	0	6.691832228	0	4.354434131	6.844076549	5.930610626	6.575410101	6.441076877	6.297788105	0	6.020166108	6.996320869	6.530632359	6.387343587	6.548543456	6.88885429	6.208232622	0	6.711625765	6.67931999	5.688609561	0	6.306743653	0	0
hsa-miR-219a-5p	0	0	9.136410724	9.205385769	6.821523993	7.65117491	9.19159076	7.385686617	6.489663626	7.35250058	6.887896067	7.35250058	7.817105094	7.584802837	8.248523571	8.248523571	8.646756011	7.087012287	8.248523571	6.987454177	7.319314544	8.746314121	8.978616378	8.998460632	0	8.750150468	0	9.536465989	8.177657588	9.157103237	0	9.460593438	0	0	0	0	9.43300342	0	8.474250285	9.329540851	9.336438356	7.5516168	8.713128084	8.845872231	7.05382625	7.020640213	8.474250285	0	0
hsa-miR-219b-3p	0	0	8.448995557	8.197633978	5.317564606	7.240018035	0	7.564939741	6.129868872	6.319406534	3.205573516	7.267094844	6.88801952	5.69663993	7.10463399	6.156945681	8.53970486	6.129868872	7.267094844	6.779712284	7.727400594	6.373560151	7.294171652	8.316332501	8.239527574	8.225563042	0	0	7.932307866	8.225563042	0	0	0	7.359762046	0	0	0	0	7.597159093	8.448995557	7.331832981	7.781554212	8.566781668	6.590174622	7.754477403	6.238176107	8.274438905	0	8.190651712
hsa-miR-219b-5p	7.361762874	8.091052563	7.893536605	7.726407718	7.533530379	8.885289628	7.832762464	8.347658108	7.364560472	8.747041523	8.547349816	7.963635594	7.810026589	7.85610929	8.547349816	7.671778484	7.072703362	8.055800998	8.040440097	8.163327302	7.257034169	7.748582987	8.132605501	7.225021057	7.825165697	8.713987505	8.106246098	8.280971752	8.015084887	8.015084887	7.642843275	8.387326499	7.764391556	7.771988324	8.273374985	7.946713978	8.235391147	8.296165288	7.901133373	8.50887478	6.024731777	8.101883699	7.702500285	7.641056683	7.502808578	7.948274694	8.410116802	8.06826226	8.372132964
hsa-miR-22-3p	13.23566158	13.01770563	12.47281575	10.90520948	11.0239057	10.97621056	10.93035824	11.98973225	12.19243659	11.65586628	11.23853382	12.33552201	11.41739059	11.78702792	10.64234459	11.65586628	11.4889333	11.22661004	10.57080188	12.06127496	10.69003973	11.04775327	10.95236299	11.22376048	11.12316543	10.50282926	10.88006071	11.08963374	14.21646337	9.966322296	10.38546836	11.41656767	11.78541621	11.24052633	10.77946566	11.20699464	10.36870252	10.88844363	11.63452362	10.7962315	11.03933622	11.1789149	11.11929598	12.13281767	11.97780847	10.29655484	10.64533892	9.773515107	11.63452362
hsa-miR-22-5p	7.742465779	7.808113142	7.414228966	7.883138699	7.626280338	7.31014011	7.348581603	7.728261057	7.769053345	7.738459129	7.728261057	7.769053345	7.860835992	7.350932397	7.534497691	7.973014783	8.340145371	7.208159391	7.320338181	8.11578779	7.697666842	6.728850011	7.820043705	6.448274915	7.395472576	6.889050064	7.873760504	6.832780896	7.292312435	8.239510096	7.357959798	7.920651478	7.554901886	7.667440222	7.86438231	7.676818416	7.404850771	6.542056862	7.451741744	7.892516894	6.926562843	6.586077005	7.483507332	8.166778149	7.707864914	7.371328541	7.508010912	7.0015884	7.357959798
hsa-miR-221-3p	12.85320022	13.23538426	11.90538381	11.95888957	12.78306555	13.08358069	11.02636052	11.49085044	12.25716405	11.4006959	11.6110565	12.48255041	12.66285949	11.62608225	10.75458834	11.37064438	11.26546408	11.2955156	10.99500046	12.64783374	11.11520651	10.79966561	11.85146861	11.62256762	11.60728026	10.24670508	11.25567094	11.65314234	13.12837273	11.05693524	11.53848713	13.18952217	11.85187804	11.51555609	11.56906185	11.16394677	11.17923413	11.53084345	12.02003902	11.14101573	11.33975143	11.10018076	11.56597923	12.69291101	11.73126255	10.94992318	10.78176273	10.90406163	11.30917671
hsa-miR-221-5p	7.153931154	6.338964268	7.060549532	7.400119068	7.746320895	6.988324734	7.128463439	7.349830595	6.626818873	8.107826756	6.102052301	6.743433667	6.253651533	7.116601008	5.997098986	7.279861719	6.906694379	6.475219641	7.093278049	7.349830595	6.440235203	7.408137992	6.708449229	6.619109135	0	7.54443612	7.247312776	5.634357481	7.323715922	7.026592578	6.992635625	6.491770559	7.841559464	6.873786287	7.629328504	6.720979996	7.077528009	6.440835129	7.366162114	7.510479167	6.890764764	6.067067863	5.530639811	7.034970652	5.215779867	7.45478391	7.213355823	6.288028838	6.80587238
hsa-miR-222-3p	11.07097187	10.76964406	10.20202656	9.823614898	9.678302052	10.11759912	9.227966909	9.936712093	9.72998406	9.471574019	9.523256028	10.29848615	10.29848615	9.833348077	9.652461048	9.213163978	9.523256028	10.42769117	9.549097032	9.755825064	9.910871089	9.678302052	9.755825064	9.977782613	9.739523417	9.038761077	9.599370949	10.04785885	11.35828442	9.473233728	8.982700089	10.5734306	9.872668262	9.634409066	9.585355702	9.739523417	9.108837311	9.438195611	9.578348079	9.347096507	8.443113087	10.32432715	9.755825064	11.8489464	10.32432715	9.239004982	9.150883051	8.856562868	9.522287092
hsa-miR-222-5p	0	0	7.916608763	7.63807409	7.565387958	7.734206436	7.707707758	7.030796112	7.002659699	7.171478177	7.846752088	6.721295569	7.396569481	8.522025999	7.987434153	7.706070023	7.874888501	8.944072194	8.71898089	7.340296655	7.424705894	7.48097872	8.775253716	8.069802833	7.993205798	8.160326602	8.717395949	7.958388964	7.867865195	8.160326602	8.139436502	7.965352331	7.853938461	8.64776228	8.250850371	7.700744391	0	8.090692934	7.763414693	8.139436502	0	7.058932525	8.099979805	8.915935781	6.749431982	7.48097872	7.540586954	8.292630572	8.313520672
hsa-miR-223-3p	15.76842526	15.43389313	14.55773756	15.25069697	16.00092893	16.08074567	13.16385371	12.84816782	14.5243193	14.24496072	13.53991287	15.77478151	16.26698472	13.1275264	13.1275264	15.52202851	12.56880924	13.56651845	13.5133073	15.09633925	12.15642277	12.82156224	14.41789698	14.13558988	13.83291796	11.84962035	13.02844785	14.63738807	15.70470485	14.24710059	13.49838583	16.3259788	13.55414119	13.681582	14.03204422	13.93646362	12.21601268	13.88070826	14.58959777	13.42670038	13.52228098	12.54220366	12.99449851	14.76376951	14.75046672	11.67752235	11.87351551	13.1319935	13.53024603
hsa-miR-223-5p	9.965579607	9.689598965	9.058786069	9.563436386	10.179271	10.1382984	8.593561558	8.772545004	9.482736768	9.755887447	8.731572402	10.23390113	10.58899702	8.854490207	8.144298443	9.551024438	8.444764189	8.335503918	7.557024484	9.714914845	8.157955977	8.116983375	9.277873759	9.058786069	8.325466078	7.473868668	8.293925433	9.38996284	10.22578993	9.12975252	8.774920266	10.51754089	8.483169302	8.822231233	9.074556392	8.814346072	8.3412364	9.050900908	9.279570583	8.617217042	8.585676397	7.461421746	8.854490207	9.687599777	9.305188827	8.103325841	7.576375763	8.617217042	8.286040272
hsa-miR-224-3p	0	0	0	7.71730655	6.487983219	5.393530393	0	4.43588417	6.624789822	6.351176615	7.856049251	5.198092388	6.155738611	6.448895618	5.823494003	6.018932008	5.413074193	5.198092388	5.862581604	5.921213005	4.514059372	5.784406402	5.882125404	0	0	8.194582257	0	8.223508057	0	0	0	0	0	0	0	0	0	7.927018603	7.247262293	0	0	5.373986592	5.725775001	6.468439418	4.86584778	6.644333622	7.138790541	0	7.724538
hsa-miR-224-5p	10.1607398	10.56452645	9.52025064	10.70376322	10.27336951	10.7532463	8.601287931	8.579686714	9.313615924	9.652352482	9.539440296	10.61210606	9.99108904	9.454756156	10.30159755	10.41450974	9.99108904	10.3298256	10.66856216	10.30159755	9.539440296	10.07577318	9.313615924	9.777838673	9.875304415	8.865837802	9.930999124	10.22339635	10.3765568	8.754448382	9.220891576	11.61576409	9.443670415	9.492403286	9.937960963	9.116463995	8.399394608	9.172158705	9.882266253	9.353166511	9.68733477	10.04754513	10.04754513	8.240950155	9.144247644	8.664370853	9.053807447	9.52025064	9.986693834
hsa-miR-2276-3p	8.685515642	8.95744535	8.537190347	9.686711384	8.993324949	8.849490314	9.748513591	8.578742765	8.81564687	9.348681105	9.128698723	7.918795617	8.443368991	8.705655679	7.901873895	8.688733957	9.365602827	8.790264287	9.086394418	9.67865468	8.612586209	8.654890513	9.01024667	8.809120055	8.141656226	8.821480496	8.598992553	8.265260639	9.081049762	8.994526674	9.192293734	9.217014616	8.154016667	8.537190347	9.55074653	9.15521241	9.25409594	8.611352994	9.538386089	8.895643143	8.673155201	8.654890513	8.781803427	8.511055878	8.891794618	9.171003027	8.537190347	8.438306817	8.772038731
hsa-miR-2276-5p	0	8.158905729	0	8.568840607	6.08865533	8.009030522	8.228386217	6.757876987	6.030462142	6.263234892	7.950837334	6.903359957	8.823735149	7.659871396	7.223422489	7.368905458	7.107036113	7.892644146	8.387286241	7.019746332	8.212706678	7.281615676	8.096320303	7.116698409	0	0	8.777282071	0	8.124165485	8.749489876	8.26312646	8.49936012	8.290918656	8.506308168	8.485464022	7.797607191	0	8.527152315	8.012996704	8.200594021	8.03384085	8.329093054	8.125416897	8.736445367	7.659871396	8.474576023	8.895398901	8.72864573	7.80455524
hsa-miR-2277-3p	8.069262404	9.088566859	8.593904403	9.178505488	9.397815551	8.279893332	8.466491346	8.00446322	8.749744699	8.522919901	8.328498646	8.587726987	8.50671813	7.907252593	8.231288018	8.927964184	8.701139386	9.057578354	8.863157099	8.296095103	8.976569498	8.765946471	8.765946471	8.623883946	7.91936469	8.488976003	8.751297003	8.796266317	8.653863489	8.743802117	8.241644775	8.264129432	8.046777747	7.964334004	8.406532261	8.646368603	8.758791889	8.399037375	8.72131746	8.361562947	8.796266317	8.814551785	8.328498646	8.279893332	8.328498646	8.587726987	8.331583404	8.046777747	8.458996461
hsa-miR-2277-5p	6.655626186	7.249281188	6.698541006	6.834437934	6.285140338	9.712309973	7.471007756	6.137052761	6.496694019	6.496694019	7.512151688	3.89458374	6.771713804	7.448685584	7.808326842	4.656176993	5.629323926	8.104501996	5.290838036	6.877490645	6.412072546	7.406374848	5.58701319	6.262240341	0	7.964528179	6.748608295	6.791523114	5.940379196	7.621209624	7.642667033	7.513922575	6.591253957	7.10623179	7.363720707	7.363720707	7.327958357	0	7.835783721	6.963182392	7.92876583	5.671634662	7.914103683	6.665936964	6.792869172	7.215976535	7.306500948	7.170604019	0
hsa-miR-2278	8.474881785	7.983449452	0	8.033304906	7.513086207	8.301626488	0	6.242660197	7.053104376	7.162623859	5.95790954	6.111236817	6.615026441	6.571218648	8.345434282	7.162623859	7.29404724	5.454119916	7.42547062	6.549314751	8.214010902	7.62260569	8.257818695	0	0	0	0	0	8.268337761	8.061793737	8.838114379	7.655827896	0	0	0	8.353804254	8.667181394	8.225604514	8.453515162	8.161504645	6.338219466	8.630184939	6.636930338	6.877873202	6.176948507	6.680738132	8.346682046	8.289704384	7.962082828
hsa-miR-2355-3p	7.511635087	6.934310958	7.432253019	7.655966119	5.16121328	7.301403822	6.58069993	6.270941709	7.975167511	6.508740658	7.856268036	8.688564358	6.964521977	6.984338556	5.993509602	6.944705398	6.330391446	6.885255661	7.638285666	6.607823554	7.658102245	6.746539607	6.330391446	0	6.869361994	7.684832325	7.728131635	5.267287539	6.847712339	7.84359646	7.129157852	7.439469571	6.927094407	6.977610268	6.912661304	6.320904072	7.020909578	7.222973023	7.266272332	7.554934396	6.566266827	7.816634878	7.975167511	8.292232776	7.677918824	7.023971714	7.352870951	7.497201983	7.396170261
hsa-miR-2355-5p	9.999078578	9.943131104	9.799266169	10.42268089	9.836152641	9.809776032	9.959116097	9.796587728	9.809776032	10.19223686	9.638328076	9.796587728	9.770211119	9.849340945	9.994412293	9.757022815	10.44281464	10.21861347	10.3109316	10.07354212	10.21861347	9.915282467	10.03397721	10.03104856	9.855213644	10.03904106	10.04703356	9.279753905	9.815251162	10.13495102	10.27082345	9.959116097	9.831236155	9.999078578	10.25483846	10.14294351	10.21487598	9.927146111	9.311723891	10.33476343	9.455588825	9.783399424	9.981223988	9.994412293	9.981223988	10.0076006	10.20688348	10.04703356	10.12695852
hsa-miR-2392	6.927452359	7.398428776	6.725605323	7.398428776	7.192944374	8.612703751	7.129299395	7.476896249	6.988853964	7.31717332	7.104209413	7.618872187	7.512390234	7.059841933	6.341088748	7.086462421	7.485769746	6.829131034	7.255058847	7.468022753	7.3615408	7.228438359	7.450275761	6.972307256	6.748032772	6.714391599	7.555420915	6.994734704	6.826528841	6.938666083	6.815315117	7.353573879	7.488138569	7.510566018	7.106871946	6.961093532	7.174154292	7.476924845	6.47890339	7.454497397	7.880618917	6.917865995	7.210691366	7.56563121	6.030516385	6.35883574	7.174154292	7.151726843	7.566634639
hsa-miR-23a-3p	12.22360993	12.73538887	11.52286645	11.43625771	12.12145142	12.29971347	10.56229674	10.39368081	11.696365	10.95589188	10.80505477	12.21743868	12.51911291	10.61308025	10.42110574	11.23014119	10.42110574	10.75020491	10.53080546	11.84720212	10.17428137	10.14685644	11.40840323	11.42838419	10.75126128	9.71982987	11.02683455	11.45987827	12.27872458	10.31821756	10.79850241	12.59366547	11.54648702	11.12131682	10.92447877	10.86149059	10.53080266	10.95597285	11.16855795	10.34971165	10.34971165	10.02344425	10.65421765	11.44954063	11.54552789	10.54451793	9.774944525	10.46781448	10.84574354
hsa-miR-23a-5p	10.76768882	11.11030605	10.58384543	10.70083668	10.83833489	10.20329655	11.29414945	11.12589942	11.55724621	10.89824416	11.01806272	10.82635303	11.17382684	10.85031674	11.41346395	11.00608086	10.47887922	11.01806272	10.13140542	10.01158686	10.68257077	10.91022602	10.68257077	11.25236686	10.40835855	10.97660177	10.1493065	10.4334281	10.79275837	11.00167132	10.92646266	11.319219	10.6172715	11.22729731	11.0852365	10.75097578	10.95153221	10.95988873	10.95153221	10.73426275	10.90974963	10.81437118	10.13140542	10.41896995	10.79040746	10.58671592	11.16880168	10.93481918	10.82618445
hsa-miR-23b-3p	10.40129883	10.7159639	9.87685705	9.225050839	9.422534603	10.16898498	8.498324374	9.438761785	9.763305427	9.357625874	9.130445325	9.714623881	9.763305427	9.390080239	9.454988967	9.211581235	8.773447318	9.276489964	9.130445325	9.454988967	9.000627868	9.097990961	9.179126871	9.202574763	9.292479068	8.311023738	9.187590712	9.270002992	10.02669756	8.580736653	8.783021339	9.861873	9.809428822	8.992798051	8.970321975	8.558260577	8.296039687	8.588228679	10.86580441	8.738069187	8.887909695	8.984400686	8.010769759	9.422534603	9.55235206	8.043224124	8.108739052	8.483340323	9.127654509
hsa-miR-23b-5p	6.269904787	7.55905987	7.166024784	7.46473145	6.608082495	7.351921719	6.246322682	7.035101309	6.112189679	8.068211342	6.45655969	8.536554557	7.39324612	7.241723315	7.172849313	6.7733801	6.015766076	6.47033449	6.125964479	7.654967328	6.525433692	7.71006653	6.525433692	0	7.46473145	6.985228644	6.788711101	7.040253556	6.151994261	7.33109952	7.166024784	7.991398465	7.904930746	7.598363379	7.370403029	7.614084782	7.645527589	8.282244429	7.606224081	7.441149344	7.166024784	6.208613282	7.200398914	7.71006653	7.062650909	7.530994124	7.417567239	6.859457417	7.095278468
hsa-miR-23c	0	0	6.497953655	6.900989279	6.867385877	0	0	0	0	0	6.257019847	5.546775739	5.646653816	6.656532158	0	0	6.523361388	5.824214843	5.768727023	6.456776002	0	0	6.434580874	5.446556374	5.43779473	0	6.27015091	0	6.629378315	6.059871454	7.733345459	6.787087907	0	0	0	6.033586522	7.084983803	0	5.429033086	6.515476943	0	0	7.03384934	7.089337161	5.557873303	6.434580874	6.305197487	6.559285163	0
hsa-miR-24-1-5p	8.934937274	8.559445262	9.12268328	8.836982836	8.233311819	8.434381506	8.804331357	8.710852326	8.748552892	8.484648928	8.233311819	8.358980374	8.459515217	8.999890001	8.56005006	9.150692266	8.660584904	8.434381506	8.748552892	8.660584904	8.547483205	8.874221446	8.748552892	8.485979433	8.13497603	8.796168487	7.800298367	8.959425884	8.379862125	8.502305173	8.869634316	8.820657096	8.404350735	9.073706061	8.420676474	9.032891712	8.926774404	8.420676474	7.832949846	8.66556257	8.967588754	8.296146096	8.358980374	7.868873012	8.245878675	8.384114084	9.220637719	8.706376919	9.114520411
hsa-miR-24-2-5p	8.937444718	9.405472995	9.1324565	8.71123105	8.596897583	9.061489717	9.202660741	8.864390024	9.145961014	8.498347737	8.568740484	9.089646816	8.498347737	9.019254068	9.160039563	9.174118113	8.793997276	8.526504836	9.230432311	8.498347737	8.751761628	8.920704222	8.878468573	9.077853201	9.179259327	8.742432936	9.335268753	8.695630108	8.750233407	8.141796647	9.1324565	9.101254615	8.641026809	9.187059799	8.914043304	9.163658385	9.01544943	8.906242832	8.71123105	8.641026809	8.461615969	9.399374905	8.69544743	8.864390024	8.610976133	8.244933846	8.594223981	8.469416441	8.594223981
hsa-miR-24-3p	12.49412856	12.00358906	11.52071424	11.42873809	12.16107274	12.36945606	10.49364716	10.82146564	12.14618821	11.1191561	11.07450253	12.7118001	12.7118001	10.95542635	10.34516089	10.89588825	10.58331326	10.9256573	10.53865969	12.05688107	10.06235495	10.6726204	11.14892515	11.14514494	11.06083346	9.673526434	10.5549646	11.59736104	12.83137447	10.52430588	10.76957563	12.67808088	11.22945641	11.05316878	10.86155179	10.85388711	9.865143427	10.97652198	11.58969636	10.75424627	10.76191095	10.2856228	10.7321585	11.89315132	11.50615371	10.15166209	10.1027485	10.17173062	10.90753987
hsa-miR-2467-3p	0	7.402147541	6.663694131	6.987207054	4.933222643	6.518790672	7.472476437	7.311574686	7.385898187	6.865633678	4.710252139	7.53454519	6.370143669	8.550299708	7.361123687	7.039055181	5.379163651	7.707966693	7.039055181	4.016566127	6.295820168	8.228231202	6.44446717	7.746759132	7.338851534	0	7.59203556	0	0	0	0	7.683463125	0	7.59906845	0	0	7.402147541	0	7.915548483	7.655331567	7.388081762	7.138153183	6.642663174	7.55931969	6.171947665	5.701232157	7.212259521	7.247423969	7.261489749
hsa-miR-2467-5p	0	7.111474817	7.189263558	7.288267409	5.369911748	4.247554405	7.63478089	4.457996406	6.28182709	6.118149977	7.193742432	5.299764414	6.118149977	6.048002643	6.398739313	5.767413307	7.006682874	6.93653554	6.796240872	7.217124876	6.211679756	5.884325531	5.22961708	7.047829484	0	7.592350668	6.821534966	7.415558076	0	0	7.655996001	0	0	7.17512015	0	7.104403114	7.125618225	7.09733141	7.549920446	7.125618225	7.054901188	7.450949323	6.796240872	7.474331767	5.954472865	7.380801989	7.514561927	6.863965188	7.281195706
hsa-miR-25-3p	17.23828823	15.21050424	15.37354215	13.23366961	14.77561272	13.94352933	13.64126438	15.65497358	15.96700486	15.18219893	14.47303695	15.53205217	14.55813638	15.16328794	13.4329327	15.00254456	14.2650161	14.32174906	13.4329327	15.42804175	13.31001129	14.07590623	14.44467047	14.27303627	14.84366895	13.51898595	13.02987222	14.4972134	17.84968038	13.42727712	13.01968235	15.03727647	15.11879542	14.76215	14.1303781	15.05765621	13.25404935	14.25265653	14.2628464	13.85525163	13.95715032	13.94352933	13.86788539	16.08047077	15.97646035	13.67877552	14.24246666	12.59170784	14.10999836
hsa-miR-25-5p	9.89438024	9.608010837	9.160099719	8.961843978	8.716424131	8.645017535	9.336327044	9.3947868	9.127012063	9.269825256	8.573610938	8.769979079	8.877088974	9.359083502	8.96634722	9.216270309	9.609006591	9.251973607	9.234121958	9.198418659	9.484045046	9.448341748	9.144863712	9.211499355	9.630039252	8.756245433	8.895758732	9.395069486	10.32026294	8.557989692	8.271620289	9.079328862	9.262898992	9.20415655	8.998558004	9.534582785	8.748902627	9.18947094	8.998558004	9.094014472	9.02058642	9.323380204	9.609006591	9.466193397	9.876781329	8.930643922	9.38772668	8.462533224	9.108700083
hsa-miR-2681-3p	0	6.910651735	7.617822883	7.572684299	7.443360407	7.363601063	7.595253591	7.634782833	7.427408538	7.95382021	7.762397784	7.140274899	5.911980997	8.256905718	7.810253391	7.874060866	8.480231882	8.065483292	7.53907162	7.251937981	7.762397784	7.443360407	8.113338899	8.106824208	7.39965306	8.513071464	7.362037574	8.35508642	7.82094651	8.167008987	8.182055182	7.459837839	7.760761732	7.640392175	7.264237309	7.158913946	7.489930228	7.023498195	8.084254917	8.114347306	8.039116333	8.24095385	8.001675817	7.172178637	7.379552932	8.017627686	7.760761732	8.009023943	7.798377218
hsa-miR-2681-5p	0	0	6.475194096	0	2.956789602	7.351390076	6.888914675	6.03647025	2.333932842	5.82885133	6.572819126	6.19218444	6.24408917	6.849644353	6.03647025	5.98456552	7.818532647	5.240597723	6.157581286	7.351390076	4.790756729	6.780438046	6.313295476	0	6.556460638	0	5.847225359	0	6.970181218	6.948017615	7.213980845	7.265695918	7.4060654	7.19920511	6.489969831	6.984956953	0	7.546434883	0	7.383901798	0	5.36170876	6.019168673	6.91885066	5.898057636	6.50361282	0	7.088387098	0
hsa-miR-2682-3p	7.185108374	7.631214579	8.809213777	7.986705461	6.673913435	8.42073511	7.700918674	7.228459998	7.727551906	7.616642593	6.202548856	7.81073389	8.309825797	7.588915265	7.20073267	8.337553126	8.226643813	8.143461828	8.226643813	8.531644423	8.559371751	7.644369921	7.50573328	7.847297272	8.00064628	7.477865571	7.463924752	0	7.777593178	9.039237289	8.049439147	7.512717618	7.763652359	7.812445225	8.063379965	8.063379965	7.861238091	7.735770721	7.958823824	7.763652359	7.282694106	8.032552516	7.062096029	7.533460608	7.921643203	5.869820918	7.854267682	7.707889083	7.854267682
hsa-miR-2682-5p	9.362886249	9.180659178	8.940886716	9.583476914	9.163887606	8.934631378	9.401249843	9.502788116	9.632367723	9.413079157	9.213725916	9.18382293	9.014372675	9.722076681	9.433014482	9.084146309	9.542658764	9.712109019	9.263564226	8.914696054	9.303434875	9.403111495	9.143952282	9.151886483	9.17106828	8.710705153	9.804067578	9.036795701	9.47797703	9.391658944	9.075159295	9.35329535	9.094341092	9.180659178	9.305340858	9.688976797	9.219022772	9.113522889	9.324522655	9.113522889	9.257386366	9.253596564	9.732044343	9.004405013	8.984469689	9.353273185	9.468386132	9.334113553	9.055977498
hsa-miR-26a-1-3p	0	0	6.492055204	6.916164101	5.911184185	6.698256478	0	6.007842185	4.682246744	4.640821886	6.449707333	5.358852751	6.311624474	4.86175446	4.240381597	4.019449023	4.751288173	5.980225614	4.281806454	6.256391331	6.850147622	5.621210182	6.463515618	0	0	0	0	0	0	0	0	7.999997948	0	0	0	0	0	0	6.319270098	6.099361781	0	7.250587912	6.72587305	5.9940339	5.137920177	7.112505053	7.677989341	0	7.348126866
hsa-miR-26a-2-3p	8.152616589	7.277170303	7.622529847	8.610418775	8.175795075	7.771716561	7.100474723	7.276394512	7.92813405	8.488630053	8.358282145	8.345247355	6.89838558	7.706542607	6.755002882	7.419777211	7.341568466	7.198185768	7.91509926	8.475595262	6.794107254	7.836890515	7.445846792	7.887573218	6.971968846	8.160648206	7.365518094	7.622529847	8.883493763	6.915747525	9.269011394	8.457818046	8.859398911	7.510087205	7.349454859	7.148664427	7.164727661	7.469929119	7.863478366	7.502055588	7.678751168	8.214899447	6.859281208	8.684151914	6.103263344	7.92813405	6.176838733	6.915747525	7.277170303
hsa-miR-26a-5p	15.07803084	13.89152824	14.0388717	13.68214543	14.45682942	14.24186714	12.62747646	13.43934126	13.92658912	13.18138652	13.25304062	14.19887468	13.95525075	13.35335635	12.26421409	13.32469471	12.47917638	12.57949211	12.69413867	14.91541564	12.13523672	12.82311604	13.48233372	12.94542813	13.13154619	11.65811159	12.16218132	13.72092003	15.53557106	12.87563386	12.98420273	14.72905949	13.7519397	13.12379127	13.03848716	13.32541916	11.81320997	12.80583959	13.88377333	13.053997	12.63523138	12.67980785	13.06673997	14.49982188	14.05556649	12.43618392	12.36380921	12.11565181	13.20909538
hsa-miR-26b-3p	8.602840068	8.35642207	8.179309135	8.518133881	8.925958367	7.460473562	8.240913634	7.768225371	7.533747803	8.383728989	8.061322332	8.398383837	7.621676891	7.826844763	8.119941724	9.013887455	7.548402651	7.826844763	8.925958367	8.090632028	9.600081377	8.237180509	7.25530569	7.255241644	8.071501261	7.601766953	7.724975952	8.364122633	8.649043442	7.748077639	8.464229944	8.032998449	8.094602948	7.694173702	8.16390801	8.140806323	7.424654017	7.509360204	8.525834444	7.925190575	0	8.354419293	8.237180509	7.372544474	8.090632028	12.13537009	8.210111384	8.348721508	8.448828819
hsa-miR-26b-5p	15.43009505	13.4244106	14.02972978	13.22564908	14.45599524	13.55089128	12.67453758	14.20043647	14.96711276	13.78515348	13.23144282	14.22173303	13.41246362	13.74256035	12.23050433	13.43376018	12.08142839	12.28374574	12.6031942	15.13748527	11.14437959	12.8374564	13.1888497	12.25894531	12.82812603	11.29224154	11.52714152	13.9213144	16.29741806	12.43060299	12.83716065	14.55373743	14.25559515	13.16240677	12.97267987	13.75869134	11.41872614	12.70164143	13.63220674	12.67453758	12.0059761	11.86846275	12.63513904	14.58377462	13.90228458	11.76197993	12.34025684	11.75300689	12.93654141
hsa-miR-27a-3p	10.93029671	10.27098787	10.55047749	9.84817025	9.958732501	10.43800368	9.547181432	9.187731033	9.875380991	10.16711128	8.458405321	10.62554458	10.68805821	9.583650706	9.291920421	9.812867358	10.02124613	10.12543552	9.875380991	9.667002216	9.812867358	10.29213854	10.06292189	10.02733026	9.50418303	8.930870996	9.411019824	10.03449666	11.25278473	10.38565028	9.547181432	10.56481029	10.23515587	9.633178237	9.583013434	9.805171847	9.296357417	9.497016629	9.68334304	9.310690218	9.726341443	9.604488583	9.792029481	9.667002216	10.68805821	9.354434053	9.203194212	9.733507843	10.03449666
hsa-miR-27a-5p	7.427945907	7.065122264	8.153593194	7.747230713	7.7445187	6.865157833	7.507767108	5.412300748	7.381304429	6.387244318	7.190139023	7.993033728	8.356247999	7.648935997	6.616642805	7.648935997	7.266605185	7.476887132	7.457770591	7.018090158	8.490063783	7.572469835	7.247488645	8.015720209	0	7.398920015	6.890966915	7.413432961	0	0	7.747230713	7.812538969	7.297329395	7.348124705	7.515023581	7.84156486	7.202995248	7.529536527	6.912736333	7.565818891	7.427945907	8.107732971	7.534236754	6.922507455	7.056323239	7.496003672	7.725461294	7.239277612	8.022976682
hsa-miR-27b-3p	11.30660019	10.76627327	10.88977656	10.35716859	11.06197944	11.20738984	9.724214189	10.26222225	10.93111008	10.94565112	10.18951705	11.35280024	11.61453896	10.39309161	9.506088172	10.16043497	10.36400953	9.956860409	10.27676329	10.88748696	9.462465053	10.08772977	10.42217368	10.63505101	10.43435815	9.500364462	10.13331886	10.48839085	11.45326036	9.978939741	10.14103782	11.31431915	10.44207711	10.03297243	10.04069139	10.00981557	9.940344961	9.924907049	11.22941063	10.00981557	9.924907049	9.462465053	10.11681185	10.88748696	10.8293228	9.622416491	9.538959243	9.839998531	10.29541694
hsa-miR-27b-5p	0	9.168011684	9.037407105	8.844937198	7.667666029	7.847083186	8.748702245	7.595899166	8.170034069	9.318303875	8.349451226	8.851819266	7.918850049	8.277684363	8.349451226	8.672402109	8.672402109	8.241800932	9.067119855	7.990616912	8.385334657	8.421218089	7.990616912	9.223003086	0	9.298616263	0	0	7.133329819	9.078650656	8.666215143	8.494367012	8.803693647	9.106146357	8.28127533	9.188633459	8.893054675	9.332985889	8.398132059	9.580447197	8.136922901	8.887702697	8.636518677	7.20118142	8.528868383	7.990616912	8.982415703	9.271120562	8.700584769
hsa-miR-28-3p	10.08500116	10.7573101	9.24268306	10.31683183	11.08530957	10.73757786	9.034035458	8.448344051	9.65091624	9.27420688	8.984430449	10.50575671	10.44780143	8.43385523	8.825053412	9.056874556	8.549765802	8.984430449	8.477321694	10.60717846	8.332433479	9.056874556	9.853759742	9.574973686	9.474513729	8.245811184	9.057218525	9.876353555	10.17773342	9.157678482	9.31995995	11.53007899	9.17313386	8.794477101	9.304504572	8.694017144	8.616740255	9.227227682	10.88095312	9.064946214	8.956758569	9.346650988	9.18727395	10.01313678	8.520788159	9.46256156	8.624467943	8.80220479	9.412692217
hsa-miR-28-5p	0	6.167000228	6.75493119	7.692212434	0	5.11351262	0	5.101923358	3.977764935	6.156546208	5.774100559	6.38833145	6.736009312	5.032387785	0	5.820457607	4.89331664	5.322119338	6.16813547	6.353563663	6.11018916	5.797279083	4.800602544	0	0	6.550433464	0	0	0	0	7.658129479	7.036115563	0	0	0	5.170073815	0	0	6.789014145	6.047709888	0	0	6.44627776	6.643295216	5.356887124	5.17145893	4.812202794	0	5.996585457
hsa-miR-2861	0	7.258464216	6.451183913	6.910370875	6.230227651	6.26441363	6.591902498	5.290113219	5.73453095	5.597787033	8.195921464	6.896854249	6.059297754	2.486862911	4.811509507	4.982439404	5.153369301	4.965346415	5.426857136	5.888367857	6.076390744	5.871274868	7.119063114	0	0	7.347339112	7.480651456	7.073308184	0	0	7.028870736	0	0	7.273276699	0	7.747276143	6.725214842	0	6.125309296	6.865933427	7.999088347	6.999412187	6.999412187	6.79429631	6.161855692	7.101970125	7.22143301	7.080714425	6.917777116
hsa-miR-2909	8.847632033	8.689114484	9.0993952	9.118044323	8.889461161	9.156269821	8.763710978	8.87919929	8.786842446	8.776580575	8.632914373	8.61239063	8.489248172	8.725271217	8.314796356	8.417415071	9.392292866	8.95103239	8.766318703	8.868937418	9.115222335	8.591866887	8.87919929	8.959526774	8.707763608	8.847632033	8.689114484	8.782360101	8.381403947	8.55857062	8.959526774	8.120316219	8.810333786	8.661140799	8.372079386	8.875605718	8.726412731	8.23221096	9.21128994	9.080746076	8.493298688	8.776580575	8.838151804	8.87919929	8.848413675	7.555417864	8.297482892	8.950202212	8.819658348
hsa-miR-296-3p	9.17036211	9.137648998	9.562919454	9.121292442	9.230359871	8.980024512	9.072222774	8.792272993	9.142742495	9.080158655	9.205326335	9.117708959	8.980024512	9.380561086	8.967507744	9.180292799	8.99254128	9.35552755	9.330494014	9.35552755	9.042608351	8.980024512	9.155259263	9.023153106	9.227610056	9.734663292	8.262573252	9.25214489	9.603810844	8.3934257	9.350284226	8.949548604	10.11904236	8.851409268	8.59788265	9.260323168	8.769626488	9.57927601	9.595632566	9.194896944	9.137648998	8.879890368	9.217843103	9.167776031	8.92995744	9.918782107	9.186718666	9.08857933	9.235788334
hsa-miR-296-5p	9.096214922	7.801102434	7.153546191	7.210207362	8.080697317	7.210179998	7.898235871	7.914274888	8.131904218	8.195912844	7.709447284	7.837464536	8.349533547	8.323930097	7.133369647	7.2613869	7.683843833	6.595697186	7.479016229	7.939878339	8.080697317	7.671042108	6.928542043	7.331624158	7.533985484	7.17782955	7.752535716	7.962991495	8.934325861	7.461135406	7.793007981	8.019652667	8.141069462	6.983562677	7.784913528	8.707681176	7.129262831	7.760630169	7.185924003	8.132975009	8.254391805	7.440611053	8.298326646	8.567162877	8.426343899	7.28699035	7.639213373	8.076313838	7.623024467
hsa-miR-297	0	0	0	0	0	0	0	0	0	0	0	0	0	0	0	0	0	0	0	0	0	0	0	0	0	0	0	0	0	0	0	0	0	0	0	0	0	0	0	0	0	0	0	0	0	0	0	0	0
hsa-miR-298	0	7.745856752	8.795744651	8.445782018	7.557119163	7.898102271	8.172811164	8.396462199	8.580068488	7.163677115	7.452201283	6.08826885	9.235805235	9.445640994	7.557119163	9.288264174	8.21285591	7.924331741	8.08170856	8.003020151	7.635807572	8.842363187	7.006300295	7.801850773	8.200808175	8.480778281	8.865737178	8.389787997	7.192915791	8.242803691	8.452781271	8.256802196	8.991723726	8.368790239	8.074821627	8.620763335	8.21480668	7.332900844	7.598872446	8.165811911	8.417785007	7.294824464	8.291544319	7.976790681	7.530889693	7.084988705	8.382788744	8.473779029	7.969832837
hsa-miR-299-3p	0	7.27972823	7.286996243	6.850915423	7.224715362	7.641158248	7.090759874	5.085713267	7.054352363	5.710377595	5.407510042	6.618980255	6.656838699	7.981884245	7.395078361	7.054352363	4.93427949	5.596802263	4.93427949	5.426439264	6.505404923	5.994315927	6.713626366	7.214316107	0	6.967203642	6.138650084	7.592252818	0	0	7.214316107	6.872719464	0	0	0	6.829111382	7.177976038	0	7.054419806	7.22158412	6.48751474	4.177110607	6.600051033	7.167927696	6.505404923	4.593553493	6.894523505	7.105295902	7.374212407
hsa-miR-299-5p	9.114667656	8.3938077	8.17068438	9.234810982	9.093994122	8.899263283	8.582604355	8.337980277	8.841989507	8.658713423	8.841989507	8.956537059	9.151267898	8.693077689	8.21197797	8.956537059	8.910718038	8.681622934	8.807625241	8.784715731	8.693077689	8.704532444	8.429618319	8.61693102	9.054595993	9.457934302	8.50536936	8.822891007	9.251974315	8.762819344	8.608349353	8.316572704	8.925871001	8.711329347	8.72849268	8.694166015	8.934452667	8.599767687	8.797146009	9.011687663	8.865799338	8.841989507	8.395254053	7.97142811	9.24290594	7.937063844	9.063177659	8.874381004	9.312045978
hsa-miR-29a-3p	11.86035128	12.01227205	11.47295333	10.75892572	11.45904364	11.73563071	10.33354757	10.95196733	10.72147811	10.95196733	10.70611216	11.52050743	11.8278264	11.05952897	9.830253088	10.64464836	10.13757206	11.12099277	10.7829419	10.42952508	9.58439791	10.2144018	11.25928631	10.8348861	10.50825645	9.292890312	10.29556738	10.91084649	12.13380867	10.21201096	10.69056137	11.62487409	11.22228406	10.71334949	10.45508418	10.10566642	10.03730207	10.24999115	10.78171383	10.53104457	9.649904116	10.26049965	10.70611216	11.79709451	11.22855441	10.19903585	9.794228845	10.28797134	10.70575345
hsa-miR-29a-5p	7.507816517	7.388550118	7.613051574	7.998913453	8.100820426	6.393282268	7.493785176	6.061968894	6.138425827	6.826538219	7.004937728	4.227002516	6.928480795	5.552256011	7.871449629	6.953966439	7.336251102	6.112940183	8.406648156	6.597167421	6.622653065	6.64813871	8.839904106	7.121954638	0	7.255252378	0	0	7.213158355	7.178080003	7.486769505	0	9.198593111	0	6.574732338	6.18887046	0	7.437659812	6.918500194	7.353471765	6.715045749	6.877509507	7.361736746	5.373856502	5.73065552	6.520710489	7.206142685	7.044782263	7.521847858
hsa-miR-29b-1-5p	0	7.502930595	7.418089547	6.22324478	7.085454432	6.569878973	0	5.210634582	6.804231455	6.593314221	7.413547906	3.921695935	7.10888968	5.070023093	6.61674947	7.10888968	4.48414189	5.304375574	5.468422311	6.99171344	6.101174011	6.35896174	5.046587845	6.802991945	7.552421207	7.432229722	7.65140243	0	6.894903081	7.191846751	0	0	7.241337362	0	6.845412469	0	0	0	6.781781683	6.35757644	7.608981906	7.249501169	6.546443725	6.101174011	7.718206132	7.155760177	7.510000683	7.616051993	5.742478838
hsa-miR-29b-2-5p	0	6.96976422	7.541171244	7.236420831	7.144699707	7.904708465	8.234478433	6.627893751	6.916697079	7.403102684	7.509503911	6.962297605	6.187088671	7.798307239	8.968720726	6.582293226	7.722306363	6.962297605	7.00789813	8.011109691	6.658294101	7.767906888	7.752706713	6.581207444	7.731640252	7.404033558	7.099283146	7.144995707	7.000239261	6.939289179	7.175470749	7.4345086	6.764057692	7.061189344	7.282133393	7.533552484	7.244039592	6.741201411	7.228802071	7.045951823	7.030714303	6.734294977	5.427079913	7.235900758	7.190300232	7.494303735	8.706841573	7.708783971	7.381177277
hsa-miR-29b-3p	10.64412109	8.79491286	9.886826289	8.838941627	9.345496382	8.684411879	8.389848201	9.411604832	9.940472435	9.180225256	9.224297556	9.345496382	8.893755305	9.290406007	7.571586299	8.794592629	8.232670802	8.849683005	8.298779252	9.88538206	7.494459773	8.552194978	8.86070108	8.530740256	8.56596327	10.60889807	6.382136412	9.22639478	11.4366389	8.398653955	8.33701368	9.085502724	9.675488206	8.469099982	8.530740256	9.015056697	7.095402443	8.240150392	8.292984913	8.777301353	8.064035323	8.397941928	8.783574554	9.97352666	9.565857883	8.750520329	8.557157517	7.447632581	8.715661079
hsa-miR-29c-3p	12.74616387	11.42965268	12.32727395	10.52348264	10.7225254	10.7225254	10.44654367	11.702244	12.00192264	11.44866978	11.16051725	11.57545689	11.25272606	11.16051725	9.408549857	10.95304742	10.63031659	10.90694302	9.569915274	11.6676657	10.23842915	10.36521626	11.16051725	11.01076275	10.39525103	9.779739302	9.369398151	10.87398237	13.66088269	9.899422137	10.54058019	10.89962869	11.75450609	10.89107992	10.28411697	10.66881179	10.12169026	10.07894639	10.47218999	10.71155566	9.967812329	10.30758575	10.7225254	12.35923177	11.80597891	10.45742507	10.04475129	9.634410144	11.38690881
hsa-miR-29c-5p	9.724558854	10.29717416	10.20845911	10.3778242	10.25773646	10.14155632	10.52299428	10.01246728	9.534837837	10.02537619	9.573564549	10.20610084	9.328295374	9.793015916	9.547746741	9.67683578	10.4126433	9.844651531	10.27064536	10.46427892	10.14155632	9.922104955	10.3868255	10.09554905	9.700363841	9.853598923	10.16813409	9.603583789	9.595518785	10.33749918	10.29717416	9.805208897	9.643908811	9.94231397	9.797143892	9.901988948	10.32136917	9.627778802	10.02296401	10.31330417	9.522933746	9.870469339	9.960831666	9.935013859	9.935013859	9.844651531	10.25684914	9.805208897	10.02296401
hsa-miR-300	7.381930491	6.295547637	7.503433837	7.196101845	8.095834521	7.670279388	7.560611882	6.670224823	6.734058093	4.819059992	6.031892123	7.266002011	7.883056955	6.24466969	6.053169879	6.265947446	6.351058473	6.521280527	6.393613986	7.670279388	8.223501062	4.840337748	5.819114556	6.116866247	8.2824847	7.381930491	6.367020193	0	6.738677486	6.717235719	6.781561019	7.124629289	7.30331068	0	5.559380308	7.539170115	7.810765829	7.646378949	7.439108536	6.910211621	6.838739064	4.797782235	7.287279767	7.542612848	4.904171018	5.819114556	6.588585118	7.103187522	7.181807334
hsa-miR-301a-3p	10.46625464	9.435092438	9.767278918	9.525059609	9.800051875	8.991438167	9.006018235	8.804835004	9.364644494	9.302443439	9.457946076	9.240242385	9.115840276	10.04885609	9.768951348	10.67086664	8.276126041	9.084739749	10.20435873	8.711533422	9.737850821	9.582348184	9.426845548	9.781120021	9.857246089	10.03025988	8.03022045	9.248237543	10.64618898	8.86068665	9.019859338	9.691152849	9.559662368	9.386648576	7.940253278	9.345125266	0	9.559662368	9.310522508	9.531980161	8.770719478	9.893353457	9.084739749	8.649332368	8.773734477	8.338327096	9.850325538	9.095985406	9.656550091
hsa-miR-301a-5p	0	0	7.528513846	7.420962389	7.743794588	6.332333268	0	6.415360404	7.390929258	4.837844812	5.730386529	5.543575472	5.58508904	6.2908197	7.038063928	3.945303095	6.851252871	6.622928246	5.771900097	4.900115164	7.058820712	5.792656881	4.547249834	7.478323166	0	0	7.729276566	7.664745692	7.729276566	7.614555012	0	6.424318888	0	0	0	0	0	0	6.746973259	7.786637343	0	5.730386529	6.436117189	6.539901109	6.560657893	6.456873973	7.564364332	0	7.435302584
hsa-miR-301b-3p	0	0	0	7.751413573	6.082521439	6.355587722	7.300396792	8.162026204	6.565638708	6.565638708	2.553664869	6.082521439	4.927241015	6.082521439	7.216796765	6.37659282	7.405842653	6.145536735	5.830460256	6.250562228	6.733679497	5.662419467	6.22955713	0	0	8.06640942	0	7.336191775	7.142898869	7.028354924	7.665505615	7.343350772	0	0	0	7.75857257	0	0	5.897233474	7.601074646	5.918710463	5.746439861	5.326337889	6.733679497	7.216796765	4.108042168	7.379145754	7.24312482	7.221647831
hsa-miR-301b-5p	7.431139857	6.927252471	6.671038547	6.764983652	7.793299444	5.830701754	6.850388294	7.343056444	6.488749215	6.731187753	5.969238062	6.973626291	6.338668215	6.604196138	6.534927984	6.454115138	6.76582183	6.338668215	6.719643061	6.396391677	7.87411229	6.407936369	6.373302292	0	7.080980826	6.560012513	6.696659939	0	5.654723312	6.995576185	7.516544498	6.628336226	6.602714833	6.440446014	6.004882342	7.063899898	7.217628253	6.32941998	7.422599393	6.84184783	6.406284158	6.950536906	7.539316213	7.204520137	6.026961523	7.308422368	7.405518464	6.628336226	6.995576185
hsa-miR-302a-3p	0	0	0	0	0	0	0	6.949387868	4.899424677	4.80063127	6.019083288	5.302831088	4.899424677	3.178772842	0	0	4.940588596	5.031149219	4.323129804	4.677139512	4.421923211	4.207870829	5.62390966	0	0	0	0	0	0	0	0	0	9.173611675	0	7.156010039	0	0	0	0	0	0	0	4.792398486	0	4.232569181	4.660673944	0	0	0
hsa-miR-302a-5p	0	8.710982836	8.724891997	7.320066727	8.287457871	6.42449602	9.343849666	8.115492162	7.914865501	7.570934082	8.402101677	7.398968373	7.284324566	7.943526452	8.803354999	8.373440726	7.16968076	7.055036954	6.080564601	6.883071245	7.570934082	8.058170259	6.25253031	9.754169918	0	9.441213793	0	0	8.161570973	9.093484766	0	8.592754967	9.086530185	8.89180193	8.224162198	0	0	0	8.564936645	8.551027483	0	7.312985518	7.771560743	4.991448441	8.287457871	6.768427438	8.933529413	0	0
hsa-miR-302b-3p	0	0	10.71254575	0	8.028934394	9.46732715	10.66238824	8.299935928	7.549470142	8.570937462	10.36371684	8.237397112	9.029555442	7.841317948	8.466706102	8.049780666	8.154012025	8.737707636	8.3207822	8.716861364	9.196325616	8.174858297	9.92594513	0	10.73404183	10.46892353	0	0	9.372623543	12.18144443	11.02782157	0	10.39726994	0	10.26829347	9.458607856	0	0	0	0	0	9.634097325	9.550712237	10.19694666	8.195704569	10.59302583	0	0	10.19663988
hsa-miR-302b-5p	7.760585356	6.9422587	7.145029906	7.24641551	7.394250742	8.59474353	7.384010257	8.749645825	9.253078284	7.955771562	6.813367136	7.510427464	8.28493894	6.890818283	7.917045989	7.529790251	7.78150648	7.839594841	9.214352711	8.304301727	7.878320415	6.716553201	7.258711234	7.724376212	8.622362985	8.984454425	6.232559476	8.368898976	7.094337105	8.180611427	7.30435014	8.108193139	7.85472913	7.521605005	6.667069205	8.368898976	8.52821921	9.194467461	7.869212788	7.999565707	6.580167259	7.336162382	7.839594841	8.517292382	7.955771562	7.742780907	7.405735744	7.195722708	8.187853256
hsa-miR-302c-3p	0	0	0	0	6.070693319	5.827954638	7.0576553	8.111904952	6.898211548	6.048626166	6.743741479	5.3314437	4.614261235	5.982424708	5.850021791	6.192062659	6.225163388	5.827954638	4.65839554	5.64038384	5.60728311	7.008547312	6.114827624	7.717442768	0	0	0	0	0	0	7.779022932	0	0	0	0	6.547419657	0	0	0	6.934494972	6.327490501	5.662450992	6.611338562	6.71064075	4.5370262	3.544004325	0	0	8.007749255
hsa-miR-302c-5p	0	7.865637034	0	7.702968885	6.055582141	7.153236599	7.908072203	6.289125643	5.027990734	5.121408135	5.751975589	5.098053785	5.635203838	5.121408135	6.242416943	6.849630047	6.429251744	5.681912539	7.503551851	6.172353892	7.2933627	6.826275697	5.705266889	0	0	0	0	0	0	0	7.64638866	0	0	0	0	7.519083152	7.674678772	0	6.875483085	7.752476583	0	5.308242936	6.452606094	5.261534236	6.242416943	6.125645192	7.356415003	0	7.632243603
hsa-miR-302d-3p	10.60772379	9.920796605	10.28061561	9.945329719	10.38892287	9.875844893	10.43599199	9.975957669	10.20121141	9.975957669	10.62669071	10.11361274	9.963443572	10.08858454	10.32635238	10.2637819	9.375281015	9.512936082	10.07607044	9.625562954	9.925901281	10.03852815	10.16366912	10.19883856	10.19883856	9.757242514	10.14159463	10.05163988	9.888085787	10.32968183	10.51776904	9.806308741	10.91029886	9.986218242	9.282935649	10.55047986	9.675465468	9.650932354	9.945329719	10.4441697	11.23740704	10.35138058	9.88835899	9.713161633	10.276296	10.16366912	10.58319068	10.32150413	10.14977233
hsa-miR-302d-5p	0	0	7.44311657	7.903117801	5.053663086	6.9038808	0	5.261675729	6.115622366	6.159414501	5.61201281	5.84192152	6.400271245	5.447792303	0	5.874765622	5.809077419	6.334583042	6.356479109	5.644856912	5.765285284	6.170362535	5.228831627	0	0	0	0	0	0	0	0	0	0	0	0	0	7.47850128	7.876579269	6.478883219	6.355036734	0	0	5.261675729	0	5.502532472	4.97702685	5.311187785	7.283885374	0
hsa-miR-302e	0	0	0	0	6.455285913	5.791296666	0	5.81733546	6.403208325	4.671628525	6.025645812	4.801822494	5.543928123	5.635063902	5.81733546	6.533402295	5.921490636	5.973568224	5.713180284	5.791296666	5.934510033	5.765257872	5.856393651	7.110049205	0	0	0	0	0	0	0	0	0	0	0	0	0	0	0	0	0	6.923984204	6.090742797	6.33811134	6.299053149	6.233956164	0	0	0
hsa-miR-302f	0	0	0	0	0	0	0	5.987405646	5.325267377	4.609234133	4.35515782	6.095195596	3.685320269	5.255973837	0	0	0	0	4.932603985	5.510050149	5.348365223	4.994198242	0	0	0	0	0	0	0	0	0	0	0	0	0	0	0	0	0	0	0	0	5.471553738	5.802622873	4.077983661	6.557152528	0	0	0
hsa-miR-3064-3p	0	8.864384938	8.652866923	9.118206557	8.580411791	8.580411791	9.639950996	9.592673408	9.182948468	8.459904455	8.74912206	7.833266311	8.411701521	8.725020593	9.592673408	7.92967218	8.990136731	8.990136731	8.893730863	7.953773647	8.893730863	9.664977809	9.182948468	8.948992145	9.245117367	9.266269168	9.498938986	9.01949815	8.934890944	8.871435539	8.377893502	7.390809429	9.386129377	8.998346348	8.582360917	9.054751153	8.504804312	8.117021283	9.02654875	8.970143946	9.139358359	9.182948468	8.966035264	8.194788318	8.435802988	8.845527929	9.343825774	9.597647393	9.132307758
hsa-miR-3064-5p	6.486510909	6.150834613	6.436159465	7.048768706	7.171580876	7.623800311	6.050131724	7.540496731	7.707103891	7.6118998	7.04067525	6.838366555	5.862524615	7.183481387	0	6.683659906	7.183481387	6.814565532	6.112435356	6.624157349	5.362703134	6.778863998	7.361989059	7.317309743	5.529833464	7.459972169	6.511686632	0	7.325701651	6.444551372	6.637565243	7.174647317	7.367661188	6.822187206	6.704700502	6.71309241	6.687916687	6.310280854	6.704700502	6.956457725	7.711729392	0	5.969629218	6.06483331	0	6.778863998	7.073944428	0	6.914498188
hsa-miR-30a-3p	9.261359135	8.826062462	9.282421877	8.123971054	8.453766309	8.276939505	8.748832407	8.504288253	8.933724777	7.746459094	8.908463805	9.287378385	8.857941861	8.958985749	9.287378385	8.377983393	9.262117413	8.580071169	8.428505337	8.756897973	8.580071169	9.489466161	8.251678533	9.008606228	8.432891273	7.927385459	8.425870359	8.833083376	8.896271603	8.489058586	8.868187947	9.177108166	8.727769665	8.573309555	8.80499972	8.123971054	0	7.77292535	9.928345973	8.882229775	8.812020634	9.312639357	8.933724777	9.034768665	8.832680889	9.009507693	8.467995844	8.285452078	8.68564418
hsa-miR-30a-5p	12.79718089	12.24972407	11.75914588	10.77087967	11.83047543	12.5642946	10.91307625	11.00770849	12.00837099	11.5636321	11.65257988	11.9638971	12.03060793	11.78600154	10.74086515	11.07441932	11.07441932	11.00770849	11.65257988	12.03060793	10.74086515	11.45244737	11.09665626	11.63827879	11.33255615	10.20209336	11.26856769	11.73070656	12.37770099	11.02683351	11.21879889	12.22839458	11.63116896	11.26145786	11.24012837	11.297007	10.97706471	11.01261385	12.31371253	11.06238265	11.15481043	11.00770849	11.18560404	12.1640296	11.78600154	10.42954793	10.507816	10.92018608	11.31833649
hsa-miR-30b-3p	7.567649816	8.041745612	7.29444207	7.776573387	7.811648356	7.577282986	7.527472206	7.746546864	7.616343881	8.280379098	8.319439993	6.522638818	7.186674035	7.668425074	6.991369559	7.746546864	7.733526566	7.590303284	7.798628058	7.251775526	7.30385672	7.681445373	7.577282986	7.222122372	7.680147124	8.4033441	7.969425914	8.106029787	7.736395777	6.675706879	7.66407608	8.218527095	7.021234323	7.54354325	7.856928607	7.575685338	7.238193416	7.093554021	8.628338714	7.382832811	7.374797289	7.772587461	7.642384478	7.967891937	7.850709251	7.642384478	7.985496958	7.752466821	7.921212782
hsa-miR-30b-5p	8.439929338	7.839903226	7.876268445	7.53989017	8.515412943	8.230130997	7.121690153	7.448247143	8.483714949	7.818057074	7.501077133	8.039943032	8.071641026	7.501077133	7.258059179	7.828623072	7.036173221	7.300323171	7.152399199	8.124471017	7.965981046	8.082207024	6.77202327	7.948998883	6.994411887	7.53989017	6.985320582	7.576255389	8.876311965	7.494433647	7.658077132	7.958090188	7.912633664	7.71262496	7.476251037	7.930816273	7.812629312	7.785355398	7.785355398	7.785355398	7.576255389	7.712397094	7.796925078	8.05050903	8.483714949	7.173531195	7.38533799	7.303516247	7.648985827
hsa-miR-30c-1-3p	7.664690884	7.944491804	8.321146889	7.51402885	8.11215185	8.084863053	8.331908463	7.939322801	8.394136088	8.521483808	7.830167612	8.066670521	7.948419067	7.884745207	7.866552675	8.039381724	7.484509514	7.948419067	8.021189193	8.521483808	8.321365962	7.766493752	7.602760969	8.966841321	7.169658486	7.65392931	7.901445509	8.418001054	7.772306622	7.65392931	8.019822821	7.51402885	7.955253378	8.299623742	7.750783475	7.836876066	7.686214032	7.826114492	8.773132991	7.772306622	7.578598293	8.012092927	7.55727964	8.73069792	7.875648941	8.130344382	8.062869117	7.675452458	8.181246429
hsa-miR-30c-2-3p	6.92037407	6.219781005	6.48620372	6.693421387	7.079282568	8.186144298	6.723023911	7.632713433	6.331665435	7.525910986	7.108410508	6.894805613	7.351143344	7.205503643	6.48701445	6.370502688	7.25405021	7.642422747	7.186085016	6.535561017	5.855909077	6.729747285	5.729688003	5.973093306	6.417131164	7.038784165	6.900639054	6.900639054	6.515806244	8.232752627	6.890771546	7.749244738	6.861169022	6.594746307	7.630834642	7.551894579	7.265736848	6.713156403	7.15719426	6.081635894	6.200045989	6.739456598	6.982189434	7.399689911	6.195735047	7.574457553	6.940109086	6.989446625	7.324941896
hsa-miR-30c-5p	10.3544095	9.51665615	9.15878093	9.08557918	8.774085567	9.369347577	8.467431074	8.57144318	9.217365787	8.609438628	8.596773479	8.609438628	8.900737058	8.216819004	8.064837214	8.786750716	8.343470496	8.533447733	8.026841767	9.394677875	8.267479601	8.12816296	8.850076462	8.51623224	9.036778014	8.044487632	8.133956437	8.662635739	10.40321067	8.288493464	7.637811246	9.248249735	8.825306293	8.264092881	8.467431074	8.670769267	7.776081217	8.003819994	9.695593759	8.418629907	8.190891131	9.116044594	7.900190275	9.154040041	9.268026384	8.102832662	8.41049638	7.906217661	8.174624076
hsa-miR-30d-3p	7.430105759	8.025929365	6.970675509	7.372676978	6.728817636	6.276193866	0	7.119719983	8.210131792	5.082913019	7.778081829	6.584800982	7.922098483	7.202015213	6.111603404	6.934555713	7.243162829	7.016850944	7.284310444	5.43266775	5.658979635	6.852260482	4.733158287	7.128604658	6.633281419	8.327430467	8.097715342	0	7.035282888	7.013747095	7.078354474	0	7.207569232	0	7.516248931	6.173851169	7.480355943	7.451641552	7.114247462	7.013747095	6.941961118	6.461358136	6.811112867	6.87283429	5.165208249	8.107262753	7.006568497	7.322426794	7.006568497
hsa-miR-30d-5p	16.11076373	15.60142325	14.66763235	14.31109401	15.45599602	15.17610411	13.13961089	14.47637433	15.18776627	14.47637433	14.24313107	15.46765818	15.02449599	14.48803649	13.36846885	14.0448743	13.59004994	13.78830671	13.5084148	15.09446897	13.01860396	13.49675264	14.05653646	14.31109401	14.42994013	12.84249561	13.08867684	14.62518731	16.47579108	13.6744184	13.34334709	16.15320878	14.18375889	14.0903798	13.83570956	14.48087417	13.22450097	13.88664361	14.76101144	13.30090204	13.86117658	13.32182019	13.32182019	15.60760414	14.86122571	13.17021208	13.31788006	13.02925378	13.64895138
hsa-miR-30e-3p	9.55344812	9.239106712	8.260361873	9.196241974	8.437012345	8.821377636	8.531838544	9.077621163	8.757316754	7.732342646	9.077621163	9.312511063	9.547400962	8.159415191	8.885438518	8.800024009	9.547400962	9.440632826	7.604220882	9.33386469	9.71822998	9.034913908	9.504693708	8.067470555	9.310547941	9.717762947	8.210353013	9.296259695	9.510583382	9.203386097	8.438964946	9.489151014	8.4246767	8.288938365	8.110335292	8.853324075	9.017638902	9.467718645	9.910654265	8.774738723	9.33198031	8.757316754	9.056267536	9.312511063	8.885438518	9.526047335	8.131767661	8.224641259	9.024783025
hsa-miR-30e-5p	15.91824771	14.02535975	14.17026984	12.67588461	13.419983	13.26074826	12.61248645	14.16307849	14.75755487	13.92953419	13.18643871	14.40723843	13.5898334	13.96138114	11.94440769	13.28197956	13.11212916	12.87858487	12.33718673	14.23738804	11.89132944	12.76181272	13.20767001	13.11061486	13.37326438	12.16869932	12.10530116	13.41854878	16.44354675	12.40417821	12.14152868	14.25178176	13.77176711	13.26458182	12.8660791	13.45477631	12.14152868	12.55814517	13.38232126	12.51286077	12.46757637	12.31595543	12.67688752	14.41785408	14.56647318	12.20979893	12.34983693	11.66151404	13.0925011
hsa-miR-31-3p	8.183248228	8.867302865	9.551357502	9.200086202	8.898479537	8.566915726	8.719399159	8.701613524	9.167875134	9.312934301	9.022815966	8.86739543	8.224990545	8.370049713	8.318242867	9.033177335	8.701613524	8.432217927	8.442579296	9.167875134	8.794865846	8.898479537	8.51510888	8.756375086	8.035344522	9.19084222	8.645447307	8.682423233	8.719399159	8.589983417	9.24630611	8.571495454	8.451323694	8.932010736	7.43448572	8.654691288	8.774863049	8.765619067	9.237062128	8.895034809	8.848814902	8.038485901	8.62908394	8.805227215	8.86739543	8.546192987	9.227818146	8.848814902	9.347989907
hsa-miR-31-5p	8.965955492	9.64019744	9.36605511	9.36605511	9.234739837	8.996055515	10.55894471	9.064251036	8.893762234	9.200642077	9.013104395	9.030153275	9.268837597	9.200642077	9.302935358	8.876713354	9.541619679	9.507521919	9.319984238	9.712108481	9.422277519	9.55866856	9.473424159	9.12895904	8.988183249	9.358645857	9.477193892	9.173414553	9.477193892	9.714289962	9.166005301	9.032638762	9.254916327	9.492012397	8.491763353	9.751336223	9.06227577	9.321599597	9.36605511	9.425329127	9.966204536	9.354081998	9.55866856	8.808517834	9.916695043	8.740322313	9.632788188	9.188233057	9.329008849
hsa-miR-3115	9.383711793	9.508060805	9.027244623	9.541220542	9.449381617	9.157128036	9.309102385	9.388495455	9.729457966	9.973002617	9.242368664	9.03535571	9.571153943	9.619862873	9.132773571	9.327609292	9.41284992	9.534622245	9.705103501	9.583331175	9.144950803	9.144950803	9.084064641	9.085274162	8.728806992	10.18783541	9.292522516	9.574380279	9.350552056	9.375421858	9.383711793	9.466611134	9.333972187	9.010664754	9.126723833	9.839658173	9.267652714	9.300812451	8.878025807	9.375421858	9.765048765	9.41284992	9.120596338	8.730924896	9.668571803	9.364140989	9.284232582	9.292522516	9.176463438
hsa-miR-3116	10.52649873	11.38332196	10.28268725	0	8.359818777	7.54900064	9.460694232	8.695329731	9.953495806	8.527574254	9.757781084	7.744715363	8.359818777	9.002881438	10.03737354	8.779207469	8.359818777	9.394310884	9.002881438	8.583492746	9.002881438	9.562066361	9.981455053	0	11.00715567	12.06599413	0	10.4220081	0	0	0	0	0	0	0	0	0	9.969215335	0	0	10.65885354	10.28900676	9.534107115	6.766141748	9.170636915	10.14921053	0	0	10.02494367
hsa-miR-3117-3p	7.126952499	6.512299495	7.343888853	0	7.209592222	3.377814238	0	5.645601208	5.37190278	5.411002556	6.447146602	6.075698737	5.078654465	4.394408397	6.114798512	6.310297389	4.335758734	5.489202106	4.003410643	5.469652219	3.104115811	5.430552443	5.704250871	7.719911868	0	6.844935238	0	0	0	0	0	0	0	7.32942643	0	0	0	0	0	0	7.92961701	6.017049074	6.056148849	7.346441435	4.922255364	5.430552443	0	0	6.982328263
hsa-miR-3117-5p	7.840451105	7.652786118	8.65607201	7.948719367	5.322543514	6.945554665	8.583893169	8.687322729	7.75706024	7.202861311	7.183068492	7.301825405	7.103897216	8.48939454	7.460167957	6.945554665	7.697681784	8.509187359	8.588358635	8.370637627	7.875817154	7.242446949	6.925761846	7.284674028	8.179691658	8.064205512	7.775490148	7.573389393	7.681657654	7.789925916	7.955937251	7.248584607	8.085859165	8.04255186	6.418527934	7.67443977	8.360138761	7.609478813	8.222998963	8.53336798	7.91984783	7.004933122	8.568565816	8.251880713	7.875817154	7.717474603	7.934283598	7.400160174	8.006462439
hsa-miR-3118	5.047795244	7.429846163	6.966468477	7.914944679	5.37676795	6.966796475	7.429846163	8.265966124	8.905855653	8.033279023	6.482031681	5.628845643	5.880923336	7.955716656	7.024968251	7.083140026	6.734109374	7.373998903	7.083140026	6.346297539	7.180092985	7.063749434	6.133001029	7.06059207	8.088711311	8.733095907	6.778221292	8.103191864	8.066990482	7.755658599	7.755658599	7.719457218	0	7.379164229	0	7.306761466	7.676015559	7.574651691	6.510331067	7.234358702	6.104875591	5.337986766	6.152391621	7.587295412	5.512502092	7.975107248	7.422605887	7.523969756	7.929425232
hsa-miR-3119	0	7.867235132	7.447308197	7.432573919	6.248996454	6.512213157	0	5.810301949	1.546191361	6.336735355	6.828073201	6.126161993	5.722563048	6.494665377	6.406926476	4.9680085	5.705015268	6.915812102	5.424250785	3.844950567	4.037976149	6.354283135	6.7403343	5.590789116	0	7.469409615	0	0	0	0	7.719892348	0	0	0	0	6.813734225	0	0	7.042115541	7.940906524	0	3.880046127	5.669919708	4.774982917	5.389155224	4.845174038	7.579916703	7.771462322	0
hsa-miR-3120-3p	0	0	7.08779312	6.657812086	6.520218988	7.467521752	6.747391468	6.208039669	6.251098885	7.467521752	0	0	0	0	6.423335751	5.217677689	6.896987133	5.831271524	6.218804473	6.68169105	0	0	5.928154761	5.833681772	0	6.039714351	0	0	5.950134969	6.693643839	6.442821569	6.73843353	6.048672289	6.344284249	5.887429401	5.968050845	5.878471463	6.469695384	6.048672289	6.756349406	6.075546103	7.327579298	4.95932239	0	0	0	6.174083424	6.308452496	6.756349406
hsa-miR-3121-3p	0	6.817315812	5.916218743	7.066726607	5.176433679	6.474650121	7.316137403	6.565525272	2.112642876	5.656773762	7.045865356	6.474650121	5.345201816	5.358183981	5.59186294	6.318864148	6.734293409	5.773613242	5.864488393	5.410112638	7.214633493	6.747275574	7.045865356	6.567905016	0	0	0	0	0	0	0	5.851854667	7.227636798	7.074772117	6.873634378	0	0	6.49549543	6.801224793	7.300046384	7.37245597	6.279917655	5.163451514	0	6.396757135	6.046238695	6.760997245	7.863232052	6.897770907
hsa-miR-3121-5p	7.127680334	6.908348859	7.463988595	6.908348859	7.405405503	7.368839216	7.515165939	6.948326917	7.990466094	6.637513478	8.228146959	8.538960398	6.418115756	7.478538077	6.162151748	7.240857212	6.674079765	5.577091157	6.180434891	5.668506874	6.180434891	7.204290925	7.624803225	7.456677546	0	7.186168727	6.681706335	6.535485351	7.463988595	7.127680334	6.952215154	6.922970957	7.588276431	6.857171515	7.792985808	7.215412924	6.80599417	7.273901317	7.602898529	7.230035022	7.15692453	6.290133752	7.313989786	7.697935799	7.094592064	6.692362908	7.266590268	7.142302432	7.376256005
hsa-miR-3122	9.367337095	9.390128657	9.694016155	9.215393346	8.802635816	9.370699713	9.732002092	8.695164268	8.449515016	8.864048129	9.554936652	9.140403539	9.263228165	9.232522008	9.324640478	9.339993556	9.094344304	9.201815852	9.278581243	9.370699713	9.3092874	9.232522008	9.416758948	9.101435534	9.488892094	9.207796158	9.222990533	9.35214272	10.05108397	9.116629909	9.154615846	8.744367724	9.02546366	9.504086469	9.397725845	9.230587721	9.549669594	9.154615846	9.891543029	9.656030218	9.420517407	9.478171261	9.693114357	9.232522008	8.58769272	9.647055122	9.41292022	9.633238656	9.754793655
hsa-miR-3123	4.791509829	6.977877259	7.209374987	0	4.959073666	0	0	5.4408714	6.622422986	5.555585146	5.980026007	5.957083258	5.108201536	6.392995494	6.129153877	5.635884769	4.867302669	4.179020192	5.085258787	4.901716793	5.29174353	5.876783636	5.360571778	0	0	7.560908574	0	0	0	0	0	0	7.492316655	0	5.871832559	0	7.903868171	0	0	0	6.549177763	6.071797004	4.947602292	6.312695871	4.454333183	6.50770924	0	0	7.252244937
hsa-miR-3124-3p	10.51597135	10.6319184	10.41786231	10.66759441	10.31662755	10.46818881	10.8994885	10.21919531	9.981027615	10.12176307	10.47901462	10.4248856	10.4465372	10.1867179	10.4248856	10.65222749	10.78213714	10.73883392	10.66305329	10.55479525	10.54396944	10.70635651	10.57644686	10.56056637	10.22164424	10.41786231	10.99759753	10.81029846	10.72110843	10.35542929	10.18596823	10.50705235	10.34651029	10.42678132	10.6319184	10.97975953	10.49813334	10.52489035	10.81029846	10.6497564	10.58732338	10.80378875	11.02030484	10.84709197	10.4248856	10.59809847	10.6408374	10.56056637	10.50705235
hsa-miR-3124-5p	8.834237468	8.937155481	8.755069766	8.192979079	8.785897518	9.56966482	9.103407656	9.191294399	8.988595958	8.731844601	9.056162105	9.529125132	9.029135647	8.785897518	8.515632931	9.421019298	9.083188564	9.285887004	9.137241481	8.839950436	8.880490124	9.110215023	8.907516582	9.047990264	8.960905792	8.090061066	8.91340517	8.952989022	9.190492129	8.715485914	9.158825048	8.628401442	8.755069766	8.57298405	8.881738089	9.546746789	8.952989022	9.459662317	8.747152995	8.992572873	8.715485914	8.74535783	8.718331372	8.434553555	8.556172619	8.245368344	9.032156724	9.182575358	8.818403928
hsa-miR-3125	10.07536163	10.0068093	10.2553115	10.09249972	9.933013668	10.15109486	10.5038137	9.783800218	10.0592712	9.933013668	9.795278176	10.09370508	9.841190007	10.30030831	10.36917606	10.42656585	10.28883036	10.46099972	10.43804381	10.10518303	10.39213198	10.01335937	10.19700669	9.612633401	10.22960438	10.36670904	10.14391396	9.826859434	9.852566558	10.08393067	10.2553115	9.612633401	10.09249972	10.2553115	10.35814	10.06679259	9.963964096	10.32386383	10.29815671	9.998240261	10.57236603	10.09370508	10.36917606	9.623108811	10.38065402	9.623108811	10.31529479	10.49524466	10.13534492
hsa-miR-3126-3p	8.629646264	8.708676204	8.416265425	9.230273811	9.453792506	8.910767563	8.471586383	9.114401916	8.815738198	9.263733776	8.666406338	9.413065635	8.842889445	8.136957019	8.707133209	9.032948175	8.191259513	8.204835137	7.906171418	8.449196361	8.93791881	8.231986384	8.02835203	8.937863031	8.068533688	8.424168419	8.819318121	8.669161234	8.187078598	8.779803151	8.740288181	8.13175764	8.771900157	8.550616324	7.926279795	8.669161234	8.99318399	7.878861831	9.269788781	8.439974407	8.590131294	7.851868924	7.716112688	8.55780135	8.503498855	7.702537064	9.03269896	9.056407942	8.598034288
hsa-miR-3126-5p	9.784356985	9.550224295	9.406723614	9.550224295	9.485015066	9.67339859	9.867436326	9.390823303	9.171042525	9.720494472	9.108248016	9.500713693	8.998357627	9.720494472	9.422220557	9.798987607	9.186741152	9.108248016	9.78328898	9.218138406	9.610604082	9.610604082	9.375124676	9.482250288	9.874988994	9.384065611	9.731488313	8.893142229	9.263222933	10.41122838	8.726983546	9.76925165	9.814567654	8.885589561	9.625750969	9.081958914	9.53511896	9.368960276	10.60759773	9.625750969	8.726983546	9.532110947	9.563508201	9.092549389	9.924576623	8.888467237	9.03664291	9.527566292	9.723935645
hsa-miR-3127-3p	7.146887274	7.018021584	7.12414627	6.472237487	6.592738452	6.794056273	7.131726604	7.274121846	8.048421158	6.948916135	6.794056273	6.995374094	6.236560769	7.01086008	6.654682397	6.809542259	8.513000745	6.794056273	7.212177901	6.716626342	7.800645378	6.283018728	7.196691915	7.177208612	0	6.873995225	6.487398156	7.442520326	6.99528058	7.207529951	7.488002334	6.934637903	0	7.207529951	0	6.919477233	7.510743338	7.071083927	7.025601919	6.813352548	6.904316564	6.344962672	7.212177901	7.243149874	6.112672879	5.787467168	7.002860915	7.018021584	7.359136645
hsa-miR-3127-5p	9.23948918	9.650018145	9.325016047	9.205278433	9.628326581	9.812596995	9.923704122	9.236751951	9.559225176	9.628326581	9.812596995	9.317370257	9.536191374	9.893215301	9.605292779	9.501640671	9.720461788	9.397988563	9.916249103	9.467089969	10.00838431	9.317370257	9.421022365	10.0690998	9.26514724	9.632912771	9.829624567	9.333568734	9.513175156	9.470411723	9.521727843	9.992125616	9.53028053	10.04344174	9.573043964	9.53028053	9.641465458	9.376332168	9.684228892	9.632912771	9.359226795	9.893215301	9.513157572	9.847147697	9.559225176	9.501640671	9.50462247	9.692781579	9.436200975
hsa-miR-3128	8.023261784	8.309051501	8.166156643	7.955574746	6.81036449	7.672836533	8.030782566	7.928383805	7.44923267	7.944355509	9.254035279	8.295733009	7.417289261	8.136015964	7.305487329	7.353402443	6.970081535	7.656864828	6.970081535	7.976298918	7.12979858	8.008242327	8.58322369	8.482029488	8.444425577	8.451946359	7.436640786	0	8.023261784	8.143594297	8.512112616	8.128552732	8.760298422	7.963095528	8.767819204	7.474244697	8.294009937	8.730215294	8.662528256	7.805159106	8.482029488	8.359619827	8.008242327	9.573469369	7.065911762	9.637356187	8.858068589	8.354176193	8.294009937
hsa-miR-3129-3p	7.13373645	7.378345922	7.07618128	7.176902827	7.672017857	7.105104298	7.371151526	6.882388257	6.700166042	6.052264832	6.679919129	5.586585837	5.120906843	7.003869734	7.651770944	6.517943826	7.064610472	6.679919129	6.193993221	7.429054903	5.444857448	7.429054903	5.829548791	0	7.342373941	7.140930846	6.702072677	6.745239054	7.025820507	7.327985148	6.881932582	7.471873073	0	0	0	6.853154997	7.198486016	7.169708431	7.212874809	6.817183016	7.356762733	7.287326513	7.793499333	4.614734022	6.801400606	8.259178328	6.917904563	6.853154997	6.507823979
hsa-miR-3129-5p	8.762112356	9.505239267	9.173965824	9.227685842	8.630740105	8.501472522	9.236639178	9.20167193	8.716918494	9.12626584	9.395573305	8.996998257	9.137038138	9.137038138	9.406345603	8.329115744	9.05085975	9.093948944	9.460207096	9.233988826	8.932364465	9.363256409	8.760007688	9.021759108	8.215958843	9.012805771	9.156059152	8.869552391	9.138152479	8.762112356	9.648492647	9.272452523	9.012805771	8.833739046	8.985945763	9.612679302	9.156059152	8.860599055	9.397799231	9.093385798	9.460472585	9.244761124	9.190899631	9.417117902	8.652284702	9.707969964	9.361985886	9.263499187	8.869552391
hsa-miR-3130-3p	9.733308178	9.741076069	10.1217027	9.92750544	9.257430535	9.214666218	10.2848284	9.799111883	9.485506892	9.813366655	9.927404834	9.571035526	9.685073704	9.884640517	9.927404834	9.898895289	9.913150062	9.799111883	9.571035526	10.11271687	9.898895289	9.813366655	10.01293347	9.671165054	10.31589996	10.79750917	9.678932945	9.958577002	9.717772397	10.31589996	9.671165054	9.75661185	9.453664121	9.236163188	9.888665988	10.23822106	9.896433878	10.68875871	9.989648564	9.834290754	9.554646697	10.12697165	10.12697165	9.371468713	10.05569778	10.54036004	10.19161372	9.577950369	10.23822106
hsa-miR-3130-5p	11.20786722	11.15252189	11.18941878	11.44769701	11.40314539	11.06051601	11.36467901	11.14357768	11.33046643	11.49658976	11.13319497	11.21625664	11.4239108	11.39276268	11.4135281	11.48620705	11.33046643	11.18510851	11.43429351	11.08128143	11.33046643	11.07089872	11.43429351	11.65985413	11.198643	11.31855789	11.61373302	10.97726166	11.12484922	11.49381812	11.30010945	11.29088522	11.31855789	11.08795233	11.31855789	11.31855789	11.41080012	10.94036476	11.45692123	11.46614545	11.38312745	11.35123185	11.1643431	10.84247914	11.65233039	11.01898518	11.43847279	11.34623056	10.9957101
hsa-miR-3131	9.405475958	9.495474388	9.367976612	9.165480144	9.337098414	9.32094863	9.48047465	9.304798846	9.240199709	9.773142587	9.385547767	9.498596256	9.304798846	9.740843019	9.563195393	9.51474604	9.773142587	9.740843019	9.62779453	9.563195393	9.853891508	9.482446472	9.224049925	9.412975827	9.510474126	9.412975827	10.02046523	9.540473603	9.922966932	9.195479621	9.690470987	8.932984199	9.555473342	9.345477004	9.855468109	9.682971118	9.502974257	9.57047308	9.060481975	9.397976089	9.517973996	9.62779453	9.547045609	9.417847335	9.70854345	9.789292371	9.75046994	9.840468371	9.75796981
hsa-miR-3132	7.412126119	7.462663991	8.001734626	7.732199308	6.873968043	8.209842884	7.858543988	6.814858537	7.689679229	8.198020983	7.500528809	7.666035427	8.186199082	7.027652759	8.067980069	7.855185847	7.689679229	8.493568514	7.997048662	7.784254439	7.760610637	8.410815205	7.843363945	7.386857183	7.673238458	8.03542654	8.237578028	7.555316756	7.816429095	7.412126119	7.959619732	7.395280162	7.858543988	7.513201863	8.279692922	8.212309092	7.816429095	7.605854628	7.235243567	7.841698031	8.22915505	7.287734587	8.020692464	7.299556488	8.032514365	8.162555279	6.965708249	7.572162714	7.951196754
hsa-miR-3133	9.623673026	9.482709785	9.252717127	9.853665683	8.988019771	8.835591642	9.809150976	9.27593957	9.665478122	9.513049993	9.072702065	9.259003111	9.191257276	9.750160416	10.08888959	10.10582605	9.225130194	9.631605204	10.15663543	9.445304158	9.648541663	10.02114376	9.800969792	8.98562888	9.64593038	10.90718044	9.675606852	8.866922992	9.601415672	10.11333481	10.18752599	9.230459773	9.638511262	9.549481846	9.430775959	9.994628925	9.734959796	9.83140833	9.304650953	9.445614195	9.111753886	9.54692291	9.767096874	9.174320817	9.767096874	9.784033333	9.638511262	9.994628925	10.09849658
hsa-miR-3134	0	0	7.251285841	7.837819038	7.130497433	6.535090636	7.286198531	8.185991299	5.560788606	6.39977091	7.292881104	7.482328721	6.264451183	8.158927354	6.589218527	7.022241651	6.318579074	5.560788606	6.724538253	5.696108332	5.99381173	6.156195402	7.83416001	0	8.026347565	9.094675888	0	7.991434875	7.202408075	8.012382489	0	0	0	0	0	0	0	7.956522185	5.987446452	7.963504723	0	7.807096065	7.509392667	6.886921925	6.372706964	6.805730089	7.795923809	7.376971526	7.600412744
hsa-miR-3135a	0	7.46575043	0	6.750947949	7.463645943	4.912377499	6.822428197	5.167504343	6.336835714	6.825828832	5.039940921	5.805321454	5.635236891	6.12423001	5.316328336	5.52893404	6.230532862	7.888857351	4.508426662	4.657250654	6.528180847	5.975406017	4.614729514	0	0	0	0	7.387122157	0	0	0	0	7.086905115	0	7.25845771	0	6.236290163	0	7.244161661	6.465026957	0	5.784060884	6.166751151	5.295067766	6.506920277	7.676251647	7.086905115	7.372826107	6.88676042
hsa-miR-3135b	8.963727694	10.01988872	8.671142546	10.11979584	8.815303632	7.95343773	8.342876281	7.134665122	8.772210337	8.535197214	7.716424606	8.729117042	8.319730738	8.492103919	8.599837157	8.535197214	8.082717615	8.793756985	8.578290509	9.095410051	8.664477099	8.815303632	9.116956698	8.671142546	8.528418083	8.49987319	8.485600744	7.957520232	7.800523323	8.135925811	7.722024869	9.049362372	8.471328298	8.178743149	7.672071307	8.599780314	8.307195166	8.050291133	8.556962975	8.399966067	8.421374736	8.384370681	8.578290509	7.802611197	8.944583518	8.211997501	8.128789588	7.871885555	8.143062034
hsa-miR-3136-3p	7.249346971	7.067934258	6.097376246	6.986298538	7.533128489	7.045746309	7.37633587	6.685507307	6.918603132	7.776819579	7.840391168	7.882772227	7.321223194	7.310627929	6.378244628	6.484197276	8.031105934	6.982174721	7.035151044	7.872176962	7.363604253	7.522533224	6.950388926	8.074774813	7.340053327	7.52146604	7.530536675	7.077004894	7.067934258	7.358194598	7.530536675	7.539607311	8.900202655	7.539607311	6.351354044	6.959086631	7.02258108	6.832097732	7.140499343	7.485183497	7.16771125	7.395390047	6.918603132	6.929198397	7.893367492	7.670866931	7.276558878	7.358194598	7.194923157
hsa-miR-3136-5p	8.531908965	6.852683807	8.400205031	8.210880626	7.848420671	8.243622783	8.219112122	7.811370472	8.008971529	8.083071925	8.836425952	7.737270076	8.021321595	8.614124764	7.860770737	8.404173642	8.428873774	8.478274038	8.268322915	8.675875094	8.651174962	8.527674302	8.218922651	9.025798717	8.153260155	8.054482204	8.457825502	8.326121568	8.350816056	8.762390849	8.112102675	8.383742039	7.988630237	7.667601898	8.34258456	8.038019213	7.92277827	8.548371956	8.597760932	8.359047551	8.449594006	8.317723179	7.959571265	7.934871133	8.033671661	8.910526349	7.939241262	8.293195584	8.169723146
hsa-miR-3137	6.808956408	0	8.195012172	7.591754741	7.024590746	7.332228546	6.98849731	7.00408156	7.68088472	9.834349321	5.650475239	5.445383372	6.840008066	5.794039546	6.409315146	8.562779747	7.906485774	6.88102644	5.650475239	5.732511986	5.958113039	6.409315146	2.984280971	7.692297647	6.830501317	7.828748732	0	0	6.650960415	7.828748732	6.557599145	7.268581118	7.44812202	7.426577112	6.830501317	9.401527034	7.15367494	9.789335383	7.11776676	6.75150332	6.981315674	5.117236385	5.629966052	6.963063186	6.675934573	6.88102644	7.304489298	7.089040216	6.665323687
hsa-miR-3138	10.67329593	10.94998974	10.70788266	10.57818244	10.78742721	10.674235	10.94134306	10.78742721	10.41389289	11.14964231	10.69687344	11.0364501	10.87798099	10.88930021	10.61763889	10.79874644	11.24019609	10.95721554	10.95721554	10.79874644	11.36470753	11.10436543	11.02513087	11.26127028	11.10563001	10.29284194	11.47743732	11.14021674	11.03645656	11.26991696	10.32742867	10.93269638	10.75111607	11.00186983	10.9240497	11.12292338	10.78570279	10.81164284	11.0191632	10.63006252	11.16615678	10.96853476	11.3986652	10.8327041	11.14964231	10.572362	10.71652934	10.98457647	10.68194261
hsa-miR-3139	6.700917391	6.781018382	5.383701097	6.852219262	0	0	6.798818602	6.506257026	6.017669058	5.81137636	6.886269891	5.105638183	5.941666485	5.116495693	6.745122255	4.975348058	5.963381506	6.397681922	6.169674203	7.081705078	6.571402089	6.07195661	7.309712797	0	0	6.300412436	5.748605611	7.074722015	5.926607812	6.66531695	6.789918492	6.433914088	0	0	0	6.033409134	0	6.994621024	6.825518932	6.789918492	0	6.473684495	6.256534287	5.833091381	0	6.223961755	5.650704399	6.095709904	6.460614418
hsa-miR-3140-3p	7.591667292	7.173037204	7.250561294	7.111017932	7.636758762	7.579377275	8.056811835	7.694140249	5.900968791	7.894975452	7.421578187	6.689964232	7.149016126	6.890799436	5.958350278	6.517819773	5.657097473	6.819072577	6.474783658	6.245257711	6.776036462	7.837593965	6.919490179	6.777664343	6.444310754	7.700201019	7.048998659	7.273818522	7.560657656	6.924960115	7.498638384	7.514143202	6.645873389	7.103265523	7.397857066	7.467628748	7.064503477	7.552905247	6.762159525	7.428866702	6.010175848	7.105980011	7.077289267	6.403056799	7.034253152	7.321160585	6.762159525	6.444310754	7.219551658
hsa-miR-3140-5p	6.241274562	7.170640082	7.040961173	7.739786408	5.973339261	5.432002832	7.588494347	7.717645534	7.196358602	7.817893021	6.033487754	6.995863628	6.955764633	6.995863628	6.053537251	7.156259607	6.334230214	7.276556592	6.715170665	6.855517146	6.614923178	6.735220162	4.810468413	7.293114608	0	8.215275744	0	0	6.896873495	7.127413779	6.709559514	0	0	7.293114608	0	7.473224205	7.257092689	0	7.696560105	7.429997902	7.523654892	4.870616905	6.033487754	3.44710259	7.477051565	6.815418152	6.442997311	0	6.86805596
hsa-miR-3141	8.847661746	9.329004599	8.878385758	9.390452623	9.494548188	10.62481595	9.77962344	9.795952925	9.409778106	9.428615902	9.400359208	9.202562349	9.635831659	9.155467859	9.503967086	9.061278878	9.202562349	8.439631608	8.769293039	8.919995408	9.164886757	8.967089898	8.995346592	9.789864777	9.257315238	9.011523142	9.339245936	9.77962344	8.878385758	9.011523142	8.86814442	9.482624658	9.451900646	9.574796694	9.605520706	9.615762043	9.656727392	9.298280587	9.2470739	9.523590007	9.380211285	9.023603286	8.948252102	9.381521411	9.287332431	8.467888302	9.769382103	9.656727392	9.083212504
hsa-miR-3142	8.717191397	8.431634693	10.04503007	8.924220007	8.405361493	8.083152649	8.417356858	7.202448475	8.362400314	8.276477955	8.061672059	8.405361493	8.061672059	6.837278451	7.846866163	8.061672059	7.889827342	8.04019147	8.963856823	7.417254371	9.006818002	8.663128569	9.243104488	8.203189331	9.488194496	8.410217941	8.453051446	8.438773611	8.210328248	11.55848059	7.539269996	7.574964584	8.281717424	8.838552996	7.874799122	8.38166227	7.196601952	8.024716391	7.0538236	8.695774644	7.789132111	8.126113828	8.448322672	8.491283852	8.448322672	7.180967885	8.331689847	9.074137276	8.631524386
hsa-miR-3143	8.403445448	7.465021328	8.042513094	8.069583021	7.64242236	7.375792547	7.771813829	7.631757167	7.226479852	7.343796969	8.250338333	7.119827927	8.463642183	7.226479852	7.471779279	7.269140622	7.77040467	7.802400247	7.493109664	7.450448894	7.418453317	8.19701237	8.218342755	7.573301034	7.627440887	7.474044637	6.851436327	7.573301034	7.925210079	7.825953682	7.988373241	7.672557432	8.719261257	7.780837138	8.07860633	7.392834858	7.834976991	6.968739342	7.546231108	8.105676256	7.699627358	7.546435627	7.64242236	7.578431204	7.759739477	8.570294108	8.475631919	8.105676256	8.105676256
hsa-miR-3144-3p	7.390764528	7.636982192	8.109720105	7.9521408	7.872541114	7.755834919	7.863502442	8.533876218	7.775285952	7.658579757	7.843364565	7.493245981	8.436621056	8.203208666	7.853090081	7.950345244	7.765560435	7.930894211	7.785011468	7.96007076	7.532148046	8.03787489	7.493245981	7.843805029	7.164244278	7.843805029	8.001384333	8.671096377	7.804410203	8.218055877	8.286996822	7.72562055	8.030930453	7.971838214	8.050627866	7.587738659	8.20820717	7.863502442	8.099871398	8.286996822	7.489251594	8.096227987	7.901717663	7.327912205	8.067051439	7.580775627	7.814258909	7.991535627	8.109720105
hsa-miR-3144-5p	7.646859598	7.439811629	5.934732161	7.121276292	7.320811134	8.292364846	7.925578018	9.170755874	7.626917098	7.533754413	7.786624558	7.493827548	9.090902144	8.398836486	7.839860377	6.894924575	8.585161855	7.267575314	6.695290251	8.585161855	8.052803657	7.400664864	8.012876792	6.571802835	9.128048916	10.06772816	6.524022535	8.084845687	7.216836893	8.427271174	6.603656369	7.599079298	7.224800276	6.316974566	7.089422758	8.39541764	7.630932831	9.335096885	6.428461934	7.503518696	7.113312908	7.280884269	8.026185747	9.011048414	6.109696232	8.358909621	8.39541764	7.161093209	8.037065386
hsa-miR-3145-3p	7.71691545	7.688305536	7.695458015	7.895727409	7.988834413	5.894421081	8.217588935	7.861900271	7.69265475	7.819588891	7.69265475	6.76180438	7.586876299	8.369636837	7.248385255	7.100295423	7.142606804	8.094612864	7.608031989	7.69265475	7.69265475	8.179235625	7.946523032	8.203283979	8.095996803	7.824202625	7.809897668	7.995862106	6.701263522	8.210436457	7.623933231	7.788440233	7.852812539	6.987362656	7.809897668	7.960099714	8.167521587	7.559560926	7.309224183	8.024472019	7.330681618	7.608031989	7.502253538	6.78296007	7.988834413	7.311852326	7.967252193	7.344986575	8.568060375
hsa-miR-3145-5p	7.920895348	8.260248591	8.260248591	7.984030835	8.036266104	8.213407154	8.094517938	8.295164561	8.622194192	9.058233699	8.567689253	8.281538327	8.049892339	8.295164561	8.254285858	7.968134931	8.022639869	7.600226597	7.968134931	8.49955808	7.790993881	7.831872585	7.109682151	8.110301809	8.765332488	8.331276014	7.920895348	7.518406618	7.841975989	7.976138899	8.354951822	7.794624374	8.95473895	7.49473081	7.581542105	7.557866297	8.189221168	8.433871181	8.023490515	7.984030835	7.652569528	8.336043265	7.559347893	8.758456538	8.322417031	8.213407154	8.528574412	8.536466348	8.852143783
hsa-miR-3146	9.7276706	10.2860652	9.855950441	10.2860652	9.912838084	9.73959344	10.21060647	9.6923449	9.912838084	9.73959344	10.18057981	9.582098308	9.645096361	9.897088571	9.881339058	10.19632932	9.786841979	9.676595387	10.24357786	9.834090518	10.18057981	9.660845874	9.73959344	10.12760187	9.644665996	10.09741838	10.26342758	10.17287711	10.4822579	9.780491711	10.69354235	9.486202663	9.501294409	10.07478076	9.757854092	10.30870282	10.21815235	9.463565043	10.10496425	10.18042298	9.848404568	10.24357786	9.897088571	9.676595387	10.10183224	9.708094413	9.886133933	10.18796885	10.23324409
hsa-miR-3147	7.799257375	8.038095578	8.409621673	8.108862454	8.690016615	8.722861331	8.471542688	8.284931788	8.810447239	8.460103605	8.361569458	8.832343717	8.503896559	8.230190595	8.547689514	8.427258889	8.558637752	8.011225824	8.416310651	8.766654285	8.536741275	7.912691677	8.898033148	8.374238235	8.365392376	7.905407688	9.037677689	8.055787297	7.710798781	8.347700657	8.524617845	8.44500511	8.560001282	7.958482844	8.436159251	7.560419172	8.498080266	8.374238235	8.86960636	8.170783469	8.480388548	7.978381108	7.693726905	8.438207128	8.503896559	8.241138834	8.560001282	8.515771985	8.418467532
hsa-miR-3148	0	7.612216395	7.127183162	7.134422464	7.781573605	7.044110722	7.518105469	6.791820788	8.072677375	7.044110722	6.442496265	7.141145312	6.908262296	5.413929612	6.229020167	4.734687483	6.86944846	8.59666416	6.86944846	5.43333653	7.005296886	5.452743448	7.16055223	6.09920228	7.539823375	6.881046895	0	7.199576182	7.076508048	7.561541281	7.691848717	0	7.358840826	5.896501825	6.982397122	6.743500157	7.322644316	6.873807593	7.33712292	7.322644316	7.127183162	6.093171741	6.209613249	6.539530855	8.266746554	6.287240921	7.30092641	7.018593632	7.177858276
hsa-miR-3149	0	0	5.342848231	4.75479271	0	4.753637774	0	8.101635921	6.688294143	5.309706671	0	0	0	0	0	0	6.062716635	7.255947808	6.178564321	7.522397488	0	0	0	0	5.308758056	5.743407789	5.402506038	7.285988215	6.536004362	5.419551126	0	6.024651734	5.658182352	0	5.862723402	0	6.092832085	0	6.152489891	5.956471384	5.1809199	0	6.943159054	0	0	0	6.44225638	6.084309541	6.024651734
hsa-miR-3150a-3p	6.567338765	6.097871685	5.421839091	5.853748804	6.180492405	5.793448011	7.290318068	6.109194753	6.414756117	6.557351421	0	0	0	0	6.506424527	6.190677784	6.618463693	6.771244375	6.455497633	6.363829223	6.669390587	6.200863163	0	6.567338765	6.323215884	6.614285473	7.055584528	6.417109299	6.050924977	6.022756953	6.36077325	4.792753204	6.013367611	0	6.680010864	6.248101151	0	6.370162591	6.154207735	6.379551933	5.628404606	5.88511642	6.170307026	7.270327937	6.893468921	0	6.511002715	6.426498641	6.398330616
hsa-miR-3150b-3p	8.359351861	7.722398486	8.060779966	8.438971033	8.328325118	8.95480605	8.090637156	7.952436559	8.550002987	8.337963287	7.740396859	7.586186169	8.087370914	8.097009082	7.52835716	7.701844187	8.771680855	8.183752596	7.827140373	8.328325118	7.518718991	8.135561755	8.174114428	7.821922451	7.782112865	8.299637482	8.150351535	7.423826591	8.58825698	7.871684433	8.259827896	7.991113191	8.548447394	8.120494345	8.259827896	7.871684433	7.772160468	7.672636503	7.961256002	8.379256654	8.279732689	8.10664725	7.913883887	7.335593796	8.492173978	7.701844187	7.642779314	7.732350882	7.971208398
hsa-miR-3150b-5p	7.544696077	7.263117156	7.551916049	7.855154887	6.169851153	7.236552796	7.30643699	6.545172102	6.624187038	6.900739316	6.545172102	6.663694507	7.710642415	7.434090138	7.434090138	7.908179757	7.295813999	8.481038046	7.335321467	7.671134947	7.888426023	6.406895963	7.49335134	7.291997045	6.844358761	6.967098291	7.754075274	7.364196769	7.80461508	6.967098291	7.71075544	7.075397876	7.746855302	7.371416741	7.147597599	7.631335745	7.559136021	7.811835053	7.133157654	7.227017295	7.154817571	6.34763476	7.434090138	6.525418368	6.643940772	7.197045328	6.743279149	7.580795938	7.097057793
hsa-miR-3151-3p	7.829524668	8.340564524	8.294106355	7.713379247	8.751567957	8.535572913	8.201190018	8.506773573	8.146781833	8.564372252	8.967563001	8.305178199	8.65077027	7.959586128	7.757990753	7.959586128	8.089183155	8.420375556	7.657193066	7.239602647	8.218780181	7.527596039	8.477974234	8.665771705	8.085044596	8.154731849	8.433480862	8.402508749	8.363793608	8.154731849	7.790809528	7.728865303	8.371536637	8.619313536	7.845010725	8.085044596	8.627056564	7.666921078	7.976642203	8.123759737	8.270877271	7.268401986	7.4987967	7.714791745	9.082760358	7.916387119	7.829524668	8.812889239	8.046329456
hsa-miR-3151-5p	10.17618706	9.442614113	8.112114156	9.816592479	9.043547409	9.997264758	9.859743829	10.15959963	8.921796258	9.266757853	9.185590419	9.388509004	10.03784848	9.124714843	10.2204752	9.936389183	9.246465994	9.347925287	10.01755662	9.449384579	9.489968296	9.550843872	10.01755662	8.414173606	10.28406544	10.95291136	9.320351955	10.12584382	8.780960081	9.888511396	9.011100614	10.54297354	8.960757372	8.95356548	9.154938447	10.13303571	9.456997896	10.28406544	8.960757372	9.572068163	9.780633021	9.002963692	9.591427589	10.05814033	9.510260155	9.733470598	10.46386273	9.435422221	9.751865454
hsa-miR-3152-3p	8.282230541	8.111930055	8.659853358	8.297039279	7.607398944	7.795653794	8.637640251	7.556056712	7.179547012	8.018136799	8.480216886	7.538942635	8.172163495	8.120821263	8.480216886	7.076862548	7.538942635	8.189277572	7.641627099	7.932566413	8.291962036	8.240619804	9.181894055	8.400700445	8.082312579	8.452531027	7.334471313	8.608022776	8.408104814	8.371082969	7.623241703	8.748705786	8.445126658	8.037886365	8.400700445	8.067503841	8.334061124	7.815755296	7.86018151	8.393296076	8.556192193	9.130551823	8.463102809	7.727197485	7.710083408	9.661088219	8.489552872	8.119334424	8.230399958
hsa-miR-3152-5p	0	7.790721795	7.66241877	7.462836289	7.306380132	5.587638313	7.348789156	8.154872929	7.915554448	7.567454839	7.959066899	7.480429937	7.828529546	5.957494148	6.980036749	7.197599005	5.544125862	5.892225471	7.088817877	6.958280523	7.980823125	8.176629155	7.045305426	7.334533264	7.840617415	7.968920439	8.189886758	0	7.42719656	8.567667885	7.66241877	7.897640981	6.792809385	7.648162879	7.904768927	7.997432222	8.082967572	7.569755475	7.919024819	7.505603963	6.814193222	7.001792975	7.241111456	5.152513802	6.43613111	7.893798222	8.161374975	0	8.111479355
hsa-miR-3153	8.630963187	8.646040759	8.269101468	7.952472463	8.044595757	8.487523443	7.967550035	7.791494222	7.918044989	8.202784216	8.629893056	8.360972675	8.519161135	8.329334983	8.851356899	8.69316844	7.506754995	8.139508832	8.487523443	7.41184192	8.598255364	8.313516138	8.2660596	8.352028112	9.467768414	8.088170608	8.020321536	8.065554251	8.359566898	8.035399107	8.457571114	8.073093037	7.68861496	8.804355261	8.487726257	8.450032328	8.163558466	9.739164704	8.796816476	8.472648685	8.269101468	8.629893056	8.835538053	8.044595757	8.677349594	8.882994591	8.299256611	8.728967403	8.510342614
hsa-miR-3154	8.282894025	8.24470436	8.445200101	8.216062111	8.594265997	8.233821259	7.920092208	8.18375949	7.573005907	8.083635952	8.253845967	7.803290045	8.113673013	8.39401892	8.113673013	8.163734782	8.504154812	7.833327106	8.333944797	8.434068335	8.273870674	7.142474692	8.043586536	8.502484598	7.910544792	7.910544792	8.263799192	8.158777614	8.072850868	7.824618046	8.216062111	8.263799192	8.130135365	8.101493117	8.712527755	7.996471538	8.158777614	8.349725938	8.588411344	7.958281873	8.512032014	7.643092383	8.163734782	8.814537781	8.083635952	8.033574183	8.034661203	8.139682781	8.0919457
hsa-miR-3155a	6.954211364	6.096478229	7.003695968	7.259366422	6.876984614	7.701186881	7.440809969	5.720641135	7.159919721	6.913889193	6.901587667	7.922614356	6.200400664	7.479759406	7.639679249	7.319839563	7.565870091	7.344442616	7.369045669	7.258331932	5.880560978	7.184522773	6.237305243	6.690293476	6.970706232	7.341840761	7.614006083	6.286169211	6.607819137	6.73977808	7.383077931	7.284108724	7.242871554	6.937716496	7.886171405	7.31709846	7.06967544	7.119160044	6.82225242	6.244932041	7.333593327	7.147618194	6.434129665	7.516663985	6.667858666	6.803175456	7.185139516	7.506789441	7.762459895
hsa-miR-3155b	0	0	6.426021964	0	5.00868879	5.998967133	7.146446932	4.682347063	3.894625653	2.735549865	6.752929054	5.154979909	4.907410323	4.614828085	5.31252419	4.479790129	5.402549494	5.278764701	3.106904244	6.302802534	5.492574798	5.357536842	6.280296208	0	6.755855082	0	0	0	6.877372546	7.606477333	7.693275521	0	0	0	0	8.214064655	0	7.415521317	0	0	0	6.1002456	6.460346816	5.965207644	4.569815433	7.293080877	0	0	7.580437876
hsa-miR-3156-3p	7.172916723	7.140719804	6.802652151	7.567328985	7.720531225	7.850208819	7.253409022	5.477108857	7.811305541	7.240724129	5.8142706	7.318530685	6.734981514	6.696078236	8.044725209	7.733498984	7.331498445	7.837241059	7.111046536	8.252209359	6.786852552	7.642724669	7.435240519	6.979735207	7.003882897	7.599525904	6.770455232	7.237310562	7.084375195	8.26761198	7.696116662	7.068276735	7.430492078	6.786553691	6.657766014	7.180965953	8.082479694	7.80880588	6.625569095	6.987784437	9.153027261	7.111046536	7.785370022	7.707563466	7.396337241	7.733498984	7.366098239	7.100473655	7.486836687
hsa-miR-3156-5p	7.865729325	7.284343501	8.085521526	7.007830731	4.839168701	7.233967487	7.787738543	6.230432758	8.693654367	6.184817543	6.732200123	6.823430553	7.530466385	7.142737058	7.84977289	6.709392515	6.549739263	8.716461974	7.370813132	6.57254687	7.781350067	7.39362074	6.526931655	6.766768316	7.69556762	7.97208039	7.589216555	7.5537662	7.156722222	7.610486768	7.773558401	7.851549182	0	7.511225773	0	7.950810177	0	0	7.270163359	6.844759097	7.482865489	7.66731203	6.29885558	6.983083805	6.983083805	9.035768479	7.560856271	7.497045631	7.645937123
hsa-miR-3157-3p	7.376054659	7.242875615	7.524901826	7.98711145	7.63402401	7.912161184	8.135958618	7.63402401	8.259832651	8.496249249	7.230725108	7.981695477	8.009509195	8.343273803	8.079043488	8.16248464	7.967788618	8.357180662	8.537969825	7.884347466	8.649224694	8.051229771	8.245925792	7.830430222	7.955775205	8.088954249	7.783425853	8.143792679	8.323976092	9.271897525	7.98711145	8.04194988	7.031355956	7.971443328	7.579740256	7.963609266	8.167294863	8.088954249	8.065452065	8.64517261	7.924438959	8.176391499	8.134670923	7.647930869	7.912161184	7.703558303	8.15162674	8.715679163	8.018447696
hsa-miR-3157-5p	8.687555443	8.05414679	8.617950097	8.499621008	6.633039706	7.453768373	8.638831701	8.444302972	7.623574305	6.916049591	8.189594075	8.217895064	7.368865408	8.8688178	8.472603961	8.217895064	7.821681224	8.132992098	8.472603961	8.359400006	8.076390121	8.416001984	9.208429662	7.295448514	8.95205576	8.597068493	8.75716079	8.673634374	9.334885165	10.12838612	8.75716079	8.583147424	8.471778869	8.764121324	8.666673839	8.318647107	8.805884532	8.708437047	8.534423681	9.320964096	8.910292552	9.434837571	8.727312857	9.06692472	8.529205938	9.293332628	8.645792235	9.014700572	8.624910631
hsa-miR-3158-3p	9.398552094	8.45241201	9.210715459	9.148103248	8.2559983	9.111571425	8.876783665	9.282686051	8.198960092	8.9404568	8.9404568	8.59822755	8.398593821	8.968975905	9.111571425	9.938625447	8.427112925	8.883418592	8.883418592	8.740823071	9.168609634	8.569708446	9.396762467	8.918525139	9.468121218	9.092447949	8.869826753	9.092447949	10.45600278	8.195006251	8.647205556	8.793300716	9.022878825	9.008965	9.412465919	8.681990118	8.681990118	9.349853707	9.412465919	8.737645417	9.210715459	8.911937696	8.712303967	9.14009053	9.311205155	8.541189342	8.828085278	8.904611315	9.273327671
hsa-miR-3159	7.68563397	7.965080841	8.212590926	8.116780571	7.660296837	7.091666898	8.020970215	7.316474083	8.030567495	7.514833365	7.752864502	8.387614201	7.924775879	7.329698036	7.210682467	7.594177077	7.699968694	7.726416598	7.4222657	7.276802227	7.80576031	7.065218994	7.713192646	7.629744596	7.797412718	7.973065037	8.236543515	7.669665578	7.597807811	7.717570755	7.214566388	7.581839418	8.196622534	8.252511908	8.2684803	7.869270485	7.789428522	8.172669945	8.196622534	7.941128252	6.95108791	8.242150729	7.752864502	7.514833365	7.567729173	8.956244141	8.244527712	7.869270485	7.957096645
hsa-miR-3160-3p	0	0	6.263932712	5.785830481	0	6.135096152	6.308201437	5.380591522	6.2335098	6.277249198	6.823991684	6.649034089	6.156965852	5.325917273	0	5.992943106	5.293112724	6.452206794	4.65889144	5.927334007	0	0	5.905464308	6.290493947	0	5.945197892	0	6.742034943	0	0	6.458715103	5.670731796	5.608755581	6.458715103	6.564960043	5.794684226	0	5.865514186	6.432153868	6.184249007	5.210337055	0	6.823991684	7.294190222	0	7.283255373	6.883694864	5.537925621	6.299347692
hsa-miR-3160-5p	7.24324859	0	6.771890422	6.852905107	5.872528425	7.770480638	6.860270079	4.06244437	7.419008006	7.893496059	6.382163741	8.209821428	4.290901581	6.751210005	3.570382685	7.032388111	7.102682637	6.891799058	6.628194584	7.155403532	6.891799058	5.854954793	7.700186112	5.37254586	6.528846367	6.81608025	6.49202151	6.727700594	5.895458828	6.514116424	6.985474592	7.361088132	7.493657617	6.845540136	6.698240708	6.933919792	6.808715279	6.86763505	6.683510765	6.779255393	6.109042998	4.976273213	6.610620952	5.608923951	6.944519953	6.663341847	6.624590994	6.956014706	6.779255393
hsa-miR-3161	8.144605496	8.035548317	7.69747106	8.373625573	7.893953663	8.317943792	8.068265471	7.163247271	7.984164329	8.227733126	8.101438194	7.893953663	7.857869397	7.641363799	7.433879268	7.84884833	8.146543527	7.93003793	7.469963535	8.263817393	7.713532332	7.469963535	8.254796326	7.261242342	7.632036752	9.147931549	8.111888342	7.664753906	7.817433957	7.80652824	7.948302573	7.915585419	7.664753906	7.882868265	7.457545265	8.133699778	7.882868265	7.621131034	8.319096984	8.297285548	7.904679701	8.895292052	8.967460585	9.030608051	7.939058996	8.705849655	8.308191266	8.264568394	8.351814138
hsa-miR-3162-3p	8.874047311	8.937490719	9.159542646	9.357803296	9.395982114	10.52598843	9.587785649	9.221100184	9.34217229	9.517054219	9.705388606	9.355624746	9.355624746	9.248005097	9.248005097	9.665031237	9.893722992	9.248005097	9.40943457	9.032765798	9.23455264	9.422887026	9.100028079	9.508481389	9.476759685	9.127820942	9.706742039	9.714672465	9.365733722	9.11196009	9.238846906	9.421246703	10.10326334	9.556063945	9.88121141	9.627437779	9.579855223	9.199194776	9.460898833	9.659159483	9.587785649	9.086575623	9.597768956	9.436339483	9.194195272	9.032765798	10.02395908	9.659159483	9.357803296
hsa-miR-3162-5p	8.078654324	7.706400454	7.42494021	7.806273443	7.2701882	8.137990436	7.15255933	8.127407482	7.386600695	7.767587042	7.14319275	6.666959816	7.746421134	7.820501813	8.106241573	8.010994987	7.058529118	7.037363209	8.190905206	8.14857339	7.989829078	7.365434786	7.079695026	7.851670257	7.5248132	7.706400454	7.479416386	7.406781485	7.651924278	7.370464034	7.116241879	6.81662291	8.287479666	7.978781334	6.952813351	7.234273594	7.633765552	7.488495749	6.980051439	7.034527615	7.134400604	7.640591593	7.682923409	6.931533668	7.301937062	7.852250675	7.406781485	7.76087663	6.852940361
hsa-miR-3163	0	5.699482978	6.440790421	5.836762134	0	5.022334936	6.706196789	5.347280376	6.16488503	6.741401133	6.573687357	3.628214179	6.7099548	7.506595232	6.531758913	5.934278589	0	0	0	0	6.500312581	5.986689144	0	5.909977684	6.669589014	6.12047239	5.177822185	6.623829296	4.820896379	6.001497121	6.083864615	0	0	6.312663208	0	5.305949397	0	6.742804564	6.660437071	6.449942365	6.157080165	5.116673935	0	6.500312581	6.783329576	5.850421701	6.751956508	6.669589014	5.992345178
hsa-miR-3164	6.979695721	7.731787434	6.988543859	6.519592556	6.079760276	7.502536262	6.42226304	7.382147525	6.780203838	7.491591832	6.287704458	6.681703962	6.429982057	5.937482677	6.429982057	7.042870174	6.703592824	6.583204086	7.207036634	4.295818077	6.14542686	6.101649137	5.368372283	7.077025237	6.121426355	6.855821792	7.015088272	7.413254473	7.298228682	6.369174213	5.785197119	0	6.147970768	0	6.900062481	6.776188552	6.731947863	7.183202891	6.643466485	6.395718627	6.068337528	5.412150005	6.287704458	7.108536758	6.845870422	7.097592328	6.510744418	6.802732965	6.431111178
hsa-miR-3165	7.639902204	6.987280756	8.510064135	7.352187372	5.183078944	5.208488683	7.54867555	6.809302205	7.571594358	7.342906712	6.987170374	6.656843774	7.317496973	6.428156128	6.326517174	6.097829528	6.428156128	7.546184619	7.012580112	7.622413835	5.970780836	6.478975605	8.054379388	6.06799678	7.871477556	7.310082762	0	0	6.56623466	9.513557329	7.394291981	7.001315625	7.162716629	6.278519828	6.853949492	6.755705403	7.352187372	0	6.973245886	8.180244693	7.338152502	7.495365142	7.901920958	5.360947113	6.123239267	6.631434035	7.057455105	7.197803803	7.717093988
hsa-miR-3166	0	0	6.954818858	0	6.059387822	4.254979233	7.809026344	5.465253287	7.071617031	4.805103803	5.201193493	5.773323046	7.137631979	6.367457581	7.489711704	6.081392805	4.365004147	6.675527341	6.543497444	7.005602082	6.9835971	6.257432668	6.851567203	7.296501852	0	7.495816932	8.193419712	0	7.616829659	7.766315969	0	0	0	0	0	0	0	0	0	7.595474472	7.524290515	7.511716687	5.575278201	5.839337994	5.861342977	6.565502427	0	0	7.588356076
hsa-miR-3167	0	0	8.052517504	7.927085115	6.562280651	8.065572323	8.170981428	6.924184202	8.34395967	7.480958895	7.675830038	7.954217384	7.92637865	6.784990529	7.815023711	7.731507507	6.729313059	7.341765222	7.50879763	6.089022162	7.50879763	6.757151794	6.868506733	6.99331066	8.003738242	0	0	0	0	0	7.82952659	0	7.941022047	6.798193609	7.369607828	7.049058388	7.86436892	7.738936531	6.979373727	7.676220336	7.697125734	7.50879763	7.564475099	7.063377875	7.230410283	6.701474325	8.596057859	8.261571487	7.920116649
hsa-miR-3168	8.028060772	8.428481719	8.628692193	8.512780866	8.800147325	8.089787029	9.02911314	7.250270315	8.348099864	9.012332868	7.988306986	8.117463404	8.394227156	7.683866859	7.121113897	7.5639359	8.929303743	7.610063192	8.099012487	9.196842036	8.587961782	7.942179694	8.375776239	7.827850298	7.827850298	8.607617406	8.059672952	7.912149445	6.974321436	8.091285132	8.386332146	7.838387691	7.943761625	7.859462478	7.553878071	8.070210345	8.691916553	7.574952857	9.208248827	8.291495605	8.333645179	8.172816154	7.121113897	8.191267071	7.905277861	7.388652191	8.323107786	8.091285132	8.407406932
hsa-miR-3169	0	0	8.034492788	7.460665326	5.86035993	4.976570691	0	3.756941541	5.825008361	6.443660828	6.425985043	6.090145132	5.878035715	4.517000287	5.878035715	6.231551411	6.284578765	6.090145132	5.542195804	6.461336613	5.966414639	6.461336613	5.736629437	0	0	0	0	0	7.18846512	7.298816555	0	0	0	0	0	0	0	0	7.5048059	7.835860205	6.357150977	5.595223159	5.630574728	5.029598045	7.009285941	5.736629437	5.79803704	7.799076393	0
hsa-miR-3170	8.612996761	8.739681156	8.697453024	8.190715443	8.647877533	8.283145656	7.962683531	8.824360699	9.283216931	8.718470799	8.377270012	8.80082961	8.424332189	9.000843865	9.471465641	8.436097734	7.883117147	8.483159911	7.62427517	8.69493971	8.671408622	8.647877533	8.353738923	9.246418738	8.553877376	8.17382419	8.976158694	8.477866739	7.709314741	8.756572409	8.629888014	8.976158694	8.629888014	7.861336015	8.587659882	8.765018035	8.672116145	8.317399838	8.241389201	8.26672608	8.494757992	7.388964282	7.530150815	8.506691	8.541987633	8.518456544	8.0809223	8.866365552	9.035278079
hsa-miR-3171	0	6.650067244	6.965388424	6.958055373	7.351662799	8.106879855	7.332040958	7.477532308	7.765234044	8.070917138	5.985079555	6.326725366	7.873122195	8.124861213	7.873122195	6.686352535	7.495513667	6.596445743	6.290762649	7.045979705	4.978123481	5.373713367	7.603401817	7.405371465	6.914057069	8.226673142	6.349412166	7.126715539	7.500701124	6.796728258	7.368706212	0	6.848059613	6.620735041	6.437408774	6.980054525	7.339374009	6.525405382	7.940684165	6.356745217	0	6.614427102	6.254799932	6.776259328	6.074986347	7.765234044	7.581364681	6.50340623	7.148714691
hsa-miR-3173-3p	6.199813039	5.2817826	5.896773865	5.647212192	0	0	0	0	0	0	0	0	0	0	0	0	6.500943404	7.010261135	5.23306735	7.129463158	7.086116968	6.609308879	0	4.542010498	0	6.208725956	0	6.413723045	0	0	5.887860948	0	6.048293452	6.422635961	5.255043849	5.656125109	0	6.449374712	5.406563436	5.807644696	6.155248455	0	4.420326289	0	5.113865327	0	5.798731779	5.976990117	5.896773865
hsa-miR-3173-5p	7.585501949	7.423703712	7.302355035	7.650221243	8.472987627	8.037175803	7.431793624	8.434533643	8.408897653	6.473380432	7.652635957	7.716725932	6.781012308	6.742558324	6.793830303	6.755376318	6.806648298	6.370836473	5.973478633	8.203809735	7.639817962	5.024947015	6.486198427	7.674490979	7.407523889	6.986848474	7.625951508	6.007969143	8.119436129	7.334714682	7.4156138	7.844379127	7.399433977	7.391344065	5.975609496	6.930219091	6.274936233	7.682580891	6.590442794	7.54505239	7.682580891	6.716922334	7.81926989	7.409094055	8.190991741	7.767997911	7.140556798	7.205276093	7.609771684
hsa-miR-3174	7.118059288	6.744615401	7.857624632	7.008222851	7.350822903	7.948882788	7.242540584	7.187715661	6.190949185	6.444671561	5.35728995	6.770886044	5.592889299	7.0789775	6.662147883	6.843378151	7.441438037	6.082211024	7.640791332	8.093867003	8.11199003	7.223961715	5.665381407	6.290624794	8.443418965	6.803194835	6.407783661	7.403634025	5.653573458	9.885937507	7.249863013	7.110736859	6.832484551	6.598166818	7.037512568	7.01554528	7.044834997	7.176638721	6.437073377	7.367021879	6.934998559	7.930759761	7.387068956	6.952116312	7.042731446	6.064087997	7.110736859	6.832484551	7.352377021
hsa-miR-3175	7.912970032	7.533050033	7.468185642	7.875904666	7.808122103	8.149116437	7.301391496	7.797788942	7.374129315	7.291464023	7.363796154	7.270797699	7.839121588	8.025118497	6.537143225	7.343129831	7.115800275	7.890787396	7.456794608	6.588809033	7.942453204	7.673791002	8.262781215	7.912970032	7.338456862	7.542316374	7.347723204	7.542316374	7.403321252	7.959301739	7.959301739	8.126095885	7.903703691	7.570115398	7.542316374	7.319924179	8.070497837	7.885171008	6.578616863	7.440386618	7.996367105	7.715123649	7.281130861	7.952786366	7.828788427	8.10778379	7.366255887	7.77397491	7.190195399
hsa-miR-3176	9.542010102	8.97457913	9.623071669	9.112383794	9.375165453	9.502754399	9.566328572	8.788256299	9.298612085	9.413442137	9.502754399	9.081710876	9.362406558	9.719655608	9.860003449	9.66862003	9.234817612	9.719655608	9.604825557	9.579307767	9.336888769	9.655861135	9.515513294	9.177233048	9.088065324	9.177233048	9.736557863	9.39609928	8.609802077	9.817619431	9.566328572	8.861092936	9.631177826	9.558222415	10.05269798	9.639283982	9.898680998	9.152914578	9.72034555	9.760876333	9.69602708	9.66862003	9.515513294	9.655861135	9.706896714	9.464477716	9.74466402	10.21482111	9.582540885
hsa-miR-3177-3p	0	7.115579261	7.461669605	6.697386762	6.211406708	8.364590737	6.560392668	7.567115171	6.929134718	6.291154265	6.909197829	7.427556947	6.988945385	5.832605814	6.988945385	6.749702715	7.447493836	5.075004026	6.949071607	5.47374181	4.855698246	5.493678699	7.606988949	6.423398573	7.16605077	5.673536161	0	0	7.569822838	6.726227624	6.070098014	7.223732494	7.317465295	7.065107753	7.230942709	7.324675511	7.108369046	0	6.632494823	6.495500728	7.569822838	4.676266243	7.58705206	7.307935612	7.208251166	5.772795147	6.293614694	7.115579261	6.87764215
hsa-miR-3177-5p	0	0	5.780250227	7.607541462	5.998241303	4.799691096	7.396989386	5.295091848	5.598724567	5.966279964	5.279111179	5.199207832	6.301874022	3.32946951	6.014221972	4.41615503	5.822453939	5.646666576	6.07814465	3.553198882	6.110105989	6.605506741	3.521237543	0	0	0	0	0	0	0	0	0	7.660179481	0	7.427068254	0	0	0	7.56242316	7.742896368	0	4.671845741	6.461680716	4.512039047	4.943517121	6.717371427	6.253992399	0	0
hsa-miR-3178	7.811373268	8.346693472	8.044967539	8.40509204	8.53487746	8.928052272	8.794415824	8.151532019	8.662659274	9.104980937	8.357948795	8.161361389	8.004091465	7.778015948	8.741294236	8.338290054	9.095151567	8.082726427	8.289143203	9.095151567	8.220337611	7.758357207	8.161361389	7.577778997	7.889238025	8.346693472	8.765216541	7.344184726	8.210430147	7.577778997	8.395358945	8.473223702	7.889238025	8.035234444	8.113099201	8.38562585	8.950145338	7.606978281	8.336960377	8.327227283	8.716551067	7.52245232	7.591257912	8.554536201	8.367778165	7.050642546	8.375892756	8.103366106	7.947636593
hsa-miR-3179	8.605875467	7.979028591	8.964073682	8.488772205	8.020046243	6.618960303	8.977850537	8.361774521	8.054219071	8.122564727	7.746663621	8.22508321	8.122564727	8.737675627	8.908539766	8.942712594	7.644145138	7.507453826	8.635157144	7.541626654	8.635157144	8.122564727	8.600984316	8.922743119	8.42677636	8.936519973	8.784974575	8.89518941	8.915854692	8.640317603	9.14317279	8.144350844	9.625362695	8.929631546	8.585210186	8.240788825	0	8.764309293	8.805639856	8.84697042	9.163838071	8.53263866	8.088391899	9.455305011	8.395947349	8.566811488	7.613941949	8.881412556	8.654094458
hsa-miR-3180	7.085945725	7.053130454	6.429640317	6.651143392	5.245533665	7.073539511	6.388621229	6.737783335	6.265237606	5.382323218	5.369887804	7.658003966	6.588558368	6.153318881	0	5.9916585	7.359554031	7.334683204	5.904610603	6.837266647	0	0	6.986491614	7.094149542	0	6.240952513	0	5.765131092	6.478863223	6.683958663	6.314786871	6.593716669	6.979296096	0	7.37307934	7.332060252	6.774200656	6.167118154	6.69216248	6.355805959	6.716773933	0	5.693208566	6.9740562	6.041400156	5.892175189	7.053130454	6.839831197	7.143372448
hsa-miR-3180-3p	0	7.387224253	7.322810897	7.680662877	6.416568662	7.763749345	6.850446283	5.343034056	8.205793007	7.679550552	6.163972284	7.826898439	7.027009909	7.511152967	6.648115342	7.048059607	7.742699647	7.1322584	5.848226812	6.753363833	7.174357796	6.606015946	6.037674095	6.607106936	7.244083461	7.358596095	7.780861432	7.308496817	0	0	7.165356025	6.843289243	7.423009451	7.601935441	7.036529312	6.943487797	7.709291036	6.542693579	7.881059986	6.191998639	6.607106936	8.668886366	7.237506891	6.311320171	7.195407494	4.395797638	6.478280223	7.609092481	7.193984184
hsa-miR-3180-5p	8.843786587	9.421790349	8.937013	8.955658283	9.052551531	9.216775375	8.881077152	9.124399463	9.227039366	8.826743746	9.134663453	8.703575863	9.144927444	9.103871483	8.631727931	8.908855668	9.329679268	9.216775375	8.806215765	9.083343502	9.278359317	8.898591678	9.042287541	9.300596012	8.424267728	9.048884696	9.00227149	8.787850739	9.263305446	9.403145066	8.703946967	9.263305446	8.974303566	9.039562055	9.179401675	9.170079033	9.048884696	8.964980924	8.881077152	9.272628088	9.272628088	8.867799707	9.00123158	9.360471239	9.062815522	8.919119658	8.899722435	8.843786587	8.881077152
hsa-miR-3181	9.463156754	9.493109497	9.148652953	9.320881225	9.407980356	9.017881487	9.22353481	9.229185041	9.034135607	9.147914443	8.92035677	9.147914443	9.099152085	9.050389726	9.651792148	9.505505073	9.733062746	9.651792148	9.310455639	9.310455639	9.505505073	9.538013312	9.814333343	9.695290512	9.178605696	9.695290512	9.762684184	9.388274897	9.515574054	9.313393039	8.81917278	8.594527208	9.597944098	9.687802327	9.343345782	9.245999368	9.22353481	9.06628291	9.612920469	9.081259281	9.957377013	9.619283909	9.456742714	8.93661089	9.635538029	8.871594412	9.777660556	9.500597683	9.081259281
hsa-miR-3182	12.42205139	12.87521966	11.9261314	12.92652173	12.1042071	11.5284624	12.75551483	12.29996029	12.41510923	12.39207945	12.59934754	11.97754326	12.50722839	12.42662413	12.64540711	12.31147519	12.41510923	12.74904116	12.53025817	12.27693051	12.17329646	12.57631775	12.24238583	12.07148726	11.60976865	11.74657416	12.6529107	11.46441279	11.51571485	12.56740725	12.58450794	12.17409139	12.38785001	12.45625277	12.62725966	12.54175622	12.68711208	12.22539346	12.07148726	12.25959484	11.55846658	12.55328796	12.32299008	11.95451348	12.12723689	12.2884454	12.37074932	12.24249415	12.09713829
hsa-miR-3183	8.63040048	9.204765155	8.38771118	8.889269066	8.133142522	9.68428255	9.156227295	8.107503844	8.210058557	8.979218901	8.889483527	8.543361373	8.902302867	8.99203824	9.325341056	9.004857579	8.748470798	9.479173125	9.171508987	8.569000051	8.966399562	9.081773614	9.094592953	9.002524072	9.277571945	8.905448353	9.301840875	8.905448353	8.921627639	8.905448353	9.196675512	8.695117626	8.541414403	9.091510149	8.832641563	9.018703359	8.525235117	9.083420505	8.695117626	9.083420505	9.083420505	9.081773614	8.85102551	8.466445338	9.171508987	9.453534446	8.767924416	9.261392658	9.382737308
hsa-miR-3185	9.57967148	10.11697666	9.88563693	9.408032325	9.688527153	9.573126397	10.05727608	9.639069686	9.309353241	8.979636797	9.177466664	9.688527153	9.820413731	9.688527153	9.721498797	10.23255929	9.820413731	9.985271953	10.13364435	9.540154753	9.606098042	9.985271953	9.457725642	9.743848063	9.758773207	10.2139901	9.788623495	9.475195473	10.01996322	10.38562925	9.400569753	8.900577433	9.639372056	9.557283764	9.773698351	10.0796638	10.15428952	9.333406606	9.236393171	10.0796638	9.258780886	10.00175778	9.985271953	9.606098042	9.721498797	9.474211464	9.639372056	9.855786642	9.609521768
hsa-miR-3186-3p	9.24983554	9.538150604	8.984282192	9.287771733	9.382565106	9.274603405	9.45469098	8.827333503	9.444257506	9.536796107	9.120372405	9.135795505	9.043256904	9.274603405	9.891527408	9.567642307	9.320872706	9.104949305	9.721873307	9.336295806	9.459680606	9.259180305	8.858179703	9.796116714	9.636784705	9.409167549	8.544222357	9.30294621	9.538150604	9.272597256	9.295358971	9.158788678	9.090503531	9.265010017	8.885648091	8.893235329	9.113265247	9.644371944	9.71265709	9.932687008	9.667133659	9.629334707	9.552219207	8.858179703	9.691027107	8.950718304	9.219486586	9.318120687	9.659546421
hsa-miR-3186-5p	9.013803126	7.687817435	8.944379791	8.583378451	6.266366406	6.060057678	0	8.093672284	7.15054667	7.032655968	6.973710617	5.794803599	6.737929213	7.975781582	8.889434522	7.415800749	6.885292591	7.769472854	6.855819915	7.032655968	7.592636802	7.238964696	7.769472854	8.027991775	0	0	0	0	8.409820115	9.430343133	0	0	8.888841124	8.847187123	8.583378451	0	0	0	9.478939468	8.951322125	7.625336434	8.211562986	8.005254258	5.20535009	8.211562986	6.413729783	9.04157246	0	8.513955117
hsa-miR-3187-3p	7.87908429	7.993543721	7.27156885	6.549593978	7.627905618	7.098937611	6.426329976	5.809578094	7.881369455	7.209139279	7.627905618	8.167893792	7.24219978	6.680171272	6.592009938	6.99975611	7.936470289	6.988735943	7.109957778	8.399317295	7.187098946	7.495663616	7.649945952	7.394832852	6.33828426	6.487961977	7.852670575	7.253959706	8.028762007	6.848949413	6.690467124	6.752099125	6.83134027	7.148304847	7.113086561	7.544510569	7.121891132	7.93191172	7.262764278	5.493045386	6.28545683	7.308320781	6.867514108	8.101772791	7.528724117	7.165058612	6.496766549	7.236350563	6.9457997
hsa-miR-3187-5p	8.428974586	8.548837748	8.66870091	8.91641811	8.35396086	8.604656798	8.964363375	8.551878706	8.499100614	7.97131969	8.657434891	8.222015629	8.195626583	8.657434891	9.42271723	8.934519876	8.683823937	8.446322521	9.132437722	8.393544429	8.894936306	8.815769168	8.617851321	8.285138792	8.860481968	8.988336008	8.660710032	9.164135311	8.812536704	9.283998473	9.028290395	8.57281038	8.900436356	9.036281272	8.357056689	8.812536704	8.812536704	9.060253905	8.596783012	9.060253905	8.285138792	9.053270583	8.908130829	8.512295137	9.119243199	8.565073229	8.708655297	8.692673542	8.876463723
hsa-miR-3188	7.723421343	7.124387722	8.131853358	8.431370168	8.113348844	7.98630045	8.503980304	8.250984604	7.700441564	7.943950985	8.420382463	7.255772185	7.361645846	8.325096167	7.552218437	7.742791028	8.187460407	7.965125718	8.166285675	7.996887816	8.039237281	7.435757409	7.583980536	7.950328018	8.09554829	8.358760032	8.18631096	7.995709353	7.596353605	7.950328018	7.560048537	7.959404285	7.650811207	7.805107746	7.950328018	7.079006387	8.349683765	7.133463989	8.621971775	8.077395756	7.487438401	7.21342272	7.57339317	7.721616296	8.060412013	7.827489958	7.650811207	7.950328018	7.886794149
hsa-miR-3189-3p	8.555938869	7.812021072	8.625681163	9.253361804	8.018887356	8.349232866	8.385457708	8.377958562	8.4784985	8.492861348	8.421047107	8.837569707	8.449772804	9.110463824	8.751392617	8.693941224	8.4784985	8.693941224	8.737029769	8.679578376	8.679578376	8.56467559	8.622126983	8.199478258	8.439701714	8.625681163	7.695783916	8.966643487	8.300217127	9.113877217	8.284718839	8.726420031	8.796162325	9.044134924	8.687674313	8.772914894	8.656677738	9.454839541	8.400955995	8.602433732	8.424203426	9.13918952	8.14815299	8.435409955	8.550312741	9.22536661	8.873653762	8.811660612	8.43195257
hsa-miR-3189-5p	8.86566342	9.26639885	8.537788978	9.062388085	8.300045181	7.386354629	8.319206016	8.486512641	9.306969463	8.710273592	9.139148749	8.001697245	8.244104943	8.76621383	9.418849939	8.374632165	7.852523278	8.76621383	8.915387798	8.337338673	8.188164705	9.157795495	8.989974782	8.843805124	0	8.188056239	8.989527098	9.412120824	8.938524407	8.705369248	8.683510952	8.122481351	8.909380012	8.610649965	8.974954901	8.953096605	9.164393468	9.033243691	8.093336956	9.14982127	8.843805124	9.325616209	8.822154068	7.51688185	9.157795495	8.915387798	8.909380012	9.14982127	9.033243691
hsa-miR-3190-3p	0	0	0	5.622551262	0	0	5.962002091	0	0	0	5.929998365	8.217379261	6.896689101	5.058615166	0	7.046458088	7.618303312	5.671306478	0	0	0	0	0	0	0	4.083181222	0	5.890954243	4.998909041	5.448878745	0	0	0	0	0	0	0	0	5.843589011	5.306783049	5.480455566	0	0	0	0	4.786307916	4.880495961	5.81201219	4.556833542
hsa-miR-3190-5p	10.06411229	10.03454468	10.74416734	10.27847747	10.49068256	10.5941886	10.16759893	10.50793357	10.19741545	10.0939094	9.766140273	10.21466645	10.00765437	10.3354235	10.73219666	10.61143961	10.49068256	10.62869062	10.50793357	10.11116041	10.43892954	10.35267451	10.38717652	9.701909054	10.51501835	10.07889609	10.35239649	9.945841844	10.16759893	12.03035841	10.38935601	10.16020702	10.55197787	10.3745722	10.39674791	10.43370742	10.3671803	10.55936977	10.33022079	10.41153172	10.61111309	10.50793357	10.54243558	10.05940739	10.85295371	10.0766584	10.16759893	10.26369366	10.41892362
hsa-miR-3191-3p	8.490591636	7.786352422	8.467874242	8.05896115	7.831425762	8.577702147	9.020664163	8.499965024	7.738141213	8.515512448	8.546607298	8.468870174	8.282301078	9.028577463	7.878068036	9.075219737	7.940257734	8.904198066	8.935292915	8.406680475	9.028577463	8.406680475	8.873103216	8.687475717	8.891932263	8.520881495	9.399287396	8.785917758	8.490591636	8.051388685	8.180120584	8.604178606	8.702620647	8.922222122	9.293272891	8.823780081	9.043381557	8.770772829	8.664758323	8.467874242	9.119106203	8.375585626	8.733176394	8.126826831	8.453322749	8.220111379	8.536026424	8.778345293	8.028671291
hsa-miR-3191-5p	7.407864237	7.152150629	7.363392305	7.207740544	8.305353656	8.020009321	7.730285744	7.270980442	7.440403641	7.163976317	7.859503133	7.467154673	7.377984568	6.174188155	7.146142296	6.949968066	7.716830966	7.467154673	7.155059306	7.42256962	7.41365261	6.762710846	7.511739725	6.985380884	7.152150629	7.196622561	6.006998382	7.241094493	6.874201054	6.751903241	6.651841395	7.107678697	7.296684407	7.630223897	7.063206765	7.663577846	7.385628271	7.352274322	7.819229608	7.352274322	7.474572135	7.547407767	7.369067558	7.41365261	7.761416018	7.859503133	8.208359012	7.841465574	7.652459863
hsa-miR-3192-3p	8.246690913	8.255376798	8.880760498	8.046915565	8.818533341	9.065838735	8.680985149	8.672398336	8.515022176	8.211511011	8.245234474	7.795588304	7.99792908	7.649453298	8.436334096	8.368887171	8.706121798	8.23399332	8.211511011	8.492539868	8.436334096	8.436334096	8.425092942	8.585440418	8.359607415	8.724414573	9.176080579	8.680985149	8.646241611	9.315054734	8.211947375	7.499704827	8.654927495	8.455152147	8.246690913	8.533325109	8.741786342	9.019734654	8.715728688	8.620183956	8.594126302	8.919703729	9.077079889	8.784809878	8.301440245	8.189028703	8.793901651	8.290120337	8.272748568
hsa-miR-3192-5p	7.938154461	7.608256944	8.03365111	8.120466246	8.787597081	8.652603558	8.372230141	7.887640265	8.551358417	8.056382168	8.663853019	8.258872452	8.247622991	8.202625151	7.876390805	7.493909158	7.887640265	8.360117593	8.078881088	7.988885407	8.483861655	8.472612195	8.495111116	8.433000736	7.79056873	8.328822573	8.22464441	7.747161162	8.493771331	8.65872009	8.242007437	7.755842675	7.669027539	7.877383866	8.302778032	8.042332624	8.259370464	7.69507208	8.545860413	7.990243542	8.485089818	7.797644584	7.977635947	8.483861655	7.291418875	7.898889725	8.398274682	8.328822573	8.042332624
hsa-miR-3193	8.054785174	7.506493405	8.399678383	8.346617889	9.511441523	8.20806471	7.957507602	8.229970202	8.175206471	8.974756953	8.284733934	8.021868022	8.843323997	8.29568668	8.372355905	8.865229489	8.799513011	8.635221816	9.182859133	9.270481104	8.788560265	8.887134982	7.945198798	8.169749577	8.877222826	8.337774473	8.771101839	9.151368711	8.56770328	8.50579937	8.231653486	8.638450605	8.381991552	8.14321933	8.514642786	9.001030645	8.779945255	8.983343814	8.346617889	8.090158836	8.541173033	8.591410831	8.547599846	7.693285632	7.737096617	9.182859133	8.213966655	8.638450605	8.877222826
hsa-miR-3194-3p	8.696339674	9.153436074	7.64726597	8.381617563	7.942524562	8.461422237	7.759666724	7.553351306	7.034453631	8.558715551	6.969591421	7.991171219	7.92630901	8.380344476	8.445206685	8.364128923	9.450570931	8.915457703	8.607362208	9.255984302	8.185757847	8.737086627	8.866811046	7.93950793	8.059402068	8.044415301	8.5015117	7.894547629	8.741299976	8.726313208	9.505625103	8.029428533	7.609799052	8.336657261	8.164309438	8.066895451	8.344150645	7.437451229	8.471538166	7.924521163	8.111855753	8.542499999	8.737086627	8.056033429	8.834379941	7.974955667	8.074388835	8.366630796	8.366630796
hsa-miR-3194-5p	0	0	0	0	4.483012315	6.607158298	0	5.328335716	5.761834897	5.956909528	6.78055797	6.932282683	5.393360594	4.309612643	5.978584487	7.279082027	4.244587766	5.523410348	6.412083667	4.8081367	5.740159938	5.740159938	6.932282683	7.852355462	0	6.647194176	7.895142253	0	7.132111143	7.110717747	0	0	0	7.260471517	0	0	0	0	0	0	0	5.219960921	5.935234569	5.046561249	6.043609364	6.282033913	0	7.338913967	0
hsa-miR-3195	8.589126199	8.264903469	8.620757685	9.198032301	8.299758036	8.706279789	8.083022425	8.543671088	8.435265287	8.299758036	7.906787008	8.719830515	8.367511662	8.706279789	9.126352268	9.085700093	8.516569638	8.963743567	9.017946467	8.408163837	8.950192841	8.719830515	8.435265287	8.857993828	8.312350698	8.367705798	9.063598486	8.65238917	8.343982183	8.565402584	8.802638728	8.391429412	7.640181623	9.237571659	9.031967001	7.806246924	8.612849813	8.794730857	8.842178086	8.478415998	8.533771099	8.801134865	8.828236315	8.665627614	8.909540666	8.408163837	8.43096877	9.071506358	8.8105466
hsa-miR-3196	8.625710952	7.810053801	8.029653803	8.335525235	8.12275839	8.871257627	8.578653809	8.898979821	8.469285815	8.150480584	8.372258136	8.330674845	8.732646657	8.552452397	9.120757373	8.774229948	8.510869106	8.635618978	8.621757881	8.594035687	8.344535942	8.58017459	8.940563112	8.986482384	7.715939514	9.417839532	8.508068094	8.860996669	8.759039525	8.421796664	8.657082381	8.751196668	8.155139519	8.570810952	8.594339523	8.853153812	8.743353811	8.962953813	8.539439523	8.531596666	9.119810957	9.106896276	8.871257627	8.025730711	8.441563621	8.289091554	8.751196668	8.735510953	8.523753808
hsa-miR-3197	8.071605135	8.234568883	7.922812148	9.276119794	8.619153975	8.389666628	8.461301054	9.07812867	7.219281158	8.940436261	8.848641322	8.871590057	8.848641322	9.399410956	8.986333731	8.779795118	8.25197422	8.802743853	8.963384996	9.169923608	8.779795118	8.573256506	8.665051445	7.688994596	9.587876529	8.560496379	8.121202797	8.156629699	8.262910404	8.914765396	8.723460127	9.148582948	8.043263614	8.617179422	8.029092853	9.573705768	8.928936157	9.80752332	8.645520943	8.517984097	8.5888379	8.665051445	8.917487527	8.366717893	9.720693242	8.871590057	8.397532631	8.503813336	9.077729144
hsa-miR-3198	7.693608156	7.425461952	6.933860578	7.237759609	8.118930622	7.687107416	7.782990224	7.730289736	7.665516256	7.816654378	7.946201339	7.449604653	7.946201339	7.568356034	7.428013492	7.816654378	7.924610179	7.870632278	7.687107416	6.4995936	7.697902996	7.827449958	7.97858808	7.309265264	7.416523745	7.729360983	6.451197411	7.613164295	8.15839491	7.273512437	7.622102502	7.443338366	7.747237397	7.890248706	7.809804844	7.684669949	8.122642082	7.496967607	8.274591598	7.622102502	7.926001533	7.147328409	7.870632278	7.25528421	8.313251064	7.827449958	8.337159046	8.033260014	7.568473261
hsa-miR-3199	0	8.452711125	7.76010784	7.830781645	6.537092776	5.901921481	8.339633038	8.724905015	7.689811053	7.689811053	5.901921481	8.136783446	6.937015443	8.395556936	8.889579055	7.854485092	8.654330427	8.842529329	7.24283866	7.878009955	8.348507211	8.630805564	7.760385641	7.392604056	9.300796781	9.364403205	7.76010784	0	6.777741956	8.191218048	7.647029753	8.53045231	8.05693782	0	7.816646884	8.502182789	8.0640052	9.159449171	7.943859732	7.880253308	7.965061874	7.689811053	8.630805564	9.054253094	6.254794423	8.51318125	8.198285429	8.382037321	7.590490709
hsa-miR-32-3p	0	9.502978541	0	7.925828228	7.901765932	6.018923329	10.21546311	6.238588299	8.152811613	7.556578122	8.592141554	7.368293861	8.341095873	8.121430903	7.525197412	8.403857293	6.5523954	7.839004512	8.654902974	8.278334453	7.682100962	7.525197412	7.776243092	0	9.551399822	12.04163716	7.932745554	0	0	0	0	0	0	0	0	0	0	0	7.960414858	8.742072688	0	9.282517175	7.933146642	6.77206037	8.309715163	7.776243092	9.648242385	10.09786857	8.956509792
hsa-miR-32-5p	11.68285207	8.99089098	10.8280232	9.763236363	9.044158151	9.238183854	9.725743869	9.933442623	10.58019497	9.335196706	9.545391217	9.674741686	9.39987194	9.690910495	9.06032696	9.771754538	9.755585729	9.901105006	9.804092155	9.755585729	9.416040749	9.755585729	9.820260963	9.605767887	9.38831142	9.433302413	9.380812921	9.065875968	12.38021247	9.493290404	9.103368463	9.860716848	10.27313429	9.71824537	9.215845946	9.988191329	8.893410494	8.99089098	9.470794907	9.808227356	9.298329433	9.674741686	10.20831237	10.49935092	10.72571424	10.06279309	9.98069283	9.25333844	10.30312828
hsa-miR-3200-3p	10.18099037	9.371452894	9.724122684	9.627940014	9.650492267	9.886251181	9.603894347	9.440928788	9.886251181	9.427831071	9.401635636	9.545710528	9.833860311	9.729078572	9.964837486	9.951739768	9.938642051	9.794567159	9.899348899	9.309951614	9.768371724	10.06961923	9.663589985	10.19702081	9.876411911	10.45350793	9.820305354	9.860381467	10.24511215	9.595879124	9.820305354	9.387483339	9.684046572	9.876411911	9.355422449	9.764198797	9.764198797	10.23709692	9.627940014	9.555803012	9.419544229	10.2005964	9.807664877	9.715980855	10.09581466	9.624296833	9.25923978	10.02870114	10.00465547
hsa-miR-3200-5p	7.759506208	7.933405901	7.514000758	6.930925315	8.419506695	6.722609162	7.98455287	7.401368175	7.646475597	7.571057929	7.401368175	6.60948266	7.523921886	7.099697503	7.241105631	7.43907701	7.693611639	7.523921886	7.080843086	7.731320473	7.589912346	7.420222592	7.37308655	6.542208353	6.818401984	7.21734834	7.196889552	6.767255015	6.675190471	6.828631378	7.565147727	7.554918333	7.248036521	6.429685022	6.337620478	8.097076201	7.943635295	7.473083183	6.838860771	7.524230152	7.473083183	6.948862167	7.11855192	7.288241673	7.363659341	6.213539903	7.258265915	7.022989859	7.381018639
hsa-miR-3201	0	8.281812131	0	8.023261554	4.180346853	7.073598325	8.093140088	8.145172944	8.439855964	8.198751675	5.653761954	7.609385634	5.841287513	7.10038769	5.305500203	7.287913249	7.877279289	7.314702614	6.243127995	5.814498147	7.314702614	6.591389746	6.403864188	0	8.163018622	10.00781193	0	7.925431605	0	0	7.799650243	8.44253276	7.834589511	0	7.010022804	5.808112012	0	7.99531014	7.834589511	7.037974218	8.840840407	6.51102165	6.51102165	7.689753731	3.43024462	6.698547208	8.309763545	7.77169883	7.729771709
hsa-miR-3202	8.23192453	7.749823862	7.792113394	8.138887559	8.273663404	7.217400283	7.792113394	8.437971	8.25019089	7.780740614	8.003729495	9.7993768	7.921575697	7.604696761	7.663378045	7.851158156	8.015465752	7.945048211	7.663378045	7.299554082	7.522542963	7.604696761	7.839421899	7.572207826	6.819454152	7.690618517	8.417998472	7.766739675	7.293096913	7.648328984	8.460288004	6.616464397	7.978187336	7.986645243	7.15777041	8.012018962	7.411507604	7.606039452	7.749823862	7.995103149	7.868234552	6.88878509	8.261927147	7.991993238	8.273663404	7.369971623	8.105055933	8.079682214	8.49411963
hsa-miR-320a	14.41284426	15.13434561	13.05203792	12.26660607	13.19794043	12.61999964	11.33504737	12.98778014	13.87045334	13.08235227	13.00879617	13.96502547	13.51318085	13.40810071	11.03328949	12.32577524	12.90371603	12.49390347	11.78986651	14.03858157	12.28374319	12.33628326	12.55695156	12.79631592	12.97897449	11.17065466	12.19354264	12.35793536	15.20740904	11.17978759	10.8966668	13.43562092	12.99724035	12.68672078	11.86475722	12.61365735	11.91955479	12.75065128	13.17076599	11.79169379	12.64105614	11.93697871	12.54644354	13.74435717	13.84943731	11.84240659	12.03828286	10.80533752	12.45839757
hsa-miR-320b	10.80388245	12.91811142	9.826250248	9.269874201	10.5160922	10.04800548	8.888359198	9.660162211	10.20849236	9.847396895	9.927640331	10.47597048	10.87718766	10.44922267	8.844353944	9.834022989	9.499675339	9.513049245	9.245571125	10.67657907	9.526423151	8.991466911	9.553170963	9.794457331	10.09649004	8.300190234	9.786509102	10.08059358	11.48743016	8.562481799	8.276345546	10.07264535	10.27135109	9.754716185	9.619596288	9.365252952	10.03290421	9.5957516	10.06469713	8.856566281	9.865991394	9.018214723	9.834022989	10.89056156	10.24861408	9.165327689	9.253977743	8.530688882	9.238081284
hsa-miR-320c	10.16525166	12.146783	9.896837057	8.917913207	9.702785661	9.444130367	8.578447678	9.348836312	9.78446628	9.376063185	9.267155693	9.947827518	10.20648281	9.920600645	7.987492661	9.376063185	8.749845105	9.403290058	9.090181018	9.484970677	9.376063185	9.090181018	9.131021328	9.754735208	9.738946113	8.254771244	9.517898792	9.486320604	10.7573427	8.396873093	8.76791681	9.494215151	9.660000642	9.312640566	9.036331414	8.933702301	9.912626151	9.636317	9.952098887	8.65739315	9.202116905	8.872366034	9.566651296	10.38345749	9.675558788	9.076567582	8.783705905	8.554764037	9.249484188
hsa-miR-320d	9.946430401	11.80939654	9.408082771	9.351414599	9.474711412	9.842735501	8.975987963	9.612720445	9.037682805	9.405706895	9.175691839	9.750729479	9.842735501	10.46377615	9.842735501	10.27976411	10.37177013	10.2567626	10.44077465	9.382705389	10.39477164	9.79673249	9.612720445	9.811843493	9.811843493	9.967680965	9.769342365	10.03851618	10.52019564	10.00309857	9.478917985	9.677256586	9.578087286	9.691423629	9.422249814	9.138908956	9.762258843	9.79767645	9.840177579	9.606421371	9.861428143	10.37177013	10.11875357	9.612720445	9.244696356	8.577652693	9.273495863	9.117658392	9.464750942
hsa-miR-320e	9.170721947	10.34452955	9.468306973	9.708028244	9.229881437	9.70747016	9.385644466	9.31560249	9.119668655	9.670732566	9.058439332	9.682978431	9.585011513	9.89115813	10.09933783	9.793191213	9.413569408	9.670732566	9.731961889	9.205389708	9.389077678	9.536028054	9.560519784	9.43524197	9.369111964	9.765891999	9.460040722	9.385644466	10.16267203	9.608833235	9.121124443	9.162455696	9.021929434	9.66669699	9.559235731	9.476573224	9.377378215	9.426975719	9.790690751	9.633631987	9.55096948	9.621749107	9.389077678	9.952387454	9.144160385	9.658486701	9.650164489	9.534436979	9.385644466
hsa-miR-323a-3p	8.103240311	0	9.076477843	0	7.550450569	7.811384003	9.048471008	5.776103216	6.584996862	5.984849963	7.86357069	6.689370236	6.924210327	6.558903519	6.79374361	7.733103973	6.819836953	7.263423791	7.419983852	7.054677044	8.176690811	7.054677044	8.359344215	0	0	0	9.685626515	0	0	0	0	0	0	0	0	0	0	0	0	0	0	8.463717589	7.915757377	7.472170539	6.715463579	7.889664034	0	9.230515438	8.453325754
hsa-miR-323a-5p	9.182964859	9.041670037	8.704132407	9.088768311	8.924316964	8.855172946	9.025970613	8.71688491	8.855172946	9.062605	8.841344142	8.398822426	8.786028928	9.117920215	8.924316964	8.592425677	9.380667484	9.090262608	9.200893037	9.297694662	8.786028928	9.104091411	8.965803375	8.421542764	9.033820325	9.810941845	9.15156601	8.350895353	8.586386723	8.91607464	9.033820325	9.002421476	8.672733558	8.853276941	8.853276941	9.041670037	8.774779818	9.182964859	8.649184421	9.04951975	7.636571532	8.730713713	9.228550644	8.827515339	8.951974571	8.315849604	8.570687298	8.845427229	8.892525503
hsa-miR-323b-3p	8.008433177	8.468607856	7.991699553	8.51880873	8.471186923	7.65748709	8.410040169	8.160066398	8.387423705	7.394231262	7.59765622	8.590848663	7.681419438	8.279728138	7.944675266	8.746408925	8.112201702	8.064337006	8.207931094	7.442095958	8.004506136	7.334400391	7.920742918	8.12556855	7.690494309	7.841096931	7.991699553	7.556625312	8.560642791	8.359839295	7.891297805	7.648660247	7.974965928	8.451874231	8.284537984	7.590092561	8.920415721	7.40602269	8.309638421	8.384939732	7.556625312	7.621588568	8.004506136	8.19596492	7.908776744	8.028438484	7.974965928	8.217603486	7.899664617
hsa-miR-323b-5p	8.504618171	8.47162272	9.255264684	9.057291977	8.956185559	8.956185559	9.313006723	8.52578815	9.116047453	8.833214871	8.956185559	9.165235729	9.140641591	8.624164701	9.448068311	8.84551194	9.029967972	9.202126935	9.140641591	8.722541251	9.349691761	9.275909348	8.710244183	9.007798801	9.354251037	8.97480335	9.016047664	9.007798801	8.76858178	9.354251037	9.139780605	9.057291977	9.082038566	9.032545389	9.321255586	8.991301075	9.115034017	9.049043115	9.205771507	9.255264684	9.230518096	9.15293866	8.870106077	8.722541251	9.042265041	8.611867632	9.288260135	8.97480335	9.329504449
hsa-miR-324-3p	10.18405207	9.840754248	9.634775555	9.474569905	9.730425739	10.06323024	9.321993096	9.942210423	10.15399511	9.30685637	9.548896009	9.821190603	9.533768532	9.579150964	9.594278442	9.881700513	9.730425739	9.004306822	9.231218983	9.170709073	9.503513577	9.231218983	9.125326641	9.428796862	9.482198746	9.23807585	9.184673967	9.733950481	10.90879191	9.138900924	8.971066434	10.01621758	9.993331057	9.360137298	9.268591212	9.772094683	9.245704691	9.451683384	9.947558014	8.849004986	9.772094683	9.42787619	9.291728893	9.760680694	9.775808171	9.019434299	9.23044701	9.321993096	9.962815695
hsa-miR-324-5p	11.16119751	10.47799102	9.922885741	8.844700491	9.904219459	9.693882093	9.314404956	9.712172298	10.48950604	9.574995755	9.547560447	10.041396	9.282352463	9.986525385	8.514163821	9.68473699	9.01714448	9.474399624	8.916548348	10.39805501	8.468438307	8.761081599	9.382948595	9.154278434	9.848160031	8.609848258	8.727274375	9.816134726	12.21803256	8.802000085	8.737949476	9.869510233	9.111578028	9.399805768	9.068877622	10.24313879	8.631198461	9.335755159	9.752084117	9.218329043	9.164953536	8.815952216	9.007999377	10.39805501	10.46207073	8.578179541	8.759299679	8.855375593	8.609848258
hsa-miR-325	9.788250444	10.00272265	10.36393899	10.12689076	9.846541486	10.13828047	9.980146625	10.17364277	9.616686533	10.47422232	9.926106662	10.40349772	9.74929516	10.44770059	10.42117887	9.943787812	10.07639644	9.846541486	10.05871529	10.12943989	9.926106662	10.25320794	9.952628388	10.31878694	9.765674423	10.13817877	10.62356323	10.20590684	10.23977087	10.1720428	10.44295506	10.63485124	10.29621092	10.18333082	10.61227522	10.12689076	9.968858614	9.88984254	10.12689076	10.25105888	10.28492291	10.21784564	10.18248334	10.96929453	9.899584937	10.35045427	10.46553108	10.4881071	10.61227522
hsa-miR-326	9.152951353	9.969631899	9.138236388	9.528182955	8.853987923	10.10830144	9.013159187	9.136650124	8.553659334	9.136650124	9.737307302	9.419312326	9.507644264	8.518326559	8.111999645	8.65965766	8.765655985	9.048318186	9.012985411	8.65965766	9.82563924	8.959986249	8.694990435	9.079376529	8.821864645	8.895439469	8.350985772	9.1750238	9.035231635	9.064661564	9.292743518	9.947559452	8.924869399	8.888081987	8.866009539	8.365700736	8.888081987	8.726217374	9.351603378	9.182381283	8.792434715	8.906987086	8.394661846	8.871654311	8.341662683	9.560643426	8.83657961	9.1750238	8.99108674
hsa-miR-328-3p	11.2406814	11.82939809	9.950343458	11.4342321	12.01390243	11.36839563	9.184205302	9.715898233	10.86490033	10.42595571	10.42595571	11.43294631	10.99400169	9.806269184	10.15484285	10.25812394	9.328594154	9.625527281	9.715898233	10.69706856	9.354414426	9.276953611	9.832089456	10.3777679	10.63583549	8.442260984	9.369691382	11.01487226	11.47455516	9.700340481	9.627758971	12.16004719	9.111623793	9.926149621	9.982601906	10.49873708	9.06323612	10.27292794	10.9100323	9.635823583	10.07131264	9.315684019	9.147852251	10.78743952	10.34849489	9.302773883	9.17614069	9.385820606	9.684211256
hsa-miR-328-5p	8.720522395	8.055006012	8.160514707	8.509505005	8.03889829	8.395220882	8.517621059	8.140704745	8.369769268	9.095140257	8.611559598	7.898914415	8.127978938	8.471575723	8.395220882	8.598833791	9.464188655	8.776995087	8.713366052	9.947769315	8.700640246	8.52247895	8.929704768	8.274139455	8.192978921	8.955887944	9.296762189	7.787176249	7.357025417	9.085744799	8.09558628	8.655593967	8.606897646	8.785450822	8.923423731	8.858495303	8.168630761	8.330951829	9.069512693	8.541969219	8.063122066	8.407946688	8.993333803	7.822559574	8.395220882	8.573382177	8.371532097	8.842263196	8.606897646
hsa-miR-329-3p	7.628412314	7.074202281	7.564465002	7.706570139	8.240918917	7.391034682	7.187886391	5.847823835	7.637053803	6.451688949	7.301573184	4.058593868	7.100284812	7.033188689	6.921361816	7.323938558	7.413400057	6.563515822	7.055554063	7.212111685	7.637053803	7.033188689	5.87018921	7.308675757	7.230517932	7.607096543	7.493412434	7.194991647	6.690518413	7.14525485	7.443675636	7.202096904	6.889465604	7.138149593	7.393938839	7.898412073	0	0	6.804202522	7.379728325	7.429465123	7.905438298	7.994899796	7.637053803	6.921361816	7.346303933	6.996044456	7.123939079	7.464991407
hsa-miR-329-5p	7.315174493	7.286241825	8.175921378	8.052957538	8.025257623	7.693500236	7.720231851	7.400773129	7.186106584	6.015198158	7.576409393	6.522591809	8.200893887	7.01047032	7.43980341	6.912894618	8.31798473	7.205621725	8.825378381	7.849621359	7.517863972	7.537379112	7.029985461	7.387506164	7.076479979	9.673186969	6.989681974	7.409205666	7.850428859	8.118056042	8.385683224	7.763630854	7.756397687	7.524936339	7.886594694	7.937226864	7.720231851	7.886594694	7.835962525	7.300708159	7.524936339	6.971440039	7.283682286	7.166591444	6.54210695	7.713015376	8.385683224	8.060190705	8.378450057
hsa-miR-330-3p	0	0	7.107308225	7.51888233	2.378092199	7.550647068	0	5.181537967	2.832171443	6.524033124	6.109439032	6.06995388	4.609003268	5.773815242	4.984112209	3.858785387	6.721458883	4.984112209	4.569518117	5.082825088	5.299993422	6.741201458	5.378963726	7.150631815	0	6.565763352	7.641632501	0	0	0	0	7.237278995	0	7.186734807	0	0	6.695734121	0	6.414130787	0	6.435792582	6.504290548	7.037340096	7.451934188	6.208151911	5.043339937	6.601866343	0	0
hsa-miR-330-5p	7.39748355	7.880452001	8.258045517	8.20535805	8.004780584	7.872035278	8.152670582	8.170712215	8.56894813	8.74594187	8.060091127	8.104339562	7.894159496	8.159650106	7.993718475	8.325581737	8.867625067	8.414078608	8.237084867	8.712755544	8.30345752	7.960532148	7.838848952	7.924358224	7.757514577	8.363420452	8.082420626	8.258045517	7.915576979	7.827764534	7.836545778	8.328295473	7.941920713	8.18779556	7.959483202	7.836545778	7.99460818	8.424889163	8.521482854	8.802482679	8.679545256	8.635320783	7.894159496	7.639730995	8.56894813	7.7724763	8.293170495	8.363420452	7.880452001
hsa-miR-331-3p	9.205694771	9.058393344	8.69401613	8.825812144	8.608281877	8.264064021	8.55446741	8.608281877	9.09592384	7.862476522	8.350118485	8.89513009	8.636966698	8.636966698	9.09592384	8.952499733	8.737363573	8.67999393	8.766048394	8.550912234	8.89513009	8.809075626	8.206694378	8.74053237	8.252111849	8.081552302	7.988519822	8.213348316	9.461534092	8.55446741	8.60098365	9.035135224	8.360649743	8.53120929	8.725026957	8.957608157	8.097057715	8.546714703	8.64749989	8.748285077	8.585478236	9.009869376	8.636966698	9.181978304	8.909472501	8.407488127	8.678510717	8.748285077	8.360649743
hsa-miR-331-5p	8.409840713	8.653306206	8.359468542	8.477003608	8.23605126	8.426321027	8.586143312	8.461996609	8.74740126	8.307402423	8.021997772	8.48578033	7.962538469	8.402537306	7.903079167	7.962538469	8.366861725	8.521455911	7.332269865	8.74740126	8.033889632	8.402537306	8.652266376	8.838004167	8.636515483	8.980725319	8.309096371	8.384654627	8.099212324	8.594538673	8.023654068	8.250328838	8.107607686	8.686887654	7.419188014	8.552561864	8.502189693	8.787631996	8.401445351	8.35107318	8.796027358	8.24794312	7.962538469	9.092265213	8.354969865	9.032805911	8.745655187	8.426631436	8.451817522
hsa-miR-335-3p	9.716632723	9.612056254	9.779378604	9.688745665	9.967268274	9.276496019	8.656924507	8.640985544	8.447569312	8.530461983	8.640985544	9.525174031	8.806770885	8.806770885	9.580435811	10.24357718	8.696247324	8.640985544	9.939637384	8.447569312	9.552804921	9.055448897	10.07779184	8.998540971	9.932757425	8.050380988	8.956710384	9.361072729	9.27043979	10.46261153	9.395931552	10.06522095	9.570225667	8.852133915	8.343195101	8.538404509	0	9.228609202	9.165863321	9.542338608	9.793322133	9.663328482	9.44228136	9.829113823	9.884375604	8.25415308	9.75846331	9.368044494	9.946700954
hsa-miR-335-5p	10.79250742	9.900031095	9.032813533	9.7568981	10.25218756	9.49504706	8.839163009	8.998173605	9.956429553	9.648841224	8.83254912	10.3349998	9.625180584	8.335675666	8.903531042	8.631433674	8.879870402	8.572282073	8.773397519	10.34683012	8.572282073	9.400404497	9.83812635	8.931778477	8.830743421	8.973876417	8.224533086	9.428534168	10.67463319	8.940198065	9.479051696	10.57359813	9.302240348	8.931778477	8.990715593	9.066491885	8.872841361	8.948617653	9.436953756	8.536057842	8.931778477	9.033664566	8.643263995	9.092816168	9.471386419	8.501300151	8.58657537	8.881260949	9.234883644
hsa-miR-337-3p	7.341371411	7.633918201	7.412724287	7.612512339	8.762324454	7.575979589	7.583971188	7.964237908	7.899528188	7.748538842	7.468130055	6.993592109	8.654474921	8.136797162	6.303355096	7.575979589	7.424990242	8.050517535	8.028947628	7.726968935	8.460345761	8.417205948	8.309356415	8.283229371	7.262883247	7.49121245	7.712406365	0	7.134448071	7.434130149	7.976412005	7.776623953	7.883653267	8.097711894	7.526888888	7.598241764	7.120177496	7.441265437	8.211876495	7.534024175	7.4626713	8.028947628	7.058301829	7.532839775	8.072087442	6.34649491	7.840841541	7.626782914	8.047764881
hsa-miR-337-5p	7.686929698	7.967849549	8.496639857	8.314868189	8.154359867	8.387242475	8.942806679	8.080817991	8.28918664	7.73762257	8.47304133	7.161544542	7.55376788	8.252415702	8.362728516	8.485298309	8.044047053	8.129845909	8.313700599	8.019533095	7.333142253	7.909220281	8.007276115	8.661886828	8.273556446	7.976111898	8.331392886	8.149621218	7.744766138	8.752772663	8.314868189	8.157883566	7.753028487	8.380966977	7.901750761	9.058479559	8.455328114	7.455583938	8.100047126	8.529689251	7.943062504	8.767208834	7.639566736	7.74987955	7.798907467	7.762136529	8.744510314	8.223982355	8.447065766
hsa-miR-338-3p	7.681255638	7.825327924	7.789309853	8.041436353	8.479262252	8.800278791	7.522776123	7.435958498	7.656657369	7.074814891	8.218436313	7.616530301	7.596466768	7.476085565	7.736911504	7.375767897	8.599643454	6.53309948	6.834052486	8.399008117	8.720024656	7.235323161	7.235323161	7.875753224	7.573201423	7.198613479	7.040133965	7.457943594	8.163897797	7.529979738	7.983807439	8.423227912	7.097762879	7.508368895	8.034232739	7.565997809	7.55159058	7.465147209	8.394413454	7.29946408	6.211718319	7.736911504	7.696784436	7.496149099	7.315577296	6.53309948	7.630830338	7.91897491	7.645237566
hsa-miR-338-5p	8.652113227	8.304886349	9.167353112	9.10014791	8.350349648	8.465784526	8.797724499	9.042958917	8.598978616	8.812089161	9.37150434	8.101720679	9.007440493	8.394747678	8.963042463	8.190516739	8.430266102	9.105116159	8.741052312	8.803209555	8.820968767	8.7232931	9.060718129	8.685715829	8.484100222	8.405694152	9.391370453	9.29056265	8.943335771	8.26008288	8.741720164	8.64091236	8.304886349	8.752921031	9.413772188	8.8313271	8.864929702	8.988139239	8.775322765	8.45049762	8.618510626	9.087356947	8.643376646	8.563460192	8.581219404	9.202791825	8.685715829	8.999340106	8.551305424
hsa-miR-339-3p	10.31997728	10.63447797	9.905756857	10.29696503	9.858312257	9.680202235	9.913427605	9.709887238	10.03642228	9.813784751	9.932524766	10.03642228	9.754414744	10.34811482	10.2293748	10.1996898	9.754414744	10.17000479	10.14031979	9.72472974	10.09579229	10.06610728	10.05126478	10.15889156	10.28929429	9.39948745	10.18190381	10.04383033	10.71885621	9.499207181	9.821378622	10.70351471	9.61426841	9.552902422	9.460853438	9.867403114	9.598926913	10.08218407	10.06684258	10.23559905	9.921098354	10.33327231	9.991894773	9.591147224	9.932524766	9.635674729	9.61426841	9.974793594	9.913427605
hsa-miR-339-5p	10.7200065	11.64917638	10.01257035	10.99453396	9.616180951	10.81388599	8.798314265	8.713295614	9.026541547	8.5290333	11.08106634	9.256869439	10.13211543	8.105229979	8.482967722	8.676443151	8.381623449	8.980475969	8.326344755	10.57434498	10.32559086	8.565885763	11.36667293	9.167870464	9.632455401	8.766638019	8.344288076	10.06536409	10.92062272	9.822512875	8.407640568	10.77280025	9.326251693	9.220664207	9.400162932	9.674690395	9.041165481	8.861666756	10.12871658	9.210105458	9.178429213	10.65726302	10.82309911	10.9981483	8.142082441	11.49565655	8.808873013	8.449875562	9.262899201
hsa-miR-33a-3p	8.530203617	9.125511681	8.573237935	8.795581911	8.320537611	8.631096619	8.910340092	8.009978603	8.506873016	8.858839891	7.906458934	8.858839891	8.009978603	8.776024156	9.562773642	8.568984817	8.755320222	8.734616288	8.651800553	8.568984817	8.79672809	8.776024156	8.734616288	8.666478957	8.910340092	9.060960204	9.039443046	8.21461862	8.042481348	9.025098273	9.039443046	8.745375207	8.888822933	8.831443842	9.0107535	8.695168503	8.87447816	7.820137373	8.279170097	8.630617026	9.218752703	9.417846105	8.713912354	8.817432024	8.79672809	7.430268455	8.982063955	9.261787021	8.996408728
hsa-miR-33a-5p	8.917513917	8.370442606	8.277718655	8.407532186	8.613159844	7.900701232	8.120087938	8.778367638	8.169163897	8.509904972	8.747391176	8.458277537	8.01428159	8.107210974	8.881622509	8.262093281	8.396324614	9.098457739	8.551206921	8.799018612	8.623485331	8.427301075	9.026179329	8.184994704	7.786281714	8.852607151	8.77842799	8.388987396	8.463166557	8.991693078	8.592980088	8.28699105	9.102961819	8.28699105	8.296263445	8.620797274	8.138632728	8.72279362	8.583707693	9.288409721	9.112234214	8.98487738	8.23111682	8.37567364	9.377245891	9.34626943	8.834062361	8.481711347	8.991693078
hsa-miR-33b-3p	7.969059188	0	8.498309456	8.305204628	7.215648455	7.59662612	8.247988383	6.517189404	6.496023978	6.834670791	7.702453249	6.68651281	7.829445804	7.046325049	7.427302713	7.173317604	8.464408578	7.829445804	8.633731984	8.570235707	7.871776655	8.231588894	8.443243152	8.941735355	8.219380261	8.133555893	8.369572904	0	8.391028996	7.976211219	8.498309456	7.818866545	8.526917578	8.748630528	8.383876966	8.383876966	8.348116812	8.147859954	7.790258422	8.43394118	8.419637119	8.464408578	8.506739429	7.935272933	7.914107507	9.014709648	8.526917578	8.584133823	8.54837367
hsa-miR-33b-5p	0	8.359269897	8.692628561	8.331490008	6.459134228	7.8071237	8.72040845	7.221041321	7.221041321	7.924340176	9.008592577	6.488438347	8.012252532	6.283309514	8.100164889	7.25034544	6.40052599	8.041556651	7.484778391	7.953644295	8.129469008	5.84374773	8.393206079	8.505114312	8.088415982	8.477334424	0	8.748188338	8.796803144	8.150920732	8.581509006	8.755133311	8.671793644	0	8.109250899	7.678662624	0	0	8.366214869	7.9842414	9.144051752	8.539726674	8.07086077	8.949984339	7.601994867	9.243025529	8.345379952	7.914791678	8.435664591
hsa-miR-340-3p	0	0	7.555848676	7.86136455	5.439502456	2.217855146	7.371118148	5.148659296	7.654384982	7.184561416	6.647620198	8.415051708	6.535757444	7.251679068	7.117443764	6.759482951	6.267286835	7.58726733	6.781855502	5.640855413	5.886953471	6.871345705	7.184561416	6.710351258	7.342698067	7.619793859	0	0	6.802716522	7.392433209	7.491903493	7.086917335	0	7.570058717	0	7.044287213	0	0	7.108232396	0	6.710351258	7.072698662	5.215776948	4.857816136	6.558129995	5.282894601	6.738771339	7.143757498	7.619793859
hsa-miR-340-5p	8.990789298	8.150884884	8.881236549	8.653001653	9.032600722	8.170544418	7.575732948	9.369012939	8.927471905	8.42285358	7.813106438	8.054902719	8.864394614	7.077204715	7.497719986	6.940537252	8.233621709	7.802593557	6.435918928	8.643624097	7.750029148	8.139005773	8.338750526	6.973192824	8.077849717	7.886132405	7.822226635	8.114367301	9.547682443	7.566603552	8.643872258	8.598225279	8.105237905	7.09187497	7.365756844	8.16001428	7.685285698	7.703544489	7.703544489	7.776579656	8.086979113	7.729003384	8.00233831	8.527982398	8.054902719	7.329513877	7.813097239	7.310980469	8.05046153
hsa-miR-342-3p	13.82654315	13.76649101	12.4753699	12.91074795	13.4181689	13.49864556	11.83731586	12.08225631	12.48463962	12.7743556	12.7260696	14.28731684	14.28731684	12.80654626	11.79254032	12.90311826	11.79254032	12.66168827	12.75826027	13.11235758	11.61549167	12.09835164	12.93530892	12.37027864	13.04586527	10.68881859	11.85983541	13.43620421	13.54880198	12.63300678	12.07001792	14.43457112	12.78313714	12.97080009	12.94077402	12.42282427	11.16923575	12.40781123	12.9332675	12.99331964	12.25768087	12.30759096	12.42025829	13.62740822	12.62949761	12.09835164	11.87484845	11.91988756	11.95742015
hsa-miR-342-5p	7.885005449	8.074174806	6.471799072	7.239604112	7.375660777	7.135021612	5.937673828	6.368541308	7.696512997	6.288328253	7.509349202	7.206322105	6.627005597	7.036983433	0	7.241972352	6.814169392	6.867644762	7.07263368	7.76781349	7.295447722	6.903295008	7.028070872	6.327140152	6.96141388	6.20473645	7.295242158	7.228476502	7.651325654	6.282629715	7.651325654	8.063047197	6.916903443	6.994796708	6.894648224	6.983669099	6.416161026	6.96141388	7.551177171	6.20473645	5.60384555	0	6.279415692	6.974595502	7.55391201	6.653743282	6.438416245	6.494054291	7.005924317
hsa-miR-345-3p	8.640268395	9.018510064	8.501887297	8.335829979	8.631643468	8.122881961	8.963157625	9.026193208	8.569346141	9.06772476	8.185179289	8.382454159	9.098873424	8.849684114	8.735472347	8.839301226	8.974278769	9.057341872	8.756238123	8.652409244	8.953512993	9.036576096	8.880832778	9.129214943	8.870903559	8.123645628	9.553583645	9.129214943	8.907805186	8.391182418	7.865334244	9.092313317	8.81555112	8.760198681	9.276821448	9.470554986	8.575690549	8.603366769	9.08308791	8.714071648	8.953932218	9.254616742	8.527814589	8.403219935	9.015810321	9.171553639	8.658719209	8.898579779	8.262026726
hsa-miR-345-5p	10.36897295	10.58525136	9.986881088	9.770602676	9.786928468	10.08624042	9.684091311	8.948855004	9.088533915	9.747020208	9.547478907	9.347937606	9.946561508	9.786928468	10.02637803	10.48532302	9.886699118	9.667203687	10.56513954	9.008717395	9.986469769	10.16605694	9.268121086	9.583161385	9.994090368	9.48944074	9.222697365	9.705719152	10.6429256	9.66246347	9.381301534	10.05176461	9.684091311	9.287580889	9.395720095	9.424557216	9.438975777	9.799439797	10.28246158	9.84269548	9.539905703	10.02637803	10.12614868	9.866744988	10.36559824	8.988763265	9.611998507	9.597579946	9.604789226
hsa-miR-346	0	7.580381574	9.547916142	7.867459572	8.290259561	6.828420599	8.350590836	7.820382752	7.820382752	8.655719301	8.133633958	8.420780896	8.577406499	8.446885164	8.603510767	7.950904087	8.081425423	8.472989431	9.177804644	7.350505943	8.316363828	6.515169393	8.055321156	8.336587031	8.553646005	7.811444353	8.581653614	8.700685954	7.83245006	10.77324906	7.972488107	8.518636493	8.65867454	8.749699271	8.301577519	8.203550886	8.000495717	8.378598445	8.420609859	8.462621274	8.084518545	8.003112622	8.707927835	7.219984607	7.977008355	7.037254737	8.175543276	7.944480498	8.091520448
hsa-miR-34a-3p	0	7.633597009	0	7.721051536	3.975779213	6.228956955	6.882945654	7.718661248	7.588312122	5.093057432	5.74480306	7.774525159	6.266199563	7.793146462	5.986880008	5.093057432	7.457962997	5.074436129	4.608903537	5.409619595	4.702010056	7.793146462	5.372376987	0	0	7.568006114	0	6.591430564	6.686172968	6.83921839	6.831930513	6.598718442	6.861082022	0	6.941248672	7.750203045	6.963112303	7.254627393	6.037551895	6.431097265	7.516990973	6.117229133	6.024122615	8.575241216	4.255098768	7.402099086	6.868369899	6.329066984	6.737188109
hsa-miR-34a-5p	9.845440564	10.0041049	10.2374348	9.714775817	10.89267518	9.48821894	9.808107779	9.88802765	10.21607582	10.13406378	9.35494937	10.06230324	9.724003564	9.980291198	9.693249047	10.19557281	9.775261091	9.559979477	10.26733335	9.765009585	10.47236346	9.75475808	10.10330926	10.13476965	9.5094455	10.81609297	9.817440975	10.07877047	10.17210243	10.09743686	10.45209832	9.789441386	9.864106956	9.714775817	9.528111893	9.761441798	9.836107367	9.192116829	10.20010202	10.06943727	9.070785278	9.467715929	10.19557281	9.867524639	9.795764101	9.867524639	9.817440975	9.910772937	10.30276718
hsa-miR-34b-3p	8.106598294	8.01241381	7.249519485	8.483336232	8.525999205	7.987930329	8.031250706	8.008234815	8.170670702	8.82041425	7.825494442	7.561536125	8.353411075	7.388947995	7.571688368	7.68336304	8.668130606	7.835646685	7.26712108	9.135133782	8.119909487	8.150366216	7.531079396	8.087761397	7.607420526	8.01241381	7.682768114	7.70160501	8.483336232	7.927647773	7.776952598	8.379733299	7.437888454	7.880555531	7.343703969	8.417407093	8.181945882	8.002995361	6.957547582	7.974740016	7.927647773	7.490470425	7.114837436	7.876255656	8.038691544	6.972706034	7.023476722	7.211845691	7.955903119
hsa-miR-34b-5p	7.864740837	7.77527473	8.118228142	8.118228142	8.209857071	7.762299416	7.872196346	7.762299416	6.850607897	8.309314327	7.281589342	7.662842159	7.04952241	8.276161909	7.613113531	7.679418369	7.778875625	7.828604254	9.254158265	7.480503856	7.430775227	7.530232484	6.535659918	7.462143353	0	7.909473891	8.274793831	7.320488682	8.237516286	7.827463292	8.289704849	6.984990778	8.386626465	7.417410299	7.857285328	7.424865808	7.611253532	7.767819221	7.834918801	7.186289521	7.573975987	7.812028044	7.662842159	7.662842159	7.662842159	7.546808693	8.148050178	7.685808622	7.641075568
hsa-miR-34c-3p	9.467564475	9.294417289	9.640711662	9.424277679	9.395452944	8.841874639	9.632054302	9.745675953	9.802163535	9.429345493	9.271180263	9.338965362	9.12431255	9.621403272	10.08460145	9.915138699	9.214692681	9.237287714	9.858651117	9.293775296	9.734378437	9.24858523	9.643998305	9.727285255	9.27710257	9.476221835	9.389648241	9.380990882	8.774975729	9.831173567	8.749003651	9.450249757	9.779229411	8.930808197	9.805201489	9.718627896	9.805201489	9.510851272	9.380990882	9.346361445	9.259787851	9.429345493	9.384155428	9.045229935	9.553618174	9.237287714	9.138584821	9.415620319	9.943719238
hsa-miR-34c-5p	8.255905203	8.739337296	8.214468167	9.091552107	6.84020024	5.124005805	8.09706323	5.836388401	5.480197103	6.645914078	6.613533051	6.354484834	7.746868998	8.167822351	7.261153592	8.556394675	6.807819213	7.552582836	8.783061865	7.487820782	6.84020024	7.06686743	8.167822351	8.324966931	8.159218785	8.29734224	0	0	0	0	8.380216313	0	7.931315084	8.725524951	8.870554579	8.539058286	0	8.214468167	8.304248413	8.152312612	0	7.261153592	7.552582836	7.293534619	5.836388401	7.034486403	8.414747177	0	8.200655821
hsa-miR-3529-5p	7.651569307	7.162526086	7.088428628	6.554926932	7.602050893	6.493544383	7.15511634	7.772590356	8.284208745	5.828440477	7.056324611	6.902839095	6.527652276	6.135411511	2.332381485	5.214498411	5.930764155	6.902839095	4.771095807	6.817569363	7.209810128	7.10748645	6.578814115	7.444096426	0	0	7.703437528	7.251443035	6.369683288	7.051379899	7.221804052	7.407047697	7.369998968	6.740170577	7.733076511	6.999511679	0	7.036560408	6.251127355	7.325540493	7.01433117	7.977237712	5.811386531	6.800515417	5.896656263	8.591179779	7.318130747	6.82167778	7.221804052
hsa-miR-3591-5p	0	0	0	0	3.355926906	5.412769484	0	5.400072924	5.654004107	4.346258517	5.89523873	5.539735075	5.768273139	5.539735075	6.18725959	4.917603678	5.907935289	5.03187271	4.968389914	3.825699593	4.993783032	5.641307548	5.819059375	0	0	7.692878011	0	0	0	0	0	0	0	0	0	0	0	7.595384132	0	0	0	4.587493141	5.75557658	5.984114644	4.930300237	6.339618299	0	0	0
hsa-miR-3605-3p	10.43506354	10.42739879	10.35841604	10.16679728	10.17837538	10.37187051	10.08248503	9.955111765	9.955111765	10.46117595	9.895574802	10.49094444	10.25279658	10.40163899	10.31233355	10.40163899	10.77374501	10.49094444	10.71420805	10.25279658	10.80351349	10.5504814	10.07418569	10.32775704	10.51171104	10.04416128	10.45039304	10.32009229	10.49638154	11.64609405	10.05949078	10.88728379	10.03649653	10.21278578	10.45039304	10.02883178	9.998172781	10.54237004	10.32775704	10.59602329	10.18979153	10.49094444	10.65467109	9.880690561	10.81839773	9.910459043	10.32009229	10.22811528	10.62668229
hsa-miR-3605-5p	7.789311277	7.264971588	7.549359216	7.63823035	6.801708792	7.313023151	7.389391176	6.72555559	7.497966643	7.204232862	6.801708792	7.487087614	7.421813441	6.812587821	6.703797532	7.160716747	7.421813441	7.835216539	7.095442573	7.62851499	7.32390218	7.53060373	7.606756932	7.709327257	6.856164373	7.513810763	7.656004577	7.282745815	8.500280347	6.687309219	7.780424164	7.629343237	7.922617978	7.087229321	6.731744786	8.135908699	7.416052516	7.007245301	6.891712827	7.58490767	7.709327257	7.008410342	7.095442573	7.508845672	7.639394019	6.975773255	7.033906641	7.220536021	7.007245301
hsa-miR-3606-3p	0	6.933532468	7.333400153	0	7.192425708	4.640829409	7.297697681	7.449729537	5.991674509	5.991674509	7.685591379	7.128099751	6.827911951	5.498508838	6.463398194	6.677818051	5.605718766	7.278193651	6.18465238	6.570608123	6.613492094	6.913679894	6.720702023	7.283416692	8.361631342	7.883218219	8.040309095	0	6.962094445	7.069201861	6.869268019	0	7.876077725	0	6.726458131	8.054590084	0	7.333400153	0	7.269135703	7.097763838	6.78502798	7.900011237	6.613492094	3.268542324	6.892237908	0	7.097763838	7.069201861
hsa-miR-3606-5p	0	6.095731664	6.465494099	6.525687983	0	0	0	0	0	0	6.574334254	7.350714663	6.72275992	6.768429356	6.5058301	0	6.266065562	6.72275992	6.665673126	5.638110819	0	0	0	0	0	5.48519369	0	0	0	0	0	0	0	0	0	0	5.983943021	6.19892118	5.768964861	5.605581459	0	6.026301024	7.088115407	0	5.489685153	6.277482921	6.121529043	6.250515939	0
hsa-miR-3607-3p	5.724333767	6.643354865	6.131627208	7.165525944	6.799412148	7.70923773	7.186412788	7.458571498	7.189337398	7.077930184	6.771560345	6.177388536	6.502326244	7.263608874	6.892251493	6.985090838	7.449287564	7.022226577	6.966522969	6.76227641	0	0	0	5.317040325	6.622468022	9.410861584	5.525908757	6.256948267	5.452804806	5.786994296	6.632911444	6.47626012	5.964532463	5.912315355	6.424043012	6.622468022	7.353507533	6.267391689	6.173400894	7.217743052	6.204731159	7.254324939	5.453241645	7.040794446	5.508945252	7.569978712	7.760800974	7.489272013	6.570250914
hsa-miR-3607-5p	0	6.726324909	5.653229044	6.628026051	0	0	0	6.845318711	6.071906468	6.770472365	4.899313713	6.408715025	5.672725956	5.959636949	6.308919897	7.693577299	5.859841821	6.234073551	6.895216275	5.448186918	5.261071053	5.261071053	5.710149129	0	7.602823058	7.922294346	6.529727193	7.004838339	6.423236764	8.561236922	0	0	0	0	0	0	0	6.849198481	5.473014471	6.398662049	0	5.747572302	6.745523583	5.261071053	6.209124769	6.820369929	7.168669769	6.439619907	6.914731053
hsa-miR-3609	9.54721251	9.819887615	10.4419277	10.50157538	10.1491777	9.326654666	10.82537706	10.50830748	10.40404399	10.334535	10.32295017	10.27661085	10.03332939	10.53147714	10.49672264	10.69366478	10.01015972	10.06808388	10.74000411	10.16076253	10.31136534	10.35770467	10.334535	10.59530744	10.62087073	10.37375892	9.470522637	10.08404162	10.4248855	11.13213656	10.51009647	9.973267361	10.17777369	9.342706182	10.37375892	10.02439394	10.1607315	9.743197742	9.726155548	10.26298466	10.37375892	10.5894013	10.31136534	9.836387251	10.24185635	10.21868669	10.66347622	10.85094035	10.31411124
hsa-miR-361-3p	11.34919791	11.38539334	10.61081106	10.32848668	9.901316585	10.67775175	9.351209976	10.54187559	10.52246471	9.80426219	9.978960101	10.46423208	10.17306889	10.27012329	9.881905706	9.920727464	9.39663373	10.09542538	9.823673069	10.09542538	9.668386036	10.11483625	9.940138343	9.727642484	10.16922677	9.62629527	9.351209976	10.52394202	12.0079548	9.611817097	9.199189155	11.58808777	10.07511865	9.973771432	9.763837918	9.952054172	9.293297282	9.575621663	10.66872376	9.944815085	9.930336912	9.629564278	10.09542538	10.48364296	10.19247977	9.629564278	9.510469883	9.343970889	9.872424218
hsa-miR-361-5p	10.7254626	10.1970617	9.610866951	9.627379479	10.63354693	10.06889108	8.009151716	9.774288025	10.16709209	9.185081921	9.418309337	10.28984337	10.31439362	8.939579378	8.767727598	9.40603421	8.829103233	9.344658574	8.988679887	10.01979057	8.252172257	8.718627089	9.32010832	9.685173328	9.420972876	8.141251942	8.512783826	9.718198384	11.25386351	9.412716612	8.677909108	11.10525075	9.89157993	9.602610687	9.396204084	9.041184728	8.33940228	9.222822538	9.866811138	9.38794782	9.181541218	9.737462644	9.14825654	10.36349413	10.15481697	9.307833193	8.578833939	8.644884051	9.0246722
hsa-miR-3610	7.598717921	7.784104634	7.657704603	7.53973124	7.214336066	7.663222429	8.003198023	6.848139295	7.580532836	7.745912022	7.911291209	7.474217644	7.462404845	8.171172788	7.958542405	7.119833673	7.982168003	7.686848027	8.206611185	8.242049582	7.391528051	7.415153649	7.497843242	7.219517826	7.126824469	7.910504666	8.213864742	7.986344685	7.32906452	7.910504666	7.649277934	8.340264774	8.138024723	8.112744717	8.16330473	7.522877902	8.247571417	7.767251297	7.463891221	7.986344685	6.874024406	7.462404845	7.734099223	7.297025659	8.194798386	7.497843242	7.489171227	8.070611373	7.657704603
hsa-miR-3611	0	0	0	8.145348561	5.481529348	4.698311141	0	6.029782093	6.208803397	5.57104	4.575233994	5.224186223	4.429779184	6.466146522	4.731877636	5.492718179	5.470340516	5.727683641	5.985026767	5.436774022	5.559851169	5.727683641	5.224186223	0	7.396030733	0	0	0	0	0	7.230483771	0	0	0	0	7.047510812	0	0	6.167498014	0	0	5.459151685	6.052159756	0	6.00740443	5.414396359	6.036803044	5.96709906	0
hsa-miR-3612	6.585396796	8.220932132	7.993570717	7.70020115	8.769923964	6.901430037	7.817548977	7.817710713	8.392631921	8.769923964	8.374665634	8.212969044	8.392631921	8.141103893	7.907542152	8.428564497	8.716025101	7.889575864	7.853643288	9.12924972	8.105171317	7.530250108	7.11702549	7.846885934	7.839551695	9.504423987	6.878766363	7.656195715	8.176926697	7.252812561	8.389619633	7.311486474	9.665777249	0	8.389619633	7.406831583	8.242934849	7.590187563	7.736872346	7.927562565	8.154923979	7.925508439	7.656014123	6.649902008	7.386519806	7.458384957	7.978902239	7.311486474	7.722203868
hsa-miR-3613-3p	11.74019561	11.77756819	11.93640164	11.86165649	11.60118879	11.72404425	11.68413675	12.02094495	11.72404425	11.85713767	11.89808949	11.80594789	11.67285448	12.14380042	12.06189678	11.84689972	11.99023109	11.90832745	11.87761358	11.64214061	11.85713767	11.79570994	11.77523403	12.22603911	11.55333273	11.51596015	11.59070531	11.76822505	12.03917623	12.75859833	12.08589195	11.74019561	11.7588819	11.88968592	11.88034278	11.73085247	11.97377422	11.79625448	11.86165649	11.86165649	11.9270585	11.88785154	11.93904131	11.74452016	11.89808949	11.75475812	11.79625448	11.5253033	11.96443107
hsa-miR-3613-5p	12.10617661	9.319314915	11.06700784	9.035905251	9.370685929	8.692618415	9.272079971	10.36248617	10.92922917	9.98803098	9.198638948	9.724900303	9.016471556	9.755261535	8.915267449	9.603455375	9.07719402	8.530691844	8.216959113	10.05887385	8.287801988	9.127796073	9.208759359	8.469085923	9.423231792	8.695813654	8.402957002	9.574383612	12.616314	8.431297968	9.130375139	8.80917752	10.36793067	9.366549859	8.686366666	8.931988374	8.280146148	8.506873879	8.856412464	8.828071498	8.80917752	9.239120591	8.834304164	10.13983714	10.5750148	9.38080634	9.338208892	8.459638935	9.933369186
hsa-miR-3614-3p	7.663769159	7.805047262	7.918069744	7.833302882	6.415412147	7.219231654	7.296446093	6.888247151	7.455649155	7.692066657	7.432007405	7.526574406	7.384723905	7.550216156	8.188543411	6.79368015	6.7700384	7.219231654	6.509979148	7.644783157	8.141259911	7.148306403	5.895293643	7.367085144	7.225807041	7.861558503	6.201540798	7.889814123	7.275254377	8.172370328	7.734408211	7.557810582	7.69202478	0	7.042145508	7.423596385	7.4447881	7.826238977	7.508363246	8.00990051	6.250988134	7.148306403	6.959172402	7.644783157	7.337440404	6.273561646	7.352957334	7.70615259	7.819175072
hsa-miR-3614-5p	7.570039985	7.773822302	6.830385651	7.426637615	7.72666273	8.136071369	7.826654754	7.049563826	8.08883191	6.403957895	7.002324368	7.112549771	7.789648674	7.285761118	7.899874077	7.852634619	7.915620563	7.065310312	6.734634104	7.647930299	7.584944354	7.285761118	7.112549771	6.022803879	8.785186391	8.717258952	6.286966141	7.970057125	7.041715461	7.781369795	6.173753743	6.868123117	7.403995135	7.32097271	7.381352655	7.185117832	7.766274809	8.921041269	7.200212818	8.143649469	7.336067696	7.679423271	8.120324883	7.175535715	7.333000576	8.529733522	7.517207533	7.653062411	8.226671894
hsa-miR-3615	13.29145225	13.28260223	11.70729877	11.61879857	11.41227059	11.30285976	10.49484611	12.00308907	12.38602697	11.75144416	11.68579766	12.50637889	11.72956199	11.77332633	10.8870986	11.90461932	11.25909542	11.10592026	10.70110019	11.84991391	10.77768777	10.93086293	11.10592026	11.38869807	11.88429916	10.5833463	10.60104634	11.32674793	13.88440355	10.81344681	10.01694506	12.14094972	11.2205477	11.69844875	11.04354731	11.83119904	10.73379663	11.5833985	11.7692489	10.69839655	11.5391484	10.77768777	11.00745052	12.70331838	12.82367029	10.86521644	11.06124735	10.10544525	10.68069651
hsa-miR-3616-3p	7.702426238	8.623428493	8.944708349	8.809056854	8.01220761	9.170684721	8.823335959	9.127778161	9.041965042	9.063418322	8.441273207	8.677259285	8.848885524	9.149231441	9.27795112	9.599750317	9.084871602	8.999058482	9.342310959	8.913245363	9.32085768	9.556843758	9.535390478	9.637244928	7.952310571	9.137476263	9.408779252	9.615826271	9.879989708	10.52968897	8.587730731	8.266450875	8.430660579	9.137476263	9.373081491	8.502056103	9.180313577	8.909010587	9.501593433	9.394500148	9.580128509	9.063418322	9.063418322	8.441273207	9.213591281	8.591446166	9.330244176	9.273127758	9.451616567
hsa-miR-3616-5p	0	0	0	7.615766845	4.049355687	5.30978603	0	5.778541116	5.507704844	5.351453149	5.799374675	4.799363825	5.476454505	4.809780605	5.945209591	5.445204166	5.716040438	4.841030944	5.98687671	5.528538403	4.122273145	5.361869928	4.320191959	0	0	0	0	0	0	0	0	0	0	0	0	0	0	0	6.447269554	0	0	4.028522128	4.153523484	5.778541116	3.872270432	6.163961965	6.309258063	0	7.652569909
hsa-miR-3617-3p	9.20354214	9.959792448	9.350863628	10.47050694	10.03660671	9.627117294	10.43122121	9.909859986	9.929359482	10.86533529	9.539369562	9.84161175	9.276126366	9.666116286	9.568618806	9.227377626	10.71908907	9.529619814	9.802612758	10.68009008	9.471121326	9.656366538	9.539369562	9.999078178	9.066042084	9.576756577	10.00889961	9.007113488	9.468720819	9.596399443	9.999078178	9.733899498	9.54729228	9.979435313	9.979435313	9.89104242	10.16604253	9.753542364	10.04818534	10.0972925	10.0972925	9.607617798	9.188378634	10.53384386	9.422372586	10.25110117	10.05800677	9.841935257	9.989256745
hsa-miR-3617-5p	0	7.751494267	7.716721508	7.521994057	7.606177023	5.455272224	7.591539575	6.545063989	8.982756094	5.742059531	8.007679252	4.680946497	6.430349067	7.720891946	7.720891946	7.749570676	7.233353525	7.663534484	6.516385258	6.745815104	7.778249407	7.290710986	7.290710986	7.737585163	8.328722067	10.54026954	8.050539995	8.092267306	7.821039785	7.556766816	8.001858132	7.946221718	7.744539715	7.250766536	7.730630611	7.855812544	8.057494547	0	7.563721368	7.807130681	7.584585023	6.459027797	7.778249407	7.233353525	6.975244949	8.581253865	8.75990428	8.426085793	7.91840351
hsa-miR-3618	7.565495266	7.213877125	8.518771115	7.331083172	6.118235291	5.964121938	8.589094744	7.92556461	8.191760401	8.037647048	7.211039065	7.295100894	6.23031773	8.065667658	6.972863884	7.659368819	6.958853579	7.841502781	7.098956627	7.701399733	7.028905103	7.589317295	6.482503216	8.034319454	8.253104075	7.573309003	7.096671078	8.003064509	6.666915573	7.362338118	7.174808443	7.440475483	7.385779328	7.260759544	7.096671078	7.909299671	8.096829346	7.55768153	8.471888697	7.885858462	8.034319454	7.6033276	7.070936017	7.743430648	7.519265771	7.883533695	8.268731548	6.940396349	7.213877125
hsa-miR-3619-3p	8.85179765	8.412116766	8.496310977	8.234373429	8.768313705	8.420644438	8.449536415	7.796884871	8.451321138	8.645606905	8.389967738	8.134328572	8.553576805	7.950268372	8.768313705	8.420644438	8.052524038	8.226358672	7.929817238	8.267260938	8.338839905	8.154779705	8.205907538	8.43082659	8.140824305	8.028565356	8.486956065	8.46824624	8.299857816	8.178243955	8.168889042	8.636634664	7.981790794	8.140824305	8.767603438	7.991145706	8.552440452	8.589860102	8.150179218	8.617924839	8.103404655	7.786659305	7.766208171	8.236584238	7.490117871	8.553576805	8.43082659	8.449536415	8.355987291
hsa-miR-3619-5p	0	8.887246047	9.559813462	9.018986056	9.26144703	8.690038422	9.317134498	9.471965991	9.050928069	8.299074638	8.840409109	9.020853932	8.72011256	8.93063152	9.953152187	9.772707363	8.690038422	9.020853932	10.10352287	9.201298756	9.8027815	9.742633226	9.953152187	9.92729875	9.469675561	8.963516579	9.545946092	9.351802921	7.375702787	10.03130402	9.025919741	9.788625056	9.462741876	9.511277669	9.781691372	9.760890318	9.788625056	9.767824002	9.462741876	9.303267128	9.684619786	10.34411597	9.231372893	8.659964285	9.953152187	9.622336677	9.753956633	10.19771245	10.07983981
hsa-miR-362-3p	7.888641614	8.30387796	7.790110955	8.332029577	7.128385088	7.079226521	7.797148859	8.209873567	7.570812193	6.464744431	8.308190701	7.030067954	7.718287895	8.283611418	7.914922164	6.735116551	7.202122939	8.750617806	7.61997076	6.587640849	6.858012969	7.005488671	8.701459239	7.015941495	7.417102034	8.669848978	8.085702931	8.310915864	9.120274845	8.810607061	7.91679323	7.881603709	8.888024007	7.719731913	7.57897383	7.804186763	8.30387796	7.818262572	9.007668378	7.726769817	8.360181194	9.315941329	8.037818582	7.89034288	8.086977149	8.529404254	7.944944847	7.825300476	7.825300476
hsa-miR-362-5p	7.925429626	7.761279586	8.041300243	7.490914814	6.867123871	7.986175557	7.693688393	8.402106271	7.223635913	7.768307087	7.639566627	7.778210199	8.114916016	7.243442137	7.481116831	7.580147954	7.491019944	7.382085709	7.73859775	7.936659995	7.788113311	7.897047546	7.728694638	8.099235551	7.684032508	7.732311932	7.954397281	7.838526664	7.886806088	8.765491597	8.166826744	7.404011852	7.684032508	7.6260972	7.259173581	7.346076543	7.056400002	7.770935471	6.679820498	8.079923782	7.46194716	7.550438617	7.629663515	8.273365812	7.629663515	6.352162034	8.292353246	7.819214895	8.099235551
hsa-miR-3620-3p	9.602876195	9.487178176	9.209502932	9.124657718	9.780495253	9.984521652	9.649155402	9.824215196	9.503602284	9.765921939	10.02824159	9.795068568	9.532748912	9.897081767	9.736775311	10.01366828	9.984521652	9.867935139	9.722201997	9.547322226	9.605615483	9.751348625	9.532748912	10.02710226	9.302061347	9.194076529	10.05024187	9.834272232	9.680008207	10.41276232	9.911404244	9.803419427	9.865125037	9.69543461	9.626015798	10.11966068	9.780279823	9.217216133	9.240355737	9.541170585	9.263495341	9.795068568	9.83878851	9.270429256	9.955375024	9.911655081	9.440898969	9.749427018	9.841985433
[truncated: 1,840 more rows]
[truncated: 74 more columns]
